# Supplementary material for: Comparison of transcriptomes from two chemosensory organs in four decapod crustaceans reveals hundreds of candidate chemoreceptor proteins
Source: PLoS One. 2020 Mar 12;15(3):e0230266. doi: 10.1371/journal.pone.0230266 (PMC7067487; doi:10.1371/journal.pone.0230266)
Supplement: S1 Table — (XLSX) [file pone.0230266.s002.xlsx]

## Sheet: Sheet1
Supplemental Table 1: Transcript and Protein Coding Gene Counts from EVG pipeline
Species	Transcripts	Protein-Coding Genes	Percent Complete CDS
Panulirus argus	78173	78421	0.618
Homarus americanus	66199	66471	0.604
Procambarus clarkii	90561	90860	0.56
Callinectes sapidus	59752	60080	0.487
