# Supplementary material for: Comparison of transcriptomes from two chemosensory organs in four decapod crustaceans reveals hundreds of candidate chemoreceptor proteins
Source: PLoS One. 2020 Mar 12;15(3):e0230266. doi: 10.1371/journal.pone.0230266 (PMC7067487; doi:10.1371/journal.pone.0230266)
Supplement: S2 Table — (XLSX) [file pone.0230266.s003.xlsx]

## Sheet: Sheet1
Supplemental Table 2: BUSCO Output
P. argus - C: 91.7% [S: 89.1%, D: 2.6%], F: 1.0%, M: 7.3% , n: 1066
H. americanus - C: 91.5% [S: 89.5%, D: 2.0%], F: 1.0%, M: 7.5%, n: 1066
P. clarkii - C: 92.8% [S: 90.0%, D: 2.8%], F: 0.9%, M: 6.3%, n: 1066
C. sapidus - C: 96.2% [S: 85.8%, D: 10.4%], F: 1.3%, M: 2.5%, n: 1066
BUSCO terms	P. argus	H. americanus	P. clarkii	C. sapidus
Complete BUSCOs (C)	978	975	989	1026
Complete and single-copy BUSCOs (S)	950	954	959	915
Complete and duplicated BUSCOs (D)	28	21	30	111
Fragmented BUSCOs (F)	11	11	10	14
Missing BUSCOs (M)	77	80	67	26
Total BUSCO groups searched	1066	1066	1066	1066
