# Supplementary material for: Comparison of transcriptomes from two chemosensory organs in four decapod crustaceans reveals hundreds of candidate chemoreceptor proteins
Source: PLoS One. 2020 Mar 12;15(3):e0230266. doi: 10.1371/journal.pone.0230266 (PMC7067487; doi:10.1371/journal.pone.0230266)
Supplement: S3 Table — (XLSX) [file pone.0230266.s004.xlsx]

## Sheet: Sheet1
	Supplemental Table 3: Decapod iGluRs
	Species	NMDA	Non-NMDA
	Panulirus argus	NMDAr1 NMDAr2a NMDAr2b NMDAr2d NMDAr3	11268664 11268665 73816 86731 83058
	Homarus americanus	NMDAr1 NMDAr1b NMDAr2a NMDAr2c NMDAr2d NMDAr3	83058 86731 12031145 11268664 11268665
	Procambarus clarkii	NMDAr1 NMDAr2a NMDAr2c NMDAr2d	83058 86731 11268664 11268665 11774099
	Callinectes sapidus	NMDAr1 NMDAr2b NMDAr2c	73816 11268664 11268665
