# Supplementary material for: Comparison of transcriptomes from two chemosensory organs in four decapod crustaceans reveals hundreds of candidate chemoreceptor proteins
Source: PLoS One. 2020 Mar 12;15(3):e0230266. doi: 10.1371/journal.pone.0230266 (PMC7067487; doi:10.1371/journal.pone.0230266)
Supplement: S4 Table — (CSV) [file pone.0230266.s005.csv]

TranscriptID	PargLF_evg_RSEM	PargDa_evg_RSEM	PargBr_evg_RSEM
evg1455027	87	815	0
evg1184530	0	36	9
evg11091517	44	12	38
evg1517951	0	5.91	0
evg1706181	175	168	228
evg1368428	2.57	2.88	5.02
evg176692	0	0	3.01
evg11526729	80	133	114
evg1621591	0	0	1
evg1498336	15	6	11
evg1902917	9	0	0
evg11622575	33	20	39
evg1506812	9	1	2
evg1654554	1	7	0
evg1979333	15	31	49
evg11565439	1	0	1
evg1920968	0	0	2
evg189646	7	11	6
evg1784831	15	9	6
evg11517969	3	0	8
evg11325568	10	5	4
evg11107444	7.18	9.04	18.95
evg1297180	24	21	23
evg1702894	0	0	3
evg11264842	5	39	32
evg11402383	12.2	18.74	24.32
evg11004248	68.47	100.62	133.99
evg1799367	399	268	488
evg1927772	0	0	2
evg1600145	2	15.01	1
evg11521300	1	4	3
evg1198332	13	0	2
evg11107590	4	2	3
evg11214960	6	1	1
evg1935834	2	6	0
evg11303676	2.07	5.78	2.84
evg1175391	7	2	6
evg1240646	5	0	9
evg11421700	138	357	12
evg11505360	0	2	12
evg1501035	4	0	3
evg11510844	10.1	18.99	6.67
evg142174	758	550	486
evg11089452	20	20	7
evg1568427	3548	5071	6638
evg1117017	0	6	1
evg1688271	0	0	42
evg1616555	0	0	1
evg11444405	0	0	0
evg122961	2	0	21
evg11261222	2	1	2
evg18409	0	9	31
evg1484750	36	43	0
evg1682483	8.94	26.16	10.85
evg11506313	581.6	222	573
evg1495530	0	5	5
evg11630146	1	0	1
evg11035514	48	828	403
evg1394459	4	27	72
evg1898562	1	0	1
evg1656713	52	63	87
evg1496299	10	3	1
evg11337799	0	0	2
evg1290923	777	842	670
evg11417285	0	1	1
evg11186152	12	18	28
evg11482159	225	276	270
evg1778584	0	0	4
evg1115342	1.36	0	3
evg1507009	5	3	2
evg129955	6	0	20
evg163298	1996	2260	2848
evg175190	160	260	172
evg1390306	3	8	2
evg1435054	2	4	22
evg1618637	11.01	7.59	11.62
evg11399012	13	0	0
evg11169169	141	807	513
evg1919964	0	0	1
evg16539	3	7	6
evg11237517	0	2	6
evg1163325	13	5	6
evg1886379	0	0	3
evg11329027	0	0	7
evg11327496	2	5.07	0
evg140129	1271	1596	1646
evg1987770	24	402	294
evg11238498	0	0	5
evg11127263	0	2	8
evg11008314	113.94	144.48	139.74
evg11486510	1	5	0.95
evg1357453	0	88	0
evg1115130	2.27	1	4.22
evg1319765	850.7	2325.68	3231.24
evg1441062	601.5	408.53	0
evg1502176	7	3	0
evg11387146	5.36	0	8.49
evg11263747	1	13	3
evg152005	1033.89	1143	1354.29
evg121830	3	10	8
evg1131822	0	5	4
evg1466403	0	0	37
evg11305032	0	1	0
evg11264371	0	0	15
evg11513074	5	6	779
evg1627443	0	7	0
evg1748254	1	1	11
evg1113111	5	0	0
evg1260373	382	280	464
evg11107691	9	4	69
evg11435269	0	0	0
evg1799635	535	99	115
evg11456135	0	0	4
evg11684689	2	3	1
evg1933823	0	0	3
evg1835402	1	0	1
evg11203443	10.11	7.08	11.65
evg1201744	8	7	9
evg1195170	7	2	4
evg1160220	6	0	0
evg1618492	29	0	3
evg1498563	2	7	20
evg1516892	198	8	42
evg11399348	0	0	1.99
evg1424341	123.22	99.96	84.46
evg1781562	10.36	1.05	3.47
evg1807058	4	0	0
evg1485968	0	0	3
evg1938201	1	0	1
evg11435304	0	0	8
evg11051232	885	457	746
evg11446912	0	15	20
evg11159722	157.84	217.25	219.45
evg137064	388	828	979
evg1904132	1	0	1
evg1222890	33	214	825
evg1979279	35	29	16
evg1923672	3	1	3
evg1185887	5	10	15
evg1370486	0	0	1
evg1945530	2	1	1
evg11278790	0	0.3	0
evg1703495	2	0	2
evg11695883	586	701	917
evg11348155	7	0	0
evg1507746	1	0	5
evg136488	371.29	560.74	1706.36
evg1269113	2	5.48	425.72
evg1482988	2	8	0
evg1674966	0	0	0
evg1712060	3	4	1
evg17295	11	19	7
evg11538242	2	1	3
evg1888234	0	4	6
evg1939453	0	0	0
evg1921498	3	0	2
evg1609509	0	3	0
evg1903599	3	1	0
evg1351120	1	0	11
evg11110152	134.75	224.6	265.03
evg11400212	0	0	1
evg168487	32.93	66.35	29.88
evg11464146	261	387	283
evg1546057	2	0	0
evg11061976	26.98	61.31	33.33
evg11513802	0	0	0
evg11499451	5.01	0	6.06
evg11415710	0	4	0
evg11555658	4.18	13.56	2.51
evg11167455	7	0	10
evg11117620	6	14	14
evg1624286	389	710	383
evg1923989	5	0	3
evg11097893	28	3	7
evg1148240	1	8	3
evg1340229	1.74	0	6.88
evg1776885	13	0	4
evg165229	132.86	142.73	178.64
evg1375523	22.11	27.82	45.14
evg11622756	2	19	0
evg11698202	1	3	0
evg1822036	26	0	0
evg11264628	0	2	50
evg1107023	17	0	0
evg11159775	30	18	36
evg11425717	0	0	1
evg1854490	5.26	3.12	15.47
evg1667340	0	0	0
evg1370143	0	2	8.02
evg1115878	9	6.42	3.44
evg1371531	3	0	5
evg11289177	8.33	2.1	5.37
evg153236	0	0	1733.36
evg1474575	0	5	1
evg1159248	0	0.91	14.03
evg1521396	4	31	0
evg11348292	1	0	7
evg1906668	0	0	3
evg1178028	5	47	15
evg1740823	0	0	1
evg11466484	1	6	2
evg11227473	0	1	4
evg139752	521	1170	916
evg1607002	0	0	30
evg1450229	37.61	107.12	41.01
evg1200358	8.01	10.67	3.05
evg1190231	5	0	0
evg1933702	0	5	2
evg1911399	0	0	2
evg1497756	2	0	0
evg11080228	10	33.99	31
evg11001439	41	25	21
evg11141322	1881	2485	3236
evg1408296	41.61	31.14	35.9
evg1440714	27.85	15.46	32.48
evg1598588	22	31	107.98
evg1906375	33	31	0
evg1720933	175	662	426
evg1484373	2	0	0
evg1663619	22	35	9
evg1220135	36	30	55
evg11129515	0	9.46	2.96
evg169640	1203.57	1099.12	1222.63
evg1634939	8.91	0	0.08
evg1815147	234	239	328
evg1913782	0	0	5
evg118109	10	8	13
evg1839225	0	8	0
evg11207200	0	0	6
evg1492403	0	2	2
evg1232855	0	0	3
evg11106316	0	0	19
evg1191844	3	13.97	1.89
evg1762746	18	0	0
evg1921962	0.9	0	0
evg1265689	686.14	0	0
evg1518614	4	4	1
evg1218307	23	4	1
evg11621989	0	4	0
evg1228625	1	1	3
evg11356076	420	463	737
evg1804097	0	2	1
evg1157309	0	0	1
evg11531339	3.12	31.58	0
evg11079037	25	25	26
evg190404	34	17	17.01
evg1280658	15.29	3.51	23.17
evg1829962	0	12	9
evg11318843	0	0	5
evg194950	1	1	0
evg1803834	48.96	56.23	176.21
evg1914772	0	0	1
evg11368351	15.35	31.68	130.68
evg161100	417.84	388.57	747.96
evg189032	35	1	1
evg187310	122	0	5
evg1709027	13.03	0	0
evg187577	40.15	48.87	17
evg1572828	22.06	18.92	11.76
evg164984	484	1990	419
evg1725572	4	0	0
evg1902302	3	1	0
evg11173621	44.97	53.04	57.1
evg1609610	4	5	7
evg1741221	2	4	5
evg1862824	12243.36	15335	21504.56
evg11189749	167.78	41.6	180.18
evg1710992	36	41	38
evg1129211	0	0	0
evg11404478	2	0	0
evg150879	329	665	225
evg1602387	0	0	1
evg1884318	0	1	1
evg1521448	16	14	30
evg11534762	5	3	2
evg1782871	0	0	4
evg124854	1	0	11
evg11271413	138.59	0	0
evg11313499	2	7	2
evg1648839	1	2	3
evg1540198	0	0	0
evg1808221	0	0	3
evg11049867	1173	2679	3540
evg11538038	5	3	0
evg11299710	1	4	3
evg1158752	3	2	0
evg11429965	3	4	0
evg1346648	1	10	5
evg1540266	5.99	9.33	11
evg1101254	0	0	3
evg167722	85	155	829
evg11508154	36.2	16	10
evg11074242	1.78	3.01	18.96
evg11047686	209.47	252.48	377.76
evg163432	1867	2040	19
evg11314432	10	1	0
evg1320233	465.72	586.99	820
evg1609551	7	10	3
evg1193511	0	15	0
evg1747876	3	0	6
evg1767923	3	4	0
evg11187203	27	48	50
evg11312461	13.29	0	3.2
evg11243602	3	0	1
evg11546883	2.13	0	0
evg11264755	26	5	10
evg11406337	1	0	2
evg178814	492.47	52.89	34.12
evg11637353	0	1	1
evg11509758	0	0	5
evg1566871	0	13.02	10.77
evg11536038	5.08	12.17	8
evg11105067	14	27.04	56
evg1213937	6	2	3
evg1452850	787.49	733.8	772.79
evg1838182	0	0	1
evg121374	0	0	12.81
evg1751925	8	0	2
evg1297206	12	79	0
evg11679730	4	6	0
evg11271465	5.14	1.71	1.68
evg1891586	2	2	2
evg1610780	3	1	2
evg1198568	5	12	23.01
evg11377762	8.49	8.63	11.09
evg11514993	3	7	1
evg1709145	0	5	3
evg11249382	4	0	1
evg11482319	5	3	25
evg11298716	0	0	25
evg1719590	35	62	0
evg11386005	3	4	6
evg156586	9931	137	4876
evg1486575	1	12	0
evg1382421	19	2	19
evg1700435	36.59	30	3
evg1229191	1356	1802	2566
evg11529021	8.08	11.23	12.4
evg1881670	9	0	0
evg182772	7.72	26	5.7
evg11651178	0	6	2
evg11358727	0	0	0
evg174384	380	142	246
evg1270310	673	1475	1869
evg1638706	497	846	956
evg1954421	0	0	2
evg1268628	478.68	458.42	368.71
evg11268414	2	17	107
evg11274224	146.11	319.39	267.39
evg1623060	4	5	14
evg1948493	3	1	0
evg1190403	4	9	6
evg1743954	17	27	25
evg11236881	2	13	0
evg130956	0	0	9.02
evg1168227	2	0	5
evg1903054	0	0	3
evg173214	61.82	52.06	77.61
evg11590173	48	258	1073
evg11431427	3.73	4	2
evg11514760	38	62	45
evg1638219	6	14	25
evg1527488	2.16	7.24	0.96
evg1936590	2	0	3
evg11307616	11.25	19.63	19.26
evg11434153	0	4	0
evg11340729	12.07	7.72	20.92
evg1484435	14	10	0
evg11201727	155.06	209.24	222.79
evg1338705	0	0	0
evg11653361	0	0	13
evg11408654	0	0	2
evg11373892	32.3	22.12	43.2
evg11448644	5	0	1
evg1640662	7	18	24
evg11344092	3.86	18.73	13.6
evg1843983	18	52	44
evg1144212	0	0	1
evg1719006	0	0	38
evg11675937	6	0	1
evg11494233	0	0	20
evg1932773	0	0	4
evg11069620	916	302	37
evg1595688	0	0	4
evg1164717	0	0	2
evg1958312	0	0	2
evg151633	2307	4084	2093
evg1266524	0	0	1416
evg1572677	20	0	0
evg1730892	0	0	2
evg1164455	3	0	10
evg1188128	24	1	17.08
evg1906575	6	0	2
evg1384030	0	0	2
evg11343601	27.43	8.6	20.23
evg1941255	0	0	5
evg156989	115.1	115.81	147.2
evg1981596	66	44	240
evg1292985	23	92	12
evg11509048	13	20	17
evg11697694	3	0	0
evg1204420	1	2	24
evg1555574	0	0	0
evg11512291	7	4	2
evg1947138	0	3	0
evg1981208	33	132	21
evg1466715	0	0	1
evg1206865	0	7	15
evg11583265	2	4	16
evg11303176	22.92	22.96	21.81
evg1953007	0	3	2
evg1490504	0	0	4
evg1746207	5	8	11
evg1985243	173	1918	2982.98
evg1198029	416	699	313
evg1904166	9	0	2
evg1798800	3	1	1
evg1207998	10	15.9	7
evg1802669	539.55	322.31	398.34
evg1543586	0	1	1
evg1699232	288	51	1219
evg1281563	80.18	87.21	118
evg1173864	0	4	1
evg1177046	18.43	31.31	37.21
evg1490935	0	4	6
evg11454639	2	3	0
evg11021320	0	0	0
evg1751818	2.13	0	0
evg11410196	2	0	0
evg1926911	1	0	1
evg1223644	36	10	16
evg1933651	0	1	6
evg1894191	0	0	2
evg1518477	22.04	4.54	8.5
evg1176369	12	13	22
evg1841744	116	181	372
evg1896790	0	0	2
evg1673555	4	3	1
evg1756200	0	0	0
evg11338898	0	0	4
evg11522537	6	7	6
evg1323745	340	344	650
evg1922263	9	9	4
evg1405024	9	6	6
evg11668361	0	0	7
evg114460	484	404	692
evg11065305	342.09	290.21	289.8
evg1836619	341	170	448
evg171594	47	25	43
evg1401842	4	12	4
evg11377886	3	6	3
evg1504363	0	0	1
evg1145155	9	5	1
evg11166471	90.51	113.84	45.35
evg11396547	4	3	1
evg11177991	84.7	39.58	64.05
evg1179698	10	1	6
evg11108792	22.56	11.6	26.18
evg11223850	0	0	5
evg1193925	2	6	0
evg1255144	297	0	0
evg1737805	5	0	32
evg11423556	9	29	38
evg1716424	191.51	99	11.04
evg1326113	156	174	296
evg1279830	11.61	4.03	9.05
evg11232796	0	2	1
evg11454579	4	0	2
evg1479525	0	3	0
evg11137208	11155	9886	29144
evg11502167	0	0	1
evg11612505	4	11	35
evg1591383	7.51	0	12.19
evg1578790	0	0	1.14
evg11498135	4.31	3.58	0
evg1995453	15.22	0	10.16
evg11522900	6.23	7.56	8.37
evg1944366	0	0	2
evg163461	982	952	967
evg1947730	1	2	0
evg1234491	1	15.06	8
evg1413175	20	17	5
evg11570081	25	11	1
evg114291	41	2	115
evg1800245	354	272	185
evg1940667	1	2	0
evg11361046	9.15	2.62	1.64
evg1468480	0	2	2
evg1148413	8	4	0
evg11120244	33	10	2
evg1532695	1	0	3
evg11260575	9	14	1
evg1746042	173.84	236.27	181.97
evg1677775	1.62	0	5.58
evg11384803	0	0	2
evg163559	1239	1270	1664
evg11058199	207	232	350
evg1462954	2	2	2
evg138773	784	461	410
evg195803	6	12	6
evg1861534	0	14	0
evg11169721	265	130	388
evg1409369	374.17	89.76	374.51
evg1768372	5	0	3
evg1922762	0	0	2
evg1938563	8	10	0
evg11232489	0	0	6
evg11112379	71	86	5
evg11437770	10.04	13.25	10.26
evg121595	4	7	5
evg1905604	1	0	1
evg11099700	36.73	0	25
evg1523784	0	2	1
evg1196951	15	12	27
evg127164	0	2.59	0.81
evg1925958	0	1	1
evg1604136	152	109	41
evg1304353	1515	1277	1593
evg11207265	5	0	0
evg1462663	0	2	0
evg1726053	0	0	0
evg1684425	0	0	2
evg1932931	1	0	2
evg1854317	12	23	9
evg1521735	4.38	0	0
evg1541735	0	2	2
evg1193954	19	13	6
evg11009517	36	45	33
evg1861820	2	0	0
evg11358324	0	0	4.99
evg1561218	16	3	5
evg1904072	4	5	7
evg164391	775.8	0	0
evg1504427	2	0	0
evg1770760	16199	36188	33850
evg11596630	225	449	296
evg11159110	204.61	241.08	345.25
evg1900390	0	0	1
evg1426612	0	0	40
evg1193432	9	20	17.98
evg11211758	0	0	5
evg1585479	5	1	4
evg1552224	9	5	1
evg1502522	0	6	0
evg1407418	15	3	12
evg1716	3558	4740	4382
evg1964679	918	5251	13553
evg1285058	237.59	313.74	207.47
evg1905363	7	0	1
evg1516233	3	2	5
evg1903220	8	2	0
evg157058	25	14	16
evg11258741	5	4	1
evg1114472	0	0	0
evg1132479	1	0	6
evg190569	7	17	7
evg156243	11176	13341	12877
evg1352192	22.12	58.98	59.82
evg11226128	0	16	0
evg11024703	6615	4047	18874
evg11453075	35.41	18.93	42.06
evg11193507	24	101	62
evg1478401	0	1	2
evg1894688	5	4	1
evg181044	18.07	69.55	19.9
evg1467947	0	0	2
evg1396366	3	16	13
evg11084825	18	1	18
evg11641675	0	0	3
evg1201807	2	17	52
evg184234	57.7	41.08	63.17
evg11476710	0	3	1
evg11705446	0	0	2
evg126563	5.95	0	1.82
evg11301964	9.9	28	39.98
evg1669230	10	18	12
evg1586309	10	3	2
evg1229820	146.73	75.31	24.69
evg1879022	3	0	0
evg1634655	4	1	2
evg1596962	2	2	5
evg1270258	49.77	48.55	39.21
evg11375488	6438	4445	9141
evg1754511	2	42.12	0
evg11082253	175.96	250.93	80.31
evg11100099	28	36	7
evg11272549	0	48	0
evg1481551	0	0	3
evg11635154	1	0	1
evg1166799	4	8	3
evg11197440	4	8	12
evg1717615	15	6	13
evg1648497	281	5	11
evg11263452	817	888	1014
evg1379914	4	0	4
evg1536371	14	15	13
evg1785840	0	2	6
evg1943459	0	0	0
evg1593837	1	0	2
evg1317666	596	236	4662
evg1569918	3.52	0	30.15
evg11678401	0	1	72
evg1887341	0	0	2
evg189706	123.7	136.44	248.49
evg11328065	14.61	4.64	0
evg1511056	9	40	0
evg11605459	1734	1550	3324
evg1888067	2	0	0
evg1375007	6	11	10.73
evg1476372	2	4	4
evg186712	1	0	36
evg1112382	0	4	2
evg1360183	4.22	16.47	13.02
evg11289167	10	1	0
evg1934341	2	1	0
evg11204815	2	0	29
evg11712969	0	0	1
evg11030122	845	414.25	898.37
evg1709932	1	0	3
evg1357831	2	0	2
evg1869296	1	4	19.8
evg11309796	0	0	1
evg1131075	6	2	5
evg11480071	2.18	0	0
evg1499507	3	4	0
evg11268338	1	1.89	1
evg11002847	12	10	6
evg1477400	0	0	1
evg1611571	0	7	4
evg1825847	108	88	86
evg1170700	0	0	2
evg11435695	21.13	24.36	16
evg11154297	0	78	6
evg11573591	1	4	3
evg11409835	0	0	1
evg11264157	4	2	1
evg1516798	34	476	0
evg11225664	1	0	2
evg1386273	1	2	4
evg1674484	15	13	28.01
evg1149961	0	0	5
evg1242341	44	3	16
evg11514318	117	277	5
evg1802369	2	0	1
evg1344731	3	0	3
evg158057	2357	1761	3602
evg11295713	3	0	0
evg1439828	2484.79	2745.35	2707.97
evg11437911	0	0	3
evg1809919	12	25	1
evg1703302	0	0	6
evg1749042	0	0	1
evg1229011	13.6	4.27	3
evg1331071	0	1	3
evg11015004	0	0	8.25
evg1949076	0	0	2
evg11499794	11.85	12.04	12.42
evg1897063	3	0	4
evg1533053	0	0	0
evg11471620	61	78	115
evg11385843	8	4	3
evg11590569	51.28	46.04	17.09
evg11447895	3	0	21
evg11069605	19.42	104.73	186.8
evg1898633	0	0	2
evg11211804	0	0	14
evg1109812	2	4	6
evg1881055	0	0	3
evg11531875	1	0	3
evg1394931	6	0	6
evg11548273	8	7	11
evg11544237	0	8	0
evg11121735	2	4	7
evg1215718	26	50	24
evg1910329	0	0	3
evg1431789	28	56	52
evg1968575	8	2	35
evg1424375	58.83	48.62	57.46
evg11425335	3	2	2
evg1979218	98.3	122.12	106.98
evg151233	1007	952	1301
evg11509940	5	24	18
evg11022290	14711	8920	15971
evg135136	68	149	78
evg1635654	21.87	1	0
evg1764326	292	1917	1105
evg1178705	3	0	2
evg1938150	3	2	2
evg11037170	880	938	1326
evg1739308	50	44.22	50.12
evg176785	104.97	57.39	58.41
evg197325	2	1	4
evg1941612	0	1	6
evg11536995	0	0	0
evg11381338	0	0	0
evg1511613	87	0	0
evg1532700	16	14	8
evg11196152	21	5	16
evg1321831	2088	1	13
evg1856210	418	502	373
evg11167306	400	521	411
evg1172253	4	28	23
evg11501851	0	0	0
evg1563250	0	0	1
evg1533742	91.79	64.48	0
evg1740967	1314	0	0
evg11197180	187.54	233.78	156.71
evg1917899	2	18	24
evg11647607	0	0	1
evg11365347	2	15	7
evg1919351	0	0	3
evg1193796	456	0	1
evg11602719	47	40	80
evg11285194	2	0	0
evg11113933	91	118	256
evg195919	2	2	0
evg11545613	5	1	0
evg11702320	0	1	0
evg1894820	0	0	2
evg1692153	1	0	2
evg11055657	1514.76	1976.36	282.82
evg1733617	5	0	1
evg1476236	2	4	0
evg1979845	113.14	128.85	87.3
evg157675	3822	9739	6293
evg1102485	3	7	0
evg11078894	147	24	25
evg170201	225	181	159
evg1242535	207.44	0	0
evg1185338	331	210	431
evg1327552	0	15	53
evg1917409	0	0	2
evg11422873	5	0.96	1.98
evg1727251	8.77	1.14	7.34
evg1733644	6	0	2
evg11210913	1	0	4
evg1171216	36	38	63
evg1193739	14.47	32.02	24.37
evg152226	1566	3790	3703
evg1209354	4	2	0
evg11426922	48.21	31.11	28.81
evg1441109	54.58	138.62	862.35
evg1416846	6	20	8
evg11430022	11	8	3
evg1149006	2	10	0
evg11232394	0	4	7
evg1548807	0.86	0	8.89
evg11315028	2	4	0
evg11292374	0	5.02	4.13
evg1557365	0	0	4
evg11470122	7.2	1.3	12.48
evg1568981	0	0	2
evg1700946	364	407	623
evg11609345	11	4	1
evg1735606	2287	4428	7042
evg11486424	1	0	1
evg1867390	0	2	0
evg1919689	2	1	2
evg11552750	4	4	3
evg1367229	15	1	16
evg11485871	2.4	4.14	13.7
evg11375641	0	15.89	5.95
evg1127416	0	1	5
evg1727368	14.99	16.97	34.03
evg1140635	0	0	3
evg1853763	7.94	20.54	3.63
evg11070563	52.8	68.22	34.64
evg1921079	1	3	0
evg1749907	32.65	7.01	15
evg11181429	55.8	76.04	88.88
evg155653	281	462	3793
evg11108807	235.96	370.25	416.41
evg1588199	0	13	4
evg1686276	0	0	1
evg1109238	8	0	0
evg1570814	10.37	14.37	20
evg11263657	6	11	3
evg11181320	13.79	6.77	15.29
evg1514895	9	77	14
evg1539212	0	5	1
evg1750922	0	0	4
evg1310184	8.07	11.97	19.51
evg1399819	398.52	1425.07	24
evg11473279	23	1	1
evg1187139	3	3	3
evg1535278	2	5	0
evg1350991	0	0	9
evg11115453	13	6	10.42
evg1473145	1	0	1
evg11175767	3238	3236	297
evg1915225	0	0	1
evg1719299	2	0	1
evg1559231	34.63	101.19	0
evg1109132	2	10	6
evg1877369	0	4	0
evg1809699	2076	1578	865
evg1479319	3	0	0
evg11561425	6.45	0	1
evg1723506	2	6	11
evg1792895	0	2.34	0
evg11007946	247	217	496
evg11185943	25	4	5
evg1203318	0	4	10
evg1110621	3	0	8
evg1878753	0	3	1
evg11164783	727	829	1071
evg1897494	0	0	7
evg1466928	0	0	1
evg11219634	0	0	4
evg1902392	0	2	1
evg11479037	18	14	6
evg1672149	0	0	7.84
evg1517177	4.93	0	0
evg1895223	1	3	1
evg1912952	4	0	0
evg11264687	2.25	5	0
evg1645744	0	1	2
evg1489990	0	2	10
evg1466095	2	0	0
evg11542762	16.31	4	20.97
evg1816036	0	0	2
evg1659516	0	4	0
evg11266917	41.06	0	0
evg170858	57.4	0	0
evg1514554	0	0	2
evg1505577	2	6	6
evg11409489	87.96	11.66	0
evg1464868	1	0	3
evg1775977	103.25	0	0
evg11205990	0	0	19
evg1587674	3	5	2
evg1514640	4	69	85
evg1958544	1	3	0
evg1620951	2	4	6
evg138925	316	358	317
evg11656900	0	0	2
evg1361677	0	6	0
evg11588768	0	0	0
evg1213341	11.57	6.95	10.75
evg11493647	21	14	27
evg1660297	0	0	1
evg1121592	4	0	1
evg11469202	95	87	178
evg1334869	15.84	22.45	9.85
evg11350831	2	4	7
evg1857039	12	17	10
evg1712263	858	163	34
evg1989082	133.71	141.96	106.89
evg1835358	13	6	6
evg1529118	726.28	534.03	491.45
evg1501047	0	2	1
evg1417496	293	459	522
evg1917705	1	8	4
evg1541803	2	0	1
evg11396923	70.29	76.08	47.41
evg11299742	9.69	11.09	9.36
evg1531980	70.4	55.23	0
evg1923591	0	0	2
evg11543304	1	4	2
evg11574826	0	0	3
evg11265767	5	3	6
evg1670821	8	3	9
evg1240338	14.97	7.02	7.01
evg1151827	4	5	3
evg1647694	8	17	13
evg1426619	71.08	114.02	24.06
evg1270299	8.38	27.37	6.16
evg1319506	915.34	1989.14	2833.4
evg1201093	14	17	0
evg11268231	2	13	18.93
evg1606634	0	11	0
evg1957138	0	0	2
evg1105884	3	4	4
evg1314785	12.35	81.31	1253.55
evg1872295	492	575	494
evg1201058	3.73	0	2
evg1787695	7	19	15
evg1197440	0	0	3
evg1127878	6.79	27.18	10
evg1232602	16	71	35
evg1877849	0	0	2
evg1946992	0	0	7
evg1924173	0	0	4
evg1219571	10	3	10
evg1476893	1	0	1
evg1236617	3	13	24
evg1199096	225	202	469
evg1357777	66	88	86
evg18223	278.54	83.95	144.74
evg1147008	0	4	7
evg11363168	0	0	1.03
evg165227	71.69	105.92	73.53
evg1441140	416.19	370.4	525.45
evg1261552	164	257	469
evg1165310	4.02	12.93	4
evg1582483	3	0	0
evg1788617	0	0	3
evg1431647	45.37	49	168
evg1222422	14.11	19.75	11.35
evg1501815	19.23	6.78	18.56
evg1813962	3	2	4
evg11432536	6	0	1
evg1783533	0	0	1
evg1714286	4	7	3
evg1523482	8.92	0	4.12
evg11348643	4.27	4.3	3.02
evg1942116	0	4	2
evg1883119	0	0	1
evg173685	531	613	653
evg1947189	7	0	0
evg1220491	3	2	16
evg174458	306	372	548
evg1471802	15	0	4
evg11374216	35.26	28	21.14
evg1429263	1	2	4
evg1709772	2	0	0
evg11518217	4	1	1
evg11274582	4	14	7
evg1885615	0	5	2
evg1896572	2	6	0
evg1536094	1	4	5
evg11345840	95.97	82.89	93.93
evg11267661	4	18.46	10.31
evg1382107	14	49	47
evg181555	200	191	129
evg1764736	113	211	166
evg11237489	2	0	1
evg1556635	16	0	2
evg1570702	8	13	2
evg1350677	3	1	2
evg1746247	9	4	10
evg1733951	0	0	1
evg1462504	9	0	0
evg1109883	118.33	72.84	45.79
evg1593459	0	0	3
evg1132820	0	0	2
evg1620437	0	12.47	8.01
evg1102797	22	0	0
evg1162354	0	0	12
evg11545130	0	0	0
evg1187412	18	61	40
evg1444993	14	7	18
evg1627093	3	0	2
evg1926504	6	0	1
evg11220447	0	0	3
evg11525130	2	5	3
evg1537727	196	242	182
evg11047019	28.66	119.97	528.58
evg1228882	3.06	13	3.01
evg1502259	7	3	0
evg11055516	0	19	2
evg1785666	3	0	1
evg160274	1877	1488	1839
evg11483180	23.34	31.92	42.23
evg11460397	26	7	178
evg1452719	90.83	148.37	131.04
evg1866576	2	9	1
evg1894661	3	0	1
evg1441155	3	44	187
evg1410552	113.38	118.21	102.93
evg1278096	11	16	22
evg1225314	0	1	17
evg1520552	17	11	8
evg1538169	3	3	0
evg1397048	0	6	5
evg1626348	5	20	6
evg1343240	4	6	6
evg11694740	3	0	1
evg1481069	4	1	6
evg1992941	198	166	217
evg168247	729.72	1356.98	1363.75
evg1592335	2	0	6.46
evg11556618	3	0	3
evg1565558	0	4	2
evg1639368	43	45	77
evg133358	0	6	2
evg187319	17.87	60.07	26.89
evg11324309	14.99	1.08	5.41
evg1710175	46	69	121
evg11192320	15	24	9
evg1900726	0	0	4
evg1523082	52	175.69	79.19
evg1205323	4	33	15
evg11195285	11	3	7
evg11552035	9.51	38.67	4.2
evg1613724	34.38	36.6	27.43
evg1149280	0	1	1
evg11459335	6682.08	4006	143
evg1993503	136	174	106
evg1441462	129	49	306
evg1264780	4.33	22.46	21.2
evg1690006	0	0	0
evg1989635	311.48	390.41	330.05
evg11492899	5.38	6.49	2.12
evg1862451	1617	1637	1526
evg1149477	3	1	10
evg1588604	11	2	6
evg136256	6386	7608	7942
evg1197944	80.04	111.05	135.66
evg1352742	7	8	4
evg11251946	0	4.25	4.26
evg11606021	2.34	1.89	16.25
evg11348136	4.26	0	0
evg1635885	0	0	0
evg1551423	2	2	7
evg11444898	11	0	7
evg1510844	5	2	4
evg1379056	0	60	7
evg118688	0	0.19	1.75
evg1396828	4	8	7
evg1359203	0	0	69.26
evg11517939	8.8	6.35	22.01
evg1679916	0	0	0
evg11680693	0	0	1
evg1709947	1	3	1
evg1578177	715	1443	4427
evg1276515	3034	3158	1274
evg11502502	3.46	4.99	6.51
evg1979831	1196	1424	1750
evg1942614	4	0	0
evg11112464	172	199	211
evg1182049	4.03	15.5	1.88
evg126187	2	8	11
evg1558934	23	162	0
evg11486523	142	135	80
evg1327801	6	14.7	326.15
evg1768534	549.76	1188.84	590
evg11369141	4	0	0
evg1223896	19	7	1
evg1880386	0	0	2
evg1636285	0	0	8
evg11434694	232.1	209.8	291.79
evg1254488	13.84	403.82	0
evg11618339	18	2	10.54
evg1489691	0	12	1
evg1457215	0	98.43	0
evg11286056	57.94	0	0
evg1609147	85	8	42
evg1689380	46	68	29
evg1475381	0	1	3
evg1969736	659	103	151
evg1540921	1	40	11
evg1816256	6	11	6
evg1356967	468	6	0
evg1416196	18	14	17
evg1616946	4	0	5
evg1553479	28	5	15.24
evg1325575	151.56	144.13	176.46
evg1248640	92.09	30.19	15
evg1158190	0	8	4
evg11270983	0	0	0
evg1604209	1	0	0
evg1722980	0	3	0
evg1531559	0	0	3
evg1487098	0	0	2
evg1462461	8	6	12
evg1185387	0	6	1
evg1287864	0	0	3.22
evg1226502	0	0	7
evg1476816	14	1	0
evg1350471	0	0	3
evg1842889	14	3	26
evg1180536	93.12	0	0
evg1137093	1	1	0
evg1245488	105	148	125
evg1557265	3	18	15
evg1908273	2	0	0
evg11345634	0	0	0
evg11587996	2.31	6.01	3
evg1542020	20	30	4
evg11217531	0	3	0
evg1626272	0	5	3
evg1256249	0	28.41	30.71
evg1144303	1	2	0
evg1512279	1	0	1
evg1495755	0	6	0
evg11404221	0	0	2
evg1147631	1	5	1
evg143004	52	103	181
evg11296303	4	4	5
evg11520596	20.01	24.35	12.74
evg1552582	0	0	1
evg11624755	22332	48504	6073
evg1689764	53	43	55
evg11368162	2	13	1
evg1196704	6	2	2
evg11508005	10	10	4
evg1731761	1056	522	223
evg1243883	5.97	8	11.02
evg11080380	5	0	553
evg1228074	7	0	0
evg1989302	59.21	65.33	42.34
evg111950	3	7	13
evg1125528	11.34	2	7.89
evg1983393	41	56	68
evg1837748	1	0	0
evg11401022	0	0	0
evg1222507	6	12	5
evg1485125	0	0	7
evg1904576	1	0	1
evg11271825	6	6	4
evg1274902	170.19	0	4.71
evg1501579	0	0	1
evg1999084	60.08	101.53	174.04
evg11502201	0	0	1.47
evg1433598	472	628	2246
evg1173970	2.05	7.24	2.85
evg1891867	0	0	2
evg197076	0	0	6
evg11531729	182	238	294
evg1724651	9	0	1
evg1668956	9	10	4
evg1366338	150.46	125.96	107.45
evg1943912	0	0	3
evg1623336	0	1	1
evg1633065	14	24	55
evg11605437	1	0	1
evg1194110	9	0	0
evg1868584	21	21	11
evg111371	0	0	8
evg1170341	0	0	3
evg1237691	8	0	1
evg1677411	428	726	933
evg197629	13.13	5.77	21.48
evg1127485	0	0	1
evg1156906	0	0	15
evg1518151	24.53	7.47	4.22
evg11540300	0	5	4
evg1965169	0	0	26
evg1226776	23	0	2
evg1905956	0	2	0
evg11124910	1	0	0
evg11194705	0	2	16
evg1457686	158.52	94	98.23
evg1871430	0	8.3	0
evg11327891	0	0	1
evg1736873	34.44	41.92	61.27
evg11538363	0	5	4
evg1156427	4	1	2
evg1577060	84.89	79.4	66.5
evg1633557	0	0	1.25
evg1751592	180	0	0
evg11341305	5	0	4.8
evg1530022	10	0	8
evg11571124	114.28	48.52	27.62
evg1740529	33.82	25	51.81
evg1991333	6	21	30
evg11246585	0	2	0
evg1343529	4	0	2
evg1502659	2	0	1
evg1534699	11.95	17.57	11.82
evg1406372	11.02	46.02	1
evg1756409	13	11	0
evg1594178	0	0	1
evg180440	5	63	131
evg1908403	0	0	3
evg1574791	0	1	0
evg1134770	16	8	15.65
evg1880820	0	0	2
evg1105370	1	2	2
evg1412177	27.15	5	31
evg11016808	5.36	12.31	17.44
evg1890133	9	1	6
evg1317687	4888	2500	3651
evg1645404	0	2	0
evg11121356	10	154	18
evg1620735	0	0	1
evg1730491	15	1	3
evg1597232	2	0	1
evg11308884	2	0	1
evg182148	73.34	58.62	55.46
evg1861240	1	0	0
evg1241992	17	13	11
evg1789442	33	2	3
evg1903954	29	34	0
evg11582925	8.36	0	0
evg1741431	1203	846	865
evg1581635	3	5	1
evg1517722	23.69	4	4
evg1654146	4	11	6
evg1946385	0	0	0
evg1633765	0	0	1
evg1613386	6.29	27.47	21.52
evg11008131	32	17	18
evg11015162	3	10	14
evg1950313	1	0	3
evg1393009	0	7	5
evg1759850	598	419	635
evg1743600	1	4	0
evg1510620	1	1	2
evg1914103	0	6	0
evg11446054	759	621	1640
evg1366075	1	0	11
evg11477297	2	5	1
evg1908122	0	0	5
evg1597446	123.04	307.97	0
evg1571765	1	3	4
evg1887409	0	0	1
evg11290701	38	10	0
evg138879	1670	2563	2321
evg137172	232	209	201
evg1781416	57.25	108.56	0
evg1946922	8	7	2
evg1785510	0	0	0.98
evg11470855	3	1	1
evg11180882	1	7	50
evg1867317	16.91	8.98	6.56
evg1158071	2	32.57	0
evg1340899	9.15	9.67	18.22
evg1200818	79	128	68
evg11045944	228	925	484
evg1372825	4	11	12
evg1184	11524	22290	37472
evg1438427	98.42	106.41	103.64
evg1175075	7	0	4
evg11078192	313	347	373
evg1137218	0	0	2
evg1158844	0	8	3
evg11009750	21	24	44
evg11292999	8	2	8
evg1787907	1044	619	1531
evg11299381	1.02	2.1	1.07
evg11472249	1.9	0	0.82
evg1357250	11	3	11
evg1572114	3	13	8
evg1134677	4	4	1
evg1841818	3	0	0
evg1368277	1	0	1
evg11681979	0	0	6
evg1767805	3492	3389	2792
evg1244413	1	0	14
evg1703236	6	3	4
evg1496261	0	2	0
evg11190693	34.65	5.99	0
evg1704693	0	0	1.01
evg1675563	0	5	0
evg168488	377	1091	2810
evg11262396	9	0	9
evg11474867	0	0	2
evg1654019	29	29	15
evg1414999	236	519	282
evg1391454	58	12	7
evg11071725	145.07	71.15	728.71
evg11565583	17	31	25
evg11248069	0	0	4
evg11358445	23	26.68	28.93
evg11368160	9	7	8
evg1786029	21	11	17
evg1496740	2	0	2
evg156984	8264	7716	15693
evg1947089	2	2	0
evg1929940	2	0	0
evg1566413	753	674	951
evg159229	3.45	1579.37	0
evg1531164	2	2	1
evg1488547	2	2	0
evg1410284	2	12	6
evg1467775	6	4	1
evg1330946	1	0	4
evg1344025	0	1.94	4.46
evg11700653	0	3	2
evg179562	626.51	0	0
evg1798929	0	0	0
evg1725078	0	4	0
evg1622317	4	5	10
evg1181107	25	32	0
evg11606511	13	0	0
evg150513	707	1046	1894
evg1565363	1	4.25	20
evg1885793	0	0	2
evg11665702	0	0	1
evg1436866	0	7	6
evg11448712	2.1	0	0
evg11378566	3.32	2	3
evg1849477	3	1	2
evg1142098	0	1	2
evg1913124	0	0	1
evg11191663	14.21	23.54	7
evg1403052	139	74	4
evg1107554	1	11	2
evg1276271	27.92	17.07	224.75
evg1617993	8.3	8	5
evg1918453	0	0	2
evg11417265	2	6	13
evg1697806	5	16	42.04
evg11251764	2	2	2
evg11636184	0	0	2
evg11013563	3	7	53
evg11327865	1	3	1
evg11308881	1.95	0	1.65
evg1446801	119	20	19
evg11419946	98	214	188
evg1881266	2	2	1
evg1626027	1	6.95	15.35
evg1164809	8.66	5.98	8.11
evg1131828	4	1	0
evg1694345	4	0	3
evg11479162	25.96	22.99	21.72
evg1535049	20	2	5
evg1757075	0	1	7
evg1472026	0	0	1
evg1139415	6	0	3
evg170052	1315.73	25.42	1.58
evg11571303	6.91	20.19	17.79
evg1151075	1	0	0
evg1333995	22.89	6.22	12.43
evg1793905	3	0	2
evg1119616	2	8	5
evg11030801	121	1022	1675
evg194406	2	4	2
evg11322899	1.86	4.33	3.7
evg1658544	18	68	29.81
evg1946405	0	0	1
evg11470230	150.75	220.57	267.83
evg1172858	3	0	2
evg1141616	4	14	3
evg11429700	8	24	11
evg1483057	0	1	2
evg11336007	6	3	2
evg11083887	141.34	100.27	0
evg1123022	0	0	3
evg11342213	2	2	0
evg11002985	0	5	12
evg178579	564	716	879
evg11324314	7.75	10	4.8
evg11485563	3.02	7.12	3.01
evg1671131	0	0	1
evg1110041	49.59	54.6	6.79
evg1494257	7	0	1
evg1256796	40.29	48.05	37.45
evg1703648	2	2	0
evg1950465	0	5	1
evg1165099	5	1	9
evg1400783	0	0	5
evg162955	69.55	44.93	58.91
evg1577126	22	2	10
evg1943289	6	0	0
evg11448598	3.32	6	3
evg1376610	0	0	3
evg1238901	18.9	14	5
evg11436165	8	14	7
evg11395895	7	2	6
evg11598125	3	8	1
evg1731185	10	8	5
evg11384976	0	0	2
evg1469942	1	0	1
evg11206151	4	2	6
evg1335153	42	16	2
evg11338737	1080	1439	1222
evg1291756	0.63	0	11.63
evg1751300	7.94	5.96	6.65
evg1588492	903	973	1166
evg1811997	0	0	6
evg11677627	1	1	1
evg1872056	0	0	11
evg1779794	0	1	0
evg1483774	5	3	3
evg196529	7	15.87	7.2
evg151602	13566	37613	37018
evg11441578	0	1	12
evg1275399	17.01	20.15	48.63
evg1184160	0	8	2
evg1908184	0	7	1
evg1921643	0	0	2
evg1923466	3	1	1
evg11327351	0	1	2
evg1499527	5	2	4
evg1889957	4	4	0
evg11542492	241.85	259.62	190.35
evg11530233	0	55	0
evg1827747	168	220	461
evg11124152	4.27	4.77	6.54
evg1360519	2	8	3
evg1337754	50	80	29
evg11298955	48.25	64.06	38.04
evg1486011	5	4	0
evg11520689	1	4	0
evg11549297	0	5	6
evg144337	21643	24548	23358
evg11412531	3	8	5
evg11603634	1	4	0
evg11265348	0	74	0
evg1357598	0	0	3
evg1398631	0	0	3
evg11317189	7	2	2
evg1838393	102.34	0	0
evg1854390	1.13	0.01	1.83
evg1919236	0	2	2
evg1930037	0	0	1
evg1152252	3	3	1
evg1697288	328	359	233
evg1655832	1	7	3
evg1742385	14	0	0
evg1945320	7	0	0
evg11077498	72.89	37.05	154.53
evg1132399	3	0	0
evg1486886	3	0	0
evg11283392	64.2	64.16	65.52
evg1358360	19.04	18.05	12.8
evg1731099	1057	952	1585
evg11418497	0.51	5.79	8.75
evg1436206	521.08	953.06	93.58
evg1983465	57	29	26
evg1429648	15.93	33	29.87
evg1810920	353	1092	21
evg11511196	19.75	21.01	16
evg11365037	3	16	11
evg141421	334	710	613
evg11606146	927	1039	1649
evg1299294	0	7.99	25.19
evg1120335	0	9	1
evg149578	59.93	59.91	681.17
evg11294323	10	17	11
evg1173921	4	0	1
evg1666010	0	12	1
evg1202506	22.42	36.8	30.58
evg1519385	103	100	144
evg1125982	11	2	10
evg1127614	10	9	8
evg11264285	23	1	27
evg11430269	0	0	1
evg1625160	135	322	121
evg11182156	397.47	268.94	225.57
evg1879392	0	0	3
evg1276674	442	580	636
evg1750851	12.55	39.6	32.61
evg1482189	1	0	0
evg11712064	1	0	1
evg1392800	11.06	19.98	17.03
evg11241380	0	0	6
evg11556646	2148	2646	302
evg1297228	29	14	13
evg1282192	22.28	195.33	105.06
evg11352050	434	1631	247
evg11157791	2416	3940	5431
evg11432230	723	2353	2205
evg11358545	5	1	9
evg1827199	90	158	128
evg1628381	0	3	1
evg1163811	4	0	1
evg11582108	14	8	26
evg170295	1013	1091.91	1204
evg11070933	47.59	44.35	48.9
evg1257782	0	25.19	90.18
evg193467	0	0	6
evg1254144	68.56	106.79	74.72
evg1184887	0	4	1
evg1597744	5.43	15.88	16.16
evg1516525	38	49	2
evg1692288	1	0	3
evg11292306	1	1	6
evg168380	514	380	399
evg11357711	2	0	1
evg1467961	5	0	0
evg11483708	0	2	0
evg11302566	21	1	14
evg1208798	17	5	1
evg1955096	2	0	0
evg11168989	2.54	0	19.57
evg1715949	41	0	0
evg16134	18	7	21
evg1620842	1	1	6
evg1953241	0	2	2
evg1243272	17.23	0	0.99
evg1189445	15	47	9
evg1395652	30	42	7
evg11177488	180	287	201
evg1508529	3	25	11
evg11422057	1	0	2
evg1918511	1	0	3
evg1722625	228	357	205
evg1918411	0	6	1
evg11046282	3262	43	897
evg11238561	5	8	0
evg1551286	15	61	14
evg11237257	0	0	6
evg11292677	18.46	23.3	22.7
evg1516516	0	2	0
evg1230856	6	20	8
evg1406375	0	9	4.62
evg1925031	2	2	0
evg1955710	6	0	0
evg11352513	2	1	0
evg11299412	9.42	17.39	6.04
evg1943539	0	0	1
evg1897169	0	0	5
evg1936786	3	0	0
evg1535295	15	6	14.99
evg1741247	33	22	2
evg1155474	10	11	2
evg1108109	0	0	1
evg11677620	0	0	2
evg1949875	0	0	3
evg11689338	3	1	2
evg1239847	5.31	5.99	3
evg1530232	92	105	98
evg1396084	349.41	209.25	364.16
evg1602848	0	16	0
evg1233075	1	5	5
evg11058879	1716	0	0
evg1138286	1	2	0
evg1307683	63	97	61
evg11073856	42.18	34.33	28.21
evg1499233	8	0	0
evg1910246	0	0	8
evg11322791	24.04	31.14	29.49
evg1550766	1	0	8
evg1496962	3	1	0
evg1620846	3.92	0	0
evg1281724	143.19	329.73	240.16
evg11616168	0	0	4.16
evg11697092	4	0	6
evg1883656	0	0	2
evg1225859	10	7	66
evg11591269	3	5	0
evg1692642	1.82	0	2.99
evg11591452	30.65	6	12.36
evg11408006	4.47	4.34	0
evg1101680	1	4	1
evg11536318	84	88	4
evg1633899	166.34	160.52	159.75
evg1743347	29.86	31.35	38.06
evg1658945	2	0	1
evg11287934	44	50	17
evg11228678	4	0	1
evg131809	0	0	12.94
evg1621876	10	31	32
evg1437782	47.73	54.82	97.4
evg1107763	0	0	1
evg1135872	21	1	0
evg11503119	3	0	0
evg1564125	0	11.45	56.01
evg11105541	0	0	8.99
evg1187790	16.49	14.51	8.98
evg1628191	21.18	10.03	53.18
evg1337289	14	3	2
evg1118151	3	0	1
evg1193801	529	613	575
evg11099408	35.76	15.51	9.29
evg1581928	411	561.8	677.95
evg1492438	1	0	2
evg11631897	0	3	1
evg1396337	641	128	52
evg11528472	3	1	0
evg11283266	66	67	104
evg1724254	466.44	532	184
evg11349946	2	0	0
evg11171445	334	401	349
evg11527248	0	0	0
evg1754514	0	25	0
evg11099829	6.03	10.15	0
evg11272860	115	376	1406
evg195015	0	0	5
evg1515282	33	9	20
evg1743349	40.74	20.22	44.73
evg1230161	54.94	39.68	52.91
evg11696473	5	1	2
evg11706837	1	3	0
evg1892897	4	0	0
evg11010220	0	0	22.72
evg1161381	0	0	2
evg1494029	0	3	0
evg1362967	1	3	5
evg11317674	157.14	182	180.09
evg1367167	6	2	18
evg1278482	258.47	511	460
evg1102782	6	16	12
evg11640099	0	0	1
evg1119003	12	0	12
evg1863991	760	1630	1559
evg11609021	35	0	0
evg1918873	0	3	2
evg1555977	8.32	10.12	11.58
evg1626976	1	13	3
evg1165804	0	3	4
evg11279949	1	3	0
evg183144	244	109	36
evg1882550	11	0	0
evg11306663	0	1	0
evg1289865	148.36	299.01	120.89
evg1151660	0	4	1
evg18624	1	0	13
evg11037080	19959.71	19343.59	28208.23
evg1820430	3	0	0
evg1658132	958.61	16794.73	50859.26
evg1177030	9	5	3
evg1515074	25	16	11
evg1145745	10	4	0
evg11507540	2	133.92	25.83
evg1313835	27683.3	13436.35	14696.79
evg11614000	12	52	2
evg1672667	5	0	0
evg11041940	3178.08	2488.95	4277.85
evg1394324	33.69	25.57	18
evg1672151	6.05	0	0
evg11196880	3	19	10
evg11008731	7	5	12
evg11156067	266	208	446
evg1988983	1801	1805	1585
evg1220692	8.11	5.95	2.99
evg1412643	5.18	15.64	7.21
evg11500160	23	20	34
evg1392757	115.51	141.04	448.93
evg11313286	7	1	5
evg1162481	5	3	16
evg1928397	2	3	0
evg1385501	13	7	6
evg1112793	2	4	6
evg1270619	23.01	27.04	31.73
evg11578639	398.58	294.64	119.09
evg1489028	14	0	4
evg11239733	0	0	1
evg11300965	0	0	6.68
evg1686484	1	0	0
evg1402207	13	15	18
evg1945538	0	1	1
evg1108269	2	20	19
evg11280729	3	0	0
evg1168501	2	0	1
evg1846406	249	2	11
evg1401016	17.2	6	49.56
evg1536217	1561	2270	2954
evg11134419	5309.31	7677.45	7954.76
evg11325065	0	0	0
evg1922641	0	4	1
evg1245595	10	15	1137
evg1866207	1	8	1
evg11152215	76	45	86
evg11648991	6	5	0
evg1864014	882	962	1412
evg1234533	136.59	184.29	182.24
evg11365640	314	323	296
evg1271445	36	1250	14
evg1492823	3	5	1
evg1182648	6	6	2
evg1847960	21	0	0
evg11404839	0	2	1
evg1923216	2	0	2
evg1494625	0	0	1
evg11511352	1	5	2
evg11498555	2	16.35	11
evg11292668	3	0	1
evg1132240	3	0	3
evg1620313	0	0	0
evg1264482	23	191.76	99.46
evg1166250	0	0	2
evg1406258	12	15	7
evg1196478	3	0	4
evg11131826	2	0	0
evg1568077	23	19	40
evg11585177	18.24	15.57	9.09
evg1199760	142	128	123
evg1461585	0	0	3
evg1744265	5	0	6
evg1165387	32	0	0
evg11350076	0	1	3
evg1827099	0	0	4
evg11097666	0	7	4
evg116390	2	5	11
evg1920369	0	0	1
evg1669058	1	1	6
evg11188549	211.61	181.4	173.24
evg1192985	7	34	19.02
evg140827	1853	2533	4269
evg1675877	0	0	0
evg11481116	13	1	6
evg145908	60	32.01	50
evg1933479	0	0	2
evg1505212	3	3	3
evg1628563	0	4	6
evg139976	106	152	212
evg1926266	0	0	3
evg1138713	3	5	4
evg138581	226	168	186
evg11219565	2	0	2
evg1446858	9.25	9.35	37.62
evg11550151	6	3	0
evg11394151	31	39.99	44.98
evg1878449	0	2	0
evg195629	3	2	8
evg1778889	5	1	3
evg11315080	7	0	0
evg1728871	202	210	177
evg1954464	0	3	2
evg1358619	149.54	122.67	129.44
evg1512258	0	11	25.82
evg11591948	0	13	4
evg1448465	622	621	793
evg1915069	0	2	1
evg1358187	6	3	12
evg11504465	3	1.14	2.08
evg1804709	0	0	1
evg11527117	1	0	0
evg1675131	0	6	1
evg11401346	0	12	5
evg1235657	0	0	6
evg1311065	35	69.08	125.39
evg1348830	0	0	2
evg11546083	6	17	11.13
evg1852258	26.85	21	15.32
evg11447294	0	3	1
evg11461437	27.98	20.23	27.07
evg154705	915	901	969
evg1227530	3	6	3
evg11413330	0	0	4
evg1160661	8.86	2	13.01
evg197695	20	10	0
evg1916545	14	5	0
evg1981027	12	11	5
evg1957105	4	4	0
evg11516149	3	0	1
evg1919043	5	0	2
evg11287358	0	7	3
evg11376002	3	3	0
evg1144087	1	1	1
evg1880216	0	0	11
evg1954230	0	0	3
evg1123254	35	0	0
evg1100773	4	8	4
evg11574991	800.16	108.02	1
evg11598378	6.03	6.01	11.91
evg1160377	2	0	1
evg1689683	4	3	6
evg182868	14	24	1
evg11207446	0	0	2
evg1880215	0	0	2
evg1966667	2058.88	1940.94	2857.93
evg1725770	0	3	2.67
evg1224448	107	233	771
evg1114594	304	258	19
evg1551892	3	0	10
evg1652271	5.95	0	1.52
evg1573804	64	23	21
evg11086877	54.32	46.9	81.43
evg1135772	7	0	3
evg11236241	5	0	2
evg11344739	2	3	1
evg1154793	4	0	1
evg1835310	0	0	2
evg11571069	6	2	36
evg1430544	0	0	4
evg1134143	13	4	2
evg1855248	1929	3287	337
evg11409073	12.51	6.88	4.66
evg1432402	58.2	96.97	160
evg1200421	4	14	10
evg11087208	807.45	0	0
evg1336417	2	7	1
evg11687660	0	0	2
evg1774397	7	0	7
evg1156035	0	0	3
evg1734953	86.97	341.47	474.05
evg11103618	102	238	0
evg11444378	13	17	0
evg1864806	2	0	3
evg1280826	9.38	4.19	18.09
evg11282012	209	333	216
evg11422310	8.15	17.09	13
evg11053934	772	613	198
evg1720548	0	2	1
evg11300611	3	9	4
evg1113826	1	0	2
evg1122595	4	3	3
evg1597769	0	0	0
evg11363470	37.84	24.6	15.07
evg1212517	153.45	149.73	146.68
evg11444358	5	27	40
evg1310598	452	436	617
evg1491180	66	18	15
evg1113341	2	5	6
evg1582983	61	55	105
evg11176661	1761.48	27	5
evg1215776	92	81	74
evg1859851	31.7	84.39	162.54
evg1681614	20.13	0	4.02
evg1469777	53.73	0	0
evg1165869	0	5	1
evg11634685	3	0	0
evg11127991	32.28	55.14	55.48
evg1254052	65.42	45	0
evg1946074	3	0	0
evg11001635	151	245	211
evg11405707	1	11	3
evg1431106	0	1.29	14.87
evg11097804	2.34	1	3
evg11069091	53.43	53.2	48.28
evg1602739	2	3	0
evg11647486	0	4	0
evg11342581	0	3	1
evg1868444	93	74	135
evg1750789	0	0	5
evg1778212	0	1	185
evg1926524	0	9	0
evg1654790	139	183	96
evg1248606	0	10	5
evg11544687	37	3	1
evg1777434	0	0	5.09
evg1891020	1	0	3
evg11200078	108	33	183
evg1254967	695	929	723
evg1923068	2	0	3
evg11269903	4547	2063	1796
evg1941728	1	1	1
evg11009208	51.06	97.49	60.87
evg172624	742	1	94
evg11192841	0.06	0	4.45
evg1721680	192	9	283
evg1937397	0	3	0
evg11390111	26	5	8
evg1122789	3	0	1
evg11578196	46.41	19.04	24.66
evg11621149	3242	1041	91
evg11378293	1	9	5
evg11062865	907	1014	746
evg1980564	564	821	1127
evg1471568	3	1	2
evg1407886	49	61	50
evg122777	0	0	0
evg1201929	24.81	7.75	53.89
evg1489067	1	0	6
evg135869	43	100	114
evg1188007	135	32	64
evg1594499	30.86	35.98	21.99
evg1131276	2	0	1
evg1322150	1201	1371	1215
evg1579812	0	0	10
evg1996586	185.77	240	232.73
evg1122134	0	6	2
evg1715837	4	0	15
evg1930709	1	0	1
evg1953005	0	3	5
evg11472540	8.47	12.87	19
evg1906391	0	0	2
evg1793866	0	8	4
evg11046925	5664	194	160
evg1846250	3	4	6
evg1536273	47	86	100
evg1100683	2	10	0
evg1175418	4	5	0
evg1648452	183.99	897.02	1105.91
evg1666840	135.57	0	0
evg1781322	13	1	7
evg1938310	3	0	2
evg141020	38	17	42
evg1228607	2	7	3
evg1677231	224	394	268
evg1593941	0	0	2
evg1208957	2	2	8
evg1990567	204	316	539
evg1503595	8	0	0
evg189883	0	0	4.57
evg1859341	0	5.05	0
evg1238635	33	0	0
evg11171280	1	22	11
evg1284210	15.27	15	16
evg1108931	2.86	0	0
evg1938647	0	0	2
evg11374707	8	51	29
evg1452179	171.91	298.28	172.14
evg1477113	13	0	0
evg177458	68.91	63.97	63
evg1564513	106	0	0
evg1892710	0	0	3
evg11629737	1	0	0
evg11253915	6	7	2
evg16981	95	133	12
evg1557569	4	20	0
evg11379173	3.06	0	0
evg1539331	127.81	113	145
evg11085594	39	146	2
evg11319392	8.62	13.85	10.7
evg1152073	0	1	6
evg1898884	2	0	0
evg11590484	29.99	21	7
evg1656599	2	1	5
evg11277154	2	6	38
evg181830	63.73	41.25	62.89
evg1599417	645	2287	17
evg1490891	16	0	2
evg1496409	0	0	0.02
evg117032	0	0	4.18
evg1865556	4	0	1
evg11376743	3	0	0
evg1634082	3	2	5
evg11276551	7.79	13.58	0
evg1893981	0	0	4
evg1268695	1106	963	1506
evg1970343	2	0	45
evg1251092	5	0	9
evg11458200	2	3	4
evg1155766	0	12.84	0
evg1127477	2	0	1
evg11543910	1	0	4
evg1783449	72	58	18
evg1573554	38	83.74	23
evg11305784	19	14	15
evg1536729	23.06	7.76	13.28
evg1179553	0	0	1
evg1190400	3	0	3
evg1465277	0	0	2
evg11064085	599	899	7611
evg1202385	22	16	361
evg1916609	1	0	1
evg1417799	83.14	99.73	175.84
evg1159194	0	13	2
evg1157881	0	4	3
evg1209634	0	4	4
evg11334521	2.99	6	8
evg1466346	2	1	3
evg1151178	0	139.12	0.92
evg1955900	0	0	6
evg1917461	8.88	2	4.33
evg11190053	9	15	15
evg1565430	0	5	2
evg11460	2417	3501	3188
evg11600895	0	0	6.13
evg1487994	16	0	5
evg1685149	24.31	32.56	27.37
evg11603285	67.14	105.48	71
evg1984829	74	310	332
evg1568575	0	0	2
evg1596535	4	4	4
evg11322235	0	3	2
evg181759	17	1601.43	0
evg134749	0	1	5
evg1108950	1	3	3.68
evg1496011	0	4	0
evg1440501	1384.39	4734.86	1770.44
evg11526251	850	1203	705
evg184884	2	0	12
evg1211317	105	162	104
evg1813560	0	2	1.17
evg11082476	105.49	205.39	503.55
evg1499270	0	2	35
evg11231854	0	0	1
evg11526446	0	0	3
evg160654	3160	4105	3866
evg1972212	29.52	41.18	27.28
evg1919136	0	0	6
evg1896280	0	0	3
evg1374	3710	4517	8088
evg1975575	15	9	46
evg1470236	3	59	4
evg11375640	0	42.36	0
evg1893802	0	0	3
evg1164422	48	48	0
evg1674775	147	126	40
evg1514341	3	54	40
evg11276497	2	4	4
evg1521852	3	100	465
evg1570414	39.52	8	0
evg1186953	4	0	2
evg11251612	2	0	2
evg1670557	3	2	1
evg1141999	4	0	1
evg1740484	0	0	0
evg1478863	3	0	1
evg11423605	47.08	59.39	28.61
evg11421776	2	0	0
evg11643352	0	0	1
evg1661143	64	117	108
evg1953078	1	0	4
evg1474915	0	0	2
evg12654	704	1615.87	1614
evg1207696	1.02	7.04	6.68
evg1102167	101.27	133.99	64.71
evg11161175	700	1356	1526
evg1811670	179.29	5.1	8
evg11364003	1	0	5
evg11043146	526	806	427
evg1789791	1	5	4
evg1927697	0	0	1
evg1872925	6876	10565	16765
evg11264144	2	0	0
evg11384041	13.43	13.09	9.38
evg1189437	11	4	9
evg1622745	0	0	8
evg1653584	1	2	8
evg1576980	5	45	11
evg147416	440	452	339
evg1412853	1	9	6
evg1327688	44.77	17.97	38.27
evg11523684	0	0	0
evg11104401	7.71	9	39.29
evg11114378	12.54	39.73	35.39
evg11464593	0	0	2.89
evg11570605	204	399	463
evg11268061	34	50	30
evg1833331	4	26	9
evg1813330	4	0	1
evg1903528	3	0	4
evg1214004	75	56	108
evg1495465	0	0	2
evg11048195	95.16	108.29	98.04
evg11379073	2.34	3	1.96
evg1495382	0	6	0
evg1506403	6	71	1
evg11590212	288	234	186.64
evg1242701	10	48	0
[truncated: 72,879 more rows]
