# Supplementary material for: Comparison of transcriptomes from two chemosensory organs in four decapod crustaceans reveals hundreds of candidate chemoreceptor proteins
Source: PLoS One. 2020 Mar 12;15(3):e0230266. doi: 10.1371/journal.pone.0230266 (PMC7067487; doi:10.1371/journal.pone.0230266)
Supplement: S8 Table — (CSV) [file pone.0230266.s009.csv]

	countData...1.	baseMean	log2FoldChange	lfcSE	stat	pvalue	padj
1	evg11142521	33928.8877477966	12.6970927811661	2.80690459268425	4.52352132461469	6.08191886793036e-06	0.0170889053246209
2	evg11370102	11117.2785827299	14.5469055077325	3.22430847180412	4.51163579258686	6.43295785438327e-06	0.0170889053246209
3	evg1563693	63192.6092211662	13.3533992132509	2.84229312382252	4.69810770090182	2.62582964326044e-06	0.0170889053246209
4	evg11309966	7228.89012228018	16.3686143016971	3.65346890180689	4.48029386362141	7.45403397758886e-06	0.0170889053246209
5	evg1314182	10529.0383049828	-16.6978877986554	3.66962700542198	-4.55029564966242	5.35705913782164e-06	0.0170889053246209
6	evg155754	82851.3598863616	-12.4763335915205	2.77285828902184	-4.49944868835027	6.81299217378137e-06	0.0170889053246209
7	evg11158348	141253.965384373	12.7223893666942	2.78292801377129	4.57158406675904	4.84051020238118e-06	0.0170889053246209
8	evg11036273	62847.6869037487	11.7237518034216	2.71946398284002	4.31105242702207	1.62479373282234e-05	0.0217289081869442
9	evg11553415	7755.16918250194	12.4422256415978	2.87958940542289	4.3208332473256	1.55441110679954e-05	0.0217289081869442
10	evg11585679	9662.2503203809	-12.5461792256776	2.88573580058818	-4.34765345570457	1.37601791858375e-05	0.0217289081869442
11	evg11617885	7700.94430242086	14.0171904413528	3.19590127026699	4.38598982132567	1.15459520548387e-05	0.0217289081869442
12	evg11370101	4938.23421892137	15.8188461675487	3.6259467429228	4.36268022921855	1.28478666330455e-05	0.0217289081869442
13	evg11621216	6395.14238719003	-13.5358473891061	3.16942428408926	-4.27075903250223	1.94808807231673e-05	0.0240483979881068
14	evg1313111	63664.3228511037	11.2827996219254	2.6873184751513	4.19853460847813	2.68647800109103e-05	0.0291380422692397
15	evg1314906	7572.12000838485	-11.7793255642136	2.80765503980117	-4.19543191639661	2.7235209000411e-05	0.0291380422692397
16	evg11073422	2705.71952298035	14.9508797591099	3.58192948580729	4.17397378098868	2.99332219704397e-05	0.030023021636351
17	evg155722	278682.346301577	11.0241965857554	2.66388939576255	4.1383837494498	3.49761013749536e-05	0.0330174396979562
18	evg11045978	2229.28462886225	14.6714534944782	3.56773287339565	4.11226232879772	3.91800737353324e-05	0.0330927275423481
19	evg1317795	3541.69459399543	12.8965092012708	3.13440808543893	4.11449589515235	3.8802646337976e-05	0.0330927275423481
20	evg1313587	5539.7335952362	11.21959336399	2.75312025911856	4.07522821672239	4.59692425499712e-05	0.0339153370358003
21	evg11606422	32916.8086628689	10.7903384156782	2.65626399572935	4.06222364683124	4.86074745652671e-05	0.0339153370358003
22	evg1817287	2418.06123821486	-14.5754913619375	3.56208111985856	-4.09184711731558	4.27950762845107e-05	0.0339153370358003
23	evg1449536	3838.76788791383	-11.7992745471231	2.89955437102896	-4.06934067697305	4.71463667393203e-05	0.0339153370358003
24	evg1516364	3553.39025753942	11.3159705496287	2.80939218214447	4.02790704037304	5.62755843963769e-05	0.037629607433044
25	evg1846609	9723.69383279935	10.6524919536711	2.66735024067655	3.99366074661764	6.50609349727549e-05	0.0386702920163989
26	evg1197661	1794.85436637228	-14.1455177977033	3.54002703950691	-3.99587846076837	6.44547972770171e-05	0.0386702920163989
27	evg1315444	4543.25790143663	10.9333744628148	2.73431006800083	3.99858618478066	6.3721978018347e-05	0.0386702920163989
28	evg1255777	2693.51647403262	-12.2882204485842	3.09974165543891	-3.96427245058404	7.36201330715284e-05	0.0421948534118531
29	evg1452633	3569.57155204263	-10.6939381932091	2.73719805920318	-3.90689236288666	9.34907750614259e-05	0.0454282893448845
30	evg11176773	2051.55698165766	12.1086622677156	3.09034093177244	3.91822861459196	8.92020844984499e-05	0.0454282893448845
31	evg1282135	1281.25994124418	13.8724503914633	3.52720856193616	3.93298273914611	8.38982643933883e-05	0.0454282893448845
32	evg1313213	25305.2501890335	10.2089192722476	2.61399801442986	3.90548088249957	9.40381929618061e-05	0.0454282893448845
33	evg167275	1191.35640755183	13.7674941296903	3.52197715981565	3.90902425114276	9.26696618983519e-05	0.0454282893448845
34	evg11528217	1336.96913862504	-13.720627260608	3.51823142198475	-3.89986490793939	9.62463757306875e-05	0.0454282893448845
35	evg157017	6952.90858160295	10.2838238250404	2.64422828653604	3.88915884358541	0.000100592265652754	0.0461229908341544
36	evg139426	1219.94370516429	-13.5884787523665	3.51155380607514	-3.86964845273276	0.00010899239921179	0.0485863895153003
37	evg11047596	1007.78092857525	13.5260753516357	3.51003230055195	3.85354725923996	0.000116418779726842	0.0491654888699041
38	evg168330	1026.62298653473	13.5527992941525	3.51134753230728	3.85971458804793	0.000113519533780072	0.0491654888699041
39	evg11058879	923.799184527315	13.4005466493776	3.50388164714364	3.82448609823956	0.000131045139645016	0.0504308562533904
40	evg172764	950.716410183706	13.4419817218568	3.5059066735488	3.83409570576229	0.000126027069262323	0.0504308562533904
41	evg159778	6575.99346454107	10.0877730281478	2.62785003132511	3.83879327507172	0.000123640472070048	0.0504308562533904
42	evg11619804	918.954083909165	13.3929602861036	3.50351147069428	3.82272482854169	0.000131985042537537	0.0504308562533904
43	evg11082647	855.429431360084	13.2896181333445	3.49848809146048	3.79867468058082	0.00014547188538504	0.0531918368779976
44	evg11040505	21168.2411607974	9.8021282875932	2.58358906368124	3.7939966635509	0.000148241666222304	0.0531918368779976
45	evg11072538	839.817440479378	13.263045493766	3.49720251373533	3.79247282411446	0.000149154577486908	0.0531918368779976
46	evg172272	802.671669073559	13.1977808389433	3.49405641780113	3.77720885435758	0.000158595732475169	0.0539541362758036
47	evg169677	792.443123324131	13.1792785683973	3.49316758032697	3.77287326340173	0.000161378274005394	0.0539541362758036
48	evg11081949	796.211534916025	13.1861228327103	3.49349621205618	3.7744774954112	0.000160343381507166	0.0539541362758036
49	evg11593646	2069.63882148677	10.1204030307224	2.69968762092285	3.74873113181253	0.000177731497261403	0.0577180288543352
50	evg1546448	731.610193340689	13.0640483101774	3.48766478520239	3.74578668385968	0.000179829352113457	0.0577180288543352
51	evg1265689	369.304336005675	12.0777993687861	3.44407629071553	3.50683270325492	0.000453474152205482	0.0590262464437549
52	evg164391	417.21699767405	12.2537843518052	3.45118361659688	3.55060341990389	0.000384349094607163	0.0590262464437549
53	evg1321831	1124.52773005158	11.2410046420411	3.04163447747974	3.69571186980864	0.000219271535590714	0.0590262464437549
54	evg1740967	707.384690249937	13.0154689500955	3.48536295522892	3.73432239835139	0.000188221258031305	0.0590262464437549
55	evg179562	337.003665218007	11.9457554960815	3.43880281988366	3.47381228926805	0.000513119865690613	0.0590262464437549
56	evg11087208	434.44402209414	12.3121557895346	3.45363511744388	3.56498453682829	0.000363877641003171	0.0590262464437549
57	evg11069038	1104.84977613881	-11.0021896249666	3.02673899111314	-3.63499781688157	0.00027798298968864	0.0590262464437549
58	evg170551	550.726436929746	12.6543158320498	3.46859039639958	3.64825891381843	0.000264023495008704	0.0590262464437549
59	evg11000365	9671.39357735147	-8.63733721200469	2.49632815368829	-3.46001674469086	0.000540141798336785	0.0590262464437549
60	evg11098270	567.480474956513	-12.4843315458926	3.45771556191662	-3.61057216024226	0.000305522283388993	0.0590262464437549
61	evg1170764	355.307378664352	12.0220576900886	3.44176229183007	3.49299477149428	0.000477635860893506	0.0590262464437549
62	evg1287574	706.406038403389	-10.3565238005415	2.99082969565205	-3.46275945286934	0.000534666157034831	0.0590262464437549
63	evg1770591	918.341781523627	10.9486584546391	3.02544846662319	3.61885471705268	0.000295909695212181	0.0590262464437549
64	evg11384285	495.815296590709	12.5027852151204	3.46185317115354	3.61158737733358	0.000304328511000009	0.0590262464437549
65	evg11079890	437.135744659779	12.3210667017204	3.454012186099	3.56717522633757	0.000360850193830686	0.0590262464437549
66	evg11285012	367.150957953164	12.0693626628621	3.44373764267251	3.50472768694879	0.000457074540993083	0.0590262464437549
67	evg170366	1262.04809392265	9.08351410902517	2.60870044307309	3.48200734704696	0.000497670037444484	0.0590262464437549
68	evg11069803	504.428808800754	12.527632704365	3.46294632447143	3.61762254755051	0.000297321566148035	0.0590262464437549
69	evg1193939	511.965631984544	12.5490286504415	3.46389139635388	3.6228123848371	0.000291417197023092	0.0590262464437549
70	evg1269167	313.316506640383	11.8406135921696	3.43484925444045	3.44720036166434	0.000566428337010111	0.0590262464437549
71	evg173705	436.597400146651	12.3192889170364	3.45393689986447	3.56673826829893	0.000361452165853219	0.0590262464437549
72	evg176832	323.006707876684	11.8845562734	3.43648339023055	3.45834823680108	0.000543498380335977	0.0590262464437549
73	evg1426819	334.850287165495	11.9365075608029	3.43844915686265	3.47148002377156	0.000517597840442643	0.0590262464437549
74	evg1234998	559.121515423602	-12.4629231113483	3.45673153839892	-3.60540671813953	0.000311664428727924	0.0590262464437549
75	evg1227977	321.930018850428	11.8797393303163	3.43630295980994	3.45712804408065	0.000545965365678005	0.0590262464437549
76	evg167350	534.037757022784	12.6099224385945	3.46659955359734	3.63754804777176	0.000275245857517193	0.0590262464437549
77	evg11046966	396.221561662065	12.1792949810001	3.44810385039943	3.53217174116993	0.000412161583123299	0.0590262464437549
78	evg11079278	314.931540179767	11.8480309514971	3.43512320801679	3.44908471517019	0.000562490203631834	0.0590262464437549
79	evg173435	518.964110655205	12.5686161374723	3.46475958094454	3.6275579427205	0.000286114579441917	0.0590262464437549
80	evg11082082	321.930018850428	11.8797393303163	3.43630295980994	3.45712804408065	0.000545965365678005	0.0590262464437549
81	evg11591597	372.534403084442	12.0903626346136	3.444582194829	3.50996491033472	0.000448165832482728	0.0590262464437549
82	evg11085462	483.971717301898	12.4679057378389	3.46032680403404	3.6031006445125	0.000314443705203855	0.0590262464437549
83	evg1177925	333.77359813924	11.9318612669935	3.43827189200579	3.47030765505656	0.00051986253247507	0.0590262464437549
84	evg1272786	424.753820857839	12.2796129328243	3.4522643623873	3.55697352341021	0.000375151950096572	0.0590262464437549
85	evg11508682	12813.7500593405	-9.10982498059955	2.5333772045275	-3.59592127233126	0.000323245555618405	0.0590262464437549
86	evg1549365	392.453150070171	12.165508245475	3.44754008484039	3.52875033968988	0.000417526828950573	0.0590262464437549
87	evg11182284	489.893506946304	12.4854508842751	3.4610933963852	3.6073718488253	0.000309314223216428	0.0590262464437549
88	evg1221620	344.540488401796	11.977664254589	3.44003153493164	3.48184722522523	0.00049796770879778	0.0590262464437549
89	evg1315012	3312.30651293682	9.62842076145705	2.60938943712301	3.68991328947544	0.000224330502900617	0.0590262464437549
90	evg184148	458.669525184891	12.3904392974036	3.4569722771402	3.58418821560631	0.000338128201144812	0.0590262464437549
91	evg178584	352.615656098713	12.0110867415821	3.44133230567336	3.49024321823868	0.000482581130212924	0.0590262464437549
92	evg11092251	335.926976191751	11.9411389386781	3.43862613285136	3.47264822557964	0.000515350347016481	0.0590262464437549
93	evg174738	479.126616683747	12.453390192093	3.4596944536825	3.59956359118292	0.000318751678850922	0.0590262464437549
94	evg11053980	367.150957953164	12.0693626628621	3.44373764267251	3.50472768694879	0.000457074540993083	0.0590262464437549
95	evg1850723	450.919428136476	-12.1526374691865	3.44283912174342	-3.52983018940267	0.000415826466433173	0.0590262464437549
96	evg170599	671.853952383502	12.9411228699719	3.48174773930127	3.71684677895965	0.000201724695535629	0.0590262464437549
97	evg1276259	321.3916743373	11.8773248140663	3.43621263729667	3.45651624848526	0.000547206216603957	0.0590262464437549
98	evg1263721	321.930018850428	11.8797393303163	3.43630295980994	3.45712804408065	0.000545965365678005	0.0590262464437549
99	evg1402103	608.329299834421	12.7978300951918	3.47511421368499	3.68270776390429	0.000230769653792885	0.0590262464437549
100	evg11106912	586.795519309309	12.7458363172367	3.4727358910705	3.67025789378635	0.000242305877299458	0.0590262464437549
101	evg11111643	431.213955015373	12.3013895297358	3.45318052322984	3.56233606872949	0.000367569430746917	0.0590262464437549
102	evg181330	326.775119468578	11.9012900344983	3.43711263877755	3.46258365240283	0.000535015574170171	0.0590262464437549
103	evg11120727	1283.8605064322	-9.21714866710368	2.63768015357468	-3.49441483821011	0.000475102157334456	0.0590262464437549
104	evg11093911	318.699951771661	11.865191242616	3.43575995369214	3.45344011296988	0.000553485182057469	0.0590262464437549
105	evg11081956	349.923933533074	12.0000317234781	3.44090051901387	3.48746836973864	0.000487616597280953	0.0590262464437549
106	evg1859061	317.084918232278	11.8578618119492	3.4354874886659	3.45158055474506	0.000557313366454267	0.0590262464437549
107	evg11505227	381.686259807615	12.1253756775632	3.4460021843543	3.51867904571141	0.000433701051178267	0.0590262464437549
108	evg11096670	393.529839096426	12.1694607751473	3.44770150672097	3.52973154764822	0.000415981521773297	0.0590262464437549
109	evg11063267	764.375250769074	10.6837646684245	3.01096373310572	3.54828739747206	0.000387744884539725	0.0590262464437549
110	evg1282747	450.056012974846	12.3630892466819	3.45580014676447	3.57748964686426	0.000346909955381269	0.0590262464437549
111	evg173035	327.851808494834	11.9060356738375	3.43729177768132	3.46378382863641	0.00053263435602326	0.0590262464437549
112	evg11043553	8600.60054148244	9.31653640061815	2.55402770468006	3.64778204384639	0.000264513875299803	0.0590262464437549
113	evg1515619	1639.0423287085	-9.9855375945817	2.72254727658878	-3.66771871344438	0.000244724192300112	0.0590262464437549
114	evg11132562	91893.1810549916	9.29732644373807	2.53893583302772	3.66189894316898	0.000250352621424557	0.0590262464437549
115	evg192028	602.333552317605	10.3398145352825	2.99253855413372	3.45519843712614	0.000549887946394292	0.0590262464437549
116	evg11188596	405.911762898366	12.2141531902273	3.44953807373455	3.54080834278311	0.000398903227675009	0.0590262464437549
117	evg11049555	590.025586388076	12.7537558498119	3.47309709985448	3.6721564307391	0.000240512378495943	0.0590262464437549
118	evg175121	384.916326886381	12.1375331105946	3.44640233287399	3.52179807761243	0.000428630490270791	0.0590262464437549
119	evg11062385	451.132702001102	12.3665364932273	3.45594752214973	3.57833457075612	0.000345790627920255	0.0590262464437549
120	evg1256143	332.696909112984	11.9271999608622	3.43809433838922	3.46913109034996	0.000522144612291398	0.0590262464437549
121	evg173898	684.235876185442	12.9674685245535	3.48297903361953	3.72309692346258	0.000196793930677216	0.0590262464437549
122	evg174152	562.03167170543	12.6836309180866	3.4699123516387	3.65531737771319	0.000256864005705285	0.0590262464437549
123	evg1403947	926.955293733672	10.962133639949	3.02619053161742	3.62242017659413	0.000291859538685885	0.0590262464437549
124	evg11108102	742.229167858424	9.64044613306842	2.76766253011201	3.48324480610656	0.000495375152811191	0.0590262464437549
125	evg11177661	372.534403084442	12.0903626346136	3.444582194829	3.50996491033472	0.000448165832482728	0.0590262464437549
126	evg11090251	669.645535914314	-12.7231532553672	3.46887723467468	-3.66780153768122	0.000244644954576432	0.0590262464437549
127	evg183474	321.930018850428	11.8797393303163	3.43630295980994	3.45712804408065	0.000545965365678005	0.0590262464437549
128	evg11097849	485.048406328153	12.4711116764346	3.46046669589976	3.60388143345272	0.000313500111884937	0.0590262464437549
129	evg11093356	396.221561662065	12.1792949810001	3.44810385039943	3.53217174116993	0.000412161583123299	0.0590262464437549
130	evg11401473	788.13808716963	-10.5145858678725	2.99951296064405	-3.50543105025117	0.000455868561930873	0.0590262464437549
131	evg1781233	917.775917802161	-9.73359228603623	2.77118184677255	-3.51243362010776	0.000444022906413851	0.0590262464437549
132	evg1315343	31895.5536419108	9.24507698430331	2.53745134093526	3.64344995908208	0.000269007970771781	0.0590262464437549
133	evg11029793	335.926976191751	11.9411389386781	3.43862613285136	3.47264822557964	0.000515350347016481	0.0590262464437549
134	evg1203081	381.686259807615	12.1253756775632	3.4460021843543	3.51867904571141	0.000433701051178267	0.0590262464437549
135	evg11081265	426.368854397222	12.285087976097	3.45249427909871	3.55832247151588	0.000373230922439369	0.0590262464437549
136	evg171426	490.431851459431	12.4870353674	3.46116274709153	3.60775735781077	0.000308855123552818	0.0590262464437549
137	evg11067728	452.209391027357	12.3699755222349	3.45609465088574	3.5791773003279	0.000344677573364963	0.0590262464437549
138	evg174873	826.284869778772	10.7961871422162	3.01708544809616	3.57834981075156	0.000345770469526597	0.0590262464437549
139	evg171512	850.510372869523	10.8378993008574	3.01936689190054	3.58946086675657	0.000331362568147467	0.0590262464437549
140	evg157096	13037.448544075	-8.65320369691135	2.4950310737517	-3.46817472052554	0.000524006474664123	0.0590262464437549
141	evg156048	34215.0875145201	8.91800605424473	2.5113317442485	3.55110633020465	0.000383615401594303	0.0590262464437549
142	evg1222080	461.36124775053	12.3988809360578	3.45733537113612	3.58625345969354	0.000335462918188158	0.0590262464437549
143	evg11624396	25439.5989641436	8.80740230626848	2.50346193236006	3.51808916781314	0.000434666281060948	0.0590262464437549
144	evg1415699	3216.54310781884	-9.37249002288127	2.59048030836208	-3.61805105895877	0.000296829845969083	0.0590262464437549
145	evg156511	8610.50057668233	-9.43953381618114	2.56681657790498	-3.67752565471026	0.000235507395636654	0.0590262464437549
146	evg11110612	346.693866454307	11.9866528996227	3.44037999494501	3.4841072547901	0.000493781569238147	0.0590262464437549
147	evg11032315	997.79489584931	9.06645707822119	2.62901726123146	3.44861070785605	0.000563478429726156	0.0590262464437549
148	evg156884	27107.834013048	8.97213768809189	2.51644483646472	3.56540209349336	0.000363298768307556	0.0590262464437549
149	evg11081932	594.332342493098	12.7642480503197	3.47357623544517	3.67467047939538	0.000238156582966603	0.0590262464437549
150	evg176188	357.460756716863	12.030774763809	3.44220001540124	3.4950830021441	0.000473914351935429	0.0590262464437549
151	evg11097066	468.898070934319	12.4222580755089	3.45834405162814	3.59196710623995	0.000328191282767003	0.0590262464437549
152	evg1830429	1109.454083684	11.2215275220357	3.04055118105677	3.69062280284838	0.000223705657406622	0.0590262464437549
153	evg1830420	577.105318073008	12.7218134840595	3.47164258156806	3.66449402124608	0.000247828028627638	0.0590262464437549
154	evg11546683	344.540488401796	11.977664254589	3.44003153493164	3.48184722522523	0.00049796770879778	0.0590262464437549
155	evg11098460	6453.703262535	8.58880852107362	2.49535238683636	3.4419220974087	0.000577596563331408	0.0594174430603011
156	evg170458	307.394716995977	11.8130856002886	3.43383934490496	3.44019752054404	0.000581289790657233	0.0594174430603011
157	evg11090443	307.394716995977	11.8130856002886	3.43383934490496	3.44019752054404	0.000581289790657233	0.0594174430603011
158	evg1281823	302.549616377827	11.7901653301796	3.43300679263117	3.43435537485296	0.000593964932744744	0.0603287926625801
159	evg1295047	299.31954929906	11.7746803152398	3.43244866955294	3.43040244700101	0.000602686639819611	0.0608296553196548
160	evg1452836	289.091003549632	11.72451827078	3.43066535967338	3.4175639538029	0.000631842473916942	0.0608319849774219
161	evg1302365	288.552659036504	11.7218292233392	3.43057084542123	3.41687426131551	0.000633445288939213	0.0608319849774219
162	evg1571052	5463.64814403098	-8.55022196920132	2.49633023805493	-3.42511653260404	0.000614535770478011	0.0608319849774219
163	evg1253585	285.322591957737	11.7055888241435	3.43000241792588	3.41270570626065	0.000643213621620949	0.0608319849774219
164	evg1275187	289.62934806276	11.7272023153254	3.43075980946224	3.41825221427074	0.000630246748601667	0.0608319849774219
165	evg11597054	284.784247444609	11.7028642273257	3.42990745838354	3.41200582503212	0.000644867352006931	0.0608319849774219
166	evg173687	289.091003549632	11.72451827078	3.43066535967338	3.4175639538029	0.000631842473916942	0.0608319849774219
167	evg11087890	284.784247444609	11.7028642273257	3.42990745838354	3.41200582503212	0.000644867352006931	0.0608319849774219
168	evg167818	283.707558418354	11.6973995480742	3.42971735138546	3.41060161804556	0.000648197247703087	0.0608319849774219
169	evg1285138	288.552659036504	11.7218292233392	3.43057084542123	3.41687426131551	0.000633445288939213	0.0608319849774219
170	evg11019405	3844.66903815199	-8.55017790337338	2.50348820081344	-3.41530585228852	0.000637104293486513	0.0608319849774219
171	evg156041	292.859415141527	11.7432025551334	3.43132514343452	3.42235202560235	0.000620818794854468	0.0608319849774219
172	evg11068761	281.554180365843	11.6864076958904	3.42933639248722	3.40777525397983	0.000654948146621331	0.0610723751503686
173	evg182216	280.477491339587	11.6808802039064	3.42914554459588	3.40635299726919	0.000658369946473938	0.0610723751503686
174	evg1200639	278.324113287076	11.6697612766822	3.42876312247032	3.40349008078298	0.000665308289967486	0.061361307111484
175	evg1532094	276.709079747692	11.6613654797963	3.42847567908814	3.40132658689234	0.000670596602541179	0.0614956244433191
176	evg11414600	274.555701695181	11.6500945340261	3.42809160059026	3.39841984736353	0.000677763198022431	0.0617996806924089
177	evg1174726	270.248945590159	11.6272849874464	3.42732070599221	3.39252902919697	0.000692505937397069	0.0627872049906676
178	evg11048214	268.095567537647	11.615743535355	3.42693393366037	3.38954405314375	0.000700089591361319	0.062937591281937
179	evg11087188	267.55722302452	11.6128436874689	3.4268371065123	3.38879360953577	0.000702008277633769	0.062937591281937
180	evg173113	264.865500458881	11.598256365387	3.42635218597192	3.38501582320473	0.0007117415152392	0.0634557102031038
181	evg1280656	261.097088866986	11.5775830998813	3.42567117591691	3.37965394380927	0.00072577149354256	0.0643490659026022
182	evg1603226	258.405366301347	11.5626329768273	3.42518330113255	3.37577056766685	0.000736092748330839	0.0649055847539192
183	evg1120083	256.251988248836	11.5505603205727	3.42479218443909	3.37263100898616	0.00074453656952338	0.0652913817907716
184	evg1327163	486.051137481998	10.0300974320466	2.9763796711815	3.3698985143468	0.000751958721832284	0.0654988369393219
185	evg1246296	252.483576656941	11.5291869807277	3.42410609151477	3.3670647674434	0.000759728432571342	0.0654988369393219
186	evg1534051	248.715165065046	11.5074922243003	3.4234180820749	3.36140428905072	0.000775472271838931	0.0654988369393219
187	evg1651562	249.253509578174	11.51061152096	3.42351647851949	3.36221881599874	0.000773188272533609	0.0654988369393219
188	evg167080	957.883444005442	8.68482839355249	2.58132932627902	3.36447903223245	0.00076688311082976	0.0654988369393219
189	evg11025178	1669.74344551148	8.48602287522098	2.5213629022925	3.36564913662576	0.000763637740914865	0.0654988369393219
190	evg1289357	249.791854091302	11.5137240877203	3.42361483956861	3.36303136516697	0.0007709160428063	0.0654988369393219
191	evg1193796	245.48509798628	11.4886334698009	3.42282699762316	3.35647506513729	0.000789428390326979	0.0659530589183303
192	evg181365	242.793375420641	11.4727273083684	3.42233358027886	3.35231123420573	0.000801398709438834	0.0659530589183303
193	evg11282718	1554.89374946001	-8.4919069948553	2.53216728442199	-3.3536121594722	0.000797640794248017	0.0659530589183303
194	evg176745	243.870064446896	11.4791108331277	3.4225310330591	3.35398297991985	0.000796572623489866	0.0659530589183303
195	evg11393825	242.793375420641	11.4727273083684	3.42233358027886	3.35231123420573	0.000801398709438834	0.0659530589183303
196	evg11090535	236.871585776235	11.4371039106571	3.42124584475529	3.34296464786067	0.000828884587985038	0.0670520340630379
197	evg11079891	455.903844746841	9.93762875807075	2.97171953533156	3.34406684073636	0.000825598435594876	0.0670520340630379
198	evg1721013	237.409930289363	11.4403789957281	3.42134483520684	3.34382517599588	0.000826317914993796	0.0670520340630379
199	evg11478136	236.333241263107	11.4338213737139	3.42114683672116	3.34210190892364	0.000831465277825557	0.0670520340630379
200	evg159229	734.881539231964	-8.82653451594221	2.64663118906295	-3.3350073680146	0.000852971391881	0.0678251060687564
201	evg168756	438.138475813624	9.88022712277413	2.96885917207648	3.32795412315354	0.000874862721599736	0.0678251060687564
202	evg11094093	230.411451618701	11.397211753726	3.42005685943835	3.33246265256468	0.000860810232412486	0.0678251060687564
203	evg11604778	228.25807356619	11.3836654147368	3.4196602614708	3.32888782637157	0.000871935146249688	0.0678251060687564
204	evg1513780	728.380126261922	-8.81368619405923	2.64580317057514	-3.3311949626787	0.000864740153152515	0.0678251060687564
205	evg1232868	233.10317418434	11.4139677429651	3.42055247149365	3.33687842478295	0.000847250004713657	0.0678251060687564
206	evg1228228	228.796418079318	11.3870639428535	3.41975941564327	3.32978509855542	0.00086913035925187	0.0678251060687564
207	evg172614	632.332929307941	8.82294138576889	2.64907031894015	3.33058028799282	0.000866651667503395	0.0678251060687564
208	evg1213957	226.643040026806	11.3734215288116	3.41936279610422	3.32618157446458	0.000880445538430496	0.0679297596189067
209	evg11047052	994.416913025723	8.47525139033118	2.55161109023707	3.32152945359073	0.000895255328683569	0.0684145595938758
210	evg1563687	224.489661974295	11.359648874549	3.41896621298597	3.32253908547051	0.000892021734407325	0.0684145595938758
211	evg1781399	222.336283921784	11.345743469347	3.41856974477265	3.31885680749845	0.000903867657199179	0.0687453467428077
212	evg11095819	220.721250382401	11.3352257460243	3.41827251881396	3.3160684771726	0.000912934561946276	0.0687829758221307
213	evg11093790	221.259594895528	11.3387401805767	3.41837157952979	3.31700048305935	0.000909894591902678	0.0687829758221307
214	evg11605876	219.106216843017	11.3246307802219	3.41797544094887	3.31325691944646	0.000922162277306863	0.0691535524589745
215	evg1518762	216.414494277378	11.3067977381007	3.41748074542008	3.30851834447156	0.000937910401245612	0.0700073772985562
216	evg11100790	215.337805251122	11.2996023377581	3.41728305423581	3.30660415260362	0.000944342367401096	0.0701611403335777
217	evg1547261	1101.04008573441	-8.40876005505756	2.54512810896787	-3.30386514746702	0.000953616914234728	0.0705237061734512
218	evg11088379	212.107738172356	11.2777982729782	3.41669078729034	3.30079570411528	0.000964110570619522	0.0709726900793674
219	evg172624	399.916015381549	9.74839249532838	2.9623929704805	3.2907155102205	0.000999329216896186	0.0710019360061736
220	evg11550644	206.18594852795	11.2369476049976	3.41560913359974	3.2898810037889	0.00100229760201131	0.0710019360061736
221	evg1520900	208.339326580461	11.2519365706768	3.41600172702018	3.29389077343706	0.00098810887240793	0.0710019360061736
222	evg1389068	204.570914988566	11.2256027889017	3.41531533618789	3.28684226313097	0.00101317568204223	0.0710019360061736
223	evg11574240	206.724293041078	11.2407094715035	3.41570719350396	3.29088789954865	0.000998717033770514	0.0710019360061736
224	evg1260596	209.954360119844	11.2630769729556	3.41629675000622	3.29686727973355	0.000977696900068215	0.0710019360061736
225	evg1314529	11430.7894437792	8.04259035876828	2.4435422018053	3.29136544186811	0.000997023014210894	0.0710019360061736
226	evg1294909	207.800982067333	11.2482039037807	3.41590349220602	3.29289276744656	0.000991622867728043	0.0710019360061736
227	evg11089092	206.18594852795	11.2369476049976	3.41560913359974	3.2898810037889	0.00100229760201131	0.0710019360061736
228	evg180923	205.109259501694	11.2293943154598	3.41541320286185	3.28785820294027	0.00100952672029125	0.0710019360061736
229	evg176892	205.647604014822	11.233175903503	3.41551113603075	3.28887111068166	0.00100590076263575	0.0710019360061736
230	evg184301	201.340847909799	11.2026419583136	3.41472965374909	3.28068195560196	0.0010355644476999	0.0722553837247307
231	evg1244500	200.264158883544	11.1949064163452	3.41453505827255	3.27860344828582	0.00104322119727251	0.0724745185014253
232	evg1859899	193.80402472601	11.1476013517045	3.41337547913726	3.26585850863441	0.00109132764133754	0.0734567128885142
233	evg1520909	190.573957647243	11.1233541366497	3.41280178849193	3.25930271548671	0.0011168642787137	0.0734567128885142
234	evg11429439	192.727335699755	11.1395641425741	3.41318374438445	3.26368721311929	0.00109972501424748	0.0734567128885142
235	evg181529	371.383756185776	9.641478524024	2.95726497781334	3.26026872679941	0.00111306700603555	0.0734567128885142
236	evg1213104	193.265680212882	11.143588344108	3.41327955116263	3.26477458909344	0.0010955122031463	0.0734567128885142
237	evg11111405	193.80402472601	11.1476013517045	3.41337547913726	3.26585850863441	0.00109132764133754	0.0734567128885142
238	evg11588893	191.112302160371	11.12742374547	3.41289708074607	3.26040413238523	0.0011125356981207	0.0734567128885142
239	evg11071735	193.80402472601	11.1476013517045	3.41337547913726	3.26585850863441	0.00109132764133754	0.0734567128885142
240	evg182990	191.650646673499	11.1314819066723	3.41299250618055	3.26150200638133	0.00110823648277351	0.0734567128885142
241	evg1634317	5014.72901835063	7.96650506716732	2.44358427291767	3.26017201676258	0.0011134466229728	0.0734567128885142
242	evg11139599	573902.945637533	7.92533871119299	2.42847041095812	3.26351051074415	0.00110041102410281	0.0734567128885142
243	evg177228	197.572436317905	11.1753841270216	3.41405013119265	3.27335091682371	0.0010628043963172	0.0734567128885142
244	evg176062	218.726107777838	-11.108913731751	3.40398360390688	-3.26350388967822	0.0011004367366908	0.0734567128885142
245	evg1537129	188.95892410786	11.1110759740423	3.41251674212984	3.25597698521694	0.00113002910949061	0.0740192128534909
246	evg1525984	491.933368264418	-8.83245971295342	2.716622038758	-3.25126557428338	0.00114892481171707	0.0746475521394152
247	evg11103533	186.805546055349	11.0945408308736	3.4121387388299	3.25149171240271	0.00114801122493977	0.0746475521394152
248	evg11453711	185.190512515965	11.0820139026804	3.41185689835872	3.24808871908181	0.0011618303809923	0.0751816691700176
249	evg1262005	182.498789950326	11.060890896369	3.41139061557079	3.24234077618764	0.00118552172385932	0.0752083802652252
250	evg1959221	1042.7200034624	8.12754676431186	2.50686498421032	3.24211587600601	0.00118645770783252	0.0752083802652252
251	evg1529186	182.498789950326	11.060890896369	3.41139061557079	3.24234077618764	0.00118552172385932	0.0752083802652252
252	evg11096775	181.960445437198	11.0566289269379	3.41129791044954	3.24117952087064	0.00119036195085788	0.0752083802652252
253	evg1328516	181.960445437198	11.0566289269379	3.41129791044954	3.24117952087064	0.00119036195085788	0.0752083802652252
254	evg1626695	207.580828400623	-11.0334628773633	3.40187688290207	-3.24334573447318	0.00118134764303937	0.0752083802652252
255	evg1412412	615.570291528568	8.36797224840812	2.58278237591566	3.23990605110176	0.00119569088407353	0.0752342257670503
256	evg1233850	180.883756410943	11.0480670286567	3.41111308290035	3.23884513944725	0.00120014717076052	0.0752342257670503
257	evg1218792	178.730378358432	11.0307892691896	3.41074587306675	3.23412815838764	0.00122014690098894	0.0760111490819444
258	evg1603513	202.472575352733	-10.9975168297926	3.40091712153794	-3.23369151225284	0.00122201373773315	0.0760111490819444
259	evg1675381	177.653689332176	11.0220721688397	3.41056355849288	3.2317451294502	0.00123036743497306	0.0762352764341607
260	evg11088194	176.57700030592	11.0133020764816	3.4103821510459	3.22934544831111	0.0012407392354266	0.076582243269716
261	evg1210084	174.961966766537	11.0000461566655	3.41011182099625	3.22571420941025	0.00125658763603234	0.0769683907749888
262	evg178203	341.774807963746	9.52145875492244	2.95154222361848	3.22592666258709	0.00125565526874595	0.0769683907749888
263	evg1235900	172.808588714026	10.9821799735767	3.40975490668241	3.22081213287617	0.00127827911458933	0.0779993278742567
264	evg11198756	906.926469914588	-8.1280457888537	2.52500748950484	-3.21901848712838	0.00128630191997503	0.078191565196058
265	evg11079273	334.776329293085	9.4915695204148	2.95017512819955	3.21729019734749	0.00129407633921299	0.0783673097799622
266	evg1441212	169.578521635259	10.9549588654528	3.40922775000709	3.21332561763585	0.00131207446126343	0.0789142296048403
267	evg11138510	15975.5970206354	-7.7734977321995	2.419376264986	-3.21301727420413	0.00131348389428855	0.0789142296048403
268	evg11102471	169.040177122131	10.9503716565395	3.4091409177207	3.21206190087935	0.00131785976658133	0.0789142296048403
269	evg11086347	168.501832609003	10.9457698153018	3.40905439388275	3.21079353704155	0.00132369000740252	0.0789686886200583
270	evg1274204	167.963488095876	10.9411532480923	3.40896818431023	3.20952049316533	0.001329565684533	0.0790254448347614
271	evg11194146	187.61220284978	-10.8875459490036	3.39816689417443	-3.20394680074968	0.00135557522331199	0.0799789381754072
272	evg181204	165.810110043364	10.9225378147758	3.40862660829826	3.20438084599381	0.00135353302956872	0.0799789381754072
273	evg1721852	164.195076503981	10.9084168916647	3.40837402528111	3.20047530310733	0.00137201126949205	0.0806521496439872
274	evg176338	163.656731990853	10.9036790346574	3.40829055074049	3.19916359017235	0.00137826936689803	0.0807243313867866
275	evg1726003	162.580042964597	10.8941563849739	3.4081247214906	3.19652514952832	0.00139093700262731	0.0808759312252284
276	evg1216579	162.580042964597	10.8941563849739	3.4081247214906	3.19652514952832	0.00139093700262731	0.0808759312252284
277	evg1255144	159.888320398958	10.8700710801119	3.40771700707738	3.18983972481757	0.00142351717045821	0.0815878698268335
278	evg1257754	159.888320398958	10.8700710801119	3.40771700707738	3.18983972481757	0.00142351717045821	0.0815878698268335
279	evg179185	160.426664912086	10.8749204167439	3.40779773732951	3.19118716983066	0.00141689457862881	0.0815878698268335
280	evg1251739	160.965009425214	10.8797535075996	3.40787888123807	3.19252939636371	0.00141032588618673	0.0815878698268335
281	evg175419	417.631505749653	-8.5956677080322	2.70310787567972	-3.17992033738969	0.00147315544368288	0.0820874950007738
282	evg1265074	156.119908807064	10.8356614947633	3.40716412550846	3.18025815476273	0.0014714390415493	0.0820874950007738
283	evg1245766	157.196597833319	10.8455768355981	3.40731982834116	3.18302283964879	0.00145746117149941	0.0820874950007738
284	evg11103179	156.658253320192	10.8406276835646	3.40724174242387	3.18164324784677	0.00146442083071081	0.0820874950007738
285	evg173593	1156.523969597	-7.8929144744825	2.48104374217374	-3.18128791537033	0.00146621833819881	0.0820874950007738
286	evg1532107	157.196597833319	10.8455768355981	3.40731982834116	3.18302283964879	0.00145746117149941	0.0820874950007738
287	evg1306077	157.196597833319	10.8455768355981	3.40731982834116	3.18302283964879	0.00145746117149941	0.0820874950007738
288	evg1210803	156.658253320192	10.8406276835646	3.40724174242387	3.18164324784677	0.00146442083071081	0.0820874950007738
289	evg177921	155.581564293936	10.8306781514957	3.40708698603628	3.17886751817154	0.00147851651060955	0.0821011521185537
290	evg179676	155.043219780808	10.8256775348393	3.40701033259012	3.17747129537152	0.00148565395559379	0.0822130161357557
291	evg11367047	153.966530754553	10.8156239994478	3.40685851883013	3.17466191791309	0.00150011170097716	0.0827278095439226
292	evg11056873	1167.93240140395	7.83055006283831	2.46778283799984	3.17311148382288	0.00150814601313755	0.0828860521192854
293	evg1520876	151.813152702041	10.7953042755076	3.40656111760388	3.16897419503833	0.00152977976606223	0.083503080563832
294	evg184556	151.813152702041	10.7953042755076	3.40656111760388	3.16897419503833	0.00152977976606223	0.083503080563832
295	evg1218077	353.00608486702	8.56629107652684	2.70613546452362	3.16550711848227	0.0015481287372835	0.0842182033082225
296	evg1275788	148.583085623274	10.7642777753692	3.40613173069624	3.16026467161	0.00157625880399614	0.0854587881301691
297	evg160034	1838.65634629504	7.6961371900835	2.43730125781491	3.15764707600539	0.00159047982996797	0.0856510748702216
298	evg157430	397.66288019881	-8.52479681769694	2.69914567531732	-3.15833150305781	0.00158675007434629	0.0856510748702216
299	evg11554938	146.429707570763	10.7432164267806	3.40585757290556	3.15433519952377	0.00160864203761375	0.086339422808112
300	evg184880	144.276329518252	10.7218430456115	3.40559392208439	3.14830343573353	0.00164221127905388	0.0872344168575011
301	evg1197897	142.661295978869	10.7056026086133	3.4054035379773	3.14371042645128	0.00166820428157657	0.0872344168575011
302	evg1215378	143.199640491996	10.7110364264888	3.40546627407335	3.14524812887871	0.00165946018137478	0.0872344168575011
303	evg1874784	143.199640491996	10.7110364264888	3.40546627407335	3.14524812887871	0.00165946018137478	0.0872344168575011
304	evg1264470	144.81467403138	10.7272161500502	3.40565880878218	3.14982115131083	0.0016337044061596	0.0872344168575011
305	evg11094558	144.276329518252	10.7218430456115	3.40559392208439	3.14830343573353	0.00164221127905388	0.0872344168575011
306	evg1594756	161.142164328895	-10.6681301201795	3.39359725606569	-3.14360524104956	0.0016688039615686	0.0872344168575011
307	evg1199812	142.661295978869	10.7056026086133	3.4054035379773	3.14371042645128	0.00166820428157657	0.0872344168575011
308	evg1277987	142.122951465741	10.7001482468696	3.40534154433985	3.14216594944925	0.00167702955800034	0.0872771562523522
309	evg1394897	141.584606952613	10.6946731853258	3.40528030633773	3.14061464056908	0.00168593709111598	0.0872771562523522
310	evg1686572	2048.88589849827	-7.63879448193587	2.43175793654472	-3.14126433685657	0.00168220128594063	0.0872771562523522
311	evg11455990	141.046262439485	10.6891772662682	3.40521983738343	3.13905644179549	0.00169492798011856	0.0874604637457965
312	evg1516803	315.392486919442	-9.19182894262254	2.93131211181834	-3.13573873814505	0.00171421840852521	0.0874723696169045
313	evg1232748	139.431228900102	10.6725627595662	3.40504318257143	3.13433991503933	0.00172241206374264	0.0874723696169045
314	evg11094259	139.431228900102	10.6725627595662	3.40504318257143	3.13433991503933	0.00172241206374264	0.0874723696169045
315	evg1832931	139.96957341323	10.6781222156815	3.40510126147622	3.13591913887817	0.00171316431859947	0.0874723696169045
316	evg179192	140.507917926357	10.6836603301736	3.40516015113003	3.13749129438981	0.00170400334332811	0.0874723696169045
317	evg1262870	138.354539873846	10.6613791600617	3.40492951489193	3.13116001768398	0.00174117259725751	0.0877427020553398
318	evg192011	135.662817308207	10.6330348849979	3.40466057490135	3.12308221365239	0.00178967748714928	0.0877427020553398
319	evg1215057	134.586128281952	10.6215393876935	3.40455942188244	3.11979850297948	0.00180974790505468	0.0877427020553398
320	evg11084678	136.739506334463	10.6444395074723	3.40476546273633	3.12633560930144	0.00176999431300085	0.0877427020553398
321	evg1222065	134.586128281952	10.6215393876935	3.40455942188244	3.11979850297948	0.00180974790505468	0.0877427020553398
322	evg11515821	134.586128281952	10.6215393876935	3.40455942188244	3.11979850297948	0.00180974790505468	0.0877427020553398
323	evg183855	135.662817308207	10.6330348849979	3.40466057490135	3.12308221365239	0.00178967748714928	0.0877427020553398
324	evg11545750	135.662817308207	10.6330348849979	3.40466057490135	3.12308221365239	0.00178967748714928	0.0877427020553398
325	evg1172379	137.277850847591	10.6501081874338	3.40481926650428	3.12795110513112	0.00176029462211528	0.0877427020553398
326	evg177757	152.783204795984	-10.5912833357666	3.39231593495755	-3.12213942888522	0.00179541885690237	0.0877427020553398
327	evg11089594	138.354539873846	10.6613791600617	3.40492951489193	3.13116001768398	0.00174117259725751	0.0877427020553398
328	evg1208333	135.124472795079	10.6272985861231	3.40460952324861	3.12144418135292	0.00179966361456313	0.0877427020553398
329	evg1547966	393.846309992323	8.13796596045016	2.60745312075881	3.12104018118719	0.00180213442848141	0.0877427020553398
330	evg11090742	156.033911281005	-10.6216564755587	3.39280128940889	-3.13064502442737	0.00174422853730475	0.0877427020553398
331	evg1210377	270.174987717748	9.18179028734345	2.93664459787187	3.12662631834895	0.00176824523288801	0.0877427020553398
332	evg1647277	468.602239444677	7.97304586828098	2.55755495705518	3.11744850146302	0.00182423814960461	0.0879140355100746
333	evg1576712	134.047783768824	10.6157571061442	3.4045102877705	3.11814511011394	0.0018199317416336	0.0879140355100746
334	evg11380932	132.971094742568	10.6041225585106	3.40428887686894	3.11493029588714	0.00183988382613055	0.0879508384227423
335	evg1871625	149.99688495168	-10.5647303593641	3.39191476371255	-3.11468037828895	0.00184144327704645	0.0879508384227423
336	evg1261766	132.971094742568	10.6041225585106	3.40428887686894	3.11493029588714	0.00183988382613055	0.0879508384227423
337	evg1186876	132.43275022944	10.5982699037782	3.40424384348166	3.11325227893749	0.00185037773921351	0.0881153173854552
338	evg1864769	131.894405716312	10.5923934091435	3.40419984964499	3.11156626431559	0.00186097702637877	0.0883578678086585
339	evg1230792	131.356061203185	10.5864928795957	3.40415691395212	3.109872178984	0.00187168320369024	0.0883854964022332
340	evg11177908	148.139338388811	-10.5467529290811	3.39153156572634	-3.10973161378268	0.0018725740763185	0.0883854964022332
341	evg159837	130.817716690057	10.5805681177212	3.4041150553479	3.10816994892668	0.00188249781560064	0.0884891059906941
342	evg11093708	16644.3172231693	-7.42386266899176	2.38889737518917	-3.10765240319454	0.00188579724880467	0.0884891059906941
343	evg11365668	128.125994124418	10.5505737407284	3.40392260733927	3.09953396648327	0.00193825352121792	0.0906854008994321
344	evg1268742	127.58764961129	10.5444992995642	3.40388762980742	3.09778125670994	0.00194975284880111	0.0909582375510471
345	evg1818989	126.510960585034	10.5322731443138	3.4038213574851	3.09424967945309	0.00197311359462097	0.091781237583992
346	evg1693194	125.972616071907	10.5261209911713	3.4037901072358	3.09247064582355	0.00198497864125854	0.0920662925864653
347	evg1542675	124.357582532523	10.5075055357227	3.40370417660921	3.08707954349614	0.00202133499877643	0.0934823748137297
348	evg1217782	123.819238019395	10.5012466198941	3.40367821923045	3.08526421815171	0.00203371399721738	0.0937846041015648
349	evg1530240	123.280893506268	10.494960431893	3.40365364584315	3.08343959871192	0.00204622643533395	0.0940912373473903
350	evg11277481	138.387218933749	-10.4485104442818	3.39031712384194	-3.08186817416107	0.00205705914115306	0.0943191002777837
351	evg182064	122.204204480012	10.4823052813931	3.40360875265869	3.07976211225951	0.00207165991205134	0.0947179437851851
352	evg1540221	121.665859966884	10.475935831979	3.40358848494146	3.07790905931425	0.0020845851958432	0.0950381341559422
353	evg1296396	120.589170940629	10.4631119431664	3.40355244139964	3.07417385902351	0.00211086379161225	0.0959635754328426
354	evg1218859	120.050826427501	10.4566569971143	3.40353672086179	3.07229151753257	0.0021242216128086	0.0962980464473232
355	evg1522001	118.974137401245	10.4436598093858	3.40351002469985	3.06849685577373	0.00215138592420034	0.0967099196402439
356	evg179997	118.974137401245	10.4436598093858	3.40351002469985	3.06849685577373	0.00215138592420034	0.0967099196402439
357	evg1395734	118.974137401245	10.4436598093858	3.40351002469985	3.06849685577373	0.00215138592420034	0.0967099196402439
358	evg11111426	775.627167078602	7.52806532115331	2.45595628933597	3.0652277297609	0.00217504314015548	0.0975002578581431
359	evg1234180	117.359103861862	10.4239418055609	3.40348228774825	3.06272838353961	0.00219329039282302	0.0977720117333995
360	evg1532329	132.350192604424	-10.3841610679155	3.38969724078806	-3.06344795132832	0.00218802263397658	0.0977720117333995
361	evg11193217	116.282414835606	10.4106451378772	3.40347236183736	3.05883052103206	0.00222202815818673	0.0987786921955143
362	evg176390	277.637853029127	8.21877208499724	2.68848257354748	3.05703007557623	0.00223541845477409	0.0990994347022501
363	evg11172038	2993.93163181367	7.28764463113098	2.38830335461194	3.05138985676092	0.00227784603248089	0.100702129832654
364	evg1625355	113.052347756839	10.3700036233869	3.40348660653446	3.04687657753	0.0023123263368107	0.101388560254476
365	evg1646785	113.052347756839	10.3700036233869	3.40348660653446	3.04687657753	0.0023123263368107	0.101388560254476
366	evg1263634	113.052347756839	10.3700036233869	3.40348660653446	3.04687657753	0.0023123263368107	0.101388560254476
367	evg11446390	223.339015075629	8.9066133954991	2.92578177571744	3.0441824026042	0.00233313633387177	0.101745032298843
368	evg176926	112.514003243711	10.3631173169068	3.4034957699392	3.04484507030603	0.00232800199793735	0.101745032298843
369	evg1242535	111.437314217456	10.3492453012043	3.40352025150425	3.04074738401521	0.00235991736945108	0.101959017017757
370	evg163533	395.925730172423	7.72885964057152	2.54252061315284	3.03984148666838	0.00236702692547766	0.101959017017757
371	evg11109673	110.898969704328	10.342258950664	3.4035356482169	3.03868095404913	0.00237616353219349	0.101959017017757
372	evg11282715	2502.47640979414	-7.26623136543568	2.39092042406811	-3.03909377003536	0.00237290983337899	0.101959017017757
373	evg11286833	125.384392993665	-10.3061597902916	3.38914302993271	-3.0409338582846	0.00235845633300051	0.101959017017757
374	evg1256185	110.898969704328	10.342258950664	3.4035356482169	3.03868095404913	0.00237616353219349	0.101959017017757
375	evg11049990	1677.93384989331	7.28626792850475	2.399296552952	3.03683507548911	0.00239076224797619	0.102118478883021
376	evg1239006	110.3606251912	10.3352386029873	3.4035532026693	3.03660262894723	0.00239260643444765	0.102118478883021
377	evg11005798	916.045647577859	-7.40216738951181	2.4383093878812	-3.03577857112874	0.00239915484853018	0.102126358114621
378	evg11420640	109.822280678072	10.3281839256808	3.40357295629762	3.03451227821358	0.00240924948528169	0.102284750634393
379	evg1657952	122.598073149361	-10.2737388189931	3.38897889818577	-3.03151454395098	0.00243330197654458	0.10276218452523
380	evg165932	1373.44584927812	-7.30783150507539	2.41053371194969	-3.03162385526841	0.00243242106434689	0.10276218452523
381	evg1584095	108.745591651817	10.3139702275984	3.40361923137241	3.0302949673485	0.0024431500551049	0.102907275811872
382	evg11113318	108.207247138689	10.3068105169372	3.40364584030812	3.02816773557266	0.00246041478483146	0.103363184468522
383	evg11111648	107.668902625561	10.2996150966745	3.40367482344747	3.02602793478442	0.00247789408908432	0.103555323806316
384	evg183038	107.668902625561	10.2996150966745	3.40367482344747	3.02602793478442	0.00247789408908432	0.103555323806316
385	evg1554759	212.572124813073	8.83517900433981	2.92317836999423	3.02245634239461	0.00250732246992837	0.103867919783888
386	evg11525944	291.318339474554	-8.07442325765967	2.67510763234278	-3.01835453648208	0.00254151381194556	0.103867919783888
387	evg1698064	106.592213599306	10.2851156899555	3.40374009816953	3.02171005814652	0.00251351176970537	0.103867919783888
388	evg11559748	105.51552457305	10.2704690778972	3.40381543766322	3.0173401778059	0.00255003469095018	0.103867919783888
389	evg11065472	432.17540735671	-7.64158732869089	2.53256368354523	-3.01733274402551	0.00255009723297931	0.103867919783888
390	evg1532097	105.51552457305	10.2704690778972	3.40381543766322	3.0173401778059	0.00255003469095018	0.103867919783888
391	evg11066600	3661.05572026394	7.17981773587974	2.37571946691182	3.02216563692713	0.00250973177277949	0.103867919783888
392	evg177174	106.592213599306	10.2851156899555	3.40374009816953	3.02171005814652	0.00251351176970537	0.103867919783888
393	evg181883	105.51552457305	10.2704690778972	3.40381543766322	3.0173401778059	0.00255003469095018	0.103867919783888
394	evg11359632	105.51552457305	10.2704690778972	3.40381543766322	3.0173401778059	0.00255003469095018	0.103867919783888
395	evg1516119	117.954206742188	-10.2180302472008	3.38879126851508	-3.0152433235223	0.00256773170112799	0.10409502357782
396	evg11076338	104.977180059922	10.2630896298356	3.40385700583703	3.01513536327647	0.00256864589586345	0.10409502357782
397	evg11453699	103.900491033667	10.2482165186681	3.4039481972225	3.0106852175454	0.00260658920673962	0.105366608538432
398	evg1522723	102.823802007411	10.2331884756968	3.40405048676668	3.00617999512008	0.00264552346835313	0.106671760352088
399	evg11182685	101.747112981155	10.2180022390966	3.40416432166345	3.00161839252918	0.00268548589610615	0.106674944704731
400	evg1514287	101.747112981155	10.2180022390966	3.40416432166345	3.00161839252918	0.00268548589610615	0.106674944704731
401	evg1294872	101.747112981155	10.2180022390966	3.40416432166345	3.00161839252918	0.00268548589610615	0.106674944704731
402	evg189693	102.285457494283	10.2256153394796	3.40410593229102	3.00390632455954	0.00266537376541593	0.106674944704731
403	evg11171660	488.911415198713	7.44678513869757	2.4804912080943	3.00214131555772	0.00268087693861891	0.106674944704731
404	evg1602103	490.762081959497	-7.50233983553649	2.49811430211775	-3.00320118626135	0.00267155757911119	0.106674944704731
405	evg11273265	101.208768468028	10.2103487505201	3.40422571406721	2.99931602899539	0.00270586479853759	0.106954971150077
406	evg194898	101.208768468028	10.2103487505201	3.40422571406721	2.99931602899539	0.00270586479853759	0.106954971150077
407	evg11422148	100.6704239549	10.2026544429377	3.40429017006901	2.99699906096162	0.00272651553184485	0.106980736564905
408	evg11036057	100.6704239549	10.2026544429377	3.40429017006901	2.99699906096162	0.00272651553184485	0.106980736564905
409	evg11264160	100.6704239549	10.2026544429377	3.40429017006901	2.99699906096162	0.00272651553184485	0.106980736564905
410	evg1171166	100.132079441772	10.1949188786073	3.40435775165777	2.99466731240064	0.00274744327983188	0.107538950621322
411	evg1658829	99.0553904155163	10.1793221931822	3.40450254690458	2.98995875401455	0.00279015120121984	0.107699407254442
412	evg1838382	99.0553904155163	10.1793221931822	3.40450254690458	2.98995875401455	0.00279015120121984	0.107699407254442
413	evg144317	111.917180412864	-10.1422360484683	3.38873506078209	-2.99292681975781	0.0027631599618347	0.107699407254442
414	evg1549576	98.5170459023885	10.1714601605874	3.40457989201877	2.98758157634426	0.00281194240027487	0.107699407254442
415	evg11568022	99.0553904155163	10.1793221931822	3.40450254690458	2.98995875401455	0.00279015120121984	0.107699407254442
416	evg11282714	6129.22427701219	-7.05460804900217	2.36058877937603	-2.98849512063973	0.00280354976807818	0.107699407254442
417	evg182207	98.5170459023885	10.1714601605874	3.40457989201877	2.98758157634426	0.00281194240027487	0.107699407254442
418	evg1202349	98.5170459023885	10.1714601605874	3.40457989201877	2.98758157634426	0.00281194240027487	0.107699407254442
419	evg1770385	99.0553904155163	10.1793221931822	3.40450254690458	2.98995875401455	0.00279015120121984	0.107699407254442
420	evg11084761	97.9787013892607	10.1635550479247	3.40466062571918	2.98518888230684	0.0028340326735795	0.10802982504894
421	evg1583312	97.9787013892607	10.1635550479247	3.40466062571918	2.98518888230684	0.0028340326735795	0.10802982504894
422	evg1728364	97.4403568761329	10.1556063804771	3.40474481773404	2.98278047963546	0.00285642788778086	0.108368687335951
423	evg1833920	97.4403568761329	10.1556063804771	3.40474481773404	2.98278047963546	0.00285642788778086	0.108368687335951
424	evg1751592	96.9020123630051	10.1476136756372	3.4048325394752	2.98035617258324	0.00287913405902893	0.108661161020095
425	evg11521938	96.9020123630051	10.1476136756372	3.4048325394752	2.98035617258324	0.00287913405902893	0.108661161020095
426	evg1657211	3875.18956015024	7.03841689520656	2.36205043572502	2.97979111231219	0.00288445006197412	0.108661161020095
427	evg1551141	96.3636678498773	10.1395764427319	3.40492386408696	2.97791576184063	0.00290215735766273	0.109072180973704
428	evg1302959	191.576688801088	8.68480394670316	2.91803775012311	2.97624797565993	0.0029179880992176	0.109410918262253
429	evg1194323	95.8253233367495	10.1314941828412	3.4050188664966	2.9754590444503	0.00292550411307069	0.109437039642327
430	evg1202460	106.808927364974	-10.0748377682094	3.38888688033629	-2.97290471000012	0.00294996019269564	0.110095258540418
431	evg1697566	94.7486343104939	10.1151925440703	3.40522021364917	2.9704958591299	0.00297319413745419	0.110448656291354
432	evg1208609	94.7486343104939	10.1151925440703	3.40522021364917	2.9704958591299	0.00297319413745419	0.110448656291354
433	evg1238982	94.2102897973661	10.1069721244174	3.40532671764134	2.96798896624459	0.00299755090679247	0.110840315558077
434	evg1789320	94.2102897973661	10.1069721244174	3.40532671764134	2.96798896624459	0.00299755090679247	0.110840315558077
435	evg11591156	93.6719452842383	10.0987046081162	3.40527867929382	2.96560298266409	0.00302090186551403	0.111191360407728
436	evg1118624	93.6719452842383	10.0987046081162	3.40527867929382	2.96560298266409	0.00302090186551403	0.111191360407728
437	evg183597	93.1336007711105	10.0903894272438	3.40539717841237	2.96305802189805	0.00304599147004604	0.111348681346922
438	evg11538260	93.1336007711105	10.0903894272438	3.40539717841237	2.96305802189805	0.00304599147004604	0.111348681346922
439	evg11574550	385.272356644265	-7.4749714606269	2.52212218774982	-2.96376261900932	0.00303902621231199	0.111348681346922
440	evg1631824	92.5952562579827	10.0820260419013	3.40551982307422	2.96049547960054	0.00307144629072996	0.111517126863426
441	evg11574247	92.5952562579827	10.0820260419013	3.40551982307422	2.96049547960054	0.00307144629072996	0.111517126863426
442	evg1542786	92.5952562579827	10.0820260419013	3.40551982307422	2.96049547960054	0.00307144629072996	0.111517126863426
443	evg181583	92.0569117448548	10.0736138899302	3.40564670182102	2.95791512506091	0.00309727392141341	0.112201020069622
444	evg1274902	91.518567231727	10.0651523992806	3.405777905444	2.95531672314622	0.00312348216103569	0.112338818044501
445	evg171439	254.167408217172	-7.87682595732272	2.66537115856924	-2.95524543814415	0.00312420400337676	0.112338818044501
446	evg161839	2983.50185185326	6.96544595614208	2.35800116767752	2.95396204701739	0.00313722585332017	0.112338818044501
447	evg11177366	90.9802227185992	10.0566409877775	3.40591352705294	2.95270003419004	0.00315007902044028	0.112338818044501
448	evg11324958	90.9802227185992	10.0566409877775	3.40591352705294	2.95270003419004	0.00315007902044028	0.112338818044501
449	evg1830021	223.803401716346	7.90663732395473	2.67411100143301	2.95673489982941	0.00310915306301652	0.112338818044501
450	evg11527789	90.9802227185992	10.0566409877775	3.40591352705294	2.95270003419004	0.00315007902044028	0.112338818044501
451	evg177050	89.9035336923436	10.0394660214376	3.4061984086915	2.94741081312826	0.00320447174425931	0.113271723682541
452	evg11089112	89.9035336923436	10.0394660214376	3.4061984086915	2.94741081312826	0.00320447174425931	0.113271723682541
453	evg1713154	89.9035336923436	10.0394660214376	3.4061984086915	2.94741081312826	0.00320447174425931	0.113271723682541
454	evg1236416	89.9035336923436	10.0394660214376	3.4061984086915	2.94741081312826	0.00320447174425931	0.113271723682541
455	evg1320986	2810.7878604179	-6.94611465883906	2.35826266788673	-2.94543722945992	0.00322498577190393	0.113746311357174
456	evg1514696	97.0568079099109	-9.93670886103625	3.38971937926616	-2.93142521525998	0.00337410593935367	0.118358601217436
457	evg11583574	86.6734666135768	9.98667914560949	3.40716954477875	2.93107783876308	0.00337788131590139	0.118358601217436
458	evg11106889	86.6734666135768	9.98667914560949	3.40716954477875	2.93107783876308	0.00337788131590139	0.118358601217436
459	evg180376	86.135122100449	9.97769045303291	3.40734953828902	2.9282849736758	0.00340837494567138	0.119166886989399
460	evg11273350	171.65794181536	8.52601328377608	2.91316071995535	2.92672258875809	0.00342554280426187	0.11950676287564
461	evg11460675	85.5967775873212	9.9686454043366	3.40753502550085	2.92547114842096	0.00343935066619539	0.119728198462264
462	evg1239398	85.0584330741934	9.95954328839204	3.40772613037532	2.92263606503352	0.00347081935539061	0.119942399715314
463	evg11051308	2574.11750885264	6.86956728564063	2.35079997263099	2.92222535546156	0.00347539979234926	0.119942399715314
464	evg11037227	208.729755348768	7.80560829405833	2.669838188329	2.92362598159693	0.00345980188614999	0.119942399715314
465	evg1677326	85.0584330741934	9.95954328839204	3.40772613037532	2.92263606503352	0.00347081935539061	0.119942399715314
466	evg1868172	1009.29276508337	-6.95397764996391	2.38455215813337	-2.91626149851446	0.00354253451533464	0.121216618128124
467	evg11414045	83.9817440479378	9.94116494217005	3.40812570594298	2.91690090093653	0.0035352807560783	0.121216618128124
468	evg1603555	83.9817440479378	9.94116494217005	3.40812570594298	2.91690090093653	0.0035352807560783	0.121216618128124
469	evg1328762	83.9817440479378	9.94116494217005	3.40812570594298	2.91690090093653	0.0035352807560783	0.121216618128124
470	evg1777909	204.422999243745	7.77539394474702	2.66860079663069	2.91365945575825	0.00357219351358428	0.121712444811042
471	evg11388967	83.44339953481	9.93188722051182	3.40833444188314	2.91400019272297	0.0035682968629343	0.121712444811042
472	evg1258382	82.9050550216821	9.92254944811747	3.40854932621585	2.91107697101553	0.00360185275363357	0.121946272131459
473	evg11051309	7308.97789834818	6.79986433790872	2.33545863623074	2.91157558195216	0.00359610893367927	0.121946272131459
474	evg1200226	82.9050550216821	9.92254944811747	3.40854932621585	2.91107697101553	0.00360185275363357	0.121946272131459
475	evg1858518	450.614996894228	7.10451901462613	2.44386792098547	2.90707977858365	0.00364820142478782	0.123255445189463
476	evg1303351	164.12111863157	8.46105848326593	2.91134490473025	2.90623706916989	0.00365804185533483	0.123328268265574
477	evg1228996	81.8283659954265	9.90369060600023	3.40899811201298	2.90516165764381	0.0036706346310431	0.123493384819664
478	evg11167332	81.2900214822987	9.89416792482987	3.40923230953302	2.90216888334756	0.00370588695706778	0.124418564617204
479	evg11196081	90.555394939869	-9.8366814374588	3.39100974181895	-2.90081190748286	0.00372197216090477	0.12468719847269
480	evg1587322	161.967740579059	8.44194984767532	2.91083174390517	2.9001847548734	0.00372942767116721	0.12468719847269
481	evg186781	80.7516769691709	9.88458196920214	3.40947324783279	2.89915222988924	0.00374173177455925	0.124838485484671
482	evg11591587	79.6749879429153	9.86521684477162	3.40980123817738	2.89319410595464	0.00381345545756863	0.126967496230418
483	evg1118007	275.603151562577	-7.4063299637568	2.56092021498635	-2.89205806585282	0.00382727204843371	0.127163689095785
484	evg11323105	79.1366434297875	9.85543591726257	3.41007210197942	2.89009605150046	0.00385124134024617	0.127432414491279
485	evg11415146	79.1366434297875	9.85543591726257	3.41007210197942	2.89009605150046	0.00385124134024617	0.127432414491279
486	evg1321722	825.249459565024	6.87614032582341	2.38045762369031	2.88857917796648	0.00386986587968582	0.127785200899585
487	evg11521865	78.5982989166597	9.84558822484984	3.41035025154636	2.88697274433485	0.00388967923658084	0.128175713323715
488	evg11435248	78.0599544035319	9.83567284978749	3.41063586329355	2.88382379240259	0.00392878520291307	0.12893485672055
489	evg11073920	78.0599544035319	9.83567284978749	3.41063586329355	2.88382379240259	0.00392878520291307	0.12893485672055
490	evg11049694	1213.99267636102	-6.80409322568931	2.36225766960973	-2.8803349072472	0.00397252940971616	0.12939041320489
491	evg1566901	11149.2421432154	-6.69476547251975	2.32445394442935	-2.88014545892124	0.00397491735481124	0.12939041320489
492	evg11435594	77.5216098904041	9.82568885527567	3.41092911884948	2.88064879477469	0.00396857580893239	0.12939041320489
493	evg1742931	77.5216098904041	9.82568885527567	3.41092911884948	2.88064879477469	0.00396857580893239	0.12939041320489
494	evg1192865	1049.36933217727	6.80712848310649	2.3641958638816	2.87925741986975	0.00398612823122973	0.129466664988761
495	evg1564892	76.9832653772763	9.81563528492947	3.41123020524289	2.87744734138532	0.00400906815785653	0.129466664988761
496	evg11272373	85.9115285326963	-9.7607336262583	3.39219303623054	-2.8774110205428	0.00400952969213699	0.129466664988761
497	evg11039263	154.43091739527	8.37300316493881	2.90906268088759	2.8782477668663	0.00399890926965823	0.129466664988761
498	evg1571056	173.754561500672	-8.32973195913771	2.89776063575019	-2.8745410702224	0.00404615143145878	0.130258300513807
499	evg181515	76.4449208641485	9.80551116222913	3.41153931509766	2.87421901275918	0.00405027990755169	0.130258300513807
500	evg1102465	84.9827552512617	-9.74505221224075	3.3925157588389	-2.8725149431807	0.00407218819898144	0.130700952434508
501	evg1582687	75.9065763510207	9.79531548995086	3.41185664683621	2.87096337972874	0.00409222929264521	0.130820907745758
502	evg1599622	75.9065763510207	9.79531548995086	3.41185664683621	2.87096337972874	0.00409222929264521	0.130820907745758
503	evg186016	75.3682318378929	9.78504724957739	3.41218240489158	2.86768000314107	0.00413493514768472	0.13166158581358
504	evg177886	75.3682318378929	9.78504724957739	3.41218240489158	2.86768000314107	0.00413493514768472	0.13166158581358
505	evg1562312	74.8298873247651	9.77470540068737	3.41251679992875	2.86436843355363	0.00417841693140079	0.132782643396277
506	evg11271413	74.2915428116372	9.76428888032277	3.41286004907571	2.86102821091864	0.00422269475213439	0.133466236581874
507	evg1209273	148.509127750864	8.31642018126527	2.90771083689861	2.86012628069153	0.00423472344616543	0.133466236581874
508	evg1652830	74.2915428116372	9.76428888032277	3.41286004907571	2.86102821091864	0.00422269475213439	0.133466236581874
509	evg1824962	6996.53684652307	6.63575615444197	2.32042316706348	2.85971811031329	0.0042401772640679	0.133466236581874
510	evg11300358	7783.5535259529	-6.6351727478229	2.32030013573173	-2.85961830784035	0.00424151175577989	0.133466236581874
511	evg1698057	73.7531982985094	9.75379660233322	3.41321237616457	2.85765886425549	0.00426778939449355	0.133507766477256
512	evg11201561	73.7531982985094	9.75379660233322	3.41321237616457	2.85765886425549	0.00426778939449355	0.133507766477256
513	evg1530256	73.7531982985094	9.75379660233322	3.41321237616457	2.85765886425549	0.00426778939449355	0.133507766477256
514	evg11546673	166.324375249196	-8.26648126753242	2.89589478894782	-2.85455165673886	0.00430976222827518	0.134420614038066
515	evg11099328	73.2148537853816	9.7432274566964	3.41357401198355	2.85425991131062	0.00431372234730831	0.134420614038066
516	evg1666840	72.6765092722538	9.73258030881328	3.41394519454006	2.85083085820436	0.00436051583295704	0.135091810979333
517	evg1515037	72.6765092722538	9.73258030881328	3.41394519454006	2.85083085820436	0.00436051583295704	0.135091810979333
518	evg1791827	72.6765092722538	9.73258030881328	3.41394519454006	2.85083085820436	0.00436051583295704	0.135091810979333
519	evg11612805	71.5998202459982	9.71104734061565	3.41471718965372	2.84388041564298	0.00445677714619725	0.135974067760786
520	evg11270161	79.8745022033717	-9.65561829527481	3.39460770902597	-2.84439885928538	0.00444953096269863	0.135974067760786
521	evg11478135	71.5998202459982	9.71104734061565	3.41471718965372	2.84388041564298	0.00445677714619725	0.135974067760786
522	evg11413719	72.138164759126	9.72185399877722	3.41432616933569	2.84737119906407	0.00440819283814198	0.135974067760786
523	evg181726	71.5998202459982	9.71104734061565	3.41471718965372	2.84388041564298	0.00445677714619725	0.135974067760786
524	evg11304290	202.620491097554	-7.54826902605811	2.65065168646037	-2.84770310056767	0.00440359855369612	0.135974067760786
525	evg1397210	79.8745022033717	-9.65561829527481	3.39460770902597	-2.84439885928538	0.00444953096269863	0.135974067760786
526	evg1792690	71.5998202459982	9.71104734061565	3.41471718965372	2.84388041564298	0.00445677714619725	0.135974067760786
527	evg11083567	71.0614757328704	9.70015912491552	3.4150729958108	2.84039583833626	0.00450575849986323	0.137207613673255
528	evg11185235	78.9457289219371	-9.6387446968782	3.39500618599662	-2.83909488490334	0.00452417017479696	0.137507354100647
529	evg1632169	70.5231312197426	9.68918810501837	3.41547602937822	2.83684851589553	0.00455612230532351	0.138149310747044
530	evg1591562	78.4813422812198	-9.63023330611446	3.39522952761683	-2.83640125881978	0.00456250839331587	0.138149310747044
531	evg11373656	69.9847867066148	9.67813301464428	3.41589014310255	2.83326822854259	0.00460747065317224	0.138725495388571
532	evg11544192	69.9847867066148	9.67813301464428	3.41589014310255	2.83326822854259	0.00460747065317224	0.138725495388571
533	evg11434093	173.199017482333	7.53508167044145	2.65949089156196	2.83327974325792	0.00460730467289026	0.138725495388571
534	evg1799915	68.9080976803592	9.65576539850419	3.41675278342038	2.82600644839109	0.00471323152155723	0.139112870740429
535	evg1297986	2385.17922415104	6.55632782182249	2.32162142653858	2.82402968325359	0.00474239926046334	0.139112870740429
536	evg1269210	68.3697531672314	9.64445018402194	3.41720192024483	2.82232376345234	0.00476770182622357	0.139112870740429
537	evg11615982	76.6237957183507	-9.59567652337923	3.39618075539373	-2.82543162879055	0.00472169636020545	0.139112870740429
538	evg1745577	77.088182359068	-9.60439363021458	3.39593402660456	-2.82820383286938	0.00468099914680137	0.139112870740429
539	evg1202016	77.088182359068	-9.60439363021458	3.39593402660456	-2.82820383286938	0.00468099914680137	0.139112870740429
540	evg1832239	76.1594090776334	-9.58690642431109	3.3964336420947	-2.82263910753119	0.00476301539056568	0.139112870740429
541	evg11315310	68.9080976803592	9.65576539850419	3.41675278342038	2.82600644839109	0.00471323152155723	0.139112870740429
542	evg11625248	68.3697531672314	9.64445018402194	3.41720192024483	2.82232376345234	0.00476770182622357	0.139112870740429
543	evg11617849	68.9080976803592	9.65576539850419	3.41675278342038	2.82600644839109	0.00471323152155723	0.139112870740429
544	evg1789319	68.9080976803592	9.65576539850419	3.41675278342038	2.82600644839109	0.00471323152155723	0.139112870740429
545	evg187776	69.446442193487	9.66699255538144	3.41631562771794	2.82965440223065	0.00465983093302113	0.139112870740429
546	evg1691314	69.446442193487	9.66699255538144	3.41631562771794	2.82965440223065	0.00465983093302113	0.139112870740429
547	evg1271084	68.3697531672314	9.64445018402194	3.41720192024483	2.82232376345234	0.00476770182622357	0.139112870740429
548	evg147263	68.9080976803592	9.65576539850419	3.41675278342038	2.82600644839109	0.00471323152155723	0.139112870740429
549	evg11365665	68.3697531672314	9.64445018402194	3.41720192024483	2.82232376345234	0.00476770182622357	0.139112870740429
550	evg11126757	210.270831015741	7.22811158780162	2.55957557651815	2.82394927272833	0.00474358919160602	0.139112870740429
551	evg1854987	67.8314086541036	9.63304551969055	3.41766335846025	2.81860572833905	0.0048232723311925	0.14022441009235
552	evg1715943	67.8314086541036	9.63304551969055	3.41766335846025	2.81860572833905	0.0048232723311925	0.14022441009235
553	evg1311203	1063.53140476862	-6.61137111503913	2.34630555537263	-2.81777925296228	0.00483570434012843	0.140331615280978
554	evg1646190	66.754719627848	9.60996210502652	3.41862447381409	2.81106105061749	0.0049378415553905	0.140816877327641
555	evg1277667	954.008395481235	6.59729456463162	2.34544360139264	2.81281313296742	0.00491101815379168	0.140816877327641
556	evg173019	74.7662491554816	-9.5602716312495	3.39723057577393	-2.81413681468222	0.00489084080256448	0.140816877327641
557	evg1611055	66.754719627848	9.60996210502652	3.41862447381409	2.81106105061749	0.0049378415553905	0.140816877327641
558	evg1396457	66.754719627848	9.60996210502652	3.41862447381409	2.81106105061749	0.0049378415553905	0.140816877327641
559	evg147158	2010.50176271721	-6.52920743840448	2.32280984470451	-2.81090914664824	0.00494017335091364	0.140816877327641
560	evg1578045	66.754719627848	9.60996210502652	3.41862447381409	2.81106105061749	0.0049378415553905	0.140816877327641
561	evg1512183	66.754719627848	9.60996210502652	3.41862447381409	2.81106105061749	0.0049378415553905	0.140816877327641
562	evg1576160	66.754719627848	9.60996210502652	3.41862447381409	2.81106105061749	0.0049378415553905	0.140816877327641
563	evg11189260	133.973825896413	8.16733009201034	2.90461028415847	2.81185057305428	0.0049257380490843	0.140816877327641
564	evg187310	65.6780306015924	9.58650333137419	3.41963891255554	2.80336713217773	0.00505720650735968	0.141637085567379
565	evg1190464	65.6780306015924	9.58650333137419	3.41963891255554	2.80336713217773	0.00505720650735968	0.141637085567379
566	evg1607851	66.2163751147202	9.59828039947707	3.41912484648776	2.80723308753605	0.00499690707532981	0.141637085567379
567	evg11460653	66.2163751147202	9.59828039947707	3.41912484648776	2.80723308753605	0.00499690707532981	0.141637085567379
568	evg182342	65.6780306015924	9.58650333137419	3.41963891255554	2.80336713217773	0.00505720650735968	0.141637085567379
569	evg1607552	65.6780306015924	9.58650333137419	3.41963891255554	2.80336713217773	0.00505720650735968	0.141637085567379
570	evg11098675	65.6780306015924	9.58650333137419	3.41963891255554	2.80336713217773	0.00505720650735968	0.141637085567379
571	evg11110708	795.210523712702	-6.60691025021058	2.3567648401933	-2.80338120186344	0.00505698586720849	0.141637085567379
572	evg1283013	323.582891301278	-6.89734254941876	2.45913414614173	-2.80478499322227	0.0050350153776186	0.141637085567379
573	evg11556691	65.6780306015924	9.58650333137419	3.41963891255554	2.80336713217773	0.00505720650735968	0.141637085567379
574	evg1225972	65.1396860884645	9.57462933092894	3.42016705008404	2.7994624796744	0.00511877649947359	0.142121323985384
575	evg1598959	65.1396860884645	9.57462933092894	3.42016705008404	2.7994624796744	0.00511877649947359	0.142121323985384
576	evg11182959	65.1396860884645	9.57462933092894	3.42016705008404	2.7994624796744	0.00511877649947359	0.142121323985384
577	evg11091523	65.1396860884645	9.57462933092894	3.42016705008404	2.7994624796744	0.00511877649947359	0.142121323985384
578	evg11525269	72.4443159518952	-9.51475753360198	3.3986948709842	-2.79953273088227	0.00511766279398941	0.142121323985384
579	evg1595625	365.451646838243	-6.80909771562478	2.43378432217736	-2.79774080783505	0.00514613904176109	0.142634264839692
580	evg1749358	271.962016309249	-6.96912192430534	2.49217422889666	-2.79640237167155	0.00516750206596904	0.142979436473571
581	evg1548957	64.0629970622089	9.55058405713234	3.42126711755122	2.79153416818509	0.00524588186868389	0.144401221661474
582	evg1234049	64.0629970622089	9.55058405713234	3.42126711755122	2.79153416818509	0.00524588186868389	0.144401221661474
583	evg1301887	64.0629970622089	9.55058405713234	3.42126711755122	2.79153416818509	0.00524588186868389	0.144401221661474
584	evg11046282	1776.04842737375	6.45845930614582	2.31641591371058	2.78812594401506	0.00530139295325495	0.144871435408561
585	evg1785116	63.5246525490811	9.53840944350001	3.42183987107024	2.78750900185072	0.00531149785781694	0.144871435408561
586	evg1221431	63.5246525490811	9.53840944350001	3.42183987107024	2.78750900185072	0.00531149785781694	0.144871435408561
587	evg1293599	178.936772420973	-7.36792061846679	2.64351725409834	-2.78716570018374	0.00531712833098469	0.144871435408561
588	evg11067210	144.498203135484	-8.06282812659522	2.89061837010972	-2.78930910076835	0.00528206257825585	0.144871435408561
589	evg1432668	70.5867693890261	-9.4772832827226	3.39999988156819	-2.78743635671875	0.00531268885754399	0.144871435408561
590	evg11118076	62.9863080359533	9.52613121417838	3.42242834440131	2.78344212224692	0.00537854577556858	0.146296445095465
591	evg156586	5409.92032965051	6.39287919066459	2.29880938317916	2.78095227792376	0.00541997038873473	0.147173747543849
592	evg11111653	230.115620129059	6.94108669488024	2.49796035998119	2.77870169842587	0.00545766186750967	0.147946887921951
593	evg1516189	61.9096190096977	9.50125674685123	3.42365426295741	2.77517997353035	0.00551711677025159	0.149055033550501
594	evg1731251	61.9096190096977	9.50125674685123	3.42365426295741	2.77517997353035	0.00551711677025159	0.149055033550501
595	evg1227039	61.3712744965699	9.48865681091015	3.42429265537515	2.77098302214786	0.00558873407562435	0.149480007409366
596	evg1358071	61.3712744965699	9.48865681091015	3.42429265537515	2.77098302214786	0.00558873407562435	0.149480007409366
597	evg1251684	61.3712744965699	9.48865681091015	3.42429265537515	2.77098302214786	0.00558873407562435	0.149480007409366
598	evg1616152	61.3712744965699	9.48865681091015	3.42429265537515	2.77098302214786	0.00558873407562435	0.149480007409366
599	evg1279627	61.3712744965699	9.48865681091015	3.42429265537515	2.77098302214786	0.00558873407562435	0.149480007409366
600	evg173046	61.3712744965699	9.48865681091015	3.42429265537515	2.77098302214786	0.00558873407562435	0.149480007409366
601	evg11512162	151.66523695722	7.34243818343129	2.65324651118584	2.76734112434568	0.00565155845705973	0.15090883547237
602	evg11567307	67.3360629040052	-9.40926566582417	3.40260538982232	-2.7653120441085	0.00568683669509295	0.151598596815368
603	evg1253882	642.279403171897	-6.50414567725518	2.35537757738155	-2.76140256225321	0.00575536872372949	0.151671452348131
604	evg177285	66.8716762632879	-9.39928169360332	3.40301418763635	-2.762045990802	0.00574403866501233	0.151671452348131
605	evg1574876	60.2945854703143	9.46312192080051	3.42562280508516	2.76245297840527	0.00573688245644021	0.151671452348131
606	evg1997751	136.60363024329	-7.98146163250323	2.88884997714907	-2.76285085609739	0.00572989420387032	0.151671452348131
607	evg11565956	120.515213068218	8.01403508869191	2.90218248898138	2.76138220774142	0.005755727472583	0.151671452348131
608	evg11614227	60.2945854703143	9.46312192080051	3.42562280508516	2.76245297840527	0.00573688245644021	0.151671452348131
609	evg11098257	60.2945854703143	9.46312192080051	3.42562280508516	2.76245297840527	0.00573688245644021	0.151671452348131
610	evg11112103	135.674856961855	-7.97158024816289	2.88864939061352	-2.75962194445128	0.00578682854556224	0.152241023769152
611	evg1275003	59.7562409571865	9.45018296623252	3.42631561737098	2.75811805495131	0.00581351984006914	0.152692907354222
612	evg11086037	1152.59904250768	-6.40320793828458	2.32212879945284	-2.75747320294781	0.00582499874772925	0.152744411607122
613	evg11287952	59.2178964440587	9.43712691462654	3.42702765744234	2.75373526505755	0.0058919406096864	0.153996519388025
614	evg11103812	59.2178964440587	9.43712691462654	3.42702765744234	2.75373526505755	0.0058919406096864	0.153996519388025
615	evg1403243	147.358480852198	7.30061834624602	2.65203096643213	2.75284053566984	0.00590806661245858	0.154166915441846
616	evg1801326	58.6795519309309	9.4239516271671	3.42775950340996	2.74930362465397	0.00597220366930044	0.155084020202158
617	evg1841835	58.6795519309309	9.4239516271671	3.42775950340996	2.74930362465397	0.00597220366930044	0.155084020202158
618	evg11559596	247.813910991951	-6.83385312493908	2.48474283312667	-2.75032612382655	0.00595359787431413	0.155084020202158
619	evg1151178	64.5497430597015	-9.34829835078385	3.40520981116504	-2.74529290974451	0.00604569106742674	0.156458191325872
620	evg1247621	58.1412074178031	9.41065490589901	3.42851175533215	2.74482212034513	0.00605437043951684	0.156458191325872
621	evg1785115	58.1412074178031	9.41065490589901	3.42851175533215	2.74482212034513	0.00605437043951684	0.156458191325872
622	evg11381619	57.6028629046753	9.39723449152675	3.42928503624235	2.74028970826636	0.00613850498946469	0.158377376319822
623	evg11194547	447.869955862433	-6.51465375765131	2.37876610799487	-2.7386693192559	0.00616883861604082	0.158904529871947
624	evg1564513	57.0645183915475	9.38368806111045	3.43007999323451	2.73570531288449	0.00622467417692531	0.159574394874277
625	evg11083700	57.0645183915475	9.38368806111045	3.43007999323451	2.73570531288449	0.00622467417692531	0.159574394874277
626	evg1527145	57.0645183915475	9.38368806111045	3.43007999323451	2.73570531288449	0.00622467417692531	0.159574394874277
627	evg1721580	55.9878293652918	9.35620752757042	3.43173765108894	2.72637610412951	0.00640339874172643	0.161575067621424
628	evg1710718	55.9878293652918	9.35620752757042	3.43173765108894	2.72637610412951	0.00640339874172643	0.161575067621424
629	evg11152418	62.2278098561151	-9.29544706110456	3.40768138328643	-2.72779230672671	0.00637597389562121	0.161575067621424
630	evg1122982	55.9878293652918	9.35620752757042	3.43173765108894	2.72637610412951	0.00640339874172643	0.161575067621424
631	evg1187542	55.9878293652918	9.35620752757042	3.43173765108894	2.72637610412951	0.00640339874172643	0.161575067621424
632	evg11530437	55.9878293652918	9.35620752757042	3.43173765108894	2.72637610412951	0.00640339874172643	0.161575067621424
633	evg11093115	55.9878293652918	9.35620752757042	3.43173765108894	2.72637610412951	0.00640339874172643	0.161575067621424
634	evg1865911	55.9878293652918	9.35620752757042	3.43173765108894	2.72637610412951	0.00640339874172643	0.161575067621424
635	evg1193727	55.9878293652918	9.35620752757042	3.43173765108894	2.72637610412951	0.00640339874172643	0.161575067621424
636	evg11094426	451.934198943969	6.45071277529577	2.36452064312241	2.72812707051584	0.00636950664017191	0.161575067621424
637	evg11203909	516.282707792693	-6.42927814581771	2.35902543363083	-2.72539585803544	0.00642244337550395	0.161801210816464
638	evg11200539	862.880257017815	6.31806492244764	2.31940720373194	2.7239998704332	0.00644965317939842	0.162232028562674
639	evg1775977	55.449484852164	9.34226843804302	3.43260177709452	2.72162896971715	0.00649610316602539	0.162635668655812
640	evg181759	752.634868511533	-6.34402907676719	2.33029424473463	-2.72241545937888	0.00648066124551781	0.162635668655812
641	evg1739273	55.449484852164	9.34226843804302	3.43260177709452	2.72162896971715	0.00649610316602539	0.162635668655812
642	evg1243339	61.2990365746806	-9.27375222883101	3.40875509551031	-2.72056864426708	0.00651697395985015	0.162650696901517
643	evg1603214	61.2990365746806	-9.27375222883101	3.40875509551031	-2.72056864426708	0.00651697395985015	0.162650696901517
644	evg1838393	54.9111403390362	9.32819335423337	3.43349043210788	2.71682520708427	0.00659114066957649	0.162980932920437
645	evg1613569	54.9111403390362	9.32819335423337	3.43349043210788	2.71682520708427	0.00659114066957649	0.162980932920437
646	evg1240311	54.9111403390362	9.32819335423337	3.43349043210788	2.71682520708427	0.00659114066957649	0.162980932920437
647	evg11112106	60.8346499339633	-9.26278123079253	3.40931141512772	-2.71690676002547	0.00658951685077921	0.162980932920437
648	evg11470280	54.9111403390362	9.32819335423337	3.43349043210788	2.71682520708427	0.00659114066957649	0.162980932920437
649	evg1154012	60.8346499339633	-9.26278123079253	3.40931141512772	-2.71690676002547	0.00658951685077921	0.162980932920437
650	evg1539874	54.3727958259084	9.3139795963702	3.43440440210586	2.71196356219995	0.00668859448658663	0.164246046882851
651	evg1243374	54.3727958259084	9.3139795963702	3.43440440210586	2.71196356219995	0.00668859448658663	0.164246046882851
652	evg1587326	168.279958991772	6.90432569524348	2.54610410098967	2.71172168198455	0.00669347673612817	0.164246046882851
653	evg11518566	54.3727958259084	9.3139795963702	3.43440440210586	2.71196356219995	0.00668859448658663	0.164246046882851
654	evg1838178	54.3727958259084	9.3139795963702	3.43440440210586	2.71196356219995	0.00668859448658663	0.164246046882851
655	evg1846406	134.976557050258	7.17315845331924	2.64866287580568	2.70821874646364	0.00676454203992192	0.165064662902074
656	evg1168414	134.976557050258	7.17315845331924	2.64866287580568	2.70821874646364	0.00676454203992192	0.165064662902074
657	evg11411774	59.9058766525287	-9.24058572496208	3.41046464358103	-2.70947999486057	0.00673887689323066	0.165064662902074
658	evg1119686	53.8344513127806	9.29962440468603	3.43534450508275	2.7070427408159	0.00678855168964161	0.165064662902074
659	evg1599625	53.8344513127806	9.29962440468603	3.43534450508275	2.7070427408159	0.00678855168964161	0.165064662902074
660	evg187647	53.8344513127806	9.29962440468603	3.43534450508275	2.7070427408159	0.00678855168964161	0.165064662902074
661	evg1520594	107.594944753151	7.84976126858517	2.9005354478997	2.70631454418846	0.00680345711484958	0.165075023799344
662	evg11412606	121.27887109962	-7.80907477276358	2.88581852732979	-2.70601726990408	0.00680955045832287	0.165075023799344
663	evg11176661	960.563126917433	6.24047425642939	2.30797299853007	2.7038766313141	0.00685357293427742	0.165891611537382
664	evg1827640	53.2961067996528	9.2851249362011	3.43631159266352	2.70206140677834	0.00689110340682933	0.166548836555417
665	evg1150386	52.757762286525	9.27047826134401	3.4373065518146	2.69701818025221	0.00699634505342719	0.167578127488656
666	evg11013172	653.295686260023	6.26966777022703	2.3246335796276	2.697056355536	0.00699554302247615	0.167578127488656
667	evg11096110	52.757762286525	9.27047826134401	3.4373065518146	2.69701818025221	0.00699634505342719	0.167578127488656
668	evg181196	163.973202886749	6.86660631738076	2.54470345084521	2.69839156114637	0.00696754336127315	0.167578127488656
669	evg11021012	4292.17608445445	-6.14618397312957	2.27695079535482	-2.69930469541473	0.00694845266350602	0.167578127488656
670	evg1471337	52.757762286525	9.27047826134401	3.4373065518146	2.69701818025221	0.00699634505342719	0.167578127488656
671	evg11268569	52.2194177733972	9.25568136039908	3.43833030665924	2.69191163585214	0.00710437657928512	0.167910214056506
672	evg1188491	58.0483300896596	-9.19514323751147	3.41294345552809	-2.69419735701092	0.00705583719054972	0.167910214056506
673	evg184612	52.2194177733972	9.25568136039908	3.43833030665924	2.69191163585214	0.00710437657928512	0.167910214056506
674	evg1811477	52.2194177733972	9.25568136039908	3.43833030665924	2.69191163585214	0.00710437657928512	0.167910214056506
675	evg1398369	58.0483300896596	-9.19514323751147	3.41294345552809	-2.69419735701092	0.00705583719054972	0.167910214056506
676	evg1376863	52.2194177733972	9.25568136039908	3.43833030665924	2.69191163585214	0.00710437657928512	0.167910214056506
677	evg11024142	9529.27578573729	-6.11351486223232	2.27006905356654	-2.69309642921534	0.00707917910679183	0.167910214056506
678	evg11055812	356.795135865169	6.39860222862602	2.37536730471914	2.69373170873992	0.00706570143766269	0.167910214056506
679	evg11367652	52.2194177733972	9.25568136039908	3.43833030665924	2.69191163585214	0.00710437657928512	0.167910214056506
680	evg1227237	225.734906151626	6.58821024637134	2.4482725634388	2.690962740324	0.0071246151559524	0.168140917680477
681	evg11177071	51.6810732602694	9.24073111976963	3.4393838204049	2.68674030067449	0.00721530273313594	0.168791805045722
682	evg11573712	10130.2041384791	-6.09662868576238	2.26826235636843	-2.68779696874364	0.00719251144224039	0.168791805045722
683	evg1521998	51.6810732602694	9.24073111976963	3.4393838204049	2.68674030067449	0.00721530273313594	0.168791805045722
684	evg11322208	51.6810732602694	9.24073111976963	3.4393838204049	2.68674030067449	0.00721530273313594	0.168791805045722
685	evg11399007	51.6810732602694	9.24073111976963	3.4393838204049	2.68674030067449	0.00721530273313594	0.168791805045722
686	evg1253029	51.6810732602694	9.24073111976963	3.4393838204049	2.68674030067449	0.00721530273313594	0.168791805045722
687	evg11465488	181.33266349697	-6.79795598878499	2.53166877605798	-2.68516800186238	0.00724933565938423	0.169341104311205
688	evg1356967	254.731551988117	6.49857505223769	2.42077781136052	2.68449876801596	0.00726386510258295	0.169433876695132
689	evg1633678	51.1427287471416	9.22562432804557	3.44046809739077	2.68150265222405	0.0073292333451748	0.170350742559495
690	evg158117	9407.36397284588	-6.07734437830084	2.26661818836656	-2.68123868832116	0.00733501764136412	0.170350742559495
691	evg1785127	51.1427287471416	9.22562432804557	3.44046809739077	2.68150265222405	0.0073292333451748	0.170350742559495
692	evg1612486	50.6043842340138	9.21035767186296	3.44158418526429	2.67619711622881	0.00744628362936907	0.170467845483759
693	evg11381626	50.6043842340138	9.21035767186296	3.44158418526429	2.67619711622881	0.00744628362936907	0.170467845483759
694	evg1159504	50.6043842340138	9.21035767186296	3.44158418526429	2.67619711622881	0.00744628362936907	0.170467845483759
695	evg11510149	50.6043842340138	9.21035767186296	3.44158418526429	2.67619711622881	0.00744628362936907	0.170467845483759
696	evg1631944	56.1907835267905	-9.14822267679797	3.41567289741521	-2.67830759898608	0.00739952299541777	0.170467845483759
697	evg11201861	56.1907835267905	-9.14822267679797	3.41567289741521	-2.67830759898608	0.00739952299541777	0.170467845483759
698	evg11271415	50.6043842340138	9.21035767186296	3.44158418526429	2.67619711622881	0.00744628362936907	0.170467845483759
699	evg1584099	50.6043842340138	9.21035767186296	3.44158418526429	2.67619711622881	0.00744628362936907	0.170467845483759
700	evg1581565	50.6043842340138	9.21035767186296	3.44158418526429	2.67619711622881	0.00744628362936907	0.170467845483759
701	evg1192535	101.673155108745	7.76772621417384	2.90000143845683	2.67852495214873	0.00739472223034597	0.170467845483759
702	evg1180536	50.066039720886	9.19492773154211	3.44273317729609	2.67082206433546	0.00756657450709579	0.170931936902144
703	evg11338089	49.5276952077582	9.17933097648991	3.44391621484382	2.66537581167787	0.0076902329538477	0.170931936902144
704	evg11617851	49.5276952077582	9.17933097648991	3.44391621484382	2.66537581167787	0.0076902329538477	0.170931936902144
705	evg11591603	49.5276952077582	9.17933097648991	3.44391621484382	2.66537581167787	0.0076902329538477	0.170931936902144
706	evg1190420	49.5276952077582	9.17933097648991	3.44391621484382	2.66537581167787	0.0076902329538477	0.170931936902144
707	evg1606756	49.5276952077582	9.17933097648991	3.44391621484382	2.66537581167787	0.0076902329538477	0.170931936902144
708	evg1513534	54.7976236046387	-9.11200285584351	3.41790118481254	-2.66596439251455	0.00767678234373325	0.170931936902144
709	evg11096327	49.5276952077582	9.17933097648991	3.44391621484382	2.66537581167787	0.0076902329538477	0.170931936902144
710	evg11059905	50.066039720886	9.19492773154211	3.44273317729609	2.67082206433546	0.00756657450709579	0.170931936902144
711	evg1215194	55.262010245356	-9.12417744729932	3.41714022082057	-2.67012087818518	0.00758239447976848	0.170931936902144
712	evg11102316	49.5276952077582	9.17933097648991	3.44391621484382	2.66537581167787	0.0076902329538477	0.170931936902144
713	evg1904219	50.066039720886	9.19492773154211	3.44273317729609	2.67082206433546	0.00756657450709579	0.170931936902144
714	evg11091212	177.617570371231	-6.76782061916671	2.5304215476841	-2.67458227478373	0.00748224144126324	0.170931936902144
715	evg1526639	49.5276952077582	9.17933097648991	3.44391621484382	2.66537581167787	0.0076902329538477	0.170931936902144
716	evg1742920	50.066039720886	9.19492773154211	3.44273317729609	2.67082206433546	0.00756657450709579	0.170931936902144
717	evg11434327	50.066039720886	9.19492773154211	3.44273317729609	2.67082206433546	0.00756657450709579	0.170931936902144
718	evg1588505	49.5276952077582	9.17933097648991	3.44391621484382	2.66537581167787	0.0076902329538477	0.170931936902144
719	evg11295858	50.066039720886	9.19492773154211	3.44273317729609	2.67082206433546	0.00756657450709579	0.170931936902144
720	evg11552659	49.5276952077582	9.17933097648991	3.44391621484382	2.66537581167787	0.0076902329538477	0.170931936902144
721	evg1430626	124.74801130083	7.05864746891701	2.64598725188752	2.66768007437742	0.00763769476047462	0.170931936902144
722	evg165203	247.887868864361	-6.50919943593508	2.4362323433572	-2.67183031769672	0.00754387843519812	0.170931936902144
723	evg173829	729.983120147657	6.13853451277369	2.30608897408259	2.66188103831325	0.00777053357551684	0.171087629501334
724	evg1103429	48.9893506946304	9.1635637719272	3.44497353489877	2.65998089073752	0.00781450850102677	0.171087629501334
725	evg1325568	3702.74216104566	-6.03944418859275	2.26755397722304	-2.66341804837165	0.00773512506366073	0.171087629501334
726	evg11557220	48.9893506946304	9.1635637719272	3.44497353489877	2.65998089073752	0.00781450850102677	0.171087629501334
727	evg1277289	48.9893506946304	9.1635637719272	3.44497353489877	2.65998089073752	0.00781450850102677	0.171087629501334
728	evg1793358	48.9893506946304	9.1635637719272	3.44497353489877	2.65998089073752	0.00781450850102677	0.171087629501334
729	evg1818523	48.9893506946304	9.1635637719272	3.44497353489877	2.65998089073752	0.00781450850102677	0.171087629501334
730	evg11113317	48.9893506946304	9.1635637719272	3.44497353489877	2.65998089073752	0.00781450850102677	0.171087629501334
731	evg1548876	48.9893506946304	9.1635637719272	3.44497353489877	2.65998089073752	0.00781450850102677	0.171087629501334
732	evg1190829	48.9893506946304	9.1635637719272	3.44497353489877	2.65998089073752	0.00781450850102677	0.171087629501334
733	evg11165209	6116.6187596425	-6.02357982372728	2.26301358238891	-2.66175151161426	0.00777352414173609	0.171087629501334
734	evg11103289	7724.22383272496	6.01087975764051	2.26056131053794	2.65902089433271	0.00783681026821253	0.171342140578031
735	evg11082650	206.483499968113	-6.568092061377	2.47094608146173	-2.65812844345496	0.00785759400273934	0.171562814361852
736	evg1371820	53.8688503232041	-9.08734106031389	3.41932476086332	-2.65764198953114	0.0078689435060608	0.171577181229978
737	evg1248371	48.4510061815025	9.1476223268739	3.44623635694378	2.6543804253131	0.00794541941265184	0.171843788051532
738	evg11415147	48.4510061815025	9.1476223268739	3.44623635694378	2.6543804253131	0.00794541941265184	0.171843788051532
739	evg1192789	48.4510061815025	9.1476223268739	3.44623635694378	2.6543804253131	0.00794541941265184	0.171843788051532
740	evg1851149	48.4510061815025	9.1476223268739	3.44623635694378	2.6543804253131	0.00794541941265184	0.171843788051532
741	evg1230248	48.4510061815025	9.1476223268739	3.44623635694378	2.6543804253131	0.00794541941265184	0.171843788051532
742	evg1212965	48.4510061815025	9.1476223268739	3.44623635694378	2.6543804253131	0.00794541941265184	0.171843788051532
743	evg11609617	120.979599708935	7.01405765993413	2.64512459010751	2.65169273544467	0.00800893886753816	0.172893069177532
744	evg11505225	47.9126616683747	9.1315027599822	3.44753698541228	2.64870334926666	0.00808012225094397	0.172893069177532
745	evg1872393	47.9126616683747	9.1315027599822	3.44753698541228	2.64870334926666	0.00808012225094397	0.172893069177532
746	evg1152125	47.9126616683747	9.1315027599822	3.44753698541228	2.64870334926666	0.00808012225094397	0.172893069177532
747	evg1179731	47.9126616683747	9.1315027599822	3.44753698541228	2.64870334926666	0.00808012225094397	0.172893069177532
748	evg1823136	47.9126616683747	9.1315027599822	3.44753698541228	2.64870334926666	0.00808012225094397	0.172893069177532
749	evg11046912	52.9400770417696	-9.06225032427831	3.42099604800792	-2.64900929352296	0.00807281116600273	0.172893069177532
750	evg1521843	237.671362768581	-6.44779961189292	2.43269733525141	-2.6504734142057	0.00803790530721644	0.172893069177532
751	evg11112494	52.4756904010523	-9.04953939517896	3.42186306496115	-2.64462347656267	0.00817818624521431	0.174758365996271
752	evg11605143	134.355654912114	-6.95163187509783	2.63020380442494	-2.64300122424076	0.00821747381651151	0.174926866997077
753	evg11465941	47.3743171552469	9.11520104574566	3.44887678030445	2.64294772657579	0.00821877229036617	0.174926866997077
754	evg1512207	47.3743171552469	9.11520104574566	3.44887678030445	2.64294772657579	0.00821877229036617	0.174926866997077
755	evg1254376	993.570697369304	6.04132110072923	2.28628762070209	2.64241517385026	0.00823170821119666	0.174970136918257
756	evg169971	267.00167900618	-6.35152001979667	2.40497183395569	-2.64099559509174	0.00826627941024037	0.175472555523198
757	evg1611062	94.1363319249555	7.65608180079246	2.89992461242599	2.64009683837526	0.00828823406258888	0.175474380259138
758	evg1234087	52.011303760335	-9.03671547758145	3.42275179846515	-2.64019011884933	0.00828595300164614	0.175474380259138
759	evg1511613	46.8359726421191	9.09871302063377	3.45025716459262	2.6371115504105	0.00836153301417687	0.175542847696682
760	evg11264030	117.749532630168	6.97470929181191	2.64442507786933	2.6375144261722	0.00835160731748927	0.175542847696682
761	evg1850149	46.8359726421191	9.09871302063377	3.45025716459262	2.6371115504105	0.00836153301417687	0.175542847696682
762	evg11594047	46.8359726421191	9.09871302063377	3.45025716459262	2.6371115504105	0.00836153301417687	0.175542847696682
763	evg11514772	46.8359726421191	9.09871302063377	3.45025716459262	2.6371115504105	0.00836153301417687	0.175542847696682
764	evg1538750	117.749532630168	6.97470929181191	2.64442507786933	2.6375144261722	0.00835160731748927	0.175542847696682
765	evg1392874	1301.1614887247	-6.00721287726293	2.27817965716386	-2.63684773866404	0.00836803829062574	0.175542847696682
766	evg11005132	362.887200611171	-6.20739905452045	2.35692314193849	-2.63368751575627	0.008446318219356	0.176953674653035
767	evg1299153	51.0825304789005	-9.01072051485121	3.42459695116054	-2.63117693654362	0.00850897232796386	0.177340244050862
768	evg11530239	51.0825304789005	-9.01072051485121	3.42459695116054	-2.63117693654362	0.00850897232796386	0.177340244050862
769	evg1548855	46.2976281289913	9.08203437670891	3.45167962784751	2.63119273974234	0.00850857664651295	0.177340244050862
770	evg11545960	46.2976281289913	9.08203437670891	3.45167962784751	2.63119273974234	0.00850857664651295	0.177340244050862
771	evg11559595	227.454856672801	-6.38367001257082	2.42921243480626	-2.62787639364276	0.00859197296974058	0.178837849829308
772	evg1410602	50.6181438381832	-8.99754524912094	3.4255546973956	-2.62659511931356	0.0086243884346967	0.179094123289644
773	evg1510606	45.7592836158635	9.06516065487004	3.45314573011614	2.62518913575222	0.00866008472537162	0.179094123289644
774	evg11381611	45.7592836158635	9.06516065487004	3.45314573011614	2.62518913575222	0.00866008472537162	0.179094123289644
775	evg1282803	45.7592836158635	9.06516065487004	3.45314573011614	2.62518913575222	0.00866008472537162	0.179094123289644
776	evg1222860	91.4446093593165	7.61401808970747	2.90004350820523	2.62548408951962	0.0086525852645518	0.179094123289644
777	evg1514518	50.1537571974659	-8.98424854958444	3.42653681644513	-2.62196177390125	0.00874252362720178	0.180566305237238
778	evg1308823	784.060084483923	5.99857363127157	2.28867916671528	2.62097620256697	0.00876783820847685	0.180856385050947
779	evg11390968	45.2209391027357	9.04808723769662	3.45465710607187	2.6190984980228	0.00881624872013231	0.181388665975235
780	evg1607557	45.2209391027357	9.04808723769662	3.45465710607187	2.6190984980228	0.00881624872013231	0.181388665975235
781	evg1796674	100.381472267342	-7.53490311642604	2.88318200323365	-2.6133983591654	0.0089646744139181	0.184206267598665
782	evg11463834	49.2249839160314	-8.95728174825845	3.42857711097545	-2.61253617997527	0.00898731791715948	0.184435393778229
783	evg1759670	303.499029065516	6.16219388473723	2.35955440206455	2.61159220543738	0.0090121681813366	0.184709163440728
784	evg1686143	125.996695379203	-6.85818835631877	2.62799537865944	-2.60966530307112	0.00906308469486264	0.185279469023128
785	evg177825	282.864782662978	-6.21060332844105	2.37984150187774	-2.60967099008096	0.00906293404405768	0.185279469023128
786	evg11455016	98.9883123451906	-7.51463095672706	2.88311972992967	-2.60642347895499	0.00914932648498363	0.186804569250658
787	evg1222567	110.751053959507	6.88558407068392	2.64306359333634	2.60515262971492	0.00918333408378791	0.187260667568778
788	evg11531103	48.2962106345968	-8.92980125816621	3.43072399656293	-2.6028911877238	0.00924412879305955	0.188261140699264
789	evg11273756	109.674364933251	6.8713703170855	2.64287602416684	2.59995938298001	0.00932347950516675	0.189636500759082
790	evg11125083	86.5995087411663	7.53506739242085	2.90049667968839	2.59785416931778	0.00938083242401487	0.190561517393153
791	evg170052	719.532700780997	5.93017522605959	2.28413237577125	2.59624848759356	0.00942478780974517	0.191212382769647
792	evg1805109	9052.95784825461	5.81599201250213	2.24092972101816	2.59534779602979	0.00944952450347208	0.191472183373384
793	evg11068360	531.629826293139	5.96807014891518	2.30052994304808	2.5942153750052	0.00948070760513959	0.19186178517942
794	evg1518747	159.592488909316	6.40792707217106	2.47394779782483	2.59016260480723	0.00959306070705714	0.193890980134576
795	evg1644039	46.903050712445	-8.88757340669178	3.43398384787102	-2.58812324123244	0.00965004480029379	0.194797382333478
796	evg1749345	95.2732192194523	-7.45913648213969	2.88304277089027	-2.58724447568162	0.00967469224160811	0.195049574237848
797	evg1282414	106.982642367612	6.8352109210784	2.64243670983645	2.58670752477605	0.00968978013967058	0.195108647028147
798	evg11392198	119.959669049879	-6.78672677904305	2.62651624208932	-2.58392720756389	0.00976824083801856	0.19644201625128
799	evg11501996	45.9742774310104	-8.85871878678006	3.43646385345911	-2.57785885856561	0.00994145950419488	0.199425677654149
800	evg11109087	45.9742774310104	-8.85871878678006	3.43646385345911	-2.57785885856561	0.00994145950419488	0.199425677654149
801	evg11199272	1537.10258126898	-5.80999342429705	2.25458402329272	-2.57696912790672	0.00996708521494553	0.19969011676585
802	evg11080875	293.619633271886	-6.06982702200137	2.35788899105435	-2.57426326897909	0.0100453803633471	0.200915963354584
803	evg11091628	992.662563494124	5.82710047700711	2.26383935488315	2.57399027207383	0.0100533099809154	0.200915963354584
804	evg1457215	45.5098907902932	-8.84407213203897	3.43775280972823	-2.5726317805666	0.0100928524174489	0.201205087695926
805	evg1220515	45.5098907902932	-8.84407213203897	3.43775280972823	-2.5726317805666	0.0100928524174489	0.201205087695926
806	evg1521781	964.966200251642	-5.8283100411134	2.26650441216164	-2.57149732859101	0.0101259796567789	0.201615039121574
807	evg176219	152.594010238655	6.34245370017411	2.47151239015928	2.56622371201844	0.0102812495131405	0.20445290233814
808	evg1360768	491.037274042885	-5.90221715526905	2.3007934315016	-2.56529642099031	0.0103087695389375	0.204746452426819
809	evg1176451	143.71734559887	-6.4591578860353	2.51897591917788	-2.56419993413172	0.0103413955189061	0.205140562778004
810	evg11142996	3539.21614529441	-5.73688835648921	2.23771770927886	-2.56372299897381	0.0103556153855114	0.20516903173665
811	evg11126014	170.725728632883	-6.29056120628265	2.45829329370334	-2.55891403291677	0.0104999703241137	0.207772532381475
812	evg183773	1229.25895718697	5.75879611288535	2.25208777782491	2.55709220998804	0.0105551233889713	0.20860667505691
813	evg11084001	3200.60776624015	5.71223442607301	2.23548068013616	2.55526002833766	0.0106108497854849	0.209192773166415
814	evg1441036	1840.37973671726	-5.73501281439902	2.24415061278758	-2.55553828772448	0.0106023696200237	0.209192773166415
815	evg166584	282.009967253954	-6.01074101656663	2.35409698790786	-2.55331069511648	0.0106704265310402	0.210109208552311
816	evg1542800	79.062685557377	7.40296490436266	2.90196477682582	2.55101818033093	0.0107408722767944	0.211237154776956
817	evg1860162	112.529482798402	-6.69361837903505	2.62487903506059	-2.55006737058287	0.0107702104238917	0.211296255357718
818	evg1280760	167.939408788579	-6.26651599551799	2.45728510031418	-2.5501786482638	0.0107667731672132	0.211296255357718
819	evg1505292	2668.96418034284	-5.66223126967548	2.2325119559644	-2.53626022227931	0.0112043442144841	0.219544952324836
820	evg11564021	332.886103670314	5.87614633713342	2.31753768420611	2.53551274578145	0.0112282842338153	0.219745738273498
821	evg1317696	119.290608297141	6.40299203244462	2.53098004486883	2.52984690472993	0.011411230588838	0.223054115090953
822	evg1259387	1072.29283272349	-5.68410822001365	2.24863521995581	-2.52780360708099	0.0114778536828722	0.224083450003325
823	evg1523282	164.901976168184	6.12965073992766	2.42647855646999	2.52615079724627	0.0115319969928081	0.224422308175462
824	evg1453152	84.592326482955	-7.28655895198541	2.88372925822513	-2.52678330713685	0.0115112503028897	0.224422308175462
825	evg11463668	75.2942739654823	7.33208196472691	2.90314197607287	2.52556782450067	0.0115511482149135	0.224422308175462
826	evg1245490	75.2942739654823	7.33208196472691	2.90314197607287	2.52556782450067	0.0115511482149135	0.224422308175462
827	evg11575510	84.1279398422377	-7.27856624815073	2.88379681993356	-2.5239525190677	0.0116043600911781	0.224851277090702
828	evg11163701	159.580449255668	-6.1918780041785	2.4542541755528	-2.5229163571796	0.0116386080470028	0.224851277090702
829	evg1124030	84.1279398422377	-7.27856624815073	2.88379681993356	-2.5239525190677	0.0116043600911781	0.224851277090702
830	evg11028865	2336.55622291741	5.62393973937941	2.22926716747669	2.52277511705569	0.0116432833538368	0.224851277090702
831	evg1252629	95.1390630788006	6.66437144854394	2.64113462729319	2.52329865341777	0.0116259616956996	0.224851277090702
832	evg11081727	347.347447652354	5.82108140560984	2.30803600146718	2.52209298377906	0.0116658866793263	0.225017006526235
833	evg162258	3900.18904097552	5.6057142728659	2.22348776693594	2.52113564833811	0.0116976748209571	0.225359286346602
834	evg11451024	106.492456469078	-6.61327711998325	2.62374561640341	-2.52054813494025	0.0117172211178975	0.225465185251822
835	evg163930	297.967668189417	5.84121233035636	2.32176797592822	2.51584671290037	0.0118746816342876	0.228221426188081
836	evg11431282	93.5240295394172	6.63942526787527	2.64105709290047	2.51392720199914	0.0119395076470326	0.229192845358348
837	evg1449256	234.104185387664	-5.93358158886361	2.36312552876438	-2.51090410417856	0.0120422404854089	0.23088873991618
838	evg11063895	427.803293131883	5.73305141670077	2.28514297418153	2.50883707561195	0.0121129338546812	0.231967019689647
839	evg11205521	180.551805960356	-6.0460111183113	2.41221151282846	-2.50641831620396	0.0121961233974603	0.233281750038668
840	evg1439152	103.241749984057	-6.56808882537503	2.62306861588499	-2.50397141180352	0.0122807956799583	0.234342698064175
841	evg1870988	717.078331387281	-5.65045154191068	2.25642775826202	-2.50415796438475	0.0122743219540961	0.234342698064175
842	evg1721812	80.4128467164995	-7.21297862083535	2.8843393844652	-2.50073852601529	0.012393464328107	0.236211776172757
843	evg11122935	608.580412610513	-5.65486311943366	2.26299817716406	-2.49883679823384	0.0124601678911919	0.237201393022357
844	evg11161504	3415.72197792352	-5.53443038768155	2.21755741148594	-2.49573262861908	0.0125697305709681	0.239003597396797
845	evg1738670	999.68168157104	5.58268702512842	2.23805415815728	2.49443786012978	0.0126156813595054	0.239593437227624
846	evg11189267	110.677096087096	6.29354165399105	2.52872483132162	2.48882028445213	0.0128167735082188	0.243124800543612
847	evg1648497	153.5967413925	6.02567303235268	2.42229270515999	2.48759079343167	0.012861162039453	0.243678782065103
848	evg1558280	78.0909135129131	-7.17041860797267	2.88492316303444	-2.48547992537542	0.0129376883879049	0.244839650057899
849	evg1430788	542.489593883838	-5.62594641546569	2.26464865478895	-2.4842469067194	0.0129825757600223	0.245399735920893
850	evg11253725	1178.3002631456	-5.54162908523995	2.23158728880511	-2.48326790219673	0.0130183139439101	0.245785767261022
851	evg1630884	88.1405844081391	6.55301112364919	2.64089716334353	2.48135793192064	0.0130882872397681	0.246816490744769
852	evg11170937	221.10135944758	-5.84975091915136	2.35831808807081	-2.48047578854669	0.0131207174103108	0.24713764436698
853	evg11200713	245.323422637289	-5.80633235503602	2.34136226865242	-2.4798949025423	0.0131421112620186	0.24725041211357
854	evg141983	1237.49924013392	-5.52075996539375	2.22842695664897	-2.4774246914046	0.0132334332569929	0.248676975302368
855	evg11066319	1162.59883483779	5.50337962269713	2.22659529176648	2.47165690282718	0.0134488519825063	0.252429446333639
856	evg11169059	1309.31061429402	-5.48822810874007	2.22396516014472	-2.46776712472552	0.0135958737330096	0.254890866433807
857	evg11436262	147.674951748094	5.9680627019352	2.41995525587543	2.46618721046404	0.0136559939914291	0.255719243377425
858	evg11548168	167.519740861412	5.88560247238091	2.38912222118752	2.46349994997555	0.0137587914658611	0.256667585869896
859	evg11063645	85.4488618425001	6.50778218000576	2.64105071337249	2.46408830661781	0.0137362264380524	0.256667585869896
860	evg1721288	74.8402070278921	-7.10864305239738	2.885947526079	-2.46319206713212	0.0137706126267435	0.256667585869896
861	evg11594933	167.519740861412	5.88560247238091	2.38912222118752	2.46349994997555	0.0137587914658611	0.256667585869896
862	evg1427542	189.913496647112	-5.85283016030274	2.37742036046547	-2.46184068145055	0.013822605224711	0.25733778265216
863	evg11391699	66.6807617554374	7.1556567118233	2.90726308936811	2.4613034637256	0.0138433219971121	0.257424833614896
864	evg1873206	118.640467000137	-6.17905292937798	2.51115221231418	-2.46064451970579	0.013868770345094	0.257475076027335
865	evg1322849	471.290522109274	-5.57392046445324	2.26545028915073	-2.46040290142177	0.0138781119618423	0.257475076027335
866	evg165805	236.035689822944	-5.74963825291553	2.33794674836957	-2.45926826901647	0.0139220542601245	0.257992063240737
867	evg1985548	165.227046816686	-5.91602304533373	2.40621852053851	-2.45863914471481	0.0139464720245937	0.258146462572872
868	evg1275712	445.210912356696	-5.57426202568795	2.26844345088294	-2.4573070241263	0.0139982995070111	0.258807270148058
869	evg11590184	73.9114337464576	-7.09049589195324	2.88628936378934	-2.45661297197323	0.0140253696027044	0.259009357173993
870	evg1969488	306.43326465464	5.63686489618928	2.29511812404015	2.45602386959786	0.014048382587402	0.259136142255894
871	evg1696567	94.4184038104283	-6.43778212690178	2.62214322110452	-2.45516037228127	0.0140821748973884	0.259461243115143
872	evg1691378	444.808443934741	5.55125363253812	2.26256642978986	2.45352072736874	0.0141465386368999	0.260348224822213
873	evg11384135	143.906540156199	5.93016634775354	2.41859043334026	2.45191011508448	0.0142100153050202	0.261216867829283
874	evg11583202	103.140272903307	6.19044886048631	2.52724496011706	2.44948509470945	0.0143060630781102	0.262681579264889
875	evg1223396	93.0252438882765	-6.41608727195842	2.62206506718337	-2.44695959389391	0.0144066989039309	0.264227090297466
876	evg1383499	220.593974043834	5.69430767128283	2.33060503125494	2.44327442656238	0.0145546651351171	0.266636148502693
877	evg11063405	746.174734353999	5.44734101208274	2.23119637513617	2.44144400411653	0.014628656776759	0.267686070642451
878	evg11342576	81.6804502506055	6.44198056718487	2.64146541473008	2.43879042718534	0.014736511792891	0.269352552679174
879	evg1298370	179.696990551332	-5.77163494701998	2.37329007964418	-2.43191297874776	0.0150193153189027	0.274209297198805
880	evg11484588	62.9123501635428	7.07112380946858	2.90983779426175	2.4300749077536	0.0150957025454478	0.275290720965166
881	evg1262847	70.1963406207194	-7.01553460276938	2.88773389636947	-2.42942558231888	0.0151227691222437	0.275471281355014
882	evg1314126	12433.701192429	-5.30963559846622	2.18979787417004	-2.42471492967297	0.0153204116332569	0.278755063367921
883	evg1523386	154.081767439471	-5.81354115792198	2.40197045968731	-2.42032167151581	0.0155067830435289	0.281826562041395
884	evg170021	320.282306251142	5.49116967285817	2.27467178062654	2.4140492354223	0.015776330352316	0.286401074088198
885	evg1276527	67.874407417133	-6.96662548431014	2.88901148862882	-2.41142186929019	0.0158904560855778	0.288146937018477
886	evg1295752	255.68784447789	-5.53895786758726	2.3031204142691	-2.40497971068746	0.0161733636944333	0.292945982582692
887	evg1226288	231.930167928899	-5.55051005520268	2.31386719078568	-2.39880235015476	0.0164487906143832	0.297598863336664
888	evg1781232	583.334978860705	-5.3460488489513	2.23029292247326	-2.39701646141748	0.0165291811121118	0.298716552350417
889	evg1759312	416.957285145353	-5.39325350074477	2.25102985579065	-2.39590491741854	0.0165793905136788	0.298950628048896
890	evg1227852	126.608997764741	-5.8528292667333	2.44251437971927	-2.39623124241586	0.0165646362610413	0.298950628048896
891	evg1724429	184.060505023553	5.60119817530057	2.33857868834179	2.39512923093993	0.01661450824455	0.299247618752568
892	evg11158997	8693.41423145661	-5.21974542009223	2.18124568710483	-2.39301122791922	0.0167107296990351	0.299635519787838
893	evg1761525	485.352837570401	5.35069154851271	2.23592981802469	2.39304986470449	0.016708970047393	0.299635519787838
894	evg1298358	105.173254419336	-6.00267467992609	2.50771091174189	-2.39368686869754	0.01667998214506	0.299635519787838
895	evg11099604	126.144611124024	-5.84743606207107	2.44236147009735	-2.39417307129317	0.0166578864290551	0.299635519787838
896	evg12472	2118.81048693665	5.23518601964982	2.19014899898757	2.39033327050801	0.0168330901991913	0.300821193225638
897	evg11374193	92.9117271538789	6.03759838750205	2.52576057918409	2.39040803679517	0.0168296633549398	0.300821193225638
898	evg1619477	92.9117271538789	6.03759838750205	2.52576057918409	2.39040803679517	0.0168296633549398	0.300821193225638
899	evg188221	674.574914108001	5.29829334965155	2.21800224235343	2.38876825662257	0.0169049619058464	0.301769553576221
900	evg1966161	653.753193098656	-5.30297079165588	2.22141527429704	-2.3872037133327	0.0169770810713672	0.302226533661536
901	evg1662117	369.906318688087	-5.39037202513241	2.25757722099006	-2.38768002042848	0.0169550966922	0.302226533661536
902	evg1244776	163.677371397107	5.62499349170847	2.35652387085252	2.38698769882332	0.0169870596562005	0.302226533661536
903	evg1819713	83.2731244332137	-6.25433778031811	2.62210061487644	-2.38523943163517	0.0170680087649493	0.303330459202554
904	evg1327795	875.566612062002	5.25849572253205	2.20659811141578	2.38307813975157	0.0171685496456074	0.304779739726447
905	evg182224	64.1593142913948	-6.88474926685338	2.89147675542609	-2.3810494944957	0.0172633922689992	0.305449745460749
906	evg154924	425.854589191391	-5.34456228081067	2.24432039691567	-2.38137223551308	0.0172482729054943	0.305449745460749
907	evg11071387	102.85132121575	-5.96995942294604	2.50727283605951	-2.38105695442725	0.0172630426643524	0.305449745460749
908	evg11049748	161.523993344596	5.6054974415501	2.3556599693007	2.37958683112238	0.0173320590857839	0.306326964987511
909	evg11145222	488.508946776758	5.30228240594586	2.23027403810978	2.37741296152095	0.0174345570329704	0.307799528344454
910	evg11269677	73.0669380405606	6.27925214117174	2.64343356747378	2.37541514885602	0.0175292221644772	0.309130722302781
911	evg1441769	915.773895395513	-5.23495550495947	2.20435484629028	-2.37482432275793	0.0175573042980723	0.309286080543868
912	evg11532146	72.5285935274328	6.26844545554692	2.64363277829007	2.37114833309088	0.0177329127604231	0.312037043836919
913	evg11372219	100.993774652881	-5.94324234260102	2.50694832981583	-2.37070795273935	0.0177540534023198	0.312066866375058
914	evg1520156	106.834726622791	5.82050453143386	2.45699770327798	2.36894992765703	0.0178386683539808	0.313211104753484
915	evg1529259	139.685781577236	-5.66938562552701	2.39634744536273	-2.36584458422258	0.0179889941945977	0.315505332060004
916	evg1282638	207.599747856356	5.44967576226444	2.30591114788967	2.36335028227428	0.0181105427135128	0.317290381513596
917	evg1534018	99.6006147307289	-5.9228747405203	2.50672145361852	-2.36279732316108	0.0181375858670601	0.317417642305977
918	evg1244660	119.178811513265	-5.7640208890339	2.4399983608138	-2.36230523003772	0.0181616820248508	0.317493107989985
919	evg11062578	583.947281246243	-5.23795747818154	2.2182751531089	-2.36127491706364	0.0182122238173103	0.318030215255926
920	evg1242778	54.8371824666257	6.87135564296772	2.91840543765347	2.35448973412433	0.0185481560319502	0.323544356522541
921	evg11443572	581.124842440994	5.20634282971869	2.21293205399499	2.35268987148508	0.0186381715798268	0.32468417927565
922	evg11582290	86.989937509473	5.94109102666578	2.52557152275426	2.35237488748159	0.0186539639389425	0.32468417927565
923	evg1590725	1018.95544711133	5.15257584034851	2.1919890724191	2.35063938282415	0.0187411870936591	0.325496288397231
924	evg11163471	307.53059308715	-5.31478210129082	2.26083647394833	-2.35080341392806	0.0187329279643298	0.325496288397231
925	evg1425454	793.344377397227	-5.16352295260684	2.2003014591409	-2.34673432186103	0.0189387535914867	0.328572019066139
926	evg11046925	3139.27433065505	5.08088970811646	2.17097685375253	2.34037028047266	0.0192646294240051	0.333864765654896
927	evg11321474	101.451281491513	5.74455616278686	2.45587086933278	2.33911165058428	0.0193296558712569	0.334630331630993
928	evg1964387	806.495119082132	-5.11552857137978	2.1946462190914	-2.33091262130516	0.0197579676246802	0.34167657806128
929	evg1691319	131.989002994977	5.5351075038695	2.37543729355826	2.33014254633438	0.0197986183720835	0.342011009295152
930	evg1537410	67.1451483961547	6.15567823931273	2.64607075981225	2.32634679797811	0.0200000573588257	0.344748571959651
931	evg1736639	52.1454599009867	6.79810713443827	2.922164788492	2.32639417229665	0.0199975322375043	0.344748571959651
932	evg11297212	82.6831814044506	5.8666132808071	2.5257433872421	2.3227273643238	0.0201938032717917	0.346335990921057
933	evg11339979	310.855257444582	-5.22858508635924	2.24964625669437	-2.32418099992401	0.020115795194664	0.346335990921057
934	evg1656394	704.204501736285	5.0986751832482	2.19507657608347	2.32277781959909	0.0201910912181421	0.346335990921057
935	evg11279086	417.643545403301	-5.16756949547709	2.22489660639739	-2.32261107352964	0.0202000553029729	0.346335990921057
936	evg1615556	82.6831814044506	5.8666132808071	2.5257433872421	2.3227273643238	0.0201938032717917	0.346335990921057
937	evg11604068	66.6068038830269	6.14390114488219	2.64637100935552	2.32163257652163	0.0202527282332477	0.346498702225116
938	evg11458766	757.122219421279	-5.094175692471	2.19403765517278	-2.32182692054565	0.020242257081222	0.346498702225116
939	evg11141382	896.565487975029	-5.07445931397076	2.18755005734934	-2.31969974672008	0.0203571255569017	0.347575772785143
940	evg1283170	164.91057592079	-5.41818259782871	2.33576067998066	-2.31966512848122	0.0203589996521707	0.347575772785143
941	evg11057875	57.1935146806356	-6.71745607155791	2.89776482537775	-2.31815087709274	0.0204411226720677	0.348606946483893
942	evg194	66.0684593698991	6.1320271182968	2.64668313099425	2.31687240776467	0.0205106832252824	0.349292723873146
943	evg11573750	113.220902907914	5.57775017059242	2.40813331448754	2.31621320008995	0.0205466308160674	0.349292723873146
944	evg1984955	70412.4816428639	-4.9941181108352	2.1558909349293	-2.3164984971742	0.0205310663968221	0.349292723873146
945	evg11448684	109.426692058202	-5.63849122176915	2.43722321092043	-2.31348987507785	0.0206957207962259	0.351454949563845
946	evg1267882	143.220279898251	5.42819403525924	2.34821460144276	2.31162604641166	0.0207982999968816	0.352823592336106
947	evg1199084	823.58970731209	5.0490000994068	2.18540915204437	2.31032257492087	0.020870302017604	0.353298108416148
948	evg1990752	73.0566183374336	-6.06285840303814	2.62413064366465	-2.31042551851429	0.0208646076603284	0.353298108416148
949	evg1269100	56.2647413992011	-6.69360954233682	2.89882536800389	-2.30907650257869	0.0209393364020196	0.354093225057545
950	evg1562344	179.380519655436	-5.34516723051541	2.31525094477033	-2.30867726999055	0.0209614965737816	0.354094838964259
951	evg11035994	1805.18438920245	-4.99428650797928	2.1670180689914	-2.30468152501552	0.0211844163408915	0.357484241260386
952	evg1850504	79.9914588388115	5.81803340465124	2.52594902929028	2.30330594053433	0.0212616356407319	0.358410429372337
953	evg1628525	64.4534258305157	6.09580715367025	2.6476942444158	2.30230781614108	0.0213178193574941	0.358980446011611
954	evg11293328	555.76761190731	-5.06225194348979	2.2004505775715	-2.30055243916302	0.0214169419902145	0.360271577629939
955	evg1633152	828.152736044769	-5.01974203541337	2.18339751905568	-2.29905090191016	0.0215020490410709	0.360946530346344
956	evg11053824	688.518552983168	5.03104787869203	2.1882201707248	2.29915067322755	0.0214963848891708	0.360946530346344
957	evg11456178	140.688512731081	-5.41123638120434	2.35766190990833	-2.29517063428943	0.0217233473918387	0.364280333275054
958	evg11302512	138.3751792801	5.37737009211785	2.34630744283508	2.29184376861554	0.0219146600170349	0.367104868427324
959	evg1734993	105.247212291747	-5.58115859274836	2.43610805471326	-2.29101438335226	0.0219625817896274	0.367523996412869
960	evg11091642	328.526029099135	5.10314879306463	2.22789266887249	2.29057210177332	0.0219881740141958	0.367568975603973
961	evg1753884	1197.64798655829	-4.96535794714114	2.16979952018714	-2.28839480373417	0.0221145399816279	0.368147445669258
962	evg11092950	3163.69074825365	-4.93518022255197	2.15587060537668	-2.28918201780931	0.0220687789547315	0.368147445669258
963	evg164720	2844.64508642723	-4.93734354094388	2.15683020439697	-2.28916654212208	0.022069677767468	0.368147445669258
964	evg11618411	935.902476344825	4.97753019587789	2.17485618486102	2.28867096156795	0.0220984774417211	0.368147445669258
965	evg1816128	529.369811308315	5.02357379507629	2.19605359416336	2.28754608194803	0.0221639689095097	0.368446225349736
966	evg1273820	62.8383922911323	6.05865438188055	2.64882540076376	2.28729850602218	0.0221784056385746	0.368446225349736
967	evg11198725	253.527586623294	5.1455002561162	2.25075038261082	2.28612657177361	0.022246854891551	0.36920116577002
968	evg11020600	8094.58421835064	4.9129473584664	2.14945096319296	2.28567547834091	0.0222732508635016	0.369257365555241
969	evg11327173	69.8059118524126	-5.99618795536069	2.6253314481198	-2.28397369012397	0.0223730772294004	0.370529559729018
970	evg1280517	1830.24062839493	-4.92970430540836	2.1600489226605	-2.28221882092213	0.0224764244648271	0.371579533586433
971	evg1624495	194.06717715575	5.20908075114753	2.28257110616013	2.28211105322827	0.0224827845907544	0.371579533586433
972	evg11618116	420.577780992426	-5.04290630747661	2.21035235766042	-2.28149430112326	0.0225192135540697	0.37179870279394
973	evg11096834	103.389665728878	-5.5549272981372	2.4356533410208	-2.28067237836443	0.0225678408290719	0.372218612153078
974	evg1254923	279.220207508608	5.10300496992468	2.23853295237389	2.2796202148881	0.0226302229712274	0.372864289776445
975	evg1753816	86.1334021499278	-5.7095721865207	2.50539648949622	-2.27890962985614	0.0226724378637373	0.373176700345905
976	evg1562937	47.8387037959642	6.67257702690395	2.92972303891497	2.27754533048802	0.0227536808942352	0.374130195687178
977	evg154405	1467.59422085673	4.92075978404721	2.16120623197432	2.27685803938848	0.0227947043051206	0.374421099988307
978	evg1635045	251.730238328667	-5.12796814817939	2.25358452426236	-2.27547185072096	0.0228776394443953	0.375399138858544
979	evg1681735	736.911080846951	-4.94638534939686	2.17851354488069	-2.27053229070823	0.0231753063861713	0.379895114285267
980	evg156982	1076.07328396903	-4.91796186511201	2.16666362757665	-2.26983173692383	0.0232177941739053	0.380203225411054
981	evg11032597	4238.12319942548	4.86885468222508	2.14705230486787	2.2676926273227	0.0233479475362839	0.381944813519148
982	evg11567498	263.878248859726	-5.08791861135156	2.24492307433446	-2.2664111164967	0.023426223597866	0.38244561169741
983	evg1261153	828.374609662	-4.9260910839722	2.17323069599773	-2.26671337426082	0.0234077408706133	0.38244561169741
984	evg1406888	117.992045653654	5.36968492478698	2.37044245854605	2.26526693589541	0.0234963037525785	0.383199880712785
985	evg166707	2098.81606212799	-4.86893683939067	2.152189826318	-2.262317561328	0.023677790182701	0.385767692235518
986	evg11037737	738.06688759718	4.91472059979812	2.17368675673261	2.2610068284106	0.023758834224981	0.386303720002527
987	evg1643409	60.1466697254932	5.99452442987301	2.65100822652623	2.26122437866893	0.0237453662227656	0.386303720002527
988	evg174230	558.682928040702	4.93824435751744	2.18471003097307	2.26036603828744	0.0237985424809527	0.386557702160252
989	evg1259684	254.530317777139	5.05553824155632	2.23976094499293	2.2571776031983	0.0239969793131123	0.38938677858122
990	evg1447264	2566.88855681214	-4.8479822938732	2.14820941105356	-2.25675498344249	0.0240233890590296	0.389421563251826
991	evg11022474	384.281665144068	-4.97477652127048	2.20718340332939	-2.25390264976003	0.0242022929556554	0.39192572891257
992	evg11081376	1168.14911516962	-4.86475075564016	2.15945030465811	-2.2527727288498	0.0242734825322499	0.392682306126559
993	evg1271445	599.863703369197	-4.9045369032095	2.18023030444877	-2.24954991828238	0.02447753065467	0.394189877968724
994	evg11063210	1286.22543839881	4.8470893904012	2.15523430464878	2.24898489224404	0.0245134572768942	0.394189877968724
995	evg11043772	1284.83743832822	-4.84960378129392	2.15625038351359	-2.24909120868957	0.0245066937630458	0.394189877968724
996	evg1419890	225.186241935371	-5.08136998550351	2.25756166539284	-2.25082223152442	0.0243967988822052	0.394189877968724
997	evg11526228	708.531897247561	4.88335390405783	2.17136815801806	2.24897555305184	0.0245140514838476	0.394189877968724
998	evg1265784	161.733827308179	-5.19188951596047	2.30772080876709	-2.24979100428282	0.0244622153323951	0.394189877968724
999	evg11439395	192.531261340341	-5.11945681209513	2.27780612745386	-2.2475384319989	0.0246056372956445	0.394871267320503
1000	evg1745720	65.6264320859571	-5.90567644532223	2.62741982594167	-2.24770947794977	0.0245947212457919	0.394871267320503
1001	evg165773	1174.30309813438	4.84546366121505	2.15648758617094	2.24692397595419	0.0246448861425377	0.395031122884985
1002	evg11188968	114.22363406176	5.32170518963076	2.36917471384744	2.2462274135066	0.0246894451803116	0.395031122884985
1003	evg1255228	285.852336718259	-5.00833690377085	2.2293930667677	-2.24650241288864	0.0246718451636445	0.395031122884985
1004	evg11440453	50.2277150698765	-6.52818735101683	2.90738896898336	-2.24537804217492	0.024743873809581	0.395507656271071
1005	evg167918	191.138101418189	-5.10867708179079	2.27720182433113	-2.24340110182871	0.0248709609095833	0.397143463360191
1006	evg162878	5024.94552444641	4.78794939999579	2.13785072854053	2.23960884456345	0.0251163280182216	0.400662854906979
1007	evg1997203	235.941092544279	-5.03175382630983	2.24725758023788	-2.23906412445039	0.0251517441303083	0.400829384114387
1008	evg1325184	680.611940437326	4.85351220872609	2.16922466505965	2.23744100226365	0.0252575312392139	0.402115933856057
1009	evg11398017	204.214885230683	-5.0654100640728	2.26484995578696	-2.23653229262719	0.0253169244406578	0.40266204501851
1010	evg1811670	98.6856010534637	5.37506667275431	2.40432352726082	2.23558377722901	0.0253790482334931	0.40325046143673
1011	evg11273925	294.749640764298	-4.96372994104005	2.22195064984946	-2.23395147924475	0.0254862657914264	0.404404752634523
1012	evg1534261	57.4549471598542	5.92741062947645	2.65361571482001	2.23371100659859	0.0255020943211701	0.404404752634523
1013	evg163472	856.691875042627	4.82181606750639	2.15999456327044	2.23232787225432	0.0255933010361359	0.405450439316791
1014	evg1632768	263.023433450702	-4.98052187685529	2.23217625046246	-2.2312404210122	0.025665207814276	0.406188614401875
1015	evg11073107	1966.93025616428	-4.77199388092111	2.14253025847868	-2.22727023902547	0.0259292182955987	0.409962655377112
1016	evg11507540	62.8401122416535	-5.84201834416239	2.62921936337629	-2.22195927260341	0.0262860581095011	0.415195532028812
1017	evg11095799	8364.26730021933	4.72783103101067	2.13000490677612	2.2196338684339	0.0264436312868923	0.417273741290116
1018	evg1515985	153.374867775268	-5.113178312021	2.30408395553032	-2.21918055535616	0.0264744433878931	0.417349575136452
1019	evg1427161	714.378009069036	-4.79943537500898	2.16325123500443	-2.21862134982169	0.0265124958225416	0.417539286516338
1020	evg185776	62.3757256009362	-5.83113011849427	2.6295554459425	-2.21753457509022	0.0265865830792589	0.418295573780339
1021	evg184142	121.686499373138	5.18718741405507	2.33980679373606	2.21692980289731	0.0266278888105922	0.418535122068937
1022	evg1606998	55.8399136204708	5.88559069609809	2.65541344525625	2.21644983631923	0.02666070980156	0.418640969565005
1023	evg11154844	1184.08789664935	4.75593041749404	2.14673785605278	2.21542206659494	0.0267311081051609	0.418926584835568
1024	evg1314000	261.919225216108	4.92284745058375	2.22187702403056	2.21562552622896	0.0267171591663508	0.418926584835568
1025	evg11304293	107.178716727026	-5.27859943838665	2.38517241411744	-2.21308925390194	0.0268914928286454	0.420209033022495
1026	evg1260934	92.244386351663	-5.38665736173868	2.4334926716588	-2.21354985962084	0.0268597597586335	0.420209033022495
1027	evg1643719	122.11304710239	-5.20178503450158	2.35040899943403	-2.21314036652947	0.0268879698682879	0.420209033022495
1028	evg166454	1387.49956498664	-4.73944323850592	2.14325351173265	-2.2113311433114	0.0270129142299646	0.421695766111354
1029	evg1731623	877.336441148292	-4.76007623140294	2.15373442023945	-2.21015004759673	0.0270947504342991	0.422539323386128
1030	evg1458180	81.5325345057844	5.42263005030762	2.4539098545179	2.20979187166309	0.027119610112644	0.422539323386128
1031	evg11033361	252.342540714205	-4.91877916130622	2.22793319706466	-2.20777677166748	0.0272598380626106	0.424312202937706
1032	evg1231501	60.9825656787844	-5.79796352795268	2.63063122150969	-2.2040198871453	0.0275229455140798	0.427992470552279
1033	evg11054096	105.321170164157	-5.25272104465689	2.38463853170441	-2.20273260488773	0.0276136007749657	0.42898651039366
1034	evg137581	1626.67072460969	-4.69921056745173	2.13678345810866	-2.19919830885024	0.0278638245442756	0.432455180161059
1035	evg11120238	54.2248800810874	5.84252222044547	2.65740786117532	2.19857941485182	0.0279078420145456	0.432719853767564
1036	evg1246948	117.379743268116	5.13374847521445	2.3382236156286	2.19557635159471	0.0281222804333638	0.435623896133805
1037	evg1390903	129.687709197645	5.0835488188259	2.31601254896299	2.19495737236057	0.0281666556946258	0.435714022465742
1038	evg1186304	203.535504774819	4.92153298662895	2.24242395869766	2.19473796091942	0.0281824000074427	0.435714022465742
1039	evg1433951	66.5328460106164	5.54707371409523	2.52988331469397	2.19262037971353	0.0283347415490128	0.437364802983451
1040	evg184043	129.149364684517	5.07737028065816	2.31579410080158	2.19249642224267	0.0283436811504729	0.437364802983451
1041	evg11060109	1505.34025499443	4.67638688192261	2.13472472567955	2.19062759037185	0.0284787528889842	0.439026922538346
1042	evg1419499	59.5894057566325	-5.76401647240884	2.63181472867266	-2.19013003066363	0.0285148078542018	0.439160879505019
1043	evg1435622	187.961352805578	-4.94202888105219	2.25772430003542	-2.18894259187211	0.0286010128586022	0.440066207435137
1044	evg1333452	145.015908242357	-5.02992361200901	2.30043727015714	-2.18650761629567	0.0287784880837326	0.442372774681744
1045	evg171727	11186.7783433896	-4.63114375799608	2.11922861674715	-2.18529691482957	0.0288670834640602	0.443310005197357
1046	evg11441873	656.255721106965	-4.7053494493552	2.15520741944592	-2.18324668284824	0.0290176486153699	0.445196199789155
1047	evg171472	199.228748669796	4.88964911162519	2.24052156164752	2.18237092439749	0.0290821684017818	0.445759922169813
1048	evg1314586	58.660632475198	-5.7409330452267	2.6326679800278	-2.18065213265748	0.0292091560319833	0.44727913740579
1049	evg1762238	651.611854699793	-4.69471017232459	2.15423323415737	-2.17929521181161	0.0293097447050249	0.448391594877255
1050	evg1577977	115.147247491631	-5.1146751833134	2.34787336676751	-2.17842889472151	0.0293741206370768	0.448571886097775
1051	evg1632200	1429.49559686218	-4.64570587104065	2.1326382806317	-2.17838435764388	0.0293774334676446	0.448571886097775
1052	evg169768	973.813625732567	-4.65622159771627	2.14012913527895	-2.17567319698648	0.0295797057562376	0.450802581173885
1053	evg1417187	58.1962458344807	-5.72925133365196	2.63311494337499	-2.17584551258082	0.029566814208102	0.450802581173885
1054	evg11440567	511.625081781351	4.69326965303153	2.16057441337841	2.17223235819628	0.0298381411410999	0.454309761890296
1055	evg1223796	331.341588102298	-4.75358517571893	2.18973922461495	-2.17084533276095	0.0299428658644359	0.455472143499969
1056	evg11199690	100.226676720437	5.12806528049866	2.36504251759196	2.16827614825291	0.0301376820700917	0.457384107036737
1057	evg1569791	76.1490893745063	5.32170173702965	2.45443713301484	2.16819639234063	0.0301437471957487	0.457384107036737
1058	evg157010	2180.51887173537	-4.60373256410264	2.12343334310432	-2.1680607865808	0.0301540618921278	0.457384107036737
1059	evg11019132	517.202881321522	-4.68291610865426	2.16063410614117	-2.16738044416868	0.0302058571503101	0.457737106277787
1060	evg1296376	112.825314288044	-5.08442917484203	2.34706352028016	-2.16629380965161	0.030288742461688	0.45856013115582
1061	evg11188158	459.701495497596	4.68673460618833	2.16392367768757	2.16585023516019	0.0303226331543773	0.458640543695991
1062	evg169174	573.090953556586	4.65860554692796	2.15282979603834	2.16394512724636	0.0304685609798628	0.460413810362372
1063	evg1295272	111.89654100661	-5.07215095752326	2.34674546507364	-2.16135538898936	0.030667897349198	0.462799477154884
1064	evg180935	56.8030859123289	-5.69362770638509	2.63454176729585	-2.1611453563058	0.0306841128921234	0.462799477154884
1065	evg160403	544.706610105633	4.64763720239096	2.15328194545482	2.15839695874535	0.0308969819851053	0.465572551076968
1066	evg1273367	508.321056830174	4.64742512413736	2.15567496908903	2.1559025320507	0.0310912767247284	0.468060796321239
1067	evg11089286	55.8743126308943	-5.66938035760129	2.63541289543602	-2.1512304077359	0.0314580180701054	0.473138026231539
1068	evg11447998	69.4154830841059	-5.39160486668783	2.50794823408512	-2.14980707871534	0.0315704780369836	0.47438486099018
1069	evg11067926	153.691338671165	4.86228005116037	2.26467232898499	2.14701261146226	0.0317922776106733	0.47727078680644
1070	evg1260514	61.6877453924661	5.43556603976729	2.53290231220765	2.14598329101359	0.0318743118066294	0.478055098946531
1071	evg1526771	175.615547964584	4.81195665000722	2.24344869089548	2.14489266883412	0.0319614295331467	0.478914118718897
1072	evg178233	95.5690507090945	-5.10867597307426	2.38222059888907	-2.14450163660606	0.0319927144381559	0.4789357101712
1073	evg1431510	453.167403467652	4.62526219857714	2.15757170902596	2.14373509776193	0.032054118275059	0.479407726074695
1074	evg1587469	68.4867098026713	-5.37170548032453	2.50815502707049	-2.14169595672826	0.0322179563005678	0.480514649360142
1075	evg1525008	199.254547927614	-4.7797994742561	2.23147686530924	-2.14198925768102	0.0321943464739473	0.480514649360142
1076	evg1130188	263.709693708651	-4.71222472360613	2.19975271687216	-2.14216111086635	0.0321805197098273	0.480514649360142
1077	evg1312911	82977.6868122409	4.50269975385863	2.10401506534653	2.1400510994521	0.0323506373623858	0.481598356578448
1078	evg157386	4303.63439482652	-4.51491195182759	2.10951573285138	-2.14025990966415	0.0323337679574045	0.481598356578448
1079	evg1201181	107.252674599437	-5.00914173205929	2.34521287719941	-2.13590065991838	0.0326875118089177	0.485862267417965
1080	evg1572794	1260.55345691975	-4.53224355648156	2.1220586045876	-2.13577680969012	0.0326976102200525	0.485862267417965
1081	evg1747550	158.631036567979	-4.83114582508431	2.26263193935316	-2.13518855676785	0.0327456112538839	0.486125411102987
1082	evg11618482	33803.8146658473	4.48726769910426	2.1026624155247	2.13408850891764	0.0328355363404086	0.487009877255894
1083	evg1759444	54.0167660680252	-5.61962770555586	2.63768554997576	-2.13051464971156	0.033129147652024	0.490910952465079
1084	evg11419302	7389.22906971569	-4.47915620267904	2.10382136078275	-2.12905728888147	0.03324952089227	0.49224013955641
1085	evg1296353	194.610681520441	-4.74452434441143	2.22937220608973	-2.12818852385947	0.0333214559479756	0.49285043783697
1086	evg1495576	48.3030904366815	5.67259816110302	2.66663457799471	2.12724990814781	0.0333993243609116	0.493547290371923
1087	evg1254488	194.146294879724	-4.74094892502326	2.22916044017861	-2.12678676670011	0.0334378043247099	0.493661346644844
1088	evg11404128	66.6291632398022	-5.33106382661916	2.50900048206874	-2.12477592759311	0.0336053143919511	0.495678387281279
1089	evg1244516	114.614062830066	4.89968570505516	2.31012193446166	2.12096410668339	0.0339248230903449	0.499931644585725
1090	evg11061561	47.7647459235537	5.65611012635286	2.66768129886714	2.12023457552999	0.0339862679397192	0.500377640272122
1091	evg11531332	53.0879927865907	-5.59409280712804	2.63892844871221	-2.1198349693255	0.0340199651322384	0.500414665849828
1092	evg1703297	58.9960228268271	5.36967847760475	2.53497235899057	2.11823945873041	0.0341547929778084	0.501937836728818
1093	evg1312872	262184.883613757	4.43984820923922	2.09711343534557	2.11712353485905	0.0342493647738216	0.502867160009413
1094	evg182203	52.6236061458734	-5.58115384878889	2.63957839193755	-2.11441109907409	0.0344801705052337	0.50579321413893
1095	evg1524084	58.4576783136993	5.35613202100772	2.53547108411495	2.11248002572957	0.0346452974231554	0.507751354380637
1096	evg11278025	127.833602535818	-4.8420338278018	2.29303337056893	-2.11162815593933	0.0347183556095453	0.508357820093051
1097	evg1862858	616.031238268243	4.50387298574593	2.13337085362287	2.11115333187265	0.0347591346238004	0.508490968498403
1098	evg1502339	77.3840138487101	-5.12659678530897	2.43286912447252	-2.10722259316785	0.0350982894066375	0.512304357677637
1099	evg11000918	64.7716166769331	-5.2892439867003	2.50998630803529	-2.10728001573861	0.0350933145723421	0.512304357677637
1100	evg1516865	139.052839785443	-4.79175267873846	2.27434953998029	-2.10686730183963	0.0351290836434457	0.512304357677637
1101	evg1638276	111.922340264427	4.86423707580479	2.30898615309217	2.10665493566978	0.0351475011093643	0.512304357677637
1102	evg1758116	199.328505800025	-4.66939634078905	2.21774923147676	-2.10546633249413	0.0352507350051909	0.513342827008443
1103	evg1322195	68.6122661907171	5.16737447998821	2.45631393412982	2.103710933765	0.0354036701186632	0.514821568740037
1104	evg171530	330.634688438095	-4.55863943345121	2.16710211399821	-2.10356466546042	0.0354164389262837	0.514821568740037
1105	evg1282992	89.4597864578805	4.95913725564392	2.36271612110818	2.09891370839673	0.035824508205795	0.51959619965881
1106	evg1518715	185.322948706096	-4.67127607150638	2.22509285749343	-2.09936230561118	0.0357849748841462	0.51959619965881
1107	evg11042540	2741.02838722956	-4.40825816652744	2.10045588395946	-2.09871495049811	0.0358420359560258	0.51959619965881
1108	evg1516892	110.307306725044	4.84254212904417	2.30841890590475	2.09777441895721	0.0359250772979091	0.520330000430366
1109	evg1218690	75.9908539265583	-5.0996299618853	2.43304731359383	-2.09598470748713	0.036083547542645	0.522153986442171
1110	evg1626380	63.3784567547813	-5.25706383613179	2.51082676866135	-2.09375808070367	0.0362815361191326	0.52454602850436
1111	evg1584508	111.97049887902	-4.8435823780219	2.31404598929325	-2.09312278167005	0.0363381955297307	0.524747343579676
1112	evg174780	130.078137965952	4.75544536530998	2.27221367330213	2.09286891509593	0.0363608578053714	0.524747343579676
1113	evg11086336	584.881214379241	4.4528162531855	2.12922027464661	2.09128961724006	0.036502109985232	0.526312543614558
1114	evg168461	741.493029035361	-4.43155533240697	2.121351079917	-2.08902494941119	0.0367054773466986	0.528769749066265
1115	evg11057228	1349.01911197639	4.39280676149988	2.10525589736199	2.08659040784748	0.0369251751045124	0.531457587513197
1116	evg11090745	133.944586737553	-4.73576859198033	2.2719330020543	-2.08446665799485	0.0371177400064052	0.533750440522215
1117	evg1568719	86.2813178947489	-4.95667420337013	2.38064589816272	-2.08207117538794	0.0373359689587701	0.536407904968973
1118	evg11294868	74.1333073636892	-5.06287171458884	2.43336042714618	-2.08060904505073	0.0374697053192992	0.53784779156003
1119	evg172712	350.360800965453	-4.47525463541946	2.15423117826108	-2.0774254316716	0.0377623109772265	0.541079970145117
1120	evg1134861	270.432980295925	-4.5185583734421	2.17476124171187	-2.07772618289137	0.0377345860626271	0.541079970145117
1121	evg11091163	247.06573251524	-4.53318036284383	2.18297273025339	-2.07660879131442	0.0378376808400176	0.541676273078147
1122	evg11555201	373.17594462884	4.45677646714684	2.14694998787891	2.07586412925712	0.0379065191420378	0.542178091970965
1123	evg1310392	663.278279084923	4.39050144052237	2.11865609556914	2.07230491522643	0.0382370143332152	0.546418170987923
1124	evg11109360	614.120373239217	4.3950942607809	2.12131197705688	2.07187547532668	0.0382770556397597	0.546503726785466
1125	evg1767285	48.4441263794179	-5.45916421666686	2.64639305009371	-2.06286976776694	0.039125003172074	0.556727635070398
1126	evg1204698	48.4441263794179	-5.45916421666686	2.64639305009371	-2.06286976776694	0.039125003172074	0.556727635070398
1127	evg11563054	64.3055100856946	5.07115970215557	2.45838988131774	2.06279717496939	0.0391319025647688	0.556727635070398
1128	evg178530	133.772591685436	4.65462358912144	2.2554863036181	2.06368958288721	0.0390471576730186	0.556727635070398
1129	evg11623041	745.4437553825	4.35070110616547	2.11113017015366	2.06083981351505	0.0393183247777057	0.558484673640338
1130	evg11512329	60.1277502697603	-5.17906193105072	2.5131685654943	-2.06076981948566	0.0393250050606669	0.558484673640338
1131	evg11334937	181.315463991758	4.54858116271694	2.20775447136375	2.06027491811952	0.0393722663213421	0.558661476503004
1132	evg1553718	228.319991784952	4.48621080598534	2.18028654613656	2.057624404432	0.0396262021231422	0.561272102093722
1133	evg11500025	172.784509406729	-4.56609484096567	2.21905514274853	-2.05767524790307	0.0396213179550988	0.561272102093722
1134	evg1698107	47.9797397387006	-5.44495045835962	2.64727017834585	-2.0568170573968	0.0397038266755644	0.561875670625623
1135	evg11041321	1281.11374544988	4.30321255918546	2.09596001326857	2.05309859536622	0.0400630161736881	0.566459280665504
1136	evg11461474	121.464625755907	4.65281103245277	2.26856192100688	2.05099582663702	0.0402673531669428	0.568675529565878
1137	evg1262913	300.94318259105	4.41590888618529	2.15347197351976	2.05059965510843	0.0403059500009204	0.568675529565878
1138	evg1333443	385.335994813548	4.38100937276231	2.13666784044543	2.05039327584441	0.0403260688338715	0.568675529565878
1139	evg11478556	47.050966457266	-5.41609580633743	2.64893690364446	-2.04462997925163	0.0408913515836625	0.575677650203637
1140	evg11527905	72.3067199102012	4.91362139168871	2.40321939076513	2.04459959443167	0.0408943495284239	0.575677650203637
1141	evg1444808	470.731538189892	4.33040637685938	2.12265703064282	2.04008764220754	0.0413415973332004	0.581463588083435
1142	evg11453168	1535.61138416712	4.26025791627176	2.08895790310097	2.03941779293282	0.0414083481047497	0.58189244341946
1143	evg11624372	3842.54833915937	4.23594388918078	2.079412821009	2.03708654981042	0.0416413695147676	0.584655028847761
1144	evg1147768	71.2300308839456	4.89125370264617	2.40349075728576	2.03506241404057	0.0418445932760874	0.586994783998821
1145	evg1257383	237.862277276432	4.41073031743077	2.16829551751179	2.0341924252522	0.0419321979807438	0.587709967855874
1146	evg1711658	219.128576199792	-4.43381406769316	2.18048176248896	-2.0334102967374	0.0420110879279202	0.58830186655084
1147	evg1811494	255.479730464828	4.39270455805722	2.16112338730016	2.03260238812413	0.0420927100466509	0.588930959745993
1148	evg1256872	68.5606676750819	-4.94661958158977	2.43490422559714	-2.03154585284629	0.0421996530918689	0.589912920573442
1149	evg11426126	135.852011865536	4.54709018499545	2.23982449019069	2.03011003983099	0.0423453552275043	0.590935347987101
1150	evg163555	480.569655171014	-4.30447067205383	2.12032510338539	-2.03009937729886	0.0423464388201126	0.590935347987101
1151	evg1235029	259.36165879112	-4.38531584679714	2.1618590483485	-2.02849295385247	0.0425099617204595	0.592701881572488
1152	evg1412215	759.340955593595	-4.25924269065515	2.1013707659627	-2.02688776280937	0.0426738922840171	0.594471027234294
1153	evg1721680	107.541626286994	4.62822493052666	2.283895688979	2.02646073236194	0.0427175927923424	0.594563685283184
1154	evg11271453	60.5370984938	4.98136352702758	2.46073139199727	2.0243426581332	0.0429349073298934	0.597004970039237
1155	evg11102744	402.963767705072	-4.30682878904095	2.1278516589754	-2.02402680227943	0.0429673940924301	0.597004970039237
1156	evg11018045	1552.85904799346	4.21372807284313	2.08371441820694	2.02221956906604	0.0431536734928544	0.599074526136096
1157	evg1100763	56.4126571440221	-5.08442577737124	2.51646311113721	-2.02046505465107	0.0433351713928356	0.601074183675216
1158	evg11468664	109.722523547844	-4.61330193451252	2.28568975582835	-2.01834125683458	0.0435557327369882	0.603611743491525
1159	evg1123025	59.4604094675444	4.95464633260773	2.46161889805295	2.01275930101393	0.04413995743121	0.61118035966873
1160	evg11033203	55.4838838625876	-5.05976390422487	2.51749539798601	-2.00984037876401	0.0444480856342877	0.614916274361249
1161	evg11087029	514.37528266471	-4.24071243049938	2.11060977814095	-2.0092356599592	0.0445121475938101	0.615272131425896
1162	evg1760799	1451.4198061556	-4.17955855707982	2.08115591813771	-2.00828708731244	0.0446127932517227	0.616132621431709
1163	evg11087504	58.9220649544166	4.94109987345325	2.46208877356463	2.00687315847653	0.0447631705475979	0.61767786839884
1164	evg1324028	752.987458368374	-4.20367021813034	2.09534877016332	-2.00619117828421	0.0448358547199122	0.618149309746693
1165	evg1154918	49.3058215905266	5.10394635354287	2.54729515183674	2.00367293513774	0.0451051073118576	0.621327692824628
1166	evg11007549	127.052744999205	-4.49824968529983	2.2480500925727	-2.0009561620364	0.045397114346225	0.624813800195728
1167	evg1561552	534.101395192067	-4.20576621746434	2.1053551518674	-1.99765166163719	0.0457544381988679	0.629192137288287
1168	evg11374035	95.7169664539155	-4.60875490319434	2.30879192646758	-1.99617594394731	0.0459147749455698	0.629778041304704
1169	evg1513748	64.8455745493436	-4.86356449469067	2.43642475956862	-1.99618907811123	0.0459133458338058	0.629778041304704
1170	evg1426966	64.8455745493436	-4.86356449469067	2.43642475956862	-1.99618907811123	0.0459133458338058	0.629778041304704
1171	evg11195697	165.892667668381	-4.39302891627862	2.20177983272032	-1.99521716521992	0.0460191996947249	0.630671320837698
1172	evg171818	647.61296973806	4.17819189066417	2.095428532895	1.99395580668727	0.0461568843329043	0.632018498101065
1173	evg11371478	84.9621158450076	-4.66122144003819	2.33986338580255	-1.99209127691848	0.0463610438886976	0.634272832332326
1174	evg11055402	1839.23424967016	4.12277417368275	2.07194444503649	1.98980922657419	0.0466119546716841	0.637162392309359
1175	evg1367109	74.9244846034297	4.69431105019168	2.36229139104319	1.98718543698315	0.0469018510769653	0.640034784084303
1176	evg1583775	1763.91933629842	4.11683636876918	2.07169120816159	1.98718629135007	0.0469017564336199	0.640034784084303
1177	evg167455	202.479455154817	4.30469163916322	2.16840720955727	1.98518600205269	0.0471237811101902	0.641971510404357
1178	evg11036186	521.060730340518	4.17133255389601	2.10113116523225	1.98527946418563	0.0471133875073527	0.641971510404357
1179	evg11091748	201.946270493253	-4.31031857330835	2.1724915434148	-1.98404389023915	0.0472509473061487	0.643157932458927
1180	evg1528829	28330.2028484471	4.0785714297438	2.05827501105121	1.98154833918951	0.0475298140472226	0.646312595449707
1181	evg11066934	7438.47813293902	4.08212064056599	2.06038133287758	1.98124520710193	0.0475637817690398	0.646312595449707
1182	evg163218	1380.10377774559	4.10705173907584	2.07333586941819	1.980890698731	0.0476035323916721	0.646312595449707
1183	evg1849735	1096.21906442356	4.11261592784002	2.07719294547455	1.97989114915873	0.0477157611656689	0.647046319681078
1184	evg11456125	167.244548778024	4.33518275966414	2.18982752111801	1.97969142220426	0.0477382130173477	0.647046319681078
1185	evg11613272	224.868051088954	4.2612267394742	2.1548508903582	1.97750422478925	0.0479846634377268	0.649837872446109
1186	evg11546628	333.938713389273	-4.20038499637553	2.12473964517537	-1.97689397188654	0.0480536163624324	0.65022296406772
1187	evg1719636	121.944491951315	-4.43637078964562	2.24564610251261	-1.97554315645811	0.0482065421372406	0.651742702795651
1188	evg1697640	10603.8492728519	-4.06287371890821	2.05763297545215	-1.97453762035254	0.0483206441181965	0.652735435024256
1189	evg1851382	846.956955092775	4.10753242177163	2.08125334176966	1.97358598270361	0.0484288388958978	0.653646767536895
1190	evg1266314	550.299889200494	4.13057022387222	2.09477749432742	1.97184199040597	0.0486276471803	0.65511186382308
1191	evg11428574	378.425233619467	-4.16976080887839	2.11495503764556	-1.9715600259381	0.0486598542919436	0.65511186382308
1192	evg1834453	607.385046998296	4.12279585913149	2.09096964565114	1.97171482986671	0.0486421697500939	0.65511186382308
1193	evg1651860	55.6919978756497	4.85703605837882	2.46514236221555	1.97028623288659	0.0488055753501938	0.656431071739401
1194	evg12780	613.771223283419	4.11741504994349	2.09007024288602	1.96998883839332	0.0488396497792152	0.656431071739401
1195	evg11370200	101.363564014933	-4.49411360938101	2.28268163996171	-1.96878685608406	0.0489775722844901	0.657733958176985
1196	evg1241557	62.05925470504	-4.79797665699819	2.43794372566691	-1.96804241479596	0.0490631576764051	0.658332403336913
1197	evg1282928	51.7687907368493	-4.95667115504534	2.52221920686186	-1.96520236685234	0.0493908201418029	0.662175339712325
1198	evg123292	71.420945391796	-4.67427678761394	2.38115361270737	-1.96303034070082	0.0496426486681239	0.664996014879844
1199	evg1419071	437.132304758736	4.12573457986992	2.10228614259078	1.96249906056343	0.0497044098778911	0.665268031459881
1200	evg11174214	3693.68834150219	-4.03294908512703	2.05747753951185	-1.96014245972467	0.0499791416592515	0.668387721123056
1201	evg11357734	46.0757545117597	5.00325286966914	2.5535654674051	1.95932038302248	0.0500752781353324	0.66855912106141
1202	evg1713338	51.3044040961321	-4.94325073246595	2.52293351766139	-1.95932659258023	0.0500745513876585	0.66855912106141
1203	evg1514699	80.3182494378348	-4.5768299445388	2.33946181059679	-1.95636018669237	0.0504227387307629	0.672475262963832
1204	evg1442379	144.781994971478	4.3063012363371	2.20186404645554	1.95575255578071	0.0504943103110305	0.672475262963832
1205	evg1616549	79.6956273491694	4.55557843331331	2.32896807991002	1.95605018059729	0.0504592430743995	0.672475262963832
1206	evg1568969	168.785624444997	4.2624363884095	2.17993466844913	1.95530464747456	0.0505471229825478	0.672620422573737
1207	evg11075592	191.729764397473	-4.2315421982195	2.16743700490448	-1.95232534493246	0.0508995902203353	0.676749481239388
1208	evg11141871	70813.7134203941	3.98892733620563	2.04794362455226	1.94777204234698	0.0514422454631245	0.683398307278329
1209	evg1550757	50.3756308146975	-4.91602945133375	2.52442610984274	-1.9473849649099	0.0514885992235458	0.683448337749762
1210	evg11089756	939.493733033039	-4.02487739592057	2.070459850103	-1.94395336655302	0.0519010748793476	0.688354090631215
1211	evg156171	84921.6316496402	3.97497607455419	2.04637374535452	1.94244872598556	0.0520828014283395	0.690193887136244
1212	evg11436376	94.0830134587991	4.42696782794013	2.27948272304242	1.94209317016953	0.0521258221839611	0.690194054792251
1213	evg1526648	69.0990121882097	-4.62469513954829	2.38190610726123	-1.94159422382349	0.0521862427032957	0.690300518097508
1214	evg1436819	49.9112441739802	-4.90222374623253	2.52520575359406	-1.94131655975174	0.0522198921342457	0.690300518097508
1215	evg167790	2050.26357886574	-3.98651396386507	2.05602307049412	-1.93894417872801	0.0525081356754295	0.693539556641393
1216	evg11052788	77.9963162342485	-4.53270774032288	2.33957836704342	-1.93740368101068	0.0526960170288873	0.695448751052289
1217	evg11322106	150.567908524711	-4.24618886308059	2.19411707685953	-1.93526084267036	0.0529582948730417	0.697890995148479
1218	evg146626	49.446857533263	-4.88828465011592	2.52600858232084	-1.93518133086653	0.0529680478620917	0.697890995148479
1219	evg1546472	105.152615013082	-4.37171823985543	2.25985358777278	-1.93451392758768	0.0530499713308209	0.698396997470889
1220	evg1960791	201.254850383741	4.15723801198051	2.15125372378814	1.93247219796094	0.053301250360814	0.701129889992084
1221	evg1529847	95.3265376856088	-4.4014651004073	2.28083020412302	-1.92976447455441	0.0536360271323909	0.704955743997222
1222	evg11052030	351.588845637571	4.0537189886471	2.1033955119405	1.92722622333036	0.0539514432736314	0.707363367365389
1223	evg11096417	58.3441615793018	-4.70561331522376	2.44098132525371	-1.9277547380395	0.0538856400032344	0.707363367365389
1224	evg171225	965.232792582423	3.97839345051541	2.06422154173727	1.92730933675227	0.0539410907087442	0.707363367365389
1225	evg183133	83.9284255817813	4.43235630395272	2.30161768352792	1.92575697331227	0.0541347262559307	0.709187009759327
1226	evg11122471	99.3925007176666	4.35069307528846	2.26008006678202	1.92501723245722	0.0542272024167185	0.709389841105561
1227	evg11544136	332.767427084353	-4.05835473542976	2.1083172813612	-1.92492599254774	0.0542386175870216	0.709389841105561
1228	evg1446552	51.9235862837551	4.75233922159903	2.47009184906343	1.92395243253847	0.0543605461200755	0.709918174991787
1229	evg13633	129.986980588329	-4.25707700978214	2.21354777081369	-1.9231918397755	0.0544559617033207	0.709918174991787
1230	evg1254943	67.2414656253405	-4.58376518590971	2.38263862088552	-1.92381888958306	0.0543772888448214	0.709918174991787
1231	evg1525001	129.986980588329	-4.25707700978214	2.21354777081369	-1.9231918397755	0.0544559617033207	0.709918174991787
1232	evg167038	382.900544875564	-4.03097711124519	2.09830101379925	-1.9210671322827	0.054723244615903	0.712823562983775
1233	evg1237195	243.329999983247	-4.09418692339102	2.13172621912604	-1.92059697284651	0.0547825371055678	0.713017157721129
1234	evg168054	75.388871244147	4.47192095146318	2.32934057913929	1.91982271356625	0.0548802968223571	0.713710699680054
1235	evg1658132	8314.64328778239	-3.91852780854626	2.04206036243962	-1.91890890231317	0.0549958637973585	0.714634511919036
1236	evg11189750	398.445457685945	4.01435655447626	2.09325666586493	1.91775648917737	0.0551418952505996	0.715952374580601
1237	evg1521852	48.0536976111111	-4.84564061192697	2.52826720763596	-1.91658563513066	0.0552905943913987	0.716545103210343
1238	evg1259148	292.888654300387	4.04608664408252	2.11213190794593	1.91564107755817	0.0554107971762236	0.716545103210343
1239	evg11594014	218.260001186599	4.0939560773896	2.13711768207267	1.91564372506577	0.0554104599548224	0.716545103210343
1240	evg11145214	119.696516620139	-4.26396325443133	2.22585330688493	-1.9156533097856	0.0554092391331035	0.716545103210343
1241	evg11404010	51.3852417706273	4.73674244633027	2.47090154776003	1.91700978560814	0.055236688475536	0.716545103210343
1242	evg1717996	171.222794333502	-4.14637853756483	2.16780036820126	-1.91271235044826	0.0557848872200754	0.720801827784033
1243	evg11079060	4158.20913836012	3.90589601004843	2.04265125169241	1.91216978757987	0.0558544199255222	0.721119654838922
1244	evg1172488	58.848107082006	4.60550075882716	2.4099320085434	1.91105008045882	0.0559981453848122	0.722394081298607
1245	evg1835810	92.5402178413051	-4.35661123091165	2.2802034846072	-1.91062388086041	0.0560529331804334	0.722520057573972
1246	evg11557776	81.7750475292701	4.39309708236913	2.30151174858104	1.90878759801145	0.0562894973804918	0.724987041703157
1247	evg1720585	185.178472862317	4.09805883724517	2.15132028449316	1.90490410320779	0.0567925377903969	0.730879427794939
1248	evg171885	199.565858971947	4.07944359337621	2.14262492674866	1.9039466695492	0.0569171301336854	0.731441414759221
1249	evg123366	88.6995683275211	4.33788475913997	2.27845864808009	1.90386810960788	0.0569273633495929	0.731441414759221
1250	evg172452	371.290878857632	-3.98379563641541	2.09414143812258	-1.90235270831894	0.0571250592204257	0.733394360295514
1251	evg11288971	134.240418227195	-4.18435012436735	2.20021002093246	-1.90179577611141	0.0571978587135255	0.733741995711157
1252	evg1276391	329.590678471742	3.99080500978096	2.09923874509531	1.90107248120545	0.0572925195028158	0.734253122591485
1253	evg1844460	91.1470579191533	-4.33365026852564	2.27991771754469	-1.90079239929442	0.0573292100328471	0.734253122591485
1254	evg1165928	103.086954437151	4.26155356546499	2.24267300979857	1.90021173253775	0.0574053392145456	0.734407681246385
1255	evg1342178	212.876556055321	4.05578750846252	2.13462230302672	1.90000240450582	0.0574328040855068	0.734407681246385
1256	evg1245671	46.6605376889593	-4.80169755734917	2.53100529616967	-1.89715033967566	0.0578080989125584	0.736594804727645
1257	evg1321679	65.2342833671292	4.48620397256244	2.36494506048638	1.89695906578049	0.0578333408497528	0.736594804727645
1258	evg1208426	349.825896353367	3.97637320618389	2.09464903568427	1.89834819028999	0.0576502297284313	0.736594804727645
1259	evg1279201	360.071641608007	-3.97460582681274	2.09455489876953	-1.89758971185127	0.0577501507422719	0.736594804727645
1260	evg1250277	90.682671278436	-4.32591468220703	2.2798268979106	-1.89747506101082	0.057765267220313	0.736594804727645
1261	evg11433839	267.309550149471	-4.01092706869734	2.11543763889268	-1.89602708912604	0.0579564625760167	0.736945139517718
1262	evg11177814	686.045264133718	3.91243326523151	2.06383704418676	1.89570842148207	0.0579986111173279	0.736945139517718
1263	evg1612684	49.7702082312439	4.68891417021856	2.47319058099561	1.89589682503602	0.0579736888647097	0.736945139517718
1264	evg1419999	132.847258305044	-4.16846721979583	2.19956218162484	-1.89513497486875	0.0580745221338377	0.737325894939736
1265	evg11421149	56.6947290294948	4.54946701961606	2.41167308375675	1.88643603905435	0.0592362199245592	0.751480519643736
1266	evg172034	93.4707110732608	4.25758416379148	2.25853109060835	1.88511204538906	0.0594147121270709	0.753149526236362
1267	evg11102850	253.768379696259	-3.98502892904798	2.11587333290852	-1.88339673602771	0.0596466223634248	0.75489668429672
1268	evg1280581	503.706429581861	3.90216961272143	2.07160197636988	1.88364833458949	0.0596125592564369	0.75489668429672
1269	evg1669127	48.6935192049882	4.65612440113274	2.47504579338282	1.8812275771144	0.0599409679060937	0.758024155206455
1270	evg11357008	56.156384516367	4.53511180089036	2.41221872766865	1.88005828363394	0.0601001350482518	0.759438556893185
1271	evg181435	128.093315064516	4.12008340659141	2.19383759275695	1.87802571174551	0.060377647798431	0.762344997536759
1272	evg170793	148.866877459268	4.07117485979939	2.16997256337284	1.87614116810374	0.0606358979955444	0.765003845151333
1273	evg1642108	161.47067487844	-4.05684811028428	2.16300326793341	-1.87556263572376	0.0607153611160412	0.765404646653755
1274	evg153259	176.564960652272	4.02522632715172	2.14709817630851	1.87472858557043	0.0608300722082985	0.766248821663089
1275	evg11035514	410.35267514404	-3.89528382446953	2.07964653302663	-1.87305090678102	0.0610613556538886	0.767956610919752
1276	evg1198	162.177574542642	4.04101348072142	2.15726986179111	1.87320722005837	0.0610397757050851	0.767956610919752
1277	evg1187632	216.786003589952	-3.97987412015617	2.12680508961906	-1.87129236223006	0.0613045686147879	0.769808855344379
1278	evg1838816	424.771020363051	3.88464855629219	2.07582944821933	1.87137173510304	0.0612935738031798	0.769808855344379
1279	evg180126	78.5346607473763	-4.31031759070098	2.30620233014642	-1.86901102923928	0.0616212799367161	0.773180844741532
1280	evg11488682	112.090895415502	4.13480416275735	2.21364587132903	1.86787065461148	0.0617801021308714	0.774568030465801
1281	evg1827649	47.6168301787326	4.62257201014312	2.47704062340989	1.86616721843653	0.0620179739283808	0.776943361126195
1282	evg11569664	94.4717222765847	-4.20928912121049	2.25639404199437	-1.865493811307	0.062112218858511	0.77751707351122
1283	evg11138410	9738.23945435693	3.77777974569281	2.0260909959688	1.86456568496146	0.0622423065310544	0.778538219181887
1284	evg1873246	1199.38513658468	-3.80240669526007	2.04153579085498	-1.86252267155583	0.0625294528137692	0.781520762270536
1285	evg1243573	179.721069858629	3.98425409079653	2.14061269521273	1.86126808446335	0.0627063278365601	0.783121516825771
1286	evg1204566	103.551341077868	4.13602379614624	2.22573028036111	1.8582771832871	0.0631296622561165	0.787183232234777
1287	evg11527920	47.0784856656048	4.60549858218694	2.47809381902954	1.8584843506815	0.0631002636797798	0.787183232234777
1288	evg11022951	746.30717054413	3.80935615651911	2.05040594807884	1.85785461658865	0.0631896626736938	0.787319647971613
1289	evg11493574	1438.58897526763	-3.78276662749104	2.0369633558032	-1.85706169760696	0.0633023767550174	0.788112135115997
1290	evg1289833	116.984154648246	-4.09661371293765	2.20752278700483	-1.85575149532021	0.0634889871358368	0.789401708928441
1291	evg1649840	52.3071352499772	-4.54163874799158	2.44747326832864	-1.85564386208517	0.0635043373770325	0.789401708928441
1292	evg158704	298.978999095868	3.87801370150138	2.0915860466531	1.85410191835372	0.0637245803220342	0.791526366105266
1293	evg158777	475.17761028713	-3.82964546133948	2.06648881203786	-1.85321374063617	0.0638517289763459	0.792232113334839
1294	evg181183	298.44065458274	3.87523663009691	2.09136849415323	1.85296691660546	0.0638871006891361	0.792232113334839
1295	evg11280644	116.323693648114	4.07826312966585	2.2012881162712	1.852671215331	0.063929498178503	0.792232113334839
1296	evg11143270	1654.59068141992	3.76577850259387	2.03322817871461	1.85211799738806	0.064008880669189	0.792603793965389
1297	evg178160	2564.52706474657	-3.75264572941111	2.02836101729819	-1.85008768035273	0.0643009132689297	0.795606057162516
1298	evg11541984	92.1497890729983	-4.17142124145721	2.25577994334966	-1.84921461588268	0.0644268290704088	0.79654988668869
1299	evg11604834	262.741361565229	3.87932279863728	2.09937490898	1.8478466052174	0.064624536640683	0.798379187074427
1300	evg1591971	254.845068722515	-3.88549410577995	2.10374083686553	-1.84694523093878	0.0647550784384522	0.799376537523294
1301	evg11086531	2434.31821054101	-3.74420971503886	2.02779073349643	-1.8464477883193	0.0648272138367598	0.799651904421462
1302	evg11448682	83.7168716676768	-4.20460936335665	2.27842328166333	-1.84540308958182	0.0649789240526949	0.800907659906028
1303	evg11170958	99.189546556168	-4.12304137169678	2.23655222372966	-1.84348092924082	0.0652588236237909	0.803123927541868
1304	evg1519488	51.3783619685426	-4.51467188464973	2.44878085357613	-1.84364063368783	0.0652355300999942	0.803123927541868
1305	evg1746496	87.5489214288549	4.15804901455557	2.2569663857498	1.84231765293847	0.0654286990846642	0.804597519471793
1306	evg180593	601.282662549167	3.77752352158127	2.05225413310562	1.8406704416596	0.0656698680424589	0.806944902255268
1307	evg11162168	1507.80322414076	3.73372297266108	2.03067160410538	1.83866409768702	0.065964607166975	0.809946454334824
1308	evg1226951	1349.52133752858	-3.72713846452002	2.03158717213637	-1.83459440758363	0.0665658079216435	0.81663643783254
1309	evg180679	113.093626569348	4.03519462954291	2.19986956158419	1.83428813235501	0.066611234865578	0.81663643783254
1310	evg11164633	1045.62327994215	3.72800418665204	2.03469625431277	1.83221656733781	0.0669191615225601	0.819159957371506
1311	evg1417858	79.5477116043484	4.17254789820366	2.2772024474887	1.83231310980064	0.0669047850305993	0.819159957371506
1312	evg1765634	50.449588687108	-4.48719133411708	2.45017550433232	-1.83137547746395	0.0670445189282145	0.820068932743892
1313	evg11071414	396.104605026626	-3.77771528423276	2.06748704423748	-1.82720143023969	0.0676694889156122	0.826541935151295
1314	evg11573511	118.403113828215	3.99978979407817	2.18908278714522	1.82715327970501	0.0676767262455635	0.826541935151295
1315	evg1398067	44.9251076130936	4.53510959751493	2.48303263977215	1.8264397837038	0.0677840438544648	0.827223069031522
1316	evg11189529	541.505782185726	3.74371540117205	2.05123986167162	1.82509879567238	0.0679861219088746	0.829058726742873
1317	evg11076110	200.996857805565	-3.86357614530336	2.11886929679444	-1.82341409691878	0.0682406968297593	0.831531285287758
1318	evg11003321	2346.23266454955	-3.67711759832483	2.02036898599859	-1.82002278980113	0.068755534383625	0.836273656791156
1319	evg11056850	245.049950504422	3.81523367165354	2.09618622274168	1.8200833639024	0.0687463106539449	0.836273656791156
1320	evg11013443	148.003462297639	-3.92329895274844	2.15587040524888	-1.81982133211552	0.0687862180311768	0.836273656791156
1321	evg1987770	199.603697883413	-3.85284983444134	2.11816935082276	-1.8189526880581	0.0689186484828914	0.836616089904267
1322	evg11040004	324.852214785905	-3.77793689096932	2.07687948062506	-1.81904483443223	0.068904590242376	0.836616089904267
1323	evg11086028	567.514873966936	3.72357414043833	2.04755714037008	1.81854467795967	0.06898092455038	0.836739136193876
1324	evg11535700	3273.26879595771	3.66523373632095	2.0168397598838	1.81731529158872	0.0691688498452611	0.837752228163586
1325	evg1583311	64.6219809815908	4.238722999867	2.3320883193052	1.81756538325695	0.0691305865347537	0.837752228163586
1326	evg1620021	125.02664328526	-3.96239836196008	2.18134655945861	-1.8164919025721	0.069294948949833	0.838504570949504
1327	evg11121141	97.0912069203344	4.03762060100251	2.22349778487907	1.81588694554158	0.0693877162400885	0.838504570949504
1328	evg1513459	72.4976344180517	-4.18885501034158	2.30663948490205	-1.81599900537533	0.0693705247042196	0.838504570949504
1329	evg1512635	80.0017785419386	-4.13548554183632	2.27809504678639	-1.81532616370422	0.0694738005397725	0.838598549282393
1330	evg164262	1205.98458673443	3.67959455704412	2.02715106354068	1.81515557632752	0.0695000043959111	0.838598549282393
1331	evg1514232	410.258077865376	-3.74183479070133	2.0618862107102	-1.81476299286782	0.0695603398088446	0.838695967883049
1332	evg1327378	263.425901872657	-3.78949071686301	2.09031293628925	-1.81288200971007	0.0698500215358558	0.840294711849635
1333	evg1313473	4022.32788733573	-3.65357391830187	2.01470514853426	-1.81345340828653	0.069761918489876	0.840294711849635
1334	evg11161322	3270.35519977484	3.6548048432629	2.0156803560826	1.81318671496401	0.0698030281537503	0.840294711849635
1335	evg1709765	56.5605728888432	-4.32280700857742	2.3897055670273	-1.80892870997276	0.0704620794482981	0.847022809727557
1336	evg1413168	221.58466554403	3.79815992947332	2.10123402947805	1.80758538848564	0.0706710540220113	0.848669635246703
1337	evg1165083	71.5688611366171	-4.16922635130128	2.30679374412918	-1.80736850093859	0.0707048418696935	0.848669635246703
1338	evg11049494	48.5920421242389	-4.43060817240703	2.453516472294	-1.80581961541284	0.070946520474406	0.850934051250573
1339	evg11283157	281.294467837145	-3.75638747137729	2.08239039779196	-1.80388243979627	0.0712497383801534	0.85393263743443
1340	evg11478928	20396.2000905555	-3.62034320156513	2.00763486481527	-1.80328767198324	0.0713430477241473	0.85441285811725
1341	evg1220063	93.1525202268434	-4.02707308571592	2.23468923370894	-1.80207297953109	0.0715339242590968	0.856059967568967
1342	evg177881	219.431287491519	3.78305310954749	2.10018249982891	1.80129732052127	0.0716560299534737	0.856882241947352
1343	evg1189804	69.3931237273306	4.14392663179133	2.30264904429802	1.79963448709338	0.0719183718182971	0.859379025271803
1344	evg1739128	156.646213666543	3.84122706168438	2.13659180140458	1.79782916847251	0.0722040835105214	0.862151140012536
1345	evg1519908	99.7278910692958	-3.98553911700021	2.21768738857844	-1.79716002242993	0.0723102191203816	0.862776502932256
1346	evg1854925	1493.06152822377	-3.62450795719403	2.0186173419223	-1.79553988857664	0.0725677234051624	0.865205665086216
1347	evg1278287	631.080805328525	3.65415391034058	2.03676303399762	1.79409869942919	0.0727974166129118	0.867299882556799
1348	evg1859052	47.6632688428044	-4.40146201887299	2.45517719803858	-1.79272682329784	0.0730166153241748	0.869266055432016
1349	evg1192654	55.1674129666913	-4.28500524010831	2.3910866287571	-1.7920744437167	0.0731210420088672	0.86955157604296
1350	evg1282790	2165.23711135473	-3.60722987065255	2.01314875634181	-1.79183473615106	0.0731594427872721	0.86955157604296
1351	evg1490822	177.165223384162	-3.80306294035821	2.12276376731255	-1.79156201877939	0.0732031517468868	0.86955157604296
1352	evg11191626	84.2552161808046	-4.03468597543304	2.25444945491781	-1.78965466119981	0.0735094452997412	0.871899170857537
1353	evg1396800	84.2552161808046	-4.03468597543304	2.25444945491781	-1.78965466119981	0.0735094452997412	0.871899170857537
1354	evg11024823	55.5440821308287	4.24293407350309	2.37230092152112	1.78853114080592	0.0736903561377981	0.872151645081763
1355	evg1428157	61.9302584159518	4.17401763877849	2.33379614211454	1.78850995742782	0.0736937706088528	0.872151645081763
1356	evg151768	2861.39224465191	-3.59588781622838	2.00997031407412	-1.78902533587159	0.073610735352086	0.872151645081763
1357	evg156229	18028.2719701318	-3.57948275826739	2.00347526332107	-1.78663686235579	0.073996199772656	0.874441100111623
1358	evg1314057	2844.60036771368	-3.59054563805511	2.00940667857252	-1.78686856988344	0.0739587334698309	0.874441100111623
1359	evg11281855	118.989616955936	-3.88629600691082	2.17875630615438	-1.78372220699172	0.0744688158103808	0.879378628495211
1360	evg1225168	104.480114359303	3.91363326620152	2.19656796666643	1.78170369667229	0.0747975637563621	0.882611252325072
1361	evg1526305	140.64379401753	3.82200479927431	2.14591237111688	1.78106284800673	0.0749021841856173	0.883196364298887
1362	evg1575603	283.683479111057	3.6874580595625	2.07229106307083	1.77941126383001	0.0751723611369562	0.885250437205702
1363	evg1871435	46.7344955613698	-4.37171486921363	2.45695312646232	-1.77932367619414	0.0751867114850057	0.885250437205702
1364	evg11540969	11739.2814892077	3.55829188772855	2.00123889505452	1.7780445385715	0.0753965402126883	0.88707014467245
1365	evg11523696	359.705292146997	3.65410558525492	2.05632912525603	1.77700424527127	0.075567541354651	0.887780310146002
1366	evg165085	1928.22276968523	3.57228654823152	2.00996809678458	1.77728519867864	0.0755213276764806	0.887780310146002
1367	evg11021020	1071.06134815033	3.57982062763412	2.01765352430266	1.77424943604793	0.0760219002759404	0.891812467564541
1368	evg1248732	20860.3579778534	3.54845754549195	1.99982046825283	1.77438805223956	0.0759989847642225	0.891812467564541
1369	evg1664883	46.2701089206525	-4.35660807430239	2.45788666390649	-1.77250161216878	0.0763113279227529	0.89417815983726
1370	evg11044028	799.281646596323	-3.58777396342346	2.02429314185804	-1.77235889863774	0.0763349999362566	0.89417815983726
1371	evg1870529	785.202131629984	-3.58766050949692	2.02465778386264	-1.77198365970391	0.0763972697089492	0.894254839014746
1372	evg11464289	154.957222254749	3.75572366215751	2.12772443132707	1.76513631505141	0.0775408586657175	0.90697937308122
1373	evg1235089	259.14150512441	3.65654682933787	2.07439998462735	1.76270095277442	0.0779509399929382	0.910448824604565
1374	evg11052027	693.422131919038	3.56954063541445	2.02483508797502	1.76287968171484	0.0779207845885348	0.910448824604565
1375	evg1622528	183.119692088471	3.70962320446195	2.10637004798491	1.76114505996267	0.0782138540855475	0.912855222083539
1376	evg11077636	534.992329562036	3.57824618293739	2.03280400148533	1.76025144594503	0.0783651826630365	0.913956723384019
1377	evg11509965	47.0045277931943	4.26629639607554	2.42569989636777	1.7587898661594	0.0786132066688301	0.916183544387353
1378	evg1443137	6235.61353645	3.50788919441008	1.99683865724968	1.75672139643051	0.0789653086812729	0.919619211695985
1379	evg11185602	80.0757364143492	-3.95668406614146	2.25389251453563	-1.75548924388555	0.0791756588867395	0.921400271076429
1380	evg11175079	70.9341993943035	3.99746208812243	2.27796430114725	1.75483965490995	0.079286738522057	0.922024333189834
1381	evg1327291	76.7820311662988	3.95735269285036	2.25607888320906	1.75408436393917	0.0794160524880497	0.922859384741653
1382	evg1234075	93.226478099254	-3.88191730275153	2.21577458302494	-1.75194594815326	0.0797831026502978	0.926453857693183
1383	evg11096336	128.335828088001	3.75968400680409	2.14940298046222	1.74917595303398	0.0802606094135436	0.931324844445805
1384	evg11162724	1503.599665067	3.50564969769592	2.00516451865159	1.74831025837887	0.0804103178642646	0.931729659025387
1385	evg168569	2097.16490962766	3.49891068101731	2.00131850162696	1.748302770485	0.0804116137680808	0.931729659025387
1386	evg1271235	866.798304305052	-3.52120798910774	2.0153793441492	-1.74716883912206	0.0806080552316648	0.933331941095063
1387	evg1294585	138.789687355704	-3.73577778545022	2.14041642559555	-1.74535092366935	0.0809238027529246	0.936312319090796
1388	evg1609963	51.4523198409531	-4.1790725168233	2.39559106501221	-1.74448493228204	0.0810745665548829	0.93738086748758
1389	evg11073933	65.0674481665752	-4.02379697465808	2.30887955238328	-1.7427487590267	0.0813775104861547	0.939529703799863
1390	evg11004201	65.0674481665752	-4.02379697465808	2.30887955238328	-1.7427487590267	0.0813775104861547	0.939529703799863
1391	evg176628	111.559430704459	-3.78676115054529	2.17521381921624	-1.74086846869598	0.081706636862108	0.941974215778095
1392	evg11381577	333.264492784972	-3.57248729588776	2.05198998441582	-1.74098671193311	0.0816859077717368	0.941974215778095
1393	evg1313148	32450.6126342034	-3.45851272255181	1.98940246389933	-1.73846810050339	0.0821283661801438	0.946156511456531
1394	evg11278397	516.150271602563	3.52210334352691	2.02775953057645	1.73694330635233	0.0823971783773572	0.948380518944478
1395	evg1566952	143.507511635287	-3.70374140518422	2.13262797477396	-1.73670300164602	0.0824396076724543	0.948380518944478
1396	evg1795460	201.757075935924	-3.63045926203725	2.0909918115016	-1.73623791449959	0.0825217758949236	0.94864574467173
1397	evg11421146	45.3894942538109	4.21318532090292	2.42903020534562	1.73451335089653	0.0828270389611485	0.95147338672048
1398	evg1876167	207.403673496942	-3.61877954515372	2.08738926587462	-1.73363905061447	0.0829821470878074	0.952573316498664
1399	evg1516798	239.351754427769	-3.59411756342439	2.07391656161113	-1.73300972177602	0.0830939408631293	0.953174812703002
1400	evg1537298	169.735037132686	3.64813459756924	2.10588014302513	1.73235623577733	0.0832101550164328	0.953826119788367
1401	evg1758130	50.5235465595186	-4.15132771069571	2.39692928809133	-1.73193582777796	0.0832849887967231	0.95400249836532
1402	evg1960158	4119.22301989665	-3.44865769372	1.99188591891915	-1.73135301623666	0.0833888210191772	0.954510556145333
1403	evg1215724	76.8250299293282	-3.89295895125938	2.25370948588179	-1.7273561546626	0.0841037198640119	0.962007481381085
1404	evg1855121	56.5468132846738	4.03519063740445	2.3378028840132	1.72606110848722	0.0843364196304974	0.963721388834286
1405	evg11540516	90.5571148903902	3.80737475908976	2.20608147076525	1.72585410355178	0.0843736634666109	0.963721388834286
1406	evg11620738	4368.32689377948	3.43133321114185	1.98959903757762	1.72463554029437	0.0845931743266908	0.965541437834092
1407	evg1544376	151.114852790444	3.65060240888904	2.1176527760605	1.72389092780371	0.0847275354035013	0.965701341019452
1408	evg1222168	84.7092831183948	3.82790307139994	2.22046294657205	1.72392116576836	0.0847220757743813	0.965701341019452
1409	evg169122	1396.59638329314	3.44453079770695	1.9990463237456	1.72308703244703	0.0848727874776428	0.966670328914984
1410	evg11506979	455.982962470815	3.49489997867798	2.02876605372787	1.72267274102703	0.0849477224534777	0.966837624066248
1411	evg11038199	385.550988628695	-3.50432096179568	2.03733226351862	-1.720053731316	0.0854226750799887	0.97039429063053
1412	evg11549544	240.818872222332	-3.55834671906806	2.06926703940201	-1.71961697128099	0.0855020891669721	0.97039429063053
1413	evg1409831	398.237343672883	-3.50192389806719	2.03569092318562	-1.72026306065514	0.0853846348229638	0.97039429063053
1414	evg1256944	101.733353376986	-3.75874691724221	2.18552651678951	-1.71983587861644	0.0854622787871676	0.97039429063053
1415	evg12412	171.276112799659	-3.61542813599466	2.10355320859327	-1.71872435706651	0.0856645747540411	0.97094284962715
1416	evg11454	5095.78856646309	-3.41566456612914	1.9873688950397	-1.71868673936396	0.085671427908278	0.97094284962715
1417	evg1516050	56.1701441205364	-4.0346845524144	2.34857474253724	-1.71792895467129	0.0858095747326356	0.971136851417021
1418	evg11162783	107.844337578721	-3.73429415355921	2.17352532548516	-1.71808173098956	0.0857817085921303	0.971136851417021
1419	evg1795635	126.641676824644	-3.68229287226945	2.14495659917749	-1.71672138899289	0.0860300901624627	0.972419426479917
1420	evg11431684	2198.67638938741	-3.41982753442638	1.99215792144739	-1.71664479889311	0.0860440918246188	0.972419426479917
1421	evg11545827	1257.2511519191	3.42908618177145	1.99858173085807	1.71575979547216	0.0862060154958399	0.973563783727825
1422	evg11167276	88.1182250513639	-3.79493467913144	2.21433537742483	-1.71380302993884	0.0865649067614271	0.975557320019229
1423	evg1248010	163.771968675772	-3.61192894928132	2.1074657408551	-1.71387315070459	0.0865520250687834	0.975557320019229
1424	evg11378716	105.408887640737	3.7209897568972	2.17113865144016	1.71384252886336	0.0865576503324436	0.975557320019229
1425	evg1510730	49.1303866373667	-4.10868365294512	2.3991178059746	-1.71258103404223	0.0867896449414511	0.976718248261156
1426	evg11527891	55.4701242584181	4.00574700687229	2.33884835808392	1.71270060883894	0.08676763308041	0.976718248261156
1427	evg11264778	66.627443289281	3.90124725900075	2.27901823997319	1.7118104588082	0.0869316040220439	0.977630260228283
1428	evg11108380	1851.11050801887	-3.40821790697334	1.99226227669149	-1.71072752159586	0.0871314246757588	0.979191248737098
1429	evg11051474	1823.06499482059	3.40332224975905	1.99163610387709	1.70880726812185	0.0874866559821554	0.979752864760383
1430	evg1226003	533.681727264901	-3.45201282265984	2.01939737344078	-1.70942721232626	0.0873718438351069	0.979752864760383
1431	evg11405330	2009.97373790721	3.40229109154251	1.9906884897725	1.70910270945071	0.0874319257993149	0.979752864760383
1432	evg11050850	569.487657214724	3.44705499886547	2.0162091295038	1.70967135721373	0.0873266621809139	0.979752864760383
1433	evg1629679	142.57529845281	3.6262730359086	2.12095814365164	1.70973342720722	0.0873151784631177	0.979752864760383
1434	evg139120	112.562161858304	-3.69365256020577	2.16219509454453	-1.70828828976871	0.0875828630750746	0.980146294720221
1435	evg1532733	118.67314606004	-3.67550540896272	2.15261305822137	-1.70746219109144	0.0877361795139988	0.980515046814281
1436	evg1280179	174.60077715709	-3.58169864207129	2.09768588230493	-1.70745232748372	0.0877380114173297	0.980515046814281
1437	evg1514250	60.2412670041579	3.92743591086819	2.3065813614502	1.70270859571974	0.0886226154660625	0.988336159137853
1438	evg1273439	76.7080732938883	3.80904368485355	2.23690103593469	1.70282172687266	0.0886014355825103	0.988336159137853
1439	evg1121506	148.763680427998	-3.60389877524554	2.11643625017981	-1.70281470795038	0.0886027495134895	0.988336159137853
1440	evg1528152	87.3270478116233	3.75115902945354	2.20523704159958	1.70102304590922	0.088938659743556	0.991171952475407
1441	evg11329881	54.3934352321625	3.97568992283098	2.33998840043332	1.69902120971828	0.089315187391717	0.994677395740648
1442	evg1740435	171.740499440376	3.55488958419574	2.09368066481522	1.69791393880474	0.0895240060734029	0.995665803660914
1443	evg180548	224.297027515924	3.50899780928536	2.06667825466567	1.69789264553568	0.089528025590896	0.995665803660914
1444	evg1323014	59.7029224910301	3.91363018033376	2.30694934699606	1.69645258376817	0.0898002026082265	0.998001143668157
1445	evg1455027	425.3110848267	-3.01447913586787	1.97689558218779	-1.52485501157922	0.127295265145645	0.999994238426581
1446	evg1706181	172.227245437869	0.272107928709538	1.80548914866104	0.150711472794691	0.880203322634218	0.999994238426581
1447	evg11526729	104.830984265622	-0.520137157264582	1.87007720552263	-0.278136729183446	0.78090740184707	0.999994238426581
1448	evg11004248	83.0460909644185	-0.343177056553535	1.90258038142438	-0.180374537603827	0.856858542514086	0.999994238426581
1449	evg1799367	339.255080450225	0.787369103403429	1.77849213128861	0.442717226324156	0.657970280854486	0.999994238426581
1450	evg11421700	240.077573547705	-1.15803487379051	1.82096318859811	-0.635946339300816	0.524811397906932	0.999994238426581
1451	evg142174	663.477793345379	0.675981188144102	1.74983809642395	0.386310704702092	0.699266573494725	0.999994238426581
1452	evg1568427	4264.95098765477	-0.302042157411511	1.71620940176878	-0.175993766902929	0.860298839308376	0.999994238426581
1453	evg11506313	415.871996366491	1.60118925893753	1.82866936490732	0.875603479592754	0.381245633124609	0.999994238426581
1454	evg1656713	57.2502730478344	-0.0636252469154897	1.97763012452383	-0.0321724705375882	0.974334510138813	0.999994238426581
1455	evg1290923	809.307238184253	0.0973117034800846	1.72987648203123	0.0562535559566778	0.955139817186852	0.999994238426581
1456	evg11482159	249.298228291725	-0.0815271628211227	1.77481233057243	-0.0459356526978982	0.963361537414936	0.999994238426581
1457	evg163298	2124.04945622415	0.0340083630279115	1.71695820396793	0.0198073330785324	0.984197068081264	0.999994238426581
1458	evg175190	206.875648686941	-0.487222149131925	1.79604353224053	-0.271275244940263	0.786179344525854	0.999994238426581
1459	evg11169169	450.666595409863	-2.30364486914852	1.89614411869897	-1.21491022039462	0.22440033528457	0.999994238426581
1460	evg140129	1425.39695477022	-0.115277428256076	1.72121080685933	-0.0669746133342149	0.946601913434945	0.999994238426581
1461	evg11008314	127.70460624673	-0.136530448356082	1.83523235278952	-0.0743940941039741	0.94069680800524	0.999994238426581
1462	evg1319765	1537.2917758263	-1.23847148380592	1.77058806319471	-0.699469012329904	0.484258972042849	0.999994238426581
1463	evg1441062	513.014801802461	0.772009991371485	1.76164572092003	0.43823226327726	0.661217922961995	0.999994238426581
1464	evg152005	1086.90381240087	0.0672328465614243	1.72450593076992	0.0389867296840247	0.968900968748733	0.999994238426581
1465	evg1260373	335.67586341566	0.661359599252528	1.77296092156602	0.373025480261777	0.709129479939974	0.999994238426581
1466	evg1799635	333.988591954387	2.64724409027197	1.94500764254858	1.36104559815675	0.173499280001868	0.999994238426581
1467	evg1424341	112.190652545731	0.526370615065658	1.86044053285546	0.282927944091698	0.777232073099649	0.999994238426581
1468	evg11051232	688.659588925904	1.16669666079435	1.77813186991918	0.656136184571829	0.511736504411971	0.999994238426581
1469	evg11159722	185.291989596715	-0.253714041844545	1.79882709488488	-0.141044151806476	0.887835062856341	0.999994238426581
1470	evg137064	593.389809607494	-0.880353236497143	1.76337284304075	-0.4992439573806	0.617607530817966	0.999994238426581
1471	evg1222890	117.144110046715	-2.48384430307749	2.01236011960244	-1.23429413994161	0.217093318772247	0.999994238426581
1472	evg11695883	641.004919835706	-0.0452963290692688	1.73495133520837	-0.0261081265797168	0.9791710952	0.999994238426581
1473	evg136488	459.782333172091	-0.380789417257652	1.74997410899924	-0.217597172037827	0.82774298808592	0.999994238426581
1474	evg11110152	176.160772279796	-0.528048149846696	1.8107385340142	-0.291620319514643	0.770576937689401	0.999994238426581
1475	evg168487	47.8765427074301	-0.831175040244053	2.04735417175581	-0.405975210205686	0.68476081509099	0.999994238426581
1476	evg11464146	320.225547883944	-0.355066196385459	1.76467377036488	-0.201207839289209	0.840536061979707	0.999994238426581
1477	evg1624286	539.130530515983	-0.654829198500862	1.75463211479525	-0.373200281118344	0.708999386963447	0.999994238426581
1478	evg165229	137.004378714724	0.107861636970564	1.82671033655308	0.0590469297798434	0.952914728733932	0.999994238426581
1479	evg139752	823.809860978801	-0.953931435758245	1.76009917358427	-0.541975957988582	0.587835068297683	0.999994238426581
1480	evg1450229	69.6081175424775	-1.31879219752105	1.9864986222355	-0.663877730776856	0.50676857030207	0.999994238426581
1481	evg11141322	2166.62683137584	-0.18852570984703	1.71802080060505	-0.109734241739469	0.91262014341076	0.999994238426581
1482	evg1720933	401.634245952204	-1.70625162828269	1.83993025827978	-0.927345816834341	0.353747013119965	0.999994238426581
1483	evg169640	1157.98936744104	0.343662396331864	1.72753684162108	0.198932021622983	0.842315920455579	0.999994238426581
1484	evg1815147	236.961023203336	0.182712916663404	1.77902506793138	0.102703958452851	0.918197931870408	0.999994238426581
1485	evg11356076	441.115710165778	0.0725935046561011	1.74660230046567	0.0415626984097906	0.966847309887609	0.999994238426581
1486	evg1803834	51.8461885103022	-0.00917771433436239	2.00318774963254	-0.00458155474245782	0.99634446099521	0.999994238426581
1487	evg161100	404.671678572599	0.317206060679003	1.75319612441741	0.180930163066845	0.856422392855248	0.999994238426581
1488	evg164984	1184.68815938124	-1.82646208820815	1.82509669323661	-1.0007481219908	0.316948596050369	0.999994238426581
1489	evg11173621	48.2996505356392	-0.0552738788119898	2.02307067697277	-0.0273217735006169	0.978203090607474	0.999994238426581
1490	evg1862824	13712.3210096232	-0.111647282846577	1.71074899436179	-0.0652622232802937	0.947965219650087	0.999994238426581
1491	evg11189749	108.943385961752	2.23935717424329	1.99446568430583	1.12278551186139	0.261528600027732	0.999994238426581
1492	evg150879	485.932460896038	-0.802046581321069	1.76508710242819	-0.454394902221943	0.649544620837707	0.999994238426581
1493	evg11049867	1875.5699243805	-0.978268042121656	1.75050249567192	-0.558849841425763	0.576264203703428	0.999994238426581
1494	evg167722	117.739212927041	-0.653515607135012	1.85930049473587	-0.351484662638058	0.725224776850786	0.999994238426581
1495	evg11047686	229.539436704465	-0.0567048968826867	1.78020562155739	-0.0318530040552726	0.974589276933751	0.999994238426581
1496	evg163432	1952.43795307286	0.0853718379038071	1.71785936702569	0.0496966396333246	0.960364134336705	0.999994238426581
1497	evg1320233	522.460770064754	-0.120452561157763	1.74118465977069	-0.0691785104364668	0.944847528308628	0.999994238426581
1498	evg178814	289.013605776179	3.45527538521132	2.0445182166912	1.69001936837876	0.0910242492696255	0.999994238426581
1499	evg1452850	764.072539477348	0.315766890422312	1.73421528309131	0.182080560297823	0.855519504348629	0.999994238426581
1500	evg1719590	47.6340296839444	-0.611695418853934	2.03910007391439	-0.299983030101943	0.764190099879741	0.999994238426581
1501	evg1229191	1566.81988637384	-0.197022141219692	1.72106278437081	-0.114477021413091	0.908859660892737	0.999994238426581
1502	evg174384	270.51381797042	1.63331824625868	1.8518105396502	0.882011529412293	0.377770572491963	0.999994238426581
1503	evg1270310	1047.276152393	-0.918814453774139	1.75373854884948	-0.523917578465111	0.600335867853401	0.999994238426581
1504	evg1638706	660.428321071336	-0.554192239048752	1.74499979244963	-0.317588713446652	0.750796936599911	0.999994238426581
1505	evg1268628	470.017758723604	0.274878754183652	1.74675596425671	0.157365287314545	0.874956969273146	0.999994238426581
1506	evg11274224	226.737637305471	-0.914368409779425	1.80898973821374	-0.505458041283475	0.613237161602161	0.999994238426581
1507	evg173214	56.9871206180946	0.443510155504238	1.98464337679439	0.223470957397192	0.823168984250265	0.999994238426581
1508	evg11590173	145.652289935192	-2.2130379827948	1.95903271476311	-1.12965851265144	0.258620145144442	0.999994238426581
1509	evg11514760	49.2490632233278	-0.493051592270632	2.02539589218134	-0.243434675746092	0.807668684212367	0.999994238426581
1510	evg11201727	180.500207444721	-0.218018463108904	1.80050888639017	-0.121087135285407	0.903622018751334	0.999994238426581
1511	evg11069620	633.368339521688	1.81400990363705	1.8354311413983	0.9883290430907	0.322991526042557	0.999994238426581
1512	evg151633	3138.51583247521	-0.610742051004653	1.72753863304931	-0.353533078404516	0.723688834748965	0.999994238426581
1513	evg156989	115.314082692185	0.21321403986619	1.84895085037603	0.115316229105186	0.908194475209778	0.999994238426581
1514	evg1981596	55.9637500579954	0.798173325365145	2.00259979323539	0.398568564753331	0.690211128030235	0.999994238426581
1515	evg1292985	55.105494747929	-1.78677535404914	2.08010450291544	-0.858983455660437	0.390349643756124	0.999994238426581
1516	evg1981208	79.0644055078982	-1.78677585630169	2.00166947156203	-0.89264280725996	0.372048487256314	0.999994238426581
1517	evg1985243	983.827177666848	-3.25752154531684	1.98299308145809	-1.64272965739325	0.100438879784348	0.999994238426581
1518	evg1198029	548.557579322544	-0.535489753062391	1.7493424762444	-0.306109158346177	0.759521535074486	0.999994238426581
1519	evg1802669	439.700190886851	0.956437813115177	1.77726478094641	0.538151559277433	0.590472419389721	0.999994238426581
1520	evg1699232	178.726938457389	2.71070328940162	1.99220869394654	1.36065227384976	0.173623603648613	0.999994238426581
1521	evg1281563	83.4691987926276	0.092198919345101	1.89766752466574	0.0485853913537046	0.961249712226745	0.999994238426581
1522	evg1841744	146.501945492653	-0.428647918615253	1.82549890250176	-0.234811381166985	0.81435513379533	0.999994238426581
1523	evg1323745	342.786138870197	0.196341684469132	1.75828752791827	0.111666426196853	0.911087900804735	0.999994238426581
1524	evg114460	448.170947203638	0.473866701715418	1.75376964231343	0.270198941914819	0.787007206662577	0.999994238426581
1525	evg11065305	318.78594929772	0.451157882674547	1.76767396922572	0.255226863397306	0.798547883971055	0.999994238426581
1526	evg1836619	262.521207898519	1.2174483212637	1.81930628087018	0.669182717646307	0.503378929279533	0.999994238426581
1527	evg11166471	100.926696582555	-0.115110532515236	1.86680612315271	-0.061661750027279	0.950832201033585	0.999994238426581
1528	evg11177991	63.3320180907095	1.32012363338611	2.00558886346495	0.658222458966692	0.510395195277678	0.999994238426581
1529	evg1716424	148.798079438421	1.16128275985264	1.8604449340019	0.624196254685524	0.532498706240835	0.999994238426581
1530	evg1326113	164.785019532744	0.0556737668376482	1.80725059453826	0.0308057814482957	0.975424429680756	0.999994238426581
1531	evg11137208	10596.1593740717	0.387453192318664	1.71593675602499	0.225796895461467	0.821359391791476	0.999994238426581
1532	evg163461	970.750393854353	0.257978552425595	1.72848608836493	0.149251159244001	0.881355452787683	0.999994238426581
1533	evg1800245	316.887123922343	0.593356644674874	1.7730055206481	0.334661476100751	0.737880464913298	0.999994238426581
1534	evg1746042	202.728847980388	-0.234798357120593	1.79116868750941	-0.131086680309868	0.895706737809574	0.999994238426581
1535	evg163559	1256.77988547629	0.177565566256406	1.72339861151385	0.103032209188349	0.917937407743283	0.999994238426581
1536	evg11058199	219.175014863864	0.0487213803668759	1.78344054805783	0.0273187577909079	0.978205495897873	0.999994238426581
1537	evg138773	636.144339662865	0.979300756184031	1.76738150280949	0.554096981680131	0.579512475686097	0.999994238426581
1538	evg11169721	203.031559272115	1.24069150858111	1.83847102316892	0.674849640242119	0.499771298513059	0.999994238426581
1539	evg1409369	242.671258933637	2.28436766331847	1.92267817795611	1.18811753808266	0.234787105656676	0.999994238426581
1540	evg11112379	78.1597115337601	-0.0633026445529737	1.90988257991633	-0.0331447834639901	0.973559130311976	0.999994238426581
1541	evg1604136	132.44650983361	0.692955446543943	1.84610047213048	0.375361718934097	0.707391470848359	0.999994238426581
1542	evg1304353	1408.61367758459	0.459776400580611	1.72845230323333	0.266004679284775	0.79023560527145	0.999994238426581
1543	evg1770760	25525.8665224342	-0.946377732897094	1.74039274449228	-0.543772511056507	0.586598027341673	0.999994238426581
1544	evg11596630	329.637117135814	-0.783570944911583	1.77985183114281	-0.440245042424944	0.65975964007079	0.999994238426581
1545	evg11159110	221.739461090936	-0.0272482615957772	1.78255766611989	-0.0152860477468248	0.987803973469507	0.999994238426581
1546	evg1716	4116.62245470863	-0.200598918609658	1.71455753394684	-0.116997484562614	0.906862046820624	0.999994238426581
1547	evg1964679	2932.69451345775	-2.30279357670574	1.86515725505342	-1.23463776068565	0.216965348995149	0.999994238426581
1548	evg1285058	272.940668155798	-0.188058945031785	1.77024658692621	-0.106233191703718	0.915397336770116	0.999994238426581
1549	evg156243	12211.9204525256	-0.0422396198693946	1.71051986821112	-0.0246940246964621	0.980299021230206	0.999994238426581
1550	evg11024703	5440.52168932326	0.922106767035376	1.74127730851451	0.529557677301858	0.596418644733701	0.999994238426581
1551	evg11193507	59.8233190275123	-1.8600240064628	2.06696814807995	-0.899880343192814	0.368183931945143	0.999994238426581
1552	evg184234	49.7254895176933	0.688549271646971	2.02909337467115	0.339338386415343	0.734354828138257	0.999994238426581
1553	evg1229820	113.427296970455	1.17421592244281	1.89317563832794	0.620236125307359	0.535102340990323	0.999994238426581
1554	evg1270258	48.6694398976918	0.242960806227718	2.02246622627179	0.120130958466284	0.904379408660139	0.999994238426581
1555	evg11375488	5530.06059350511	0.747648173725505	1.73156285608635	0.431776513972658	0.665903850747137	0.999994238426581
1556	evg11082253	210.306949976685	-0.301356387024078	1.78957313602893	-0.168395681046481	0.866272005614367	0.999994238426581
1557	evg11263452	852.20280418236	0.0929938504016387	1.72882483178394	0.0537902097956797	0.957102309679387	0.999994238426581
1558	evg1317666	430.44857703345	1.54973651107487	1.82282162887388	0.850185496225585	0.395221964081624	0.999994238426581
1559	evg189706	129.37295825227	0.0682664083019014	1.83314752037023	0.0372399970778751	0.970293647660164	0.999994238426581
1560	evg11605459	1653.2886788754	0.375053411114191	1.72405496513792	0.217541446588501	0.827786410570619	0.999994238426581
1561	evg11030122	647.157182849949	1.24253355811184	1.78524366360519	0.696002222801687	0.486427437710895	0.999994238426581
1562	evg1825847	99.0072318009234	0.508668554339975	1.87781551102794	0.270883135937845	0.786480915848095	0.999994238426581
1563	evg11514318	191.621407514639	-1.03015740173312	1.82883258308832	-0.563286881073342	0.573239549898407	0.999994238426581
1564	evg158057	2086.66289174536	0.633774198212654	1.73114649309577	0.366100847467443	0.714289825162394	0.999994238426581
1565	evg1439828	2611.9890993784	0.0690787240326934	1.71562656478705	0.0402644290141705	0.967882312303434	0.999994238426581
1566	evg11471620	69.0611732767438	-0.141449555062284	1.93517961635304	-0.0730937603243539	0.941731506918105	0.999994238426581
1567	evg11590569	48.8173556425129	0.362076258219159	2.02380227870603	0.17890890924911	0.858009227089146	0.999994238426581
1568	evg11069605	58.5247563840251	-2.23928458086246	2.11090384402587	-1.06081789902459	0.288772666239538	0.999994238426581
1569	evg1424375	53.5145405158421	0.486230794146893	2.00194370590359	0.242879354056277	0.808098859828722	0.999994238426581
1570	evg1979218	109.412932454033	-0.102812162548552	1.85503401008427	-0.0554233302406573	0.955801209556421	0.999994238426581
1571	evg151233	984.209006682549	0.294247205416025	1.72895135892114	0.170188249598666	0.864862092376314	0.999994238426581
1572	evg11022290	12061.9149678213	0.934999835295121	1.74040574829111	0.537230951008516	0.591108094304743	0.999994238426581
1573	evg135136	105.801036359565	-0.918486553222654	1.88709510697713	-0.486719800092081	0.626456911667666	0.999994238426581
1574	evg1764326	1047.42578808834	-2.50157840995038	1.89714690770546	-1.31860026220951	0.187302786009814	0.999994238426581
1575	evg11037170	909.337840545275	0.121133067367568	1.72782144472999	0.070107398965926	0.944108177672058	0.999994238426581
1576	evg1739308	47.3502378479505	0.397637258484255	2.03341183133255	0.195551758063527	0.844961022622124	0.999994238426581
1577	evg176785	82.4578678861766	1.08075968219329	1.93607317704812	0.558222537766413	0.576692432672546	0.999994238426581
1578	evg1856210	458.150100127496	-0.0509675211738071	1.74514731835263	-0.0292052829224291	0.976700867869552	0.999994238426581
1579	evg11167306	457.283245064824	-0.168066019597201	1.74611686704866	-0.0962513006825665	0.9233209878582	0.999994238426581
1580	evg1533742	78.7100957005361	0.721006164092855	1.92476146537637	0.374595074279434	0.707961636895327	0.999994238426581
1581	evg11197180	208.872511242025	-0.10407571986618	1.7873333884202	-0.0582296064855428	0.953565738160356	0.999994238426581
1582	evg11113933	103.786974299269	-0.161632855512867	1.86310814636236	-0.0867544140303652	0.930866723277079	0.999994238426581
1583	evg11055657	1732.68159493284	-0.170997955930982	1.71971416540805	-0.0994339404597559	0.920793735694517	0.999994238426581
1584	evg1979845	120.274419995254	0.0333937866693454	1.84204402563334	0.0181286582756152	0.985536215707723	0.999994238426581
1585	evg157675	6580.21422312004	-1.13621888071192	1.75490558512918	-0.647452997095726	0.517338805534796	0.999994238426581
1586	evg11078894	90.2819228070021	2.82791069069492	2.08759663942867	1.35462504455308	0.175537049979436	0.999994238426581
1587	evg170201	205.181497423584	0.527148806996351	1.79785587317324	0.293209714339297	0.769361859278548	0.999994238426581
1588	evg1185338	275.713228395932	0.86965459363792	1.79375143948989	0.484824471491564	0.627800862255619	0.999994238426581
1589	evg152226	2603.07287587662	-1.06188901201566	1.7535383909552	-0.605569297765544	0.544800795057167	0.999994238426581
1590	evg1441109	93.1559601278858	-1.14041667041729	1.92035977914749	-0.59385573620145	0.552608606609407	0.999994238426581
1591	evg1700946	384.962765550453	0.0521258825693901	1.75188793682796	0.0297541192410808	0.976263150091238	0.999994238426581
1592	evg1735606	3287.4979466194	-0.73997535295546	1.73322749199406	-0.426934927107651	0.669426725033328	0.999994238426581
1593	evg11070563	59.5722062514208	-0.173807635884129	1.96882467865679	-0.0882798949892826	0.929654218033765	0.999994238426581
1594	evg11181429	64.9023329165424	-0.253351940702176	1.95014014567101	-0.12991473523817	0.896633886058051	0.999994238426581
1595	evg155653	365.821436200296	-0.50410432631556	1.76300710384327	-0.285934370438235	0.774928388426797	0.999994238426581
1596	evg11108807	298.334017650427	-0.441646681364397	1.77095023835752	-0.249384015314854	0.803063748561337	0.999994238426581
1597	evg1399819	876.012079246987	-1.62689600909196	1.81110493305637	-0.898289204229847	0.369031386554604	0.999994238426581
1598	evg11175767	3245.91470286894	0.214111004445934	1.71583169891028	0.124785551276338	0.900693326387464	0.999994238426581
1599	evg1559231	65.2067641587904	-1.35752692791426	2.00341278512685	-0.677607200070007	0.49802077970522	0.999994238426581
1600	evg1809699	1850.40532830519	0.608926423723114	1.73109980864049	0.351756970154905	0.725020531483948	0.999994238426581
1601	evg11007946	233.742995778217	0.400030167367101	1.78444846327203	0.224175803112627	0.822620510670484	0.999994238426581
1602	evg11164783	776.352986198538	0.0238007954003171	1.73043020673778	0.0137542648687268	0.989026030426039	0.999994238426581
1603	evg11409489	51.9442256900092	3.19670771114157	2.24925284985971	1.42123092623444	0.155249636737355	0.999994238426581
1604	evg138925	336.367283525172	0.0331810588770748	1.75791009985154	0.0188752876952451	0.984940593591293	0.999994238426581
1605	evg11469202	91.5443664895447	0.340125423392381	1.88555559687856	0.180384722654395	0.856850547155021	0.999994238426581
1606	evg1712263	537.594614700574	2.60931271222139	1.9230597495208	1.35685472740594	0.174827374256371	0.999994238426581
1607	evg1989082	137.078336587134	0.128945634894963	1.82681161099529	0.0705850751762579	0.943727989066471	0.999994238426581
1608	evg1529118	638.820582673813	0.65634476043335	1.74990371646817	0.375074785119064	0.707604848979551	0.999994238426581
1609	evg1417496	370.888410435677	-0.434375372251734	1.76015418651643	-0.246782569151751	0.805076501144831	0.999994238426581
1610	evg11396923	72.9775006134595	0.0945697555714642	1.92334645428645	0.0491693815020702	0.960784311763063	0.999994238426581
1611	evg1531980	63.2253811583967	0.561135353170084	1.96362696805988	0.285764741622235	0.775058314585162	0.999994238426581
1612	evg1426619	91.1625374738438	-0.469925989821869	1.88999890541823	-0.248638233850131	0.803640630694345	0.999994238426581
1613	evg1319506	1416.25025789861	-0.906977013851184	1.74896320919111	-0.518579812934234	0.604053789469707	0.999994238426581
1614	evg1872295	531.887818871315	-0.011686639800938	1.74012092121048	-0.00671599292812849	0.994641453214699	0.999994238426581
1615	evg1199096	214.933616878646	0.368783871009659	1.78936239675266	0.206097921627798	0.836714422223939	0.999994238426581
1616	evg1357777	76.3967622495556	-0.201821879054233	1.91550840272385	-0.105362043187721	0.916088533524966	0.999994238426581
1617	evg18223	188.203865829064	1.95710922931261	1.90748453699703	1.02601577698433	0.30488414745827	0.999994238426581
1618	evg165227	86.9830577073883	-0.351282058888019	1.89464868012052	-0.185407491411904	0.852909432993926	0.999994238426581
1619	evg1441140	395.77437452656	0.382273315774241	1.75565246088201	0.217738603904667	0.827632783656914	0.999994238426581
1620	evg1261552	207.6358668173	-0.434855200091748	1.79412112811365	-0.242377837971818	0.808487405219622	0.999994238426581
1621	evg1431647	46.9804484858979	0.0903574813946867	2.03118292062074	0.0444851522122257	0.964517687078979	0.999994238426581
1622	evg173685	570.529947230556	0.00604184109293978	1.73803391807265	0.00347625039426142	0.997226359067194	0.999994238426581
1623	evg174458	337.485251363936	-0.0685544827500385	1.75788701003077	-0.0389982304658128	0.968891799425739	0.999994238426581
1624	evg11345840	89.2224332859583	0.425516528627726	1.89192103775827	0.224912414490575	0.822047411343075	0.999994238426581
1625	evg181555	196.366751002561	0.279641740443586	1.79438577740135	0.155842597486793	0.876157092871561	0.999994238426581
1626	evg1764736	158.818511174788	-0.687702008179207	1.82681344148843	-0.376448953440418	0.706583158304679	0.999994238426581
1627	evg1109883	96.9604906807251	0.925928932219067	1.89981577760966	0.487378272741827	0.625990287927295	0.999994238426581
1628	evg1537727	217.897091626631	-0.0909374285302062	1.78409191054336	-0.050971268908736	0.959348414867237	0.999994238426581
1629	evg11047019	70.3356566129345	-1.87423801521839	2.0327388434431	-0.922025975576754	0.356515026681692	0.999994238426581
1630	evg160274	1701.4799725282	0.548271338386268	1.72952837564908	0.317006269515818	0.751238845039479	0.999994238426581
1631	evg1452719	117.18022900766	-0.504383107100063	1.85422365693451	-0.272018483430383	0.785607807314695	0.999994238426581
1632	evg1410552	115.630553588081	0.150750214148892	1.84785012787149	0.0815814074286094	0.934979586726198	0.999994238426581
1633	evg1992941	183.680395958374	0.4675307615713	1.80486153631608	0.259039683745259	0.795604621984342	0.999994238426581
1634	evg168247	1022.1614348828	-0.682145529152007	1.74154498190049	-0.391689870914277	0.695287375081856	0.999994238426581
1635	evg1710175	56.8065258133712	-0.371746019534548	1.98404897224064	-0.187367360753563	0.851372611735688	0.999994238426581
1636	evg1523082	109.261576808169	-1.53754889017787	1.92754647111232	-0.797671502721594	0.425061145253745	0.999994238426581
1637	evg11459335	5457.55091943341	0.951335941060366	1.74305521530847	0.545786463162618	0.585212729454843	0.999994238426581
1638	evg1993503	154.018129270188	-0.142264871200999	1.81451622917863	-0.0784037469124199	0.937506893103135	0.999994238426581
1639	evg1441462	92.2013875886336	1.60972511991521	1.95779144267115	0.822214810439129	0.410954651038867	0.999994238426581
1640	evg1989635	348.535933462486	-0.113342833793072	1.75665468107019	-0.0645219774919117	0.948554608062292	0.999994238426581
1641	evg1862451	1630.70400858185	0.195483674803989	1.72061805090268	0.113612474715951	0.909544997992981	0.999994238426581
1642	evg136256	6970.92162341121	-0.0393825999882272	1.71153629972729	-0.0230100874836848	0.981642226432094	0.999994238426581
1643	evg1197944	94.6144781698422	-0.259271826250401	1.87885603594533	-0.137994514369458	0.890244752969969	0.999994238426581
1644	evg1578177	1055.02624944141	-0.799834619200398	1.74689176990267	-0.45786157618967	0.647051893595617	0.999994238426581
1645	evg1276515	3099.87026421493	0.155429651709719	1.71530954142194	0.0906131796951776	0.927799959135177	0.999994238426581
1646	evg1979831	1305.14661408226	-0.0385130228952053	1.72186179347133	-0.0223670814006284	0.982155139015959	0.999994238426581
1647	evg11112464	185.008197760721	0.00285552289611018	1.79672042458464	0.00158929728689999	0.998731924766088	0.999994238426581
1648	evg1558934	87.6125595981384	-2.60305844267972	2.06938494813214	-1.25788990831758	0.208431573862842	0.999994238426581
1649	evg11486523	139.137117360981	0.286145456256099	1.82728520676027	0.156595946378523	0.875563297451156	0.999994238426581
1650	evg1768534	847.242466879291	-0.900435175090702	1.75632671400734	-0.512680908346613	0.608174546612975	0.999994238426581
1651	evg11434694	221.952734955562	0.363836089701631	1.78690616729904	0.203612308446827	0.838656473889203	0.999994238426581
1652	evg1609147	49.4743767416017	3.62258282783404	2.31818355318148	1.56268161891771	0.118127499923477	0.999994238426581
1653	evg1689380	56.3421391726539	-0.350684506165972	1.98561097317066	-0.176612896939219	0.859812463046933	0.999994238426581
1654	evg1969736	402.600858145104	2.8908389737839	1.96431987321536	1.47167424878309	0.141108864687367	0.999994238426581
1655	evg1325575	148.161697745587	0.28169376013994	1.8204044348161	0.154742404903225	0.877024398335062	0.999994238426581
1656	evg1248640	63.4592944292765	1.82987711542171	2.04842193192832	0.893310644110865	0.371690839408909	0.999994238426581
1657	evg1245488	125.255396704577	-0.28199164477439	1.83966702493153	-0.153284067688763	0.878174264336214	0.999994238426581
1658	evg143004	75.8257386765255	-0.772842413054089	1.93495153891634	-0.399411766915318	0.689589825090876	0.999994238426581
1659	evg11624755	34546.919288521	-0.905761939662132	1.73776147072656	-0.521223398561961	0.602211155997981	0.999994238426581
1660	evg1689764	48.5008847466166	0.514867811167989	2.02975782925869	0.25365972420268	0.799758451939556	0.999994238426581
1661	evg1731761	810.901632317382	1.22970161013088	1.77926179176238	0.691130229303045	0.489483704828582	0.999994238426581
1662	evg1989302	61.9474579211636	0.0734895421579798	1.95865804583231	0.0375203534452341	0.970070111869189	0.999994238426581
1663	evg1983393	48.0777769184076	-0.236587032774512	2.02619793048186	-0.116764028437364	0.907047049858986	0.999994238426581
1664	evg1999084	79.2037215001133	-0.53810366915897	1.91689635667209	-0.280716099900763	0.778928159155812	0.999994238426581
1665	evg1433598	545.733420566775	-0.198759931942526	1.74072711688223	-0.114182131142141	0.909093416543447	0.999994238426581
1666	evg11531729	208.502721879973	-0.173806876712046	1.78814217948738	-0.0971996962578632	0.922567809255435	0.999994238426581
1667	evg1366338	138.800007058831	0.476247583639251	1.83258147079948	0.259877986996935	0.794957891861327	0.999994238426581
1668	evg1677411	567.556152779444	-0.549139460854178	1.74885511379818	-0.313999402535726	0.753521492542035	0.999994238426581
1669	evg1457686	128.710777301617	0.962403029470722	1.8635562396502	0.516433584881436	0.605551614120144	0.999994238426581
1670	evg1577060	81.9074837194006	0.301750067669974	1.9039189909119	0.158488921592955	0.874071549623219	0.999994238426581
1671	evg11571124	83.6618332509992	1.46113574899418	1.96142444701462	0.744936034226604	0.456310390039356	0.999994238426581
1672	evg1317687	3792.39458196191	1.18053310166002	1.75991948898418	0.670788129257789	0.502355510739023	0.999994238426581
1673	evg11121356	76.8989878017387	-3.73161946442269	2.23202217167059	-1.67185591244808	0.0945527382393945	0.999994238426581
1674	evg182148	66.2335746199319	0.545055721941537	1.95272874103763	0.279125159827324	0.780148775404781	0.999994238426581
1675	evg1741431	1040.49954733957	0.721122747232414	1.74305153014766	0.413712810413197	0.679084444181197	0.999994238426581
1676	evg1759850	516.508021310967	0.726409562341605	1.75916412814946	0.412928816997734	0.679658767321589	0.999994238426581
1677	evg11446054	696.987589349434	0.502722257379267	1.74177198820162	0.28862690454583	0.772866904481062	0.999994238426581
1678	evg1597446	208.783073814924	-1.1063598239401	1.82717667948174	-0.605502377719657	0.544845245298162	0.999994238426581
1679	evg138879	2089.25829708182	-0.404764281039615	1.72279075025095	-0.234946862223781	0.814249976595265	0.999994238426581
1680	evg137172	221.952734955562	0.363836089701631	1.78690616729904	0.203612308446827	0.838656473889203	0.999994238426581
1681	evg1781416	80.8393944457509	-0.708779429944019	1.91990104305033	-0.369174980403113	0.711997303490968	0.999994238426581
1682	evg1200818	101.970706548908	-0.483002252253331	1.87289837643743	-0.257890261601958	0.796491600832845	0.999994238426581
1683	evg11045944	552.300191656621	-1.80719373919933	1.83869740036082	-0.982866315493073	0.325673238170111	0.999994238426581
1684	evg1184	16555.0603908729	-0.738528159917037	1.72912777086763	-0.427110230001374	0.669299042138743	0.999994238426581
1685	evg1438427	101.982746202556	0.100003802378803	1.8650693087885	0.0536193491081373	0.957238440328004	0.999994238426581
1686	evg11078192	329.643996937898	0.0644429322700059	1.75899180169327	0.0366362891560784	0.970775008380212	0.999994238426581
1687	evg1787907	849.487002309424	0.967324858406128	1.76024491632852	0.549539924491732	0.582634973630647	0.999994238426581
1688	evg1767805	3453.70536523315	0.256413529852192	1.71622332653747	0.149405689741738	0.881233522358386	0.999994238426581
1689	evg168488	709.601706471732	-1.3197912344198	1.78919549391168	-0.737645069480006	0.460730160152086	0.999994238426581
1690	evg1414999	368.065971630429	-0.923727354595031	1.78256829066399	-0.518200261629781	0.604318552262843	0.999994238426581
1691	evg11071725	111.031405894459	1.24337169158012	1.90098395013593	0.654067432547872	0.513068362324647	0.999994238426581
1692	evg156984	8032.0863762627	0.312208268296339	1.7145971455142	0.182088410162791	0.85551334403557	0.999994238426581
1693	evg1566413	718.370014228683	0.373117413073163	1.73694510443043	0.214812438298396	0.829913554912902	0.999994238426581
1694	evg150513	866.357996971631	-0.351881535405971	1.73254654260328	-0.203100769158699	0.839056270557274	0.999994238426581
1695	evg1403052	109.194498737844	1.1226979215904	1.8947730370426	0.592523695261532	0.553499958391145	0.999994238426581
1696	evg1446801	73.3507298765545	2.78609005175795	2.11991712668007	1.3142447960318	0.188763838029903	0.999994238426581
1697	evg11419946	152.136503400022	-0.913537870715997	1.84277901180652	-0.495739242124554	0.620078396565113	0.999994238426581
1698	evg11030801	539.742832901522	-2.86508330962539	1.95197412386248	-1.46778754625911	0.142161941355703	0.999994238426581
1699	evg11470230	182.916737926972	-0.339324232503804	1.80166416310111	-0.188339336183355	0.850610651252305	0.999994238426581
1700	evg11083887	122.345240422748	0.708907253358023	1.85636623377247	0.381878985116744	0.702551128571131	0.999994238426581
1701	evg178579	636.127140157653	-0.131046658997818	1.73568150433495	-0.0755015587079322	0.939815657408889	0.999994238426581
1702	evg1110041	51.4557597419955	0.0730366442254127	2.00535495925805	0.0364208061461773	0.970946824278382	0.999994238426581
1703	evg162955	57.5787835973788	0.862303381279498	1.99874447262649	0.43142252203273	0.666161176734761	0.999994238426581
1704	evg11338737	1249.66445017019	-0.200816007353764	1.72379409141967	-0.116496516813315	0.90725904648382	0.999994238426581
1705	evg1588492	937.97329677232	0.105503763278995	1.72714494383232	0.0610856452179946	0.951291001257319	0.999994238426581
1706	evg151602	24770.1563823908	-1.25800539497818	1.76212899586304	-0.713912203891775	0.475281470492412	0.999994238426581
1707	evg11542492	250.017167609576	0.109296409786458	1.77478132259235	0.061583029072457	0.950894892125929	0.999994238426581
1708	evg1827747	192.606939163272	-0.17582612951278	1.79443844677717	-0.0979839290829759	0.921945054688201	0.999994238426581
1709	evg1337754	64.0681569137725	-0.464855007020783	1.95803315556965	-0.237409160155688	0.812339384073195	0.999994238426581
1710	evg11298955	55.5612816360404	-0.201821857527548	1.9864286025648	-0.101600358184011	0.919073895132108	0.999994238426581
1711	evg144337	23051.1535539528	0.0315193202463875	1.70985040308216	0.0184339636903738	0.985292657934579	0.999994238426581
1712	evg1697288	343.291804323423	0.0829279010001134	1.75713530815466	0.0471949431641689	0.962357857803447	0.999994238426581
1713	evg11077498	55.9431106517413	1.17368060260065	2.02454816844037	0.579724711368468	0.562100276226819	0.999994238426581
1714	evg11283392	64.1747938460853	0.21321366335238	1.95181323856962	0.109238762776624	0.913013116009689	0.999994238426581
1715	evg1731099	1011.12623233894	0.364158708345082	1.73010389759483	0.210483722307852	0.833290154821353	0.999994238426581
1716	evg1436206	723.037959943152	-0.657972651776388	1.74707773726486	-0.376613265535899	0.70646102801186	0.999994238426581
1717	evg1810920	697.145824797382	-1.41600883163207	1.79742348534657	-0.787799226601872	0.430814153527276	0.999994238426581
1718	evg141421	509.521582293954	-0.874750325246524	1.76754794751261	-0.49489482108676	0.620674366591311	0.999994238426581
1719	evg11606146	981.543083374727	0.0486634622982037	1.72605969082401	0.0281933832050572	0.97750791456556	0.999994238426581
1720	evg149578	59.1611380768599	0.213213638667461	1.97076563817428	0.108188226208867	0.913846384259999	0.999994238426581
1721	evg1519385	101.888148923892	0.255858093346248	1.86721871333073	0.137026311657861	0.891009997576908	0.999994238426581
1722	evg1625160	222.209007583217	-1.04088103188152	1.81824818010882	-0.57246367314897	0.56700788957843	0.999994238426581
1723	evg11182156	338.178391423969	0.780119384617393	1.77826953365101	0.438695805025524	0.6608819671168	0.999994238426581
1724	evg1276674	507.292526418511	-0.178788964471524	1.74273155737526	-0.102591224514692	0.918287407911817	0.999994238426581
1725	evg11556646	2385.13106553644	-0.0875989720718907	1.7163357711132	-0.0510383653048698	0.959294949279069	0.999994238426581
1726	evg1282192	102.398974228681	-2.93466674714374	2.08325262224299	-1.40869461332253	0.158925488416803	0.999994238426581
1727	evg11352050	991.056129707347	-1.6967636014352	1.81540888007004	-0.934645423442977	0.349971061685232	0.999994238426581
1728	evg11157791	3130.32370814285	-0.492352892229603	1.72310115662441	-0.285736499181587	0.775079947322243	0.999994238426581
1729	evg11432230	1481.92484859916	-1.48920795067223	1.79137163724443	-0.83132272483838	0.405791340217783	0.999994238426581
1730	evg1827199	121.824095414832	-0.598710030745404	1.8526854859286	-0.323157943046831	0.746575630067589	0.999994238426581
1731	evg170295	1051.98881682102	0.106200865326875	1.7252457359843	0.0615569498951896	0.950915660895711	0.999994238426581
1732	evg11070933	45.7352043085671	0.308370362953762	2.04176152634746	0.151031527910808	0.87995084548229	0.999994238426581
1733	evg1254144	85.8324108087222	-0.427240921312997	1.89891363925677	-0.224992286368651	0.821985275022277	0.999994238426581
1734	evg168380	453.176003220258	0.648983294147689	1.7599798588192	0.36874472789882	0.712318006410195	0.999994238426581
1735	evg11177488	230.180978248864	-0.459836256559578	1.78738926864046	-0.257266989696846	0.796972673400206	0.999994238426581
1736	evg1722625	288.528579729208	-0.433672497356401	1.77254106597017	-0.244661466908829	0.806718566308214	0.999994238426581
1737	evg1530232	98.2882924830723	0.0225311578077409	1.87035871295322	0.0120464366817449	0.990388566622656	0.999994238426581
1738	evg1396084	284.939042991515	0.9529365516662	1.79675259054466	0.530366037417166	0.595858168696452	0.999994238426581
1739	evg1307683	78.9612084766277	-0.40941632015382	1.91346796208121	-0.213965599773362	0.830573883338752	0.999994238426581
1740	evg1281724	229.76647017326	-0.988852410816502	1.81258673275895	-0.545547638049498	0.585376925961265	0.999994238426581
1741	evg11536318	86.0869634858561	0.146099908006577	1.89287258824101	0.0771842272502575	0.93847698904351	0.999994238426581
1742	evg1633899	163.66705169398	0.266325536389182	1.8101460073826	0.147129311836164	0.883029954136803	0.999994238426581
1743	evg11287934	46.9064906134873	0.0287899698988725	2.03145584042167	0.0141720874882009	0.988692688708681	0.999994238426581
1744	evg1437782	50.3790707157399	0.0129159526188069	2.01103741965837	0.00642253221772522	0.994875595931598	0.999994238426581
1745	evg1193801	569.4532582043	0.000597719628718451	1.73808724778364	0.000343895065958653	0.999725611441744	0.999994238426581
1746	evg1581928	481.780500337921	-0.235644670263166	1.74525730661613	-0.135020016458235	0.892596048402677	0.999994238426581
1747	evg1396337	404.520322926735	2.5373872099573	1.92472275126293	1.31831309641473	0.187398858630734	0.999994238426581
1748	evg11283266	66.6446427944928	0.191518705707144	1.9431875165693	0.0985590449064179	0.921488389065673	0.999994238426581
1749	evg1724254	497.922235979149	0.0221204706125167	1.74222509148237	0.0126966777832912	0.989869788998457	0.999994238426581
1750	evg11171445	366.026110312315	-0.0505375939199241	1.75407140567049	-0.0288115944177348	0.977014853711494	0.999994238426581
1751	evg11272860	236.518995919394	-1.4958760592935	1.84850287788615	-0.809236532541458	0.41837910500831	0.999994238426581
1752	evg1230161	47.1816826968753	0.682696536341976	2.04382393480086	0.334029034848589	0.738357649119065	0.999994238426581
1753	evg11317674	169.03845717161	4.14051755736905e-05	1.80476104869225	2.29421925986785e-05	0.999981694778736	0.999994238426581
1754	evg1278482	376.194457793503	-0.77273258557351	1.77325864122036	-0.435769812485852	0.663003748152625	0.999994238426581
1755	evg1863991	1166.09205434629	-0.887578497659168	1.7503027256112	-0.507099991716707	0.612084660829523	0.999994238426581
1756	evg183144	181.974205041368	1.37576304496399	1.85772585759426	0.740563005752419	0.458958445677339	0.999994238426581
1757	evg1289865	218.526593517381	-0.801329247380977	1.80534198599015	-0.443865624130756	0.657139739271479	0.999994238426581
1758	evg11037080	19727.4489289122	0.258451083421922	1.71229409229708	0.150938489237678	0.880024238269025	0.999994238426581
1759	evg1313835	21142.4900615944	1.25611707039332	1.76208878097006	0.712856857133955	0.475934338223294	0.999994238426581
1760	evg11041940	2866.25282482475	0.566350852231708	1.72628663478608	0.328074631882839	0.742855234244423	0.999994238426581
1761	evg11156067	239.79206176119	0.568056300500899	1.78821290226168	0.317667040531045	0.750737514966341	0.999994238426581
1762	evg1988983	1807.77635463786	0.210017813679215	1.71983109067672	0.122115372153539	0.90280764777469	0.999994238426581
1763	evg1392757	127.388135350834	-0.0808459488167983	1.83511110861907	-0.0440550702554654	0.964860506728567	0.999994238426581
1764	evg11578639	350.790788595746	0.650166178515598	1.77041053693194	0.367240346209367	0.713439746676252	0.999994238426581
1765	evg1536217	1894.51345942072	-0.327001179403516	1.72162310590609	-0.189937726951808	0.849357928723315	0.999994238426581
1766	evg11134419	6423.16726098206	-0.318879490057538	1.71526689130556	-0.185906631599952	0.852517981598012	0.999994238426581
1767	evg11152215	61.8115818299907	0.969284527077748	1.98775873571812	0.487626848098129	0.625814175018529	0.999994238426581
1768	evg1864014	921.559808948746	0.087959373320986	1.72733927882867	0.050921885699625	0.959387765865378	0.999994238426581
1769	evg1234533	158.661995677361	-0.222882963740063	1.8125571674734	-0.122966032597332	0.902133995849351	0.999994238426581
1770	evg11365640	319.037062073812	0.172445874616751	1.76149084773704	0.0978976841340333	0.922013538948174	0.999994238426581
1771	evg1264482	101.079772178939	-2.8406356288624	2.07413336912454	-1.36955302448145	0.17082647197404	0.999994238426581
1772	evg1199760	135.88641087596	0.362960722667029	1.83182359435101	0.198141744536062	0.842934164826987	0.999994238426581
1773	evg11188549	197.644674239794	0.43446710116022	1.79780198250747	0.241665714793713	0.809039197822773	0.999994238426581
1774	evg140827	2173.84374376269	-0.23776370242107	1.71873388410085	-0.138336542160775	0.889974446664442	0.999994238426581
1775	evg145908	47.1610432906212	1.12009958801989	2.06706184605556	0.541880055576134	0.587901137109506	0.999994238426581
1776	evg139976	127.651287780574	-0.306790730079099	1.83807817811389	-0.166908423010552	0.86744210551789	0.999994238426581
1777	evg138581	199.682815607387	0.641074573652281	1.80432090202847	0.35529964372278	0.722365122342332	0.999994238426581
1778	evg1728871	206.266786202445	0.157180881001788	1.78872017613488	0.087873376226699	0.929977317421544	0.999994238426581
1779	evg1358619	136.868502623551	0.501644243107379	1.83497164014713	0.273379834397417	0.78456125241162	0.999994238426581
1780	evg1448465	623.234391050925	0.215537751283319	1.7372144971059	0.12407089144282	0.901259145312981	0.999994238426581
1781	evg1311065	50.8847361689653	-0.766022799970419	2.02701994754913	-0.377905901171135	0.705500498476111	0.999994238426581
1782	evg154705	910.997592798209	0.235461698805774	1.72921070318128	0.136167153240833	0.891689141187845	0.999994238426581
1783	evg11574991	480.829367699711	3.10217286483245	1.98195540412071	1.56520820719916	0.117534097760609	0.999994238426581
1784	evg1966667	2008.82309100854	0.298404703722974	1.72048824595586	0.173441872924384	0.862304113982924	0.999994238426581
1785	evg1224448	165.804950191801	-0.909499841171108	1.8341293520633	-0.495875517257259	0.619982240548568	0.999994238426581
1786	evg1114594	283.468485295911	0.449914533910335	1.77390729817625	0.253629112622114	0.799782103268111	0.999994238426581
1787	evg1573804	45.134941576677	1.68964376215519	2.12384180541998	0.795560082602796	0.426287775757081	0.999994238426581
1788	evg11086877	50.4323891818963	0.444538022055718	2.01672408813386	0.220425800768346	0.825539553405987	0.999994238426581
1789	evg1855248	2564.90545386123	-0.555696154994869	1.72656840024966	-0.32185006682302	0.747566282812665	0.999994238426581
1790	evg1432402	75.8050992702714	-0.513764403282578	1.92440308211829	-0.266973384140006	0.789489653918502	0.999994238426581
1791	evg1734953	204.653472613583	-1.7741389621827	1.88388522369604	-0.941744719830631	0.346323353491065	0.999994238426581
1792	evg11103618	165.435160829748	-1.0091726094804	1.84037631858008	-0.548351225394495	0.58345076021064	0.999994238426581
1793	evg11282012	267.154754602565	-0.458801477695591	1.77775664047002	-0.258078899693655	0.796346015711107	0.999994238426581
1794	evg11053934	700.270974894357	0.545929275020274	1.74321775302694	0.313173310719396	0.754148994220166	0.999994238426581
1795	evg1212517	151.560319975429	0.251433490533502	1.81751338192175	0.138339278838018	0.889972283906011	0.999994238426581
1796	evg1310598	445.804295286501	0.265210317143303	1.74845538954438	0.151682632985228	0.879437255534042	0.999994238426581
1797	evg1582983	58.3802805402464	0.362590554023687	1.97666323476069	0.183435674649751	0.854456186408152	0.999994238426581
1798	evg1215776	87.1430131058576	0.396924980759225	1.89515347374355	0.209442130285717	0.834103106767621	0.999994238426581
1799	evg1859851	55.6971577272133	-1.22489998460971	2.03066722458247	-0.603200745932934	0.546375151528202	0.999994238426581
1800	evg1254052	55.8897921855849	0.743725803576709	2.00038812070018	0.371790751944872	0.710048649792719	0.999994238426581
1801	evg11001635	195.064748458032	-0.485015704837776	1.80060089472808	-0.269363247712382	0.787650165342273	0.999994238426581
1802	evg11069091	53.1447511537894	0.213213617716545	1.99788039133958	0.106719911082157	0.915011186057046	0.999994238426581
1803	evg1868444	84.4306511339645	0.542917816723924	1.90503672841957	0.284990734627113	0.775651240411369	0.999994238426581
1804	evg1654790	159.812642576027	-0.183542772924939	1.81129831730009	-0.101332161119946	0.919286786700486	0.999994238426581
1805	evg11200078	73.4659665614732	1.92369898068184	2.02689909477109	0.949084730288018	0.342577519917993	0.999994238426581
1806	evg1254967	805.564625850176	-0.205447142992683	1.73113145498688	-0.118677956200755	0.9055305015064	0.999994238426581
1807	evg11269903	3405.88214099188	1.35338733102864	1.77377668683222	0.76299758649193	0.44546483523153	0.999994238426581
1808	evg11009208	72.501074319094	-0.714269389700944	1.94104506429309	-0.367981868551349	0.712886753890201	0.999994238426581
1809	evg11621149	2228.73940454703	1.85212758179001	1.82116291186594	1.01700269082042	0.309152149349414	0.999994238426581
1810	evg11062865	959.166527094239	0.0523346196528248	1.72646430848153	0.0303131778605111	0.975817286990095	0.999994238426581
1811	evg1980564	684.887737432967	-0.32846837955133	1.73701496894571	-0.189099337325053	0.850014960854321	0.999994238426581
1812	evg1407886	54.7064662270164	-0.102812336025893	1.98938148907712	-0.0516805532726595	0.95878323276986	0.999994238426581
1813	evg135869	69.5874781362234	-1.00437177755116	1.96492460033112	-0.511150289116387	0.609245824437385	0.999994238426581
1814	evg1188007	87.5368817752067	2.29001961575505	2.03274087004521	1.12656740930492	0.259925424948173	0.999994238426581
1815	evg1322150	1283.22584468988	0.0222260561148623	1.72204141807829	0.0129068069336367	0.989702143931716	0.999994238426581
1816	evg1996586	211.046528700791	-0.16229292106737	1.78709008744449	-0.0908140681925253	0.92764033144306	0.999994238426581
1817	evg1536273	65.2394432186927	-0.658458033375984	1.96098938899321	-0.335778478492452	0.737037920543852	0.999994238426581
1818	evg1648452	515.071862625786	-2.08003694510705	1.86798343897469	-1.11352001399367	0.265485157557878	0.999994238426581
1819	evg1677231	303.557507383236	-0.60147834292921	1.77570141815185	-0.33872718508905	0.734815259331256	0.999994238426581
1820	evg1990567	256.568459144732	-0.418137876281787	1.77900687834138	-0.235040055984286	0.814177643739958	0.999994238426581
1821	evg1452179	230.444130678603	-0.588097864661512	1.79186230096484	-0.328204831557005	0.742756794952534	0.999994238426581
1822	evg177458	65.8637852578793	0.323396085304107	1.94789587663965	0.166023291687441	0.868138620425421	0.999994238426581
1823	evg16981	112.906151962539	-0.272210733289806	1.8531090730409	-0.146894069674547	0.883215632859897	0.999994238426581
1824	evg1539331	120.845443568284	0.381719123557992	1.84638948328271	0.206738137870743	0.836214371056337	0.999994238426581
1825	evg11085594	88.7958855567069	-1.69119886868874	1.97251399657956	-0.857382442721001	0.391233559218377	0.999994238426581
1826	evg181830	52.9555565964601	0.832938519057667	2.01854046177317	0.41264395479394	0.679867492387581	0.999994238426581
1827	evg1599417	1409.28445828785	-1.61285885814528	1.80287419049817	-0.89460421955434	0.370998695417958	0.999994238426581
1828	evg1268695	1042.61336653009	0.412960384441255	1.73092404728168	0.238577992540913	0.811432831802518	0.999994238426581
1829	evg1783449	65.6952301068041	0.525156249509983	1.95384659048333	0.268780697557259	0.788098448040377	0.999994238426581
1830	evg1573554	59.0011826783906	-0.913892623277535	1.9966180763334	-0.457720299195033	0.647153402329169	0.999994238426581
1831	evg11064085	739.951953368388	-0.372546115358465	1.73630467921709	-0.214562639735815	0.830108324668139	0.999994238426581
1832	evg1417799	90.6568720206184	-0.0411022385673429	1.88331286130374	-0.0218244347032651	0.982588002752635	0.999994238426581
1833	evg11460	2926.99631738109	-0.32132816563201	1.71840926164612	-0.186991639770493	0.851667187831815	0.999994238426581
1834	evg11603285	84.8296796548771	-0.434939600652834	1.90118467646265	-0.228772936178974	0.819045402780707	0.999994238426581
1835	evg1984829	183.797352593814	-1.85344643880649	1.90006356736363	-0.975465490019467	0.329329411876548	0.999994238426581
1836	evg1440501	2943.47516332447	-1.56098806875458	1.79223502188828	-0.870972863318977	0.383768970255626	0.999994238426581
1837	evg11526251	1016.24996494152	-0.287882666639815	1.72831763798852	-0.166568147146183	0.86770985839887	0.999994238426581
1838	evg1211317	131.756809674619	-0.412387666111849	1.83688053197165	-0.224504347960618	0.822364884076986	0.999994238426581
1839	evg11082476	151.725435225461	-0.752016096247258	1.83441647990563	-0.409948397479478	0.681843801661594	0.999994238426581
1840	evg160654	3607.47582162829	-0.164236443473968	1.71465924037858	-0.0957837216902093	0.923692346118992	0.999994238426581
1841	evg1374	4094.8925998241	-0.0707246062506083	1.71333416870331	-0.0412789329381869	0.967073527833021	0.999994238426581
1842	evg1164422	48.131095384564	0.213213610477313	2.02524284642843	0.10527804645913	0.916155182545036	0.999994238426581
1843	evg1674775	137.649360160164	0.435605750298138	1.83228800252091	0.237738690478145	0.812083773181601	0.999994238426581
1844	evg11423605	52.7010039193262	-0.114838970955405	1.99927979738637	-0.057440169757896	0.954194564967548	0.999994238426581
1845	evg1661143	88.787285804101	-0.657146918866454	1.901283714468	-0.345633276015479	0.72961833485952	0.999994238426581
1846	evg12654	1128.97896200038	-0.984664272016121	1.75667422077562	-0.560527535709704	0.575119663195357	0.999994238426581
1847	evg1102167	116.136219041306	-0.183855230376051	1.84774558281137	-0.0995024596926987	0.920739335041135	0.999994238426581
1848	evg11161175	1006.54944400209	-0.740709181919058	1.74459923489199	-0.424572685293488	0.671148208491261	0.999994238426581
1849	evg11043146	657.464846323351	-0.402498125523886	1.73988658856478	-0.23133584003076	0.817053905396511	0.999994238426581
1850	evg1872925	8607.90173144483	-0.406427327737943	1.71682757505444	-0.236731593576049	0.812865023389962	0.999994238426581
1851	evg147416	446.774347380444	0.174396765168498	1.74700050837465	0.099826396347618	0.92048215146573	0.999994238426581
1852	evg11570605	295.112550324266	-0.754600382905832	1.78406979062521	-0.422965730864929	0.672320264075075	0.999994238426581
1853	evg1214004	66.381490364753	0.634675518425302	1.95554892519908	0.324551081410908	0.745520855862497	0.999994238426581
1854	evg11048195	101.296485944608	0.028182821195087	1.86579546140048	0.0151049896830239	0.987948420225411	0.999994238426581
1855	evg11590212	263.709693708651	0.51277421510323	1.78018229547178	0.288045902044732	0.773311602194362	0.999994238426581
1856	evg11435982	89.033238728629	0.798173826157273	1.90666372177989	0.418623282668938	0.675491471104637	0.999994238426581
1857	evg1440623	171.80413760966	0.0620973325222593	1.80338229551769	0.0344338151021013	0.972531218900022	0.999994238426581
1858	evg11297648	81.7268889146772	-0.26322212660517	1.90384407652079	-0.138258237558088	0.890036330063069	0.999994238426581
1859	evg132797	48.6367608377895	-0.594137165213492	2.03243982632323	-0.292327063029616	0.770036568748148	0.999994238426581
1860	evg1985748	1274.81356669081	-0.64411359568322	1.73664986786133	-0.370894333741804	0.710716235661925	0.999994238426581
1861	evg1441671	156.783809708237	-0.0716655996315368	1.81219875328436	-0.0395462139578526	0.968454908903017	0.999994238426581
1862	evg1624717	228.844576693911	0.251182545879774	1.78241410461929	0.140922665069139	0.887931036689698	0.999994238426581
1863	evg1632754	148.046461060668	0.519640088288691	1.82703755927672	0.284416751943733	0.776091022676104	0.999994238426581
1864	evg11323107	109.031103438332	-0.796496632268936	1.87623948650323	-0.424517572515958	0.671188392573395	0.999994238426581
1865	evg1989454	156.721891489475	0.287214647393267	1.81476306038979	0.158265645616336	0.874247477748576	0.999994238426581
1866	evg11060808	159.833281982281	-0.301356680674101	1.81323703477152	-0.166198172050944	0.868000997934788	0.999994238426581
1867	evg1282877	216.271738384121	-2.48174266800539	1.95291361558001	-1.2707897821012	0.203803444771679	0.999994238426581
1868	evg11777	153.271670743998	-2.69871368692247	2.00654201262306	-1.34495747905849	0.178638966466547	0.999994238426581
1869	evg1963021	5184.01342844677	-0.119169693710593	1.71280678224209	-0.0695756783229208	0.944531395903534	0.999994238426581
1870	evg11066066	90.2578434997057	0.893932411490434	1.90942346233399	0.46816875833176	0.639663911825828	0.999994238426581
1871	evg1254203	51.4884388018978	0.882004418695091	2.02855202615451	0.434795069252964	0.663711184246694	0.999994238426581
1872	evg1263576	446.129365935003	0.0741706944390067	1.74619557885778	0.0424755939924686	0.966119567359727	0.999994238426581
1873	evg11342186	525.60139971642	-0.484218348007242	1.74884204298834	-0.276879407118914	0.781872705400677	0.999994238426581
1874	evg153365	11759.8280181336	0.531606192220038	1.7206058362065	0.30896454088061	0.757348500299181	0.999994238426581
1875	evg11061402	83.679032756211	-0.514703349082783	1.9060884416142	-0.270031199941015	0.787136250800338	0.999994238426581
1876	evg1250895	90.1064878538423	-0.728365162299666	1.90190518858729	-0.38296607353003	0.701744919315942	0.999994238426581
1877	evg11056691	1295.06942397869	0.710090680396474	1.73942952582165	0.408231934582718	0.68310340502595	0.999994238426581
1878	evg1702655	88.5069338691494	1.57075982036002	1.96104889473612	0.80097942717098	0.423143555959147	0.999994238426581
1879	evg11330611	2115.86421169387	1.19069351675891	1.76406225868157	0.674972502188677	0.499693235410304	0.999994238426581
1880	evg1278682	80.9821503390084	2.51276275279088	2.07064084690239	1.21351935877721	0.224931317543864	0.999994238426581
1881	evg11175435	109.572887852502	0.493320758871795	1.86258191181875	0.264858557758721	0.791118424592065	0.999994238426581
1882	evg1850911	804.219624542617	1.20079430932955	1.7772684869662	0.675640353798944	0.499269014107373	0.999994238426581
1883	evg178740	207.976417020493	0.10218382828749	1.78761079641233	0.0571622349185679	0.954415961116392	0.999994238426581
1884	evg1808098	659.091919516383	-0.303459250248434	1.73740234991483	-0.174662622197622	0.861344739393989	0.999994238426581
1885	evg1724466	814.205657268559	0.140490674749329	1.73011201647889	0.0812032246531956	0.935280335085196	0.999994238426581
1886	evg11203232	97.7912267824527	-0.377820517323993	1.87621916675727	-0.201373338476759	0.840406660996347	0.999994238426581
1887	evg11448596	50.1778365047624	-0.538855056131264	2.02167305030403	-0.266539169649726	0.789823997052755	0.999994238426581
1888	evg172600	111.85354224358	0.770901293277957	1.87094946245274	0.412037475489764	0.680311955385132	0.999994238426581
1889	evg11189395	113.63885088456	-3.51308185075957	2.13837119688835	-1.64287746480669	0.100408288441834	0.999994238426581
1890	evg11053907	941.80878643454	-0.170811032147858	1.72771780660515	-0.098865122240935	0.921245361614933	0.999994238426581
1891	evg146406	14959.8716406028	-1.03819955959343	1.74674162485977	-0.594363553726368	0.552268979701501	0.999994238426581
1892	evg1692110	107.197636182759	0.362356796864968	1.86199623243648	0.194606621942952	0.8457009186152	0.999994238426581
1893	evg1320431	1333.17148787429	-0.977691344230214	1.75401624922229	-0.557401531863637	0.577253119098697	0.999994238426581
1894	evg1604041	57.7679781547081	0.28850140334255	1.97774515904194	0.145873901914798	0.884020934433106	0.999994238426581
1895	evg11026912	111.430434415371	0.435605515674916	1.85851827700389	0.23438322940636	0.814687477073771	0.999994238426581
1896	evg12026	19448.4867139817	-1.42664282468246	1.77591715179585	-0.803327352990424	0.421785552137599	0.999994238426581
1897	evg1452859	735.958228258219	0.561943694130633	1.74269451091635	0.32245679929017	0.747106660467163	0.999994238426581
1898	evg1417798	6132.54550146858	0.421561101472221	1.71803568635646	0.245373891136249	0.806166943025212	0.999994238426581
1899	evg1247743	114.858295804073	-0.454801316430829	1.85527751537001	-0.245139238018591	0.806348622059538	0.999994238426581
1900	evg11056540	2698.87755980712	0.0614421380429137	1.71538696209039	0.0358182377508802	0.971427290775242	0.999994238426581
1901	evg1274488	134.223218721984	-1.56438488045489	1.90415497095097	-0.821563845548565	0.411325173222242	0.999994238426581
1902	evg11502213	141.574287249486	-0.0107496854401199	1.8226967820497	-0.00589768169120889	0.995294358113186	0.999994238426581
1903	evg1424052	505.250945149876	1.1934644375452	1.78853534208439	0.667285912368005	0.504589523164249	0.999994238426581
1904	evg149842	322.552640939094	-1.08445961659377	1.79895993805288	-0.602825884920785	0.5466245249446	0.999994238426581
1905	evg11393494	142.626896968445	-0.838977349875851	1.84539267691437	-0.454633509914369	0.649372922718705	0.999994238426581
1906	evg1448928	775.045823802445	0.108925472183884	1.73085774183025	0.0629314989623029	0.94982105200357	0.999994238426581
1907	evg1876601	1029.8289743062	-2.70080612466011	1.91940429123585	-1.4071064324448	0.159395831008457	0.999994238426581
1908	evg1310766	475.203409544947	0.539978380699726	1.75400252399065	0.307854962187388	0.758192697383967	0.999994238426581
1909	evg11177973	96.1555538368151	-0.236587067470027	1.87592181941737	-0.126117765154791	0.899638705194202	0.999994238426581
1910	evg11032433	4236.46688707359	0.531197709159338	1.72308910456267	0.308282205344314	0.75786760518877	0.999994238426581
1911	evg175202	232.103882931537	-0.12818927424214	1.77990263106538	-0.0720203858372921	0.942585684425509	0.999994238426581
1912	evg1746691	51.2338861247639	-0.0961129159030148	2.00676591928171	-0.0478944330175873	0.961800376109484	0.999994238426581
1913	evg177397	158.575998151302	-0.622288047904694	1.82421349754618	-0.341126764351738	0.733008153321841	0.999994238426581
1914	evg11166455	72.5217137253481	-0.995367037450784	1.95593463517088	-0.508895859581638	0.610825222316913	0.999994238426581
1915	evg11285294	54.3160374587097	-0.0255720797347081	1.99087293033876	-0.0128446569065344	0.989751728368451	0.999994238426581
1916	evg143602	733.663814262972	-0.230861889892266	1.73351908334273	-0.133175280336169	0.894054760122418	0.999994238426581
1917	evg1638637	90.0497294866436	-3.69365227799232	2.19737893067899	-1.68093551204251	0.0927754412448973	0.999994238426581
1918	evg11022400	5122.18980696313	0.349641537725126	1.71663719818562	0.20367817853107	0.838604995744847	0.999994238426581
1919	evg121616	2177.74287159419	0.22783856608834	1.71854920720003	0.132576108460432	0.894528628288475	0.999994238426581
1920	evg1459350	333.752958732986	0.431560191114131	1.76482003483646	0.244534956876848	0.806816531880458	0.999994238426581
1921	evg1650496	115.104248728601	0.661672707839625	1.86220983453517	0.355315870192891	0.722352967462608	0.999994238426581
1922	evg1318525	5816.13824374165	1.41083229151575	1.77653374928299	0.794148882386932	0.427108763049245	0.999994238426581
1923	evg162992	1205.90030915889	0.038640119171405	1.72290165618009	0.0224273504136478	0.982107063360718	0.999994238426581
1924	evg142323	801.097914346684	-0.303735178753321	1.73299419137103	-0.175266126260369	0.860870527081047	0.999994238426581
1925	evg1971257	823.31107532766	0.48111618605246	1.73743789311164	0.276911300231177	0.781848215441628	0.999994238426581
1926	evg1355883	83.679032756211	-0.514703349082783	1.9060884416142	-0.270031199941015	0.787136250800338	0.999994238426581
1927	evg165908	2934.47638219768	0.797346349557783	1.73676472108139	0.459098656184884	0.646163321642012	0.999994238426581
1928	evg186586	2875.19828748538	1.67184805458877	1.80238372955611	0.927576091135993	0.353627504565934	0.999994238426581
1929	evg13036	1135.08650630107	-0.338828235468252	1.72773282394295	-0.196111476712582	0.844522913564806	0.999994238426581
1930	evg13064	2541.51240682273	0.222328496037218	1.71737339151075	0.129458449243608	0.896994900920137	0.999994238426581
1931	evg147404	73.0755377931665	2.02719302824247	2.03814683462192	0.994625604890981	0.319918389498113	0.999994238426581
1932	evg11072658	144.455204372454	-0.175826427071519	1.82158554748599	-0.0965238373318126	0.923104542861086	0.999994238426581
1933	evg164831	873.574909358481	0.494301631173374	1.73673688350436	0.284615151476475	0.775939001956889	0.999994238426581
1934	evg183368	64.7337777654672	-0.0538891602214662	1.94862843484599	-0.027654918330146	0.977937379898398	0.999994238426581
1935	evg11268104	83.3092433941583	-0.698554812949147	1.91401441754394	-0.364968417450864	0.715134981713037	0.999994238426581
1936	evg1277096	108.821269474749	-0.317298443614454	1.85908460131004	-0.170674558538575	0.864479668618735	0.999994238426581
1937	evg1449180	289.760064302369	-3.2875669270094	2.02612736301642	-1.62258651011702	0.104677826153684	0.999994238426581
1938	evg1458835	239.621786659594	2.62448046696213	1.96075437735848	1.33850547384615	0.18073171716867	0.999994238426581
1939	evg1649887	64.3020701846523	0.601777162855846	1.96129683074407	0.306826153707466	0.758975700044712	0.999994238426581
1940	evg161937	1327.73644422737	-0.615557235034644	1.73490987809296	-0.354806461596307	0.722734587276127	0.999994238426581
1941	evg1716895	247.029613554295	0.0322776484101163	1.77519171681217	0.0181826267576774	0.985493162185515	0.999994238426581
1942	evg1408761	320.201468576647	-0.737424915540463	1.77896785729632	-0.414524024431338	0.678490376350316	0.999994238426581
1943	evg11468809	52.2486569322572	1.08767842331027	2.03654394224373	0.534080508035558	0.59328583484842	0.999994238426581
1944	evg129994	6519.71152363666	-1.39102460051573	1.77460811763305	-0.783848888492106	0.433128783525097	0.999994238426581
1945	evg1984313	435.300557453685	0.133598953177738	1.74752714090319	0.0764502879816154	0.939060862610454	0.999994238426581
1946	evg11191416	899.87467277777	-0.137420979336686	1.7281707916541	-0.0795181703106756	0.936620479557092	0.999994238426581
1947	evg11086264	312.781602028298	0.651465917726786	1.77602253863056	0.366811740029558	0.71375944988223	0.999994238426581
1948	evg11051238	4689.69276885896	0.704161814743581	1.7299660003192	0.407037950233505	0.683980115372912	0.999994238426581
1949	evg1977669	78.5707797083209	-0.356639260379265	1.91305850821317	-0.186423603276186	0.852112584125563	0.999994238426581
1950	evg142593	944.426551127769	0.738916047673246	1.74551953696881	0.423321556719105	0.672060668533911	0.999994238426581
1951	evg11352827	88.0975856451098	-3.1086946347962	2.1279959238791	-1.46085554014098	0.144055090018099	0.999994238426581
1952	evg1872571	2067.54048185094	0.287542810304341	1.72003193285101	0.167172948834577	0.867233968577769	0.999994238426581
1953	evg1820301	45.0609837042664	1.60552363278011	2.1170219339533	0.758387812157417	0.448218851995427	0.999994238426581
1954	evg1535982	234.926321736786	0.601080727815564	1.79087409055213	0.335635392229194	0.737145831538242	0.999994238426581
1955	evg146258	364.345718653127	-0.285661159313035	1.75703170734777	-0.162581675742346	0.870847815652574	0.999994238426581
1956	evg189568	270.914566441853	-0.121821800380937	1.76997138622171	-0.068826988576909	0.945127335244662	0.999994238426581
1957	evg1241180	461.486804138576	0.0631910361730699	1.74492930896736	0.0362140952348757	0.971111646989863	0.999994238426581
1958	evg11161798	383.383850972014	0.50694576581195	1.76097956034488	0.287877143623784	0.773440783379822	0.999994238426581
1959	evg1114299	215.872709863208	-1.85162641179192	1.88737346621471	-0.981059893517264	0.326563206815352	0.999994238426581
1960	evg1981296	66.7186006669033	0.23490864949358	1.94352517690849	0.120867304568312	0.903796139442109	0.999994238426581
1961	evg1350490	376.552207501907	-0.900436536167917	1.78021074736514	-0.505803336768209	0.612994715851977	0.999994238426581
1962	evg11139638	235.499065260337	-0.737568178092116	1.79690283456854	-0.410466366852394	0.681463870643567	0.999994238426581
1963	evg11091493	63.4678941818824	0.396658952761033	1.95782315847402	0.202602033306317	0.839446100614548	0.999994238426581
1964	evg177888	318.851307417525	0.714407654646442	1.77790210036157	0.401826205448068	0.687811934810065	0.999994238426581
1965	evg11293707	1358.85894890804	-0.0984948243685654	1.72165220340374	-0.0572094782987174	0.954378327937538	0.999994238426581
1966	evg135312	18527.6750835097	-0.925899030264913	1.73938362927342	-0.532314444428617	0.594508229665012	0.999994238426581
1967	evg1827518	520.641062413351	-0.448446155110899	1.74798525692673	-0.256550307466178	0.797525940092567	0.999994238426581
1968	evg166678	1562.00230496403	-0.0432380443816117	1.71979140850511	-0.0251414469032587	0.979942140771806	0.999994238426581
1969	evg11344996	94.8896702532303	0.061211436395106	1.87594797135701	0.0326296023822171	0.973969963106825	0.999994238426581
1970	evg129839	65.5387146093772	1.8288651364111	2.04126408969202	0.895947342456326	0.370280887524231	0.999994238426581
1971	evg11188821	417.198078218317	2.64271420386542	1.93517920120374	1.36561730418639	0.172059112369553	0.999994238426581
1972	evg142553	9817.31933941952	-1.59466946972598	1.79139274201414	-0.890184174762829	0.373367000655952	0.999994238426581
1973	evg11048166	7254.59994267071	-1.54802344101688	1.78780811224979	-0.865877848081155	0.386557152169499	0.999994238426581
1974	evg1267624	305.117502505942	-2.99931165627153	1.99000670464725	-1.50718670910367	0.13176280604681	0.999994238426581
1975	evg131571	66.3694507111048	-0.2648313847948	1.94540713238064	-0.136131599595155	0.891717247186327	0.999994238426581
1976	evg1409921	89.6988595803238	1.11536262322785	1.92393019505128	0.579731336457412	0.562095807827932	0.999994238426581
1977	evg137135	2517.70485170862	0.296734774867463	1.71878840642499	0.172641829417886	0.862932970419347	0.999994238426581
1978	evg11195200	145.851804195648	0.752238370432039	1.83816927489448	0.409232370873581	0.682369140685246	0.999994238426581
1979	evg1846145	336.840269918495	-0.201820489276718	1.75923926368697	-0.114720318857452	0.90866680813914	0.999994238426581
1980	evg182175	256.002595423265	-1.55090820258252	1.84822229969247	-0.839135099084445	0.40139350189865	0.999994238426581
1981	evg1217769	51.0859703799428	-0.209995714868334	2.00874187376893	-0.104540915689843	0.916740100117999	0.999994238426581
1982	evg11088937	92.4817395235851	-0.540142791837429	1.88998872542758	-0.285791541806806	0.775037786728021	0.999994238426581
1983	evg1647271	771.631722017912	-3.18487527634266	1.97929732574527	-1.60909391172115	0.1075958083284	0.999994238426581
1984	evg11001874	53.4285429897833	-0.688601435780246	2.0105202072276	-0.342499136942171	0.731975293386005	0.999994238426581
1985	evg138830	47.8352638949219	-0.0277932780442132	2.02576660664806	-0.0137198816255548	0.989053461696554	0.999994238426581
1986	evg134912	2885.19463991446	-0.0868947973621918	1.71512536463869	-0.0506638168577824	0.959593409566665	0.999994238426581
1987	evg1242477	241.751085404809	-2.22782583721705	1.91842248196315	-1.16128009245246	0.245528012610305	0.999994238426581
1988	evg1550025	68.2682760864821	-0.912311709044062	1.96354284314833	-0.464625313487567	0.642199801455584	0.999994238426581
1989	evg1394875	205.749081095571	0.058994377476023	1.78820645804395	0.0329908088692145	0.973681917113024	0.999994238426581
1990	evg1588182	89.189754226056	-0.0291459483793801	1.88599953810418	-0.0154538470400039	0.987670104817506	0.999994238426581
1991	evg1626111	114.319951290945	-0.470920910536149	1.85640232074071	-0.253673950562748	0.799747460334533	0.999994238426581
1992	evg11017143	441.196547840273	-1.28037347055142	1.79988291841359	-0.711364865710233	0.47685816510325	0.999994238426581
1993	evg160321	123.270573803141	-0.444258083043322	1.8458510524434	-0.240679269573374	0.809803707220768	0.999994238426581
1994	evg1323467	161.463795076355	0.979471312688039	1.84038810601594	0.532209108223588	0.594581175307129	0.999994238426581
1995	evg160589	623.21375164467	0.245742234667794	1.7376984395895	0.141418228312299	0.887539554872475	0.999994238426581
1996	evg11132397	648.37318786842	0.0086785107114579	1.73458820295888	0.00500321096191823	0.996008031873624	0.999994238426581
1997	evg1722148	225.721146547457	0.406721768345309	1.78704861755766	0.227594126063102	0.819961786846739	0.999994238426581
1998	evg1849727	124.737691597703	-0.448197618358248	1.84450151485729	-0.242991190166046	0.808012222188335	0.999994238426581
1999	evg11161451	926.158956642368	-0.0341733558136048	1.72702499013177	-0.0197874124629762	0.984212959318378	0.999994238426581
[truncated: 72,879 more rows]
