# Supplementary material for: Comparison of transcriptomes from two chemosensory organs in four decapod crustaceans reveals hundreds of candidate chemoreceptor proteins
Source: PLoS One. 2020 Mar 12;15(3):e0230266. doi: 10.1371/journal.pone.0230266 (PMC7067487; doi:10.1371/journal.pone.0230266)
Supplement: S9 Table — (CSV) [file pone.0230266.s010.csv]

	countData...1.	baseMean	log2FoldChange	lfcSE	stat	pvalue	padj
1	evg11635137	2.12132034355964	0.999991829925899	3.37839770823819	0.295995888076596	0.767233221613985	0.951151203278137
2	evg12049219	2343.35187285222	0.465450986801777	0.609003303334113	0.764283189029634	0.444698501246806	0.951151203278137
3	evg11758346	400.929544932772	0.435840526235207	0.66855544588787	0.651913807472456	0.514456777125731	0.951151203278137
4	evg1155627	3.53553390593274	-0.584951136072295	2.62144765377476	-0.22314049843032	0.823426159669162	0.951151203278137
5	evg1683815	1.4142135623731	3.44257850920552	5.06470965074337	0.679718828245215	0.496682511892468	0.951151203278137
6	evg1502796	6.7175144212722	-1.485412573764	2.1455156504609	-0.692333599824781	0.488727854210332	0.951151203278137
7	evg1678726	2.82842712474619	4.44259350451541	4.24923465340321	1.04550439476373	0.295789910487136	0.951151203278137
8	evg1152546	99.3485027567099	-4.61735260054726	1.95206755586752	-2.36536516713698	0.0180123007912438	0.951151203278137
9	evg12054691	27.2236110756821	1.93073727849107	1.58428989670857	1.21867676017013	0.222966901977085	0.951151203278137
10	evg11148941	2.47487373415292	4.24994622252451	4.37642707973162	0.97109951681981	0.331498724403363	0.951151203278137
11	evg11884180	34.2946788875476	2.82442490745744	1.77125274943097	1.594591685667	0.110803573068818	0.951151203278137
12	evg1822041	8.48528137423857	2.32192064669776	2.2770792169932	1.01969252073881	0.307874309928053	0.951151203278137
13	evg11585303	90.1561146012848	0.924274884278141	1.01237375059626	0.9129779231571	0.361254152662645	0.951151203278137
14	evg11019251	1.76776695296637	-1.99996237841282	3.73680818928451	-0.535206057444375	0.592507378087199	0.951151203278137
15	evg1847017	2.82842712474619	1.58494971582716	3.14668571479741	0.503688597934607	0.614480222044644	0.951151203278137
16	evg11409246	50.5581348548382	-0.426810997237016	1.03880366749227	-0.410867819005067	0.68116946066937	0.951151203278137
17	evg144608	3.18198051533946	4.61252020767712	4.14678712686897	1.11231178899694	0.266004116814615	0.951151203278137
18	evg11390419	27.5771644662754	0.678074581891486	1.27163808205845	0.533229219428426	0.593874917252462	0.951151203278137
19	evg11758408	2.47487373415292	4.24994622252451	4.37642707973162	0.97109951681981	0.331498724403363	0.951151203278137
20	evg11843866	6.36396103067893	-2.99996944351478	2.59238448425746	-1.1572239618515	0.247180870290203	0.951151203278137
21	evg1328767	57.2756492761104	0.84246105301542	1.09233481811383	0.771248008435847	0.440559942955299	0.951151203278137
22	evg1949821	1058.18529804567	-0.371263276046464	0.575685944675021	-0.644905923934003	0.518988152552213	0.951151203278137
23	evg12104524	3.18198051533946	-2.99995620367679	3.2808095751401	-0.914395101260544	0.36050927496957	0.951151203278137
24	evg11668686	2.47487373415292	1.32191721688031	3.24595801359418	0.407250251341537	0.683824197240969	0.951151203278137
25	evg11360254	1210.56680939137	-0.711848573494084	0.663713753153231	-1.07252346378566	0.283484980816054	0.951151203278137
26	evg11845294	5.65685424949238	1.5849583639591	2.39444491426354	0.661931437435715	0.508015163050171	0.951151203278137
27	evg1112926	1063.48859890457	-0.765684322060609	0.682313057819577	-1.12218916710675	0.26178201761858	0.951151203278137
28	evg1715405	48.0832611206852	0.874471461667139	1.14410659294348	0.764326914170961	0.444672450386458	0.951151203278137
29	evg1278800	132.582521472478	-0.863576901389365	0.922851291479544	-0.935770377483952	0.349391426338355	0.951151203278137
30	evg11925830	0.353553390593274	1.44257746322869	6.91850444505075	0.208510014655068	0.8348307639162	0.951151203278137
31	evg12048220	66.4680374315355	0.37037092614623	0.965521219766337	0.383596878622577	0.701277253853498	0.951151203278137
32	evg1144092	64.7002704785691	1.41142812775485	1.21322306138715	1.1633706716233	0.244679143516093	0.951151203278137
33	evg11615795	0.707106781186547	-3.44253199333214	6.65531376705227	-0.517260660252369	0.604974211975779	0.951151203278137
34	evg11062468	46.6690475583121	-2.32191551141051	1.52844203445227	-1.5191387432907	0.128727576380402	0.951151203278137
35	evg11872600	21.5667568261897	-1.6166615727711	1.54912506732096	-1.04359654806111	0.29667209066792	0.951151203278137
36	evg11250598	852.417224720383	-0.381580353957714	0.587544891238105	-0.649448850033616	0.516048297781938	0.951151203278137
37	evg11029511	16.9705627484771	1.28010925480738	1.59202102439883	0.804078109012893	0.421351866329307	0.951151203278137
38	evg1443064	431.688689914387	-0.339484497951159	0.638983308400732	-0.531288522701527	0.595218857561434	0.951151203278137
39	evg11143418	0.353553390593274	1.44257746322869	6.91850444505075	0.208510014655068	0.8348307639162	0.951151203278137
40	evg11902378	5.65685424949238	2.80733538108595	2.79819861070546	1.00326523297722	0.31573290611039	0.951151203278137
41	evg11287796	27.2236110756821	7.70907986662155	6.76843451608026	1.13897531967053	0.254713448275063	0.951151203278137
42	evg193446	507.702668891941	-0.645501489387246	0.694550069589194	-0.929380785706408	0.352691781870787	0.951151203278137
43	evg11168122	0.353553390593274	1.44257746322869	6.91850444505075	0.208510014655068	0.8348307639162	0.951151203278137
44	evg1573099	2.12132034355964	4.02755087052556	4.53930415140552	0.887261733558546	0.374938002642531	0.951151203278137
45	evg11863747	4.24264068711928	-2.32190068342168	2.75303178607922	-0.843397702548309	0.39900605640584	0.951151203278137
46	evg11658552	39.9515331370399	-1.27752715937283	1.27867253059953	-0.999104249759577	0.3177441926819	0.951151203278137
47	evg1137487	32.5269119345812	5.49181687517842	2.64727256857672	2.0745188615508	0.0380311488912745	0.951151203278137
48	evg1147395	119.147492629933	0.38760641593161	0.840237311527855	0.461305884199313	0.644579163922648	0.951151203278137
49	evg1387896	89.095454429505	1.49476659333165	1.17303285576888	1.27427512876602	0.202565927653251	0.951151203278137
50	evg11310092	135.764501987817	5.55453375785932	3.59772244273168	1.54390280136282	0.122611881362524	0.951151203278137
51	evg1683899	0.707106781186548	2.44255216481107	6.39995815826702	0.381651270900256	0.702720048996008	0.951151203278137
52	evg11403733	15.9099025766973	0.321931698053872	1.45514631493086	0.221236651428532	0.824908172521763	0.951151203278137
53	evg1246186	2.47487373415292	4.24994622252451	4.37642707973162	0.97109951681981	0.331498724403363	0.951151203278137
54	evg11139280	10.9601551083915	-0.46947881636367	1.65794130237947	-0.283169745328061	0.777046719310573	0.951151203278137
55	evg11793256	20.8596500450032	1.42626589362107	1.54154148102332	0.925220573807897	0.354851183761907	0.951151203278137
56	evg1269104	7.77817459305202	-2.16990613275699	2.20087451416788	-0.985929056285793	0.324167927304287	0.951151203278137
57	evg11199134	2.12132034355964	0.999991829925899	3.37839770823819	0.295995888076596	0.767233221613985	0.951151203278137
58	evg1688624	1.06066017177982	3.02753134572154	5.54195198605474	0.546293319274462	0.58486432779168	0.951151203278137
59	evg11722826	247.133820024698	-0.386180309669825	0.720749176016071	-0.535804025201153	0.59209399999727	0.951151203278137
60	evg1778886	2.47487373415292	4.24994622252451	4.37642707973162	0.97109951681981	0.331498724403363	0.951151203278137
61	evg1164211	0.353553390593274	1.44257746322869	6.91850444505075	0.208510014655068	0.8348307639162	0.951151203278137
62	evg1183458	4.94974746830583	1.32192527355866	2.45452931239728	0.538565690326822	0.590186566843279	0.951151203278137
63	evg162396	1537.60369569015	-0.329840482685797	0.563046063798262	-0.585814383392934	0.558000256931876	0.951151203278137
64	evg1124820	3.53553390593274	-1.99997418444508	2.8536492692366	-0.700847930404603	0.483397922424705	0.951151203278137
65	evg1225360	1.76776695296637	-1.99996237841282	3.73680818928451	-0.535206057444375	0.592507378087199	0.951151203278137
66	evg1303863	590.78771568136	-1.16649286743458	0.835898848974371	-1.39549524307377	0.162866548268339	0.951151203278137
67	evg1678054	0.353553390593274	1.44257746322869	6.91850444505075	0.208510014655068	0.8348307639162	0.951151203278137
68	evg1634406	55.8614357137373	-1.7608035784039	1.3323760594256	-1.32155149887862	0.186317542998229	0.951151203278137
69	evg11048365	2268.04500065585	-0.93503224237256	0.742710375481917	-1.25894598115161	0.208049843979749	0.951151203278137
70	evg1395773	531.39074606169	-0.658135407598886	0.693748554934202	-0.94866562664236	0.342790701616807	0.951151203278137
71	evg1705219	6.7175144212722	0.459435268752668	2.02686010822277	0.226673398370605	0.820677713747888	0.951151203278137
72	evg1292948	3.53553390593274	4.76452463362138	4.06244356100811	1.1728223573004	0.240867050545218	0.951151203278137
73	evg11982297	0.707106781186548	2.44255216481107	6.39995815826702	0.381651270900256	0.702720048996008	0.951151203278137
74	evg11413635	666.094587877728	-0.965672303629505	0.765831450791689	-1.26094625995214	0.207328209693341	0.951151203278137
75	evg11206614	1.41421356237309	-4.44255212329138	5.29290580650583	-0.8393408622218	0.401278059217309	0.951151203278137
76	evg1221673	14.4956890143242	-5.32187050531792	2.8396428603249	-1.87413374395575	0.0609119934046427	0.951151203278137
77	evg11680485	16.9705627484771	-2.32191265554848	1.82701418847029	-1.27087828337696	0.203771953322781	0.951151203278137
78	evg1117847	756.604255869606	-0.658381086633824	0.666339385752664	-0.988056688094685	0.323124886067469	0.951151203278137
79	evg11626998	1.4142135623731	3.44257850920552	5.06470965074337	0.679718828245215	0.496682511892468	0.951151203278137
80	evg11980114	0.707106781186547	-3.44253199333214	6.65531376705227	-0.517260660252369	0.604974211975779	0.951151203278137
81	evg1181297	0.707106781186548	2.44255216481107	6.39995815826702	0.381651270900256	0.702720048996008	0.951151203278137
82	evg11139160	1.06066017177982	3.02753134572154	5.54195198605474	0.546293319274462	0.58486432779168	0.951151203278137
83	evg11731879	0.353553390593274	1.44257746322869	6.91850444505075	0.208510014655068	0.8348307639162	0.951151203278137
84	evg1863574	2.12132034355964	0.999991829925899	3.37839770823819	0.295995888076596	0.767233221613985	0.951151203278137
85	evg1744431	87.6812408671319	-1.23348450462496	1.09488482054369	-1.12658836937063	0.259916558814871	0.951151203278137
86	evg11183489	2.47487373415292	4.24994622252451	4.37642707973162	0.97109951681981	0.331498724403363	0.951151203278137
87	evg1705619	3.53553390593274	0.584964193266994	2.66508596266803	0.219491679240764	0.826267060851993	0.951151203278137
88	evg110203	536.69404692059	-0.758291261585026	0.72125088876554	-1.05135573958582	0.293095235752435	0.951151203278137
89	evg11120684	20.1525432638166	7.27520314864716	6.76913505320614	1.07476111666605	0.282481693132641	0.951151203278137
90	evg11832735	14.142135623731	0.893087092653498	1.59658098679006	0.559374751448756	0.575905989112588	0.951151203278137
91	evg11058990	2.12132034355964	4.02755087052556	4.53930415140552	0.887261733558546	0.374938002642531	0.951151203278137
92	evg11892414	0.353553390593274	1.44257746322869	6.91850444505075	0.208510014655068	0.8348307639162	0.951151203278137
93	evg181228	19.7989898732233	2.20163188233242	1.77655299916376	1.23927171515218	0.215244889833253	0.951151203278137
94	evg195448	954.240601211246	-0.721304541352566	0.67275275843088	-1.07216883515265	0.283644205554526	0.951151203278137
95	evg1224091	0.353553390593274	1.44257746322869	6.91850444505075	0.208510014655068	0.8348307639162	0.951151203278137
96	evg1908437	1.06066017177982	-0.999975825647716	4.39751279799016	-0.22739577383487	0.820116006213823	0.951151203278137
97	evg1570093	73.8926586339942	-1.63134772376651	1.23939985359269	-1.31624004879271	0.1880934856783	0.951151203278137
98	evg1189223	2.12132034355964	-5.02752360968916	4.76080709681643	-1.0560233816344	0.290957532658765	0.951151203278137
99	evg1817464	528.208765546351	0.353256014903777	0.620413189180851	0.569388306154793	0.569092650912729	0.951151203278137
100	evg11939186	23.6880771697493	0.478050320457979	1.29693020278361	0.368601424681095	0.7124248334971	0.951151203278137
101	evg11298410	16.9705627484771	2.32192488598594	1.87724011376026	1.23688220221063	0.216130818406559	0.951151203278137
102	evg1842350	10.9601551083915	-0.862488396345702	1.70253072117039	-0.506591972538851	0.612441141997288	0.951151203278137
103	evg11074037	69.6500179468749	-5.26299390297747	2.17848438992053	-2.41589700037715	0.0156965007964727	0.951151203278137
104	evg11182034	3.18198051533946	-2.99995620367679	3.2808095751401	-0.914395101260544	0.36050927496957	0.951151203278137
105	evg1916560	4.94974746830583	2.58494403863317	2.84797608554611	0.90764246643507	0.364067150071771	0.951151203278137
106	evg11666711	24.0416305603426	-1.47392246148266	1.47559560029548	-0.998866126455999	0.317859547363069	0.951151203278137
107	evg1749081	97.5807358037436	-1.39592244742522	1.12185860798671	-1.24429445697292	0.213391210366619	0.951151203278137
108	evg1155590	2.47487373415292	-2.58492086498536	3.44619363872997	-0.750079982719132	0.453206534617282	0.951151203278137
109	evg11676235	1.06066017177982	3.02753134572154	5.54195198605474	0.546293319274462	0.58486432779168	0.951151203278137
110	evg1119906	1617.15320857363	0.330732673566344	0.564234830187089	0.58616139215773	0.557767063618631	0.951151203278137
111	evg124344	5.65685424949238	0.736967553460789	2.21415693576517	0.332843413922739	0.739252485280639	0.951151203278137
112	evg11598961	12.0208152801713	-2.90686786252271	2.14778206645449	-1.353427755974	0.175919015258742	0.951151203278137
113	evg11208753	1.41421356237309	-4.44255212329138	5.29290580650583	-0.8393408622218	0.401278059217309	0.951151203278137
114	evg11208944	0.353553390593274	1.44257746322869	6.91850444505075	0.208510014655068	0.8348307639162	0.951151203278137
115	evg11159701	1.4142135623731	3.44257850920552	5.06470965074337	0.679718828245215	0.496682511892468	0.951151203278137
116	evg11011003	303.348809129029	1.85316072245086	1.10721647438856	1.6737112979413	0.0941873522949877	0.951151203278137
117	evg1281188	93.3380951166243	-1.04946383894047	1.03283205352397	-1.01610308797036	0.309580298727209	0.951151203278137
118	evg11688332	1.06066017177982	-0.999975825647716	4.39751279799016	-0.22739577383487	0.820116006213823	0.951151203278137
119	evg11549629	159.80613254816	1.15612135179207	0.980090909399104	1.17960623928334	0.238156860264014	0.951151203278137
120	evg1918853	156.977705423414	10.2365936261644	6.76678391677855	1.51277087491774	0.130337869343734	0.951151203278137
121	evg11997538	190.918830920368	0.719894126339701	0.834184489630181	0.862991502825534	0.388142138828001	0.951151203278137
122	evg1986938	176.776695296637	-0.18491550615621	0.74244246176595	-0.249063753326252	0.803311466745613	0.951151203278137
123	evg157275	2.82842712474619	1.58494971582716	3.14668571479741	0.503688597934607	0.614480222044644	0.951151203278137
124	evg1623166	1329.00719524012	-1.26781770431162	0.833037767351046	-1.52192103887813	0.128028866845209	0.951151203278137
125	evg188654	4418.35672224414	0.274427317684549	0.621542901003738	0.441525946545881	0.658832281744658	0.951151203278137
126	evg1213900	0.707106781186548	2.44255216481107	6.39995815826702	0.381651270900256	0.702720048996008	0.951151203278137
127	evg11017938	8.83883476483184	6.08645785031226	3.55934869690868	1.70999201499937	0.0872673496306207	0.951151203278137
128	evg11660829	0.353553390593274	1.44257746322869	6.91850444505075	0.208510014655068	0.8348307639162	0.951151203278137
129	evg1809233	2.47487373415292	4.24994622252451	4.37642707973162	0.97109951681981	0.331498724403363	0.951151203278137
130	evg12078504	0.353553390593274	1.44257746322869	6.91850444505075	0.208510014655068	0.8348307639162	0.951151203278137
131	evg1447559	461.033621333629	0.657253184435432	0.708477376034514	0.927698197102929	0.353564143944156	0.951151203278137
132	evg11180671	0.707106781186548	2.44255216481107	6.39995815826702	0.381651270900256	0.702720048996008	0.951151203278137
133	evg133587	2.12132034355964	-5.02752360968916	4.76080709681643	-1.0560233816344	0.290957532658765	0.951151203278137
134	evg11665491	8.83883476483184	6.08645785031226	3.55934869690868	1.70999201499937	0.0872673496306207	0.951151203278137
135	evg1446294	2471.33820024698	0.725750817361471	0.684200374966951	1.06072847065675	0.288813317372958	0.951151203278137
136	evg1209074	2.82842712474619	4.44259350451541	4.24923465340321	1.04550439476373	0.295789910487136	0.951151203278137
137	evg11736210	3.53553390593274	4.76452463362138	4.06244356100811	1.1728223573004	0.240867050545218	0.951151203278137
138	evg1412219	22.2738636073762	-2.58494599821731	1.80044435515559	-1.4357266809248	0.15108013001017	0.951151203278137
139	evg1218740	5.30330085889911	-0.999987669450269	2.26149211510227	-0.442180480211423	0.658358610017527	0.951151203278137
140	evg11233867	388.908729652601	0.617828964902601	0.71652278732644	0.862260036708539	0.388544438768803	0.951151203278137
141	evg133134	5.65685424949238	1.5849583639591	2.39444491426354	0.661931437435715	0.508015163050171	0.951151203278137
142	evg11969105	7.07106781186548	1.99999396770602	2.31779004660245	0.86288832357259	0.388198871132674	0.951151203278137
143	evg11719703	13.4350288425444	0.777610175783868	1.60270225278384	0.48518692379273	0.627543756818367	0.951151203278137
144	evg1412714	5.65685424949238	0.736967553460789	2.21415693576517	0.332843413922739	0.739252485280639	0.951151203278137
145	evg11710873	0.353553390593274	1.44257746322869	6.91850444505075	0.208510014655068	0.8348307639162	0.951151203278137
146	evg11140410	13.4350288425444	-0.777600509448512	1.57739240852013	-0.492965799282652	0.622036753159871	0.951151203278137
147	evg11442869	4.94974746830583	-2.5849338607003	2.68293724277356	-0.96347160846299	0.33531090547499	0.951151203278137
148	evg11687838	6.7175144212722	3.08744196516585	2.7440482638685	1.12514127605512	0.260529172837622	0.951151203278137
149	evg11204649	1.06066017177982	-0.999975825647716	4.39751279799016	-0.22739577383487	0.820116006213823	0.951151203278137
150	evg1730399	15.556349186104	3.32191598160798	2.23563585126844	1.48589314298355	0.137307387620866	0.951151203278137
151	evg1492531	35.0017856687341	-6.61463900630456	2.82280292522744	-2.3432875696668	0.01911464386949	0.951151203278137
152	evg11158164	0.707106781186548	2.44255216481107	6.39995815826702	0.381651270900256	0.702720048996008	0.951151203278137
153	evg1212585	0.707106781186548	2.44255216481107	6.39995815826702	0.381651270900256	0.702720048996008	0.951151203278137
154	evg11052617	0.353553390593274	1.44257746322869	6.91850444505075	0.208510014655068	0.8348307639162	0.951151203278137
155	evg1134076	115.965512114594	-1.88193570577714	1.23393852106201	-1.52514543768146	0.127222826135233	0.951151203278137
156	evg1825419	38.8908729652601	1.03953056205478	1.24053213849593	0.837971488038312	0.402046716841479	0.951151203278137
157	evg1387730	433.456456867354	-0.91953455178813	0.788901091834796	-1.16558914838045	0.243780597352068	0.951151203278137
158	evg1567671	10.2530483272049	6.30058221523261	3.51496271642073	1.79250328482814	0.0730523834733337	0.951151203278137
159	evg1959277	1.06066017177982	3.02753134572154	5.54195198605474	0.546293319274462	0.58486432779168	0.951151203278137
160	evg190975	1067.0241328105	-0.843534242849256	0.705646263788711	-1.1954066593086	0.231928185112513	0.951151203278137
161	evg1314174	26.1629509039023	-8.65163264127066	6.77062094852265	-1.2778196722353	0.201313016379685	0.951151203278137
162	evg11586882	39.5979797464467	2.38466281536468	1.60608697887339	1.48476567379771	0.137605907858081	0.951151203278137
163	evg11179928	0.353553390593274	1.44257746322869	6.91850444505075	0.208510014655068	0.8348307639162	0.951151203278137
164	evg11798156	20.5060966544099	7.30029298450778	6.76908855441051	1.07847503040142	0.280821819065294	0.951151203278137
165	evg17951	7025.10587108835	2.6369668641481	1.34056579037148	1.96705516662288	0.049176851160553	0.951151203278137
166	evg1114502	931.259630822683	-0.448320120516274	0.598801738004443	-0.748695422979797	0.454040802988057	0.951151203278137
167	evg1566712	10.6066017177982	2.70043058036111	2.24818524277728	1.20116017531774	0.229689074313699	0.951151203278137
168	evg1189608	1.4142135623731	3.44257850920552	5.06470965074337	0.679718828245215	0.496682511892468	0.951151203278137
169	evg11493025	14873.6375888684	3.39932369852726	1.65017998483474	2.05997147569796	0.0394012677978944	0.951151203278137
170	evg11166017	1.06066017177982	-0.999975825647716	4.39751279799016	-0.22739577383487	0.820116006213823	0.951151203278137
171	evg178149	6720.69640178754	-0.191381773872257	0.667043589280322	-0.286910446255454	0.774180891661505	0.951151203278137
172	evg1655171	166.523646969432	0.719025498064513	0.853673347579005	0.842272398574525	0.399635497106221	0.951151203278137
173	evg11948421	2.47487373415292	1.32191721688031	3.24595801359418	0.407250251341537	0.683824197240969	0.951151203278137
174	evg1267029	0.353553390593274	1.44257746322869	6.91850444505075	0.208510014655068	0.8348307639162	0.951151203278137
175	evg11621819	0.707106781186548	2.44255216481107	6.39995815826702	0.381651270900256	0.702720048996008	0.951151203278137
176	evg1834415	3.18198051533946	-0.999984255790153	2.77638686580502	-0.360174681744219	0.718716506958523	0.951151203278137
177	evg1529237	4.94974746830583	-2.5849338607003	2.68293724277356	-0.96347160846299	0.33531090547499	0.951151203278137
178	evg11752565	10.9601551083915	-0.862488396345702	1.70253072117039	-0.506591972538851	0.612441141997288	0.951151203278137
179	evg11307420	73.8926586339942	-1.14755173271356	1.10427361743354	-1.03919147808729	0.298715693030981	0.951151203278137
180	evg11155740	0.353553390593274	1.44257746322869	6.91850444505075	0.208510014655068	0.8348307639162	0.951151203278137
181	evg11303842	3.88908729652601	-3.32188277252525	3.17364883506887	-1.04670773143468	0.295234396803539	0.951151203278137
182	evg11865986	1.4142135623731	3.44257850920552	5.06470965074337	0.679718828245215	0.496682511892468	0.951151203278137
183	evg1980605	258.801081914276	0.252922132842307	0.693909425358704	0.364488683392019	0.715493122829066	0.951151203278137
184	evg1178924	14.142135623731	1.58496244730148	1.75536575775295	0.902924328050236	0.366566057923496	0.951151203278137
185	evg1955133	0.353553390593274	1.44257746322869	6.91850444505075	0.208510014655068	0.8348307639162	0.951151203278137
186	evg1475936	1.76776695296637	-1.99996237841282	3.73680818928451	-0.535206057444375	0.592507378087199	0.951151203278137
187	evg11082929	26.8700576850888	1.11547923546323	1.37228347031235	0.812863566161979	0.416296285521606	0.951151203278137
188	evg11191570	2.12132034355964	-5.02752360968916	4.76080709681643	-1.0560233816344	0.290957532658765	0.951151203278137
189	evg12045075	16.6170093578839	2.28539914231973	1.87587688214393	1.21830977505718	0.223106276819498	0.951151203278137
190	evg1989761	10.9601551083915	-0.46947881636367	1.65794130237947	-0.283169745328061	0.777046719310573	0.951151203278137
191	evg11498784	506.995562110755	0.892644582669422	0.766917210261828	1.16393865038531	0.244448874883708	0.951151203278137
192	evg11984964	6.36396103067893	1.00000069121443	2.15500205118255	0.464037002037045	0.642621235551623	0.951151203278137
193	evg1133883	23.3345237791561	1.00000219132511	1.39648655887425	0.716084365417197	0.473939257089892	0.951151203278137
194	evg1494917	5.30330085889911	2.70042069179345	2.82141191976279	0.957116780034192	0.338508314982568	0.951151203278137
195	evg1778948	93.6916485072176	-2.06903178017369	1.32184346602539	-1.56526232746378	0.117521412552241	0.951151203278137
196	evg11014745	0.353553390593274	1.44257746322869	6.91850444505075	0.208510014655068	0.8348307639162	0.951151203278137
197	evg11205819	1.76776695296637	3.76451243751328	4.75655889606263	0.791436103236199	0.428689549048779	0.951151203278137
198	evg11041115	1826.10326241426	-0.823287244423058	0.70046974529108	-1.17533590844947	0.239860353826265	0.951151203278137
199	evg11967799	442.295291632185	-0.28927176253733	0.627213399221644	-0.461201503182663	0.644654043335286	0.951151203278137
200	evg1282098	21.2132034355964	-0.788489903808998	1.37225970476247	-0.574592331956203	0.565567039244133	0.951151203278137
201	evg12020856	12.3743686707646	1.75488627214251	1.87105522425454	0.937912601078725	0.348289326847757	0.951151203278137
202	evg1689134	4.24264068711928	-6.02753347592292	4.1431973907242	-1.45480239233047	0.145723975710863	0.951151203278137
203	evg1247492	1.76776695296637	3.76451243751328	4.75655889606263	0.791436103236199	0.428689549048779	0.951151203278137
204	evg11853690	21.2132034355964	1.00000216969988	1.43341987674172	0.697633809831751	0.485406231901075	0.951151203278137
205	evg11156854	0.707106781186548	2.44255216481107	6.39995815826702	0.381651270900256	0.702720048996008	0.951151203278137
206	evg11677821	9.89949493661167	-0.847988525036331	1.76230309175386	-0.481181999285041	0.630387153220745	0.951151203278137
207	evg11164281	3.88908729652601	-3.32188277252525	3.17364883506887	-1.04670773143468	0.295234396803539	0.951151203278137
208	evg1877429	321.733585439879	0.638010623930485	0.744588159382489	0.856863778843339	0.391520172733109	0.951151203278137
209	evg11253123	76.0139789775539	1.57603112664356	1.22668276634738	1.28479112112777	0.198865285886761	0.951151203278137
210	evg155853	60.1040764008565	-0.727916221023149	1.04712548813984	-0.695156625703238	0.486957151196648	0.951151203278137
211	evg12018563	67.5286976033153	3.26469937918133	1.72383410164896	1.89385937780116	0.058243677680082	0.951151203278137
212	evg1357806	68.5893577750951	-0.634711705892327	0.997225862161816	-0.63647738188055	0.524465318558175	0.951151203278137
213	evg1162577	2.12132034355964	4.02755087052556	4.53930415140552	0.887261733558546	0.374938002642531	0.951151203278137
214	evg12015873	6.01040764008565	-0.51456448332984	2.10095428945546	-0.244919409200097	0.80651883293402	0.951151203278137
215	evg1234598	1.4142135623731	3.44257850920552	5.06470965074337	0.679718828245215	0.496682511892468	0.951151203278137
216	evg11800065	81.317279836453	-0.429681091673466	0.92243385286904	-0.465812361869669	0.641349815801624	0.951151203278137
217	evg11190564	0.353553390593274	1.44257746322869	6.91850444505075	0.208510014655068	0.8348307639162	0.951151203278137
218	evg11862810	1.06066017177982	3.02753134572154	5.54195198605474	0.546293319274462	0.58486432779168	0.951151203278137
219	evg1449015	330.925973595304	2.68449925048413	1.32817822053295	2.02118903094717	0.0432602007657548	0.951151203278137
220	evg11685487	65.4073772597556	-0.55253734994921	0.992956897370727	-0.556456530401558	0.577898803036375	0.951151203278137
221	evg1289265	142.128463018496	-0.748457731393062	0.882139699917081	-0.848457145124989	0.396183429282402	0.951151203278137
222	evg1614288	71.4177848998413	0.668796427199386	1.00133495320345	0.667904805539634	0.504194359692242	0.951151203278137
223	evg1555410	0.707106781186548	2.44255216481107	6.39995815826702	0.381651270900256	0.702720048996008	0.951151203278137
224	evg11522736	922.067242667258	0.168359119514645	0.545826472292245	0.308448065568543	0.757741412561314	0.951151203278137
225	evg11834005	7.42462120245875	-0.415030089570941	1.92099915795565	-0.216049074176909	0.828949495087945	0.951151203278137
226	evg1685837	1.06066017177982	3.02753134572154	5.54195198605474	0.546293319274462	0.58486432779168	0.951151203278137
227	evg1742882	0.707106781186547	-3.44253199333214	6.65531376705227	-0.517260660252369	0.604974211975779	0.951151203278137
228	evg1791365	6.36396103067893	2.99997954373908	2.75969684010779	1.08706851424373	0.277006531476282	0.951151203278137
229	evg11442632	45.6083873865323	-0.99999451816402	1.17609538221936	-0.850266511783231	0.395176930533573	0.951151203278137
230	evg1563369	5.65685424949238	0.736967553460789	2.21415693576517	0.332843413922739	0.739252485280639	0.951151203278137
231	evg1548055	2.47487373415292	1.32191721688031	3.24595801359418	0.407250251341537	0.683824197240969	0.951151203278137
232	evg1838140	0.707106781186548	2.44255216481107	6.39995815826702	0.381651270900256	0.702720048996008	0.951151203278137
233	evg1161962	2.12132034355964	-0.999981205860099	3.27710093743748	-0.305142021851189	0.760257987582069	0.951151203278137
234	evg1692989	3.18198051533946	-2.99995620367679	3.2808095751401	-0.914395101260544	0.36050927496957	0.951151203278137
235	evg11020882	1.06066017177982	3.02753134572154	5.54195198605474	0.546293319274462	0.58486432779168	0.951151203278137
236	evg1217336	2.12132034355964	4.02755087052556	4.53930415140552	0.887261733558546	0.374938002642531	0.951151203278137
237	evg11113666	2.12132034355964	0.999991829925899	3.37839770823819	0.295995888076596	0.767233221613985	0.951151203278137
238	evg1760968	3838.17560828058	-0.427290749841049	0.637368322572816	-0.670398472450336	0.502603808165309	0.951151203278137
239	evg1299011	7.42462120245875	5.83491915199637	3.62344188078972	1.61032502906454	0.107326917917122	0.951151203278137
240	evg11567936	6.36396103067893	2.99997954373908	2.75969684010779	1.08706851424373	0.277006531476282	0.951151203278137
241	evg1446023	376.534360981837	-0.939454908286352	0.809528195164708	-1.16049683494373	0.24584658163198	0.951151203278137
242	evg1705590	2.12132034355964	0.999991829925899	3.37839770823819	0.295995888076596	0.767233221613985	0.951151203278137
243	evg11578384	42.0728534805996	0.464670965285428	1.10257516048323	0.421441532459135	0.673432696788413	0.951151203278137
244	evg1727737	6.7175144212722	3.08744196516585	2.7440482638685	1.12514127605512	0.260529172837622	0.951151203278137
245	evg185635	2415.12321114265	-1.07091508362818	0.787627028065606	-1.35967284700517	0.173933474354922	0.951151203278137
246	evg11224750	2993.89011154384	0.461861741379999	0.623981416030347	0.740185091277681	0.459187692600914	0.951151203278137
247	evg12017453	12.7279220613579	0.652079634158255	1.61231438355215	0.404437025936364	0.685891377528048	0.951151203278137
248	evg1153133	6.01040764008565	0.874470396892067	2.18212694239901	0.400742220766809	0.688609922480426	0.951151203278137
249	evg11137263	49.8510280736516	-1.71048473159262	1.34314631425073	-1.27349099159522	0.20284386719258	0.951151203278137
250	evg12039767	1366.8374080336	-1.58595169097575	0.92921160162669	-1.70677129751647	0.0878645692810258	0.951151203278137
251	evg11623607	0.707106781186547	-3.44253199333214	6.65531376705227	-0.517260660252369	0.604974211975779	0.951151203278137
252	evg1224897	7.07106781186548	-0.584954091684401	1.97057994606568	-0.296843623549646	0.766585898916891	0.951151203278137
253	evg1922324	0.353553390593274	1.44257746322869	6.91850444505075	0.208510014655068	0.8348307639162	0.951151203278137
254	evg11455079	9.54594154601839	-2.99997428523412	2.30442424666501	-1.30183245970256	0.192973664922076	0.951151203278137
255	evg1871791	11.667261889578	6.48674321120341	6.77109615368833	0.958004887830455	0.338060293852292	0.951151203278137
256	evg11469359	11.3137084989848	-1.5849505729614	1.82546311584553	-0.868245739507736	0.385259819481856	0.951151203278137
257	evg1698826	0.353553390593274	1.44257746322869	6.91850444505075	0.208510014655068	0.8348307639162	0.951151203278137
258	evg11982352	1.06066017177982	3.02753134572154	5.54195198605474	0.546293319274462	0.58486432779168	0.951151203278137
259	evg11045556	423.910515321335	0.414337308480838	0.657283925523632	0.630377972731879	0.528447318988139	0.951151203278137
260	evg11178174	3.18198051533946	1.80734069589001	3.06937659998695	0.588829893307224	0.55597539059126	0.951151203278137
261	evg1682827	15.9099025766973	-1.99998673403698	1.76634872289919	-1.13227173553493	0.25752020919356	0.951151203278137
262	evg1976784	8.1317279836453	0.906892351904529	1.94232185073008	0.46691147070381	0.640563218154227	0.951151203278137
263	evg11360370	1040.8611819066	0.804277464177593	0.694991389616515	1.15724809860073	0.24717101166649	0.951151203278137
264	evg11966448	41.365746699413	3.76817498189136	1.98800286103092	1.89545752461206	0.0580318138847498	0.951151203278137
265	evg1273659	4.94974746830583	5.2499547070709	3.83198772551611	1.37003432242566	0.170676187828334	0.951151203278137
266	evg11223718	452.194786568797	0.378912406043047	0.642380685111888	0.589856474244784	0.555286877036055	0.951151203278137
267	evg114425	417.90010768125	-0.670933026450948	0.721409766375866	-0.930030417832438	0.352355335543093	0.951151203278137
268	evg11289059	22.9809703885628	1.86507028507385	1.62368333195578	1.14866627523195	0.250693617203682	0.951151203278137
269	evg114974	129.754094347731	3.48971094664864	1.65684338148093	2.10624068976842	0.0351834503240826	0.951151203278137
270	evg126760	3.88908729652601	4.90202923069533	3.99135897367904	1.22816044936617	0.21938674243608	0.951151203278137
271	evg1412940	15.556349186104	0.530517887378166	1.48939308624234	0.356197361380692	0.721692767845666	0.951151203278137
272	evg1199655	4.24264068711929	2.32191096417714	2.91443115328529	0.796694394911255	0.425628540021118	0.951151203278137
273	evg11177556	6.01040764008565	-0.51456448332984	2.10095428945546	-0.244919409200097	0.80651883293402	0.951151203278137
274	evg11260003	905.803786699967	0.484270109969831	0.609680292363034	0.794301728358102	0.427019798103948	0.951151203278137
275	evg11423590	157.331258814007	0.371632730963928	0.787780822247091	0.471746354403337	0.637107846060614	0.951151203278137
276	evg11174628	2.12132034355964	0.999991829925899	3.37839770823819	0.295995888076596	0.767233221613985	0.951151203278137
277	evg1928439	136.11805537841	-1.19571939053409	1.01099735439147	-1.18271268004831	0.236923037122511	0.951151203278137
278	evg1826460	19.7989898732233	-2.20161995271344	1.73550260074805	-1.26857773175591	0.204591710674692	0.951151203278137
279	evg11902118	17.6776695296637	7.08617794977595	6.76951261100962	1.04677815922099	0.295201905868523	0.951151203278137
280	evg1452984	423.203408540149	-0.356141805570539	0.644493275583136	-0.552591964979468	0.580542845235496	0.951151203278137
281	evg11291736	19.4454364826301	7.2236751995936	6.769233122292	1.06713346535593	0.28591157194312	0.951151203278137
282	evg11670796	43.4870670429727	0.643858734913068	1.1231858326027	0.573243283723662	0.566479981271104	0.951151203278137
283	evg1195205	1.06066017177982	3.02753134572154	5.54195198605474	0.546293319274462	0.58486432779168	0.951151203278137
284	evg1688009	3.18198051533946	-2.99995620367679	3.2808095751401	-0.914395101260544	0.36050927496957	0.951151203278137
285	evg1651196	74.5997654151808	-1.36527808815702	1.16230837773206	-1.17462638514316	0.240144222482362	0.951151203278137
286	evg11199133	1.41421356237309	-4.44255212329138	5.29290580650583	-0.8393408622218	0.401278059217309	0.951151203278137
287	evg1587694	29.698484809835	1.00000222640367	1.31215448976833	0.762107079769421	0.445996097734512	0.951151203278137
288	evg11165793	1.06066017177982	3.02753134572154	5.54195198605474	0.546293319274462	0.58486432779168	0.951151203278137
289	evg11980455	15.556349186104	-0.807348137241789	1.50913659378851	-0.53497353424784	0.592668158267294	0.951151203278137
290	evg1462820	79.1959594928933	0.415039856251914	0.930417454328926	0.446079181254468	0.655540050577807	0.951151203278137
291	evg11133954	0.353553390593274	1.44257746322869	6.91850444505075	0.208510014655068	0.8348307639162	0.951151203278137
292	evg1933802	30.7591449816148	-2.50899875893898	1.68242434783737	-1.49129960117619	0.135882853611425	0.951151203278137
293	evg12027630	50.2045814642449	0.53433898081817	1.06385019790322	0.502269005421364	0.615478308492911	0.951151203278137
294	evg1722402	15.556349186104	1.41503828427986	1.66532061746625	0.849709220818277	0.395486770658871	0.951151203278137
295	evg1195535	1.76776695296637	3.76451243751328	4.75655889606263	0.791436103236199	0.428689549048779	0.951151203278137
296	evg11174741	5.65685424949238	2.80733538108595	2.79819861070546	1.00326523297722	0.31573290611039	0.951151203278137
297	evg11068377	42696.5216616061	-2.01261437171958	1.48937136404458	-1.35131802605233	0.176593580099069	0.951151203278137
298	evg1705941	0.707106781186548	2.44255216481107	6.39995815826702	0.381651270900256	0.702720048996008	0.951151203278137
299	evg1242953	0.707106781186548	2.44255216481107	6.39995815826702	0.381651270900256	0.702720048996008	0.951151203278137
300	evg12013601	188.090403795622	0.895471521872989	0.883379127659292	1.01368879322034	0.310731273238898	0.951151203278137
301	evg11168124	0.707106781186548	2.44255216481107	6.39995815826702	0.381651270900256	0.702720048996008	0.951151203278137
302	evg1274485	9.54594154601839	2.52355361529449	2.25933764646212	1.11694399429235	0.264018272331321	0.951151203278137
303	evg1566595	284.964032818179	-0.454792827218955	0.714856398184737	-0.63620166004505	0.524644991313017	0.951151203278137
304	evg146027	1.76776695296637	3.76451243751328	4.75655889606263	0.791436103236199	0.428689549048779	0.951151203278137
305	evg1226220	5.65685424949238	5.44260068386249	3.75500828533677	1.44942441408604	0.147219094749287	0.951151203278137
306	evg11341723	5644.12632743102	-1.08267566663538	0.864892687392773	-1.25180346928255	0.210641485685587	0.951151203278137
307	evg11063996	0.707106781186547	-3.44253199333214	6.65531376705227	-0.517260660252369	0.604974211975779	0.951151203278137
308	evg11199404	4.24264068711928	-0.999986244728209	2.47253428342246	-0.404437767125331	0.685890832586002	0.951151203278137
309	evg188016	6757.11240101865	-2.72558028417077	1.35831568950578	-2.00658823661417	0.0447935248900632	0.951151203278137
310	evg1152137	12.3743686707646	0.938601546896526	1.67735504339949	0.559572375920047	0.575771151399205	0.951151203278137
311	evg11670726	3.18198051533946	-0.999984255790153	2.77638686580502	-0.360174681744219	0.718716506958523	0.951151203278137
312	evg1820695	42.0728534805996	-0.514569080072675	1.10225950695907	-0.466831156205924	0.640620683057677	0.951151203278137
313	evg110220	177.837355468417	0.410021399380274	0.774759626213767	0.529224014142347	0.59665005988514	0.951151203278137
314	evg11177222	0.353553390593274	1.44257746322869	6.91850444505075	0.208510014655068	0.8348307639162	0.951151203278137
315	evg11044996	10.6066017177982	-3.80731977959196	2.49351282621985	-1.52688999212562	0.126788368580673	0.951151203278137
316	evg11272277	3.88908729652601	0.807355093227939	2.59531268647842	0.3110820123657	0.755738275262425	0.951151203278137
317	evg1115680	66.1144840409422	0.419541349204245	0.973853167676633	0.430805549675589	0.666609763984503	0.951151203278137
318	evg131365	27.2236110756821	1.71271869056906	1.52323471464197	1.12439578359507	0.260845159988464	0.951151203278137
319	evg12028519	2.82842712474619	-5.44256603964383	4.46722526042626	-1.21833257164303	0.223097617239797	0.951151203278137
320	evg1444618	731.501965137483	1.50879861305335	0.925926516032507	1.62950146359171	0.103206905299404	0.951151203278137
321	evg1786441	3.18198051533946	4.61252020767712	4.14678712686897	1.11231178899694	0.266004116814615	0.951151203278137
322	evg11283112	86.2670273047588	0.674232103858351	0.960973052633314	0.701613954741791	0.482919946598444	0.951151203278137
323	evg11034035	119.147492629933	-0.617139627333224	0.880945870523454	-0.700542051427657	0.483588853296311	0.951151203278137
324	evg11154238	1.06066017177982	3.02753134572154	5.54195198605474	0.546293319274462	0.58486432779168	0.951151203278137
325	evg11928453	4.24264068711929	2.32191096417714	2.91443115328529	0.796694394911255	0.425628540021118	0.951151203278137
326	evg11162438	1.41421356237309	-4.44255212329138	5.29290580650583	-0.8393408622218	0.401278059217309	0.951151203278137
327	evg11752895	2.47487373415292	1.32191721688031	3.24595801359418	0.407250251341537	0.683824197240969	0.951151203278137
328	evg11656594	0.353553390593274	1.44257746322869	6.91850444505075	0.208510014655068	0.8348307639162	0.951151203278137
329	evg11647934	0.707106781186548	2.44255216481107	6.39995815826702	0.381651270900256	0.702720048996008	0.951151203278137
330	evg11445871	14.8492424049175	0.700442513996984	1.53762592229421	0.455535058196658	0.648724351792997	0.951151203278137
331	evg1278881	58.6898628384834	0.599464513510772	1.03465676850219	0.579384904985041	0.562329487175134	0.951151203278137
332	evg11189148	2.12132034355964	-5.02752360968916	4.76080709681643	-1.0560233816344	0.290957532658765	0.951151203278137
333	evg1796610	7.77817459305202	5.90203338297009	3.60491168209417	1.63721996638249	0.101584516580476	0.951151203278137
334	evg1910055	10.6066017177982	1.00000173675692	1.78030908849139	0.561701191788166	0.574319622214522	0.951151203278137
335	evg11804097	2.12132034355964	4.02755087052556	4.53930415140552	0.887261733558546	0.374938002642531	0.951151203278137
336	evg1692471	0.353553390593274	1.44257746322869	6.91850444505075	0.208510014655068	0.8348307639162	0.951151203278137
337	evg11726580	0.353553390593274	1.44257746322869	6.91850444505075	0.208510014655068	0.8348307639162	0.951151203278137
338	evg1723352	6.36396103067893	5.61252630960701	3.6931295954121	1.51972092086325	0.128581131272638	0.951151203278137
339	evg184410	901.561146012848	-3.04244472461258	2.37970905377972	-1.27849441081053	0.201075154238323	0.951151203278137
340	evg1177278	0.707106781186548	2.44255216481107	6.39995815826702	0.381651270900256	0.702720048996008	0.951151203278137
341	evg11200277	1.06066017177982	3.02753134572154	5.54195198605474	0.546293319274462	0.58486432779168	0.951151203278137
342	evg11295722	461.740728114816	4.77562287741827	3.21555424774326	1.48516321277114	0.137500594324805	0.951151203278137
343	evg1167603	0.353553390593274	1.44257746322869	6.91850444505075	0.208510014655068	0.8348307639162	0.951151203278137
344	evg11767682	2.82842712474619	1.58494971582716	3.14668571479741	0.503688597934607	0.614480222044644	0.951151203278137
345	evg1981145	2.47487373415292	-2.58492086498536	3.44619363872997	-0.750079982719132	0.453206534617282	0.951151203278137
346	evg1377396	125.865007051205	-1.31625369929228	1.05761635371092	-1.24454741520766	0.213298159963931	0.951151203278137
347	evg1962313	56.2149891043305	0.645718971078742	1.05455893016515	0.612311889462281	0.540331424838718	0.951151203278137
348	evg1306778	57.6292026667036	-3.78847142781435	1.86855495488889	-2.02748729327023	0.042612602642984	0.951151203278137
349	evg11158841	0.353553390593274	1.44257746322869	6.91850444505075	0.208510014655068	0.8348307639162	0.951151203278137
350	evg12127316	1.06066017177982	3.02753134572154	5.54195198605474	0.546293319274462	0.58486432779168	0.951151203278137
351	evg12036922	0.707106781186548	2.44255216481107	6.39995815826702	0.381651270900256	0.702720048996008	0.951151203278137
352	evg11191938	1.06066017177982	3.02753134572154	5.54195198605474	0.546293319274462	0.58486432779168	0.951151203278137
353	evg1861763	48.0832611206852	5.04437188990396	2.31416136412632	2.17978398918106	0.0292734773016848	0.951151203278137
354	evg11844638	2.12132034355964	-0.999981205860099	3.27710093743748	-0.305142021851189	0.760257987582069	0.951151203278137
355	evg1184127	1.06066017177982	-0.999975825647716	4.39751279799016	-0.22739577383487	0.820116006213823	0.951151203278137
356	evg11749367	6.36396103067893	1.00000069121443	2.15500205118255	0.464037002037045	0.642621235551623	0.951151203278137
357	evg1168089	1.76776695296637	3.76451243751328	4.75655889606263	0.791436103236199	0.428689549048779	0.951151203278137
358	evg18426	733.976838871636	-0.632608789380375	0.661008409929546	-0.957035916453472	0.338549126920106	0.951151203278137
359	evg1290879	1.41421356237309	-4.44255212329138	5.29290580650583	-0.8393408622218	0.401278059217309	0.951151203278137
360	evg11212779	18099.8122780321	-2.21738353864966	1.3806331741336	-1.60606276901983	0.108260119153616	0.951151203278137
361	evg1469686	67.175144212722	0.909804455197806	1.07090199669885	0.849568361999848	0.395565107946941	0.951151203278137
362	evg11189427	0.353553390593274	1.44257746322869	6.91850444505075	0.208510014655068	0.8348307639162	0.951151203278137
363	evg11183785	0.353553390593274	1.44257746322869	6.91850444505075	0.208510014655068	0.8348307639162	0.951151203278137
364	evg11293370	14.8492424049175	3.24791577362445	2.23512980210016	1.45312176973913	0.146189947691881	0.951151203278137
365	evg135623	69.2964645562817	0.912539416435297	1.06459844821768	0.857167712354875	0.391352203703026	0.951151203278137
366	evg1767960	82.0243866176395	1.33064733146307	1.14180705110908	1.16538720808438	0.243862292890473	0.951151203278137
367	evg1827050	155.209938470447	-1.70580956146288	1.14152598765149	-1.49432389618419	0.135090982258753	0.951151203278137
368	evg12035572	33.2340187157677	2.77258616170378	1.76562006049474	1.57031867939181	0.116340990637288	0.951151203278137
369	evg11251874	414.71812716591	0.601382064428134	0.704905545771848	0.853138506336534	0.393582499863725	0.951151203278137
370	evg1834429	1.06066017177982	3.02753134572154	5.54195198605474	0.546293319274462	0.58486432779168	0.951151203278137
371	evg1145884	62.2253967444162	1.17585193617798	1.1569659733813	1.01632369769828	0.309475267362093	0.951151203278137
372	evg1332231	18.7383297014435	0.722468736786202	1.43148806949193	0.504697700374564	0.613771176479455	0.951151203278137
373	evg1702297	13.4350288425444	1.90688884750198	1.86922563198878	1.02014910071243	0.307657753036605	0.951151203278137
374	evg1186613	9.89949493661167	-1.87445440488344	1.97094906814891	-0.951041523687825	0.341583297391649	0.951151203278137
375	evg11199264	2.47487373415292	4.24994622252451	4.37642707973162	0.97109951681981	0.331498724403363	0.951151203278137
376	evg1784289	0.353553390593274	1.44257746322869	6.91850444505075	0.208510014655068	0.8348307639162	0.951151203278137
377	evg11534941	1067.73123959169	-0.164509979828617	0.538794955583396	-0.305329472972681	0.760115230802313	0.951151203278137
378	evg1274770	11.3137084989848	-2.1154613863763	1.95848928905368	-1.08014958172095	0.280075575770805	0.951151203278137
379	evg12121519	0.707106781186548	2.44255216481107	6.39995815826702	0.381651270900256	0.702720048996008	0.951151203278137
380	evg1106270	3179.15208821472	-0.983661371943219	0.778322613442637	-1.2638221669962	0.206293862994278	0.951151203278137
381	evg11607914	114.197745161627	-0.259756674691291	0.828379721339383	-0.313571986372745	0.753846138772765	0.951151203278137
382	evg11462731	2.47487373415292	1.32191721688031	3.24595801359418	0.407250251341537	0.683824197240969	0.951151203278137
383	evg1355190	61.8718433538229	4.38369182531707	2.0433904793763	2.14530304881087	0.0319286248998735	0.951151203278137
384	evg1174038	4.94974746830583	5.2499547070709	3.83198772551611	1.37003432242566	0.170676187828334	0.951151203278137
385	evg11110296	3.18198051533946	-0.999984255790153	2.77638686580502	-0.360174681744219	0.718716506958523	0.951151203278137
386	evg1185890	0.353553390593274	1.44257746322869	6.91850444505075	0.208510014655068	0.8348307639162	0.951151203278137
387	evg1722602	0.707106781186547	-3.44253199333214	6.65531376705227	-0.517260660252369	0.604974211975779	0.951151203278137
388	evg1592802	17.6776695296637	7.08617794977595	6.76951261100962	1.04677815922099	0.295201905868523	0.951151203278137
389	evg11163490	1.76776695296637	3.76451243751328	4.75655889606263	0.791436103236199	0.428689549048779	0.951151203278137
390	evg11875659	2.12132034355964	-5.02752360968916	4.76080709681643	-1.0560233816344	0.290957532658765	0.951151203278137
391	evg1640959	523.612571468638	0.792834217159731	0.734528681779323	1.07937816020903	0.28041918277519	0.951151203278137
392	evg11923320	102.884036662643	-0.409252210427494	0.869352655909492	-0.470755116057414	0.637815620180945	0.951151203278137
393	evg1754404	8.1317279836453	2.24792039048646	2.285034075024	0.983757929501704	0.325234549231292	0.951151203278137
394	evg12089011	0.353553390593274	1.44257746322869	6.91850444505075	0.208510014655068	0.8348307639162	0.951151203278137
395	evg11046131	3014.74976158885	-0.124939396210449	0.563183148299914	-0.221845054468701	0.824434504824463	0.951151203278137
396	evg1110746	144.603336752649	-0.803195641932531	0.893379207908784	-0.899053430863526	0.368624201419142	0.951151203278137
397	evg11670563	2.12132034355964	0.999991829925899	3.37839770823819	0.295995888076596	0.767233221613985	0.951151203278137
398	evg11208281	1.76776695296637	-1.99996237841282	3.73680818928451	-0.535206057444375	0.592507378087199	0.951151203278137
399	evg1637392	314.30896423742	2.1015399571082	1.17461651843436	1.78912855738596	0.0735941140057726	0.951151203278137
400	evg1561258	42.0728534805996	1.56884426107177	1.35872557222515	1.15464394955231	0.248236261224024	0.951151203278137
401	evg11901163	14.8492424049175	1.00000202566879	1.5928509669588	0.627806396462863	0.530130775349057	0.951151203278137
402	evg11199907	1.06066017177982	3.02753134572154	5.54195198605474	0.546293319274462	0.58486432779168	0.951151203278137
403	evg11164156	1.76776695296637	3.76451243751328	4.75655889606263	0.791436103236199	0.428689549048779	0.951151203278137
404	evg1624715	411.182593259977	1.62997451792288	1.00915606685159	1.61518576904378	0.106270471414604	0.951151203278137
405	evg11167246	1.4142135623731	3.44257850920552	5.06470965074337	0.679718828245215	0.496682511892468	0.951151203278137
406	evg1125168	26.8700576850888	-1.2954482930084	1.39519624143263	-0.928506151706799	0.353145078250613	0.951151203278137
407	evg11785712	30.0520382004283	-1.26302718258442	1.35295123195481	-0.933534892281028	0.350543863700219	0.951151203278137
408	evg1417340	2.12132034355964	-5.02752360968916	4.76080709681643	-1.0560233816344	0.290957532658765	0.951151203278137
409	evg11504422	5637.40881300975	-1.01304346641479	0.843735052839289	-1.20066537831486	0.229881029220947	0.951151203278137
410	evg1714439	8.48528137423857	-7.02753663426578	3.77205618175793	-1.86305195247401	0.0624549572394543	0.951151203278137
411	evg133757	3.53553390593274	1.99998462651299	3.0074720147388	0.665005232538028	0.506047146321312	0.951151203278137
412	evg1713770	8.48528137423857	-0.485419536519177	1.82667917399833	-0.265738802647356	0.790440377275613	0.951151203278137
413	evg1321468	3.53553390593274	-0.584951136072295	2.62144765377476	-0.22314049843032	0.823426159669162	0.951151203278137
414	evg12098519	3.88908729652601	4.90202923069533	3.99135897367904	1.22816044936617	0.21938674243608	0.951151203278137
415	evg12126431	4.94974746830583	-2.5849338607003	2.68293724277356	-0.96347160846299	0.33531090547499	0.951151203278137
416	evg1850016	3.18198051533946	1.80734069589001	3.06937659998695	0.588829893307224	0.55597539059126	0.951151203278137
417	evg1669063	61.1647365726364	1.92810808236618	1.37244326273671	1.4048727074673	0.160059133663574	0.951151203278137
418	evg1833613	2.82842712474619	1.58494971582716	3.14668571479741	0.503688597934607	0.614480222044644	0.951151203278137
419	evg1291196	5.30330085889911	1.45942809518317	2.42212518490294	0.60254032462061	0.546814529566682	0.951151203278137
420	evg1843456	1.06066017177982	3.02753134572154	5.54195198605474	0.546293319274462	0.58486432779168	0.951151203278137
421	evg11208308	2.12132034355964	-5.02752360968916	4.76080709681643	-1.0560233816344	0.290957532658765	0.951151203278137
422	evg1978852	2.82842712474619	-1.58493907408331	3.00893467429283	-0.526744261889237	0.598371194089795	0.951151203278137
423	evg118590	3.53553390593274	0.584964193266994	2.66508596266803	0.219491679240764	0.826267060851993	0.951151203278137
424	evg1732794	6.36396103067893	5.61252630960701	3.6931295954121	1.51972092086325	0.128581131272638	0.951151203278137
425	evg1528968	1.4142135623731	3.44257850920552	5.06470965074337	0.679718828245215	0.496682511892468	0.951151203278137
426	evg11145433	2.12132034355964	4.02755087052556	4.53930415140552	0.887261733558546	0.374938002642531	0.951151203278137
427	evg12011048	3.18198051533946	-2.99995620367679	3.2808095751401	-0.914395101260544	0.36050927496957	0.951151203278137
428	evg1128060	129.754094347731	2.18922671433961	1.31053829844145	1.6704790061787	0.0948246296818853	0.951151203278137
429	evg11147910	2.12132034355964	-0.999981205860099	3.27710093743748	-0.305142021851189	0.760257987582069	0.951151203278137
430	evg1246675	0.707106781186548	2.44255216481107	6.39995815826702	0.381651270900256	0.702720048996008	0.951151203278137
431	evg11237269	957.069028335992	0.831279926713276	0.705985038204328	1.17747527458604	0.239005860639665	0.951151203278137
432	evg1508540	0.353553390593274	1.44257746322869	6.91850444505075	0.208510014655068	0.8348307639162	0.951151203278137
433	evg11100257	57.2756492761103	-1.08091450311357	1.14132075486458	-0.947073378370151	0.343601389109318	0.951151203278137
434	evg11355035	749.886741448334	0.417816912219196	0.604429096298064	0.691258767617562	0.489402938451235	0.951151203278137
435	evg11450672	9.19238815542512	-0.67806403708832	1.78896231504141	-0.379026450913598	0.704668221770259	0.951151203278137
436	evg1855372	5.30330085889911	1.45942809518317	2.42212518490294	0.60254032462061	0.546814529566682	0.951151203278137
437	evg11122988	2944.74619025138	-0.448029751846665	0.619146788864461	-0.723624445615505	0.469296329368085	0.951151203278137
438	evg1377027	6.01040764008565	2.90687058074781	2.77774632192297	1.04648525958103	0.295337047007302	0.951151203278137
439	evg1386835	156.270598642227	-7.7811329970874	4.4016715569132	-1.76776774379417	0.077099739481094	0.951151203278137
440	evg1682076	3.53553390593274	1.99998462651299	3.0074720147388	0.665005232538028	0.506047146321312	0.951151203278137
441	evg11216804	6805.54921552993	-0.978909907034907	0.857818442676833	-1.14116211348896	0.253802467213813	0.951151203278137
442	evg1383523	731.14841174689	-0.63513568063334	0.661970964356433	-0.959461539602146	0.33732628599989	0.951151203278137
443	evg1946228	1.76776695296637	3.76451243751328	4.75655889606263	0.791436103236199	0.428689549048779	0.951151203278137
444	evg1462770	101.116269709676	-1.36456637973097	1.10680668756698	-1.23288591861565	0.21761832977836	0.951151203278137
445	evg1734935	13.4350288425444	-0.45942570654158	1.54125925820007	-0.298084637024735	0.765638566760272	0.951151203278137
446	evg11616917	2.12132034355964	4.02755087052556	4.53930415140552	0.887261733558546	0.374938002642531	0.951151203278137
447	evg1736813	1.4142135623731	3.44257850920552	5.06470965074337	0.679718828245215	0.496682511892468	0.951151203278137
448	evg1488468	20.8596500450032	0.343957725763781	1.33302534046903	0.258027897386226	0.796385377036468	0.951151203278137
449	evg11970147	1.06066017177982	3.02753134572154	5.54195198605474	0.546293319274462	0.58486432779168	0.951151203278137
450	evg11961523	0.353553390593274	1.44257746322869	6.91850444505075	0.208510014655068	0.8348307639162	0.951151203278137
451	evg11002413	10.2530483272049	1.39231742580284	1.88794023934381	0.737479607027588	0.46083074019334	0.951151203278137
452	evg11263199	323.501352392845	-0.167317306288038	0.651201833065175	-0.256936172154927	0.797228046349304	0.951151203278137
453	evg11832944	2.47487373415292	-2.58492086498536	3.44619363872997	-0.750079982719132	0.453206534617282	0.951151203278137
454	evg11602864	4.94974746830583	5.2499547070709	3.83198772551611	1.37003432242566	0.170676187828334	0.951151203278137
455	evg11317905	15.2027957955108	0.754890165770012	1.53478591172243	0.491853723704583	0.622822754392064	0.951151203278137
456	evg1493967	13.0814754519511	3.04438337467393	2.23663681570658	1.36114337083921	0.173468385916071	0.951151203278137
457	evg11744156	1776.25223434061	1.03199632928513	0.763898947112429	1.35095922462797	0.17670849478129	0.951151203278137
458	evg1268941	21.2132034355964	1.45943268247309	1.54356128267756	0.945497077991917	0.344405161889544	0.951151203278137
459	evg11002096	14.4956890143242	-0.49749380200288	1.50492443723092	-0.330577263346375	0.740963822720244	0.951151203278137
460	evg11790449	42.7799602617861	0.50589358637963	1.10395622644173	0.458255113982394	0.646769167936727	0.951151203278137
461	evg11064942	0.707106781186548	2.44255216481107	6.39995815826702	0.381651270900256	0.702720048996008	0.951151203278137
462	evg11144580	1.06066017177982	-0.999975825647716	4.39751279799016	-0.22739577383487	0.820116006213823	0.951151203278137
463	evg147164	667.155248049508	-0.66764200243716	0.677526241411206	-0.985411282442052	0.324422089939309	0.951151203278137
464	evg11432827	84.8528137423857	1.10962664603547	1.0736820896374	1.03347783924589	0.301380336008587	0.951151203278137
465	evg11481382	5.65685424949238	5.44260068386249	3.75500828533677	1.44942441408604	0.147219094749287	0.951151203278137
466	evg11971069	108.894444302728	-1.01407061680719	0.995844663112313	-1.01830200469008	0.308534456015432	0.951151203278137
467	evg12035649	6.36396103067893	1.00000069121443	2.15500205118255	0.464037002037045	0.642621235551623	0.951151203278137
468	evg11341908	1.41421356237309	-4.44255212329138	5.29290580650583	-0.8393408622218	0.401278059217309	0.951151203278137
469	evg11145162	0.353553390593274	1.44257746322869	6.91850444505075	0.208510014655068	0.8348307639162	0.951151203278137
470	evg11900433	11.667261889578	-1.89307087516292	1.88439947236956	-1.00460167969717	0.315088688144629	0.951151203278137
471	evg11231546	1295.06606974316	-0.114276501074707	0.529554999057094	-0.215797228386445	0.82914580884857	0.951151203278137
472	evg11375525	2117.43125626312	-0.381365432040255	0.583498816520711	-0.653583899817077	0.513379919742757	0.951151203278137
473	evg11733218	3.18198051533946	-2.99995620367679	3.2808095751401	-0.914395101260544	0.36050927496957	0.951151203278137
474	evg12037582	6.01040764008565	1.70043503722485	2.37061672771881	0.717296481266768	0.473191177943065	0.951151203278137
475	evg1690008	0.707106781186548	2.44255216481107	6.39995815826702	0.381651270900256	0.702720048996008	0.951151203278137
476	evg11206274	1.06066017177982	3.02753134572154	5.54195198605474	0.546293319274462	0.58486432779168	0.951151203278137
477	evg1755443	16.6170093578839	-0.81942109234908	1.48043499577396	-0.553500217630761	0.579920931605755	0.951151203278137
478	evg11586188	47.3761543394987	1.23266275756635	1.2370907366135	0.996420651358791	0.31904580308954	0.951151203278137
479	evg1690908	1.06066017177982	3.02753134572154	5.54195198605474	0.546293319274462	0.58486432779168	0.951151203278137
480	evg11409039	7.77817459305202	0.807357069532703	1.95830178597426	0.412274081204006	0.680138543855209	0.951151203278137
481	evg11660548	4.59619407771256	-0.678061040194708	2.35958247142303	-0.287364840350665	0.773832979687684	0.951151203278137
482	evg1398677	23.3345237791561	0.440575680129803	1.29807242882426	0.339407624988119	0.734302675240482	0.951151203278137
483	evg1732423	3.53553390593274	1.99998462651299	3.0074720147388	0.665005232538028	0.506047146321312	0.951151203278137
484	evg1833148	2.12132034355964	-0.999981205860099	3.27710093743748	-0.305142021851189	0.760257987582069	0.951151203278137
485	evg1625217	32.1733585439879	-1.73695603821721	1.45735748985018	-1.19185309734524	0.233318851709039	0.951151203278137
486	evg11920185	0.707106781186548	2.44255216481107	6.39995815826702	0.381651270900256	0.702720048996008	0.951151203278137
487	evg122513	1.76776695296637	3.76451243751328	4.75655889606263	0.791436103236199	0.428689549048779	0.951151203278137
488	evg1808712	0.353553390593274	1.44257746322869	6.91850444505075	0.208510014655068	0.8348307639162	0.951151203278137
489	evg11145176	1.06066017177982	-0.999975825647716	4.39751279799016	-0.22739577383487	0.820116006213823	0.951151203278137
490	evg196251	2250.72088451678	-5.07017363476644	3.31830853668846	-1.5279391830834	0.126527638505604	0.951151203278137
491	evg11304642	33.2340187157677	-8.99674528587578	6.7697370999966	-1.32896523941532	0.183859438276633	0.951151203278137
492	evg1148259	16.9705627484771	1.28010925480738	1.59202102439883	0.804078109012893	0.421351866329307	0.951151203278137
493	evg12060143	1.06066017177982	3.02753134572154	5.54195198605474	0.546293319274462	0.58486432779168	0.951151203278137
494	evg1119230	491.439212924651	-0.913655800318448	0.774983343705659	-1.17893604777325	0.238423642291143	0.951151203278137
495	evg11978930	20.1525432638166	1.35755329816267	1.53778928292351	0.882795395466539	0.377346828761591	0.951151203278137
496	evg11746823	15.556349186104	0.807357460950564	1.53273840110814	0.526741849990097	0.598372869225175	0.951151203278137
497	evg1894052	3.18198051533946	-2.99995620367679	3.2808095751401	-0.914395101260544	0.36050927496957	0.951151203278137
498	evg1731553	34.2946788875476	0.889819454670641	1.24250790120675	0.716147924537486	0.473900014290137	0.951151203278137
499	evg11607137	15.9099025766973	-0.999992483523555	1.53164312711075	-0.652888695691089	0.513828037170855	0.951151203278137
500	evg11595839	10.9601551083915	0.662967922436465	1.70148883851913	0.389639889153472	0.696802851520801	0.951151203278137
501	evg11735929	5.30330085889911	0.584965262488442	2.25216991994146	0.259734071265656	0.795068909266124	0.951151203278137
502	evg11619197	1.4142135623731	3.44257850920552	5.06470965074337	0.679718828245215	0.496682511892468	0.951151203278137
503	evg11174422	0.353553390593274	1.44257746322869	6.91850444505075	0.208510014655068	0.8348307639162	0.951151203278137
504	evg11219223	2487.60165621427	-1.62348844533658	0.957324360038059	-1.69586037199767	0.0899123259540615	0.951151203278137
505	evg12028332	18.031222920257	-1.86248461279197	1.68016280590502	-1.10851436911124	0.267639736987355	0.951151203278137
506	evg1606652	1.4142135623731	3.44257850920552	5.06470965074337	0.679718828245215	0.496682511892468	0.951151203278137
507	evg11222626	20042.9417127327	-1.78502253378272	1.27745066294173	-1.39733187790763	0.162313793942134	0.951151203278137
508	evg12052596	55.507882323144	1.36074923499329	1.23341349153763	1.10323848760314	0.269923611491152	0.951151203278137
509	evg1223825	0.707106781186547	-3.44253199333214	6.65531376705227	-0.517260660252369	0.604974211975779	0.951151203278137
510	evg1209390	0.707106781186547	-3.44253199333214	6.65531376705227	-0.517260660252369	0.604974211975779	0.951151203278137
511	evg1111076	579.474007182376	-0.594502273007483	0.668600122321753	-0.889174639907393	0.373909229904149	0.951151203278137
512	evg11282685	41.7193000900063	-2.29276914286055	1.54640537754446	-1.48264431574937	0.138168936425507	0.951151203278137
513	evg11281454	232.638131010374	0.415039381241041	0.736476383520408	0.563547440933712	0.573062165020762	0.951151203278137
514	evg11127137	41.0121933088198	-2.44477112133201	1.59195706251847	-1.53570167116466	0.124611565026158	0.951151203278137
515	evg114364	26953.8498386594	-3.01957427792041	1.66901245407728	-1.8091981701777	0.0704202218179673	0.951151203278137
516	evg1547271	6.36396103067893	-0.999988702340849	2.10330666017556	-0.475436474041013	0.634475902227888	0.951151203278137
517	evg1714050	2.82842712474619	4.44259350451541	4.24923465340321	1.04550439476373	0.295789910487136	0.951151203278137
518	evg1900161	3.53553390593274	-1.99997418444508	2.8536492692366	-0.700847930404603	0.483397922424705	0.951151203278137
519	evg1127382	130.107647738325	-1.94188828017812	1.2342690078535	-1.57331041111956	0.115646959805764	0.951151203278137
520	evg11764674	26.8700576850888	0.616674127428487	1.27041430972605	0.485411824085533	0.627384246587193	0.951151203278137
521	evg193132	588.312841947208	-0.497323256364799	0.642037418686013	-0.774601669451938	0.438575070525223	0.951151203278137
522	evg11391674	9.89949493661167	0.415041225419628	1.73498468149691	0.239218956712366	0.810935804006957	0.951151203278137
523	evg11170250	1.76776695296637	3.76451243751328	4.75655889606263	0.791436103236199	0.428689549048779	0.951151203278137
524	evg174247	283.903372646399	-0.526796939197005	0.731413682406538	-0.720244851673691	0.471374253055091	0.951151203278137
525	evg11826546	2.12132034355964	-0.999981205860099	3.27710093743748	-0.305142021851189	0.760257987582069	0.951151203278137
526	evg11822554	0.707106781186548	2.44255216481107	6.39995815826702	0.381651270900256	0.702720048996008	0.951151203278137
527	evg1117908	68.9429111656884	-1.27562837355224	1.15313987779283	-1.10622171526481	0.268630566037369	0.951151203278137
528	evg1532532	0.353553390593274	1.44257746322869	6.91850444505075	0.208510014655068	0.8348307639162	0.951151203278137
529	evg1200477	1.06066017177982	3.02753134572154	5.54195198605474	0.546293319274462	0.58486432779168	0.951151203278137
530	evg1922657	1.06066017177982	-0.999975825647716	4.39751279799016	-0.22739577383487	0.820116006213823	0.951151203278137
531	evg1791460	1.06066017177982	3.02753134572154	5.54195198605474	0.546293319274462	0.58486432779168	0.951151203278137
532	evg11914721	41.7193000900063	0.963476405104865	1.20292830618446	0.800942500190138	0.42316493437668	0.951151203278137
533	evg1317187	2.47487373415292	-2.58492086498536	3.44619363872997	-0.750079982719132	0.453206534617282	0.951151203278137
534	evg1842699	10.2530483272049	6.30058221523261	3.51496271642073	1.79250328482814	0.0730523834733337	0.951151203278137
535	evg1462063	95.1058620695907	3.63806892865914	1.75009296178713	2.07878610342166	0.0376370147309642	0.951151203278137
536	evg11678837	2.82842712474619	1.58494971582716	3.14668571479741	0.503688597934607	0.614480222044644	0.951151203278137
537	evg11340643	578.766900401189	-0.125222173923687	0.576755974402534	-0.217114654171385	0.828118993969324	0.951151203278137
538	evg1206867	1.4142135623731	3.44257850920552	5.06470965074337	0.679718828245215	0.496682511892468	0.951151203278137
539	evg11109672	10.9601551083915	2.75487811555601	2.24550491333014	1.22684127707851	0.219882253292514	0.951151203278137
540	evg1770958	697.914393031122	-0.367395157869177	0.597693994642886	-0.614687718401272	0.538760972173641	0.951151203278137
541	evg12103824	1.76776695296637	-1.99996237841282	3.73680818928451	-0.535206057444375	0.592507378087199	0.951151203278137
542	evg1116690	417.546554290656	-1.00366259558579	0.817802845699492	-1.22726718409414	0.21972218530322	0.951151203278137
543	evg1698717	1.06066017177982	3.02753134572154	5.54195198605474	0.546293319274462	0.58486432779168	0.951151203278137
544	evg1473329	0.707106781186548	2.44255216481107	6.39995815826702	0.381651270900256	0.702720048996008	0.951151203278137
545	evg1693837	0.707106781186548	2.44255216481107	6.39995815826702	0.381651270900256	0.702720048996008	0.951151203278137
546	evg1136705	96.1665222413705	-0.25525432678502	0.863289600445701	-0.295676360115118	0.767477252286315	0.951151203278137
547	evg1509605	10.6066017177982	0.584965657560272	1.71083899579965	0.3419174212164	0.732413038700055	0.951151203278137
548	evg1655512	184.554869889689	4.98295813202526	3.33179700344368	1.49557674938629	0.134763985818354	0.951151203278137
549	evg11542931	69.6500179468749	1.33219841396576	1.17534351455208	1.13345451561321	0.257023431724119	0.951151203278137
550	evg1424411	584.423754650682	0.803929188018213	0.728192276579669	1.10400674914362	0.269590210003124	0.951151203278137
551	evg11733428	2.12132034355964	-5.02752360968916	4.76080709681643	-1.0560233816344	0.290957532658765	0.951151203278137
552	evg1797808	456.437427255916	-1.61943267613663	0.994719136675241	-1.62803008048025	0.103518507680644	0.951151203278137
553	evg11215243	8.83883476483184	2.39230966433634	2.27024923182957	1.05376521255704	0.291990424028357	0.951151203278137
554	evg11447167	4.59619407771256	-0.678061040194708	2.35958247142303	-0.287364840350665	0.773832979687684	0.951151203278137
555	evg1297230	193.747258045114	0.317192104282368	0.745864482331317	0.425267742058094	0.67064150624034	0.951151203278137
556	evg12124717	0.707106781186548	2.44255216481107	6.39995815826702	0.381651270900256	0.702720048996008	0.951151203278137
557	evg1783118	8.1317279836453	2.24792039048646	2.285034075024	0.983757929501704	0.325234549231292	0.951151203278137
558	evg11088124	38.1837661840736	-0.765529824811722	1.17282789329491	-0.652721366185333	0.513935925467253	0.951151203278137
559	evg1928947	3.18198051533946	1.80734069589001	3.06937659998695	0.588829893307224	0.55597539059126	0.951151203278137
560	evg11954719	338.704148188356	0.308383272149357	0.664859380383209	0.46383232492202	0.642767882010561	0.951151203278137
561	evg1195039	1.4142135623731	3.44257850920552	5.06470965074337	0.679718828245215	0.496682511892468	0.951151203278137
562	evg11107654	78.8424061023	-1.98387076379678	1.32804694552106	-1.49382577964396	0.135221161582792	0.951151203278137
563	evg11140025	1.06066017177982	-0.999975825647716	4.39751279799016	-0.22739577383487	0.820116006213823	0.951151203278137
564	evg11444833	2.82842712474619	1.58494971582716	3.14668571479741	0.503688597934607	0.614480222044644	0.951151203278137
565	evg12113829	2.47487373415292	-2.58492086498536	3.44619363872997	-0.750079982719132	0.453206534617282	0.951151203278137
566	evg11903562	2.47487373415292	1.32191721688031	3.24595801359418	0.407250251341537	0.683824197240969	0.951151203278137
567	evg1688450	3.53553390593274	1.99998462651299	3.0074720147388	0.665005232538028	0.506047146321312	0.951151203278137
568	evg1777809	0.353553390593274	1.44257746322869	6.91850444505075	0.208510014655068	0.8348307639162	0.951151203278137
569	evg1270178	12.3743686707646	0.938601546896526	1.67735504339949	0.559572375920047	0.575771151399205	0.951151203278137
570	evg1262659	0.707106781186548	2.44255216481107	6.39995815826702	0.381651270900256	0.702720048996008	0.951151203278137
571	evg1231428	7.42462120245875	5.83491915199637	3.62344188078972	1.61032502906454	0.107326917917122	0.951151203278137
572	evg11376300	753.422275354266	0.177600366963089	0.559628210521788	0.317354206996638	0.750974850134968	0.951151203278137
573	evg11932086	0.353553390593274	1.44257746322869	6.91850444505075	0.208510014655068	0.8348307639162	0.951151203278137
574	evg1494927	0.353553390593274	1.44257746322869	6.91850444505075	0.208510014655068	0.8348307639162	0.951151203278137
575	evg11997720	0.707106781186547	-3.44253199333214	6.65531376705227	-0.517260660252369	0.604974211975779	0.951151203278137
576	evg1953962	378.302127934803	2.00000211521461	1.12564364057279	1.7767631274467	0.0756072209287031	0.951151203278137
577	evg11173174	0.707106781186548	2.44255216481107	6.39995815826702	0.381651270900256	0.702720048996008	0.951151203278137
578	evg1643626	207.889393668845	2.02466381820127	1.20060330116254	1.68637202333259	0.0917241665214278	0.951151203278137
579	evg11088150	11.3137084989848	2.11547340627094	2.02471657352788	1.04482446280613	0.296104106500757	0.951151203278137
580	evg192422	3734.93801822734	-3.85236302169198	2.79204560960162	-1.37976364298778	0.167659430213198	0.951151203278137
581	evg1329233	11.667261889578	2.85797113209836	2.24133689788875	1.27511894119553	0.202267146125358	0.951151203278137
582	evg1816976	4.94974746830583	2.58494403863317	2.84797608554611	0.90764246643507	0.364067150071771	0.951151203278137
583	evg11281814	192.333044482741	-0.384141033298486	0.75611580832255	-0.508045234698514	0.611421620604928	0.951151203278137
584	evg11664436	20.5060966544099	-8.30018350314736	6.77176672067837	-1.2257042874501	0.220309976201944	0.951151203278137
585	evg1442506	97.9342891943368	0.823751570389347	0.970691121080721	0.848623782065939	0.396090669271734	0.951151203278137
586	evg1248931	5.65685424949238	5.44260068386249	3.75500828533677	1.44942441408604	0.147219094749287	0.951151203278137
587	evg1179626	1.4142135623731	3.44257850920552	5.06470965074337	0.679718828245215	0.496682511892468	0.951151203278137
588	evg11135671	1.76776695296637	-1.99996237841282	3.73680818928451	-0.535206057444375	0.592507378087199	0.951151203278137
589	evg11636469	0.707106781186548	2.44255216481107	6.39995815826702	0.381651270900256	0.702720048996008	0.951151203278137
590	evg12022603	1.76776695296637	3.76451243751328	4.75655889606263	0.791436103236199	0.428689549048779	0.951151203278137
591	evg11162976	0.707106781186547	-3.44253199333214	6.65531376705227	-0.517260660252369	0.604974211975779	0.951151203278137
592	evg1560663	2.82842712474619	-1.58493907408331	3.00893467429283	-0.526744261889237	0.598371194089795	0.951151203278137
593	evg1154637	15.9099025766973	-5.45937280044537	2.83353377076225	-1.92670115908897	0.0540168833438	0.951151203278137
594	evg1458366	74.5997654151808	-1.10383053850765	1.09061248783264	-1.01211984166923	0.311480756471087	0.951151203278137
595	evg1681775	1.06066017177982	3.02753134572154	5.54195198605474	0.546293319274462	0.58486432779168	0.951151203278137
596	evg11125807	16.2634559672906	0.637432841016931	1.48277463355613	0.429891924633333	0.667274259978995	0.951151203278137
597	evg159272	969.79695039735	-0.88165134799243	0.72022462867074	-1.22413385060106	0.220901738152448	0.951151203278137
598	evg11687351	73.1855518528077	-1.4665609284064	1.1945140806357	-1.22774687396394	0.219542004341356	0.951151203278137
599	evg11663692	0.353553390593274	1.44257746322869	6.91850444505075	0.208510014655068	0.8348307639162	0.951151203278137
600	evg11895296	1.06066017177982	-0.999975825647716	4.39751279799016	-0.22739577383487	0.820116006213823	0.951151203278137
601	evg1137712	91.5703281636579	-1.76120501822856	1.23800232884279	-1.42261850175584	0.154846777563167	0.951151203278137
602	evg11877130	13.4350288425444	-0.777600509448512	1.57739240852013	-0.492965799282652	0.622036753159871	0.951151203278137
603	evg11748050	1.06066017177982	3.02753134572154	5.54195198605474	0.546293319274462	0.58486432779168	0.951151203278137
604	evg1111793	1903.88500834478	1.13353330011718	0.79707903879417	1.42210903178686	0.154994601245014	0.951151203278137
605	evg11022103	4.94974746830583	1.32192527355866	2.45452931239728	0.538565690326822	0.590186566843279	0.951151203278137
606	evg1537753	2.12132034355964	0.999991829925899	3.37839770823819	0.295995888076596	0.767233221613985	0.951151203278137
607	evg11146671	4.24264068711929	5.02756098330949	3.93061892132124	1.2790761668698	0.200870235404828	0.951151203278137
608	evg11965263	0.353553390593274	1.44257746322869	6.91850444505075	0.208510014655068	0.8348307639162	0.951151203278137
609	evg1700939	2.82842712474619	-1.58493907408331	3.00893467429283	-0.526744261889237	0.598371194089795	0.951151203278137
610	evg1614964	31.4662517628014	-1.19930195334209	1.32389914147104	-0.905886193120039	0.36499609295793	0.951151203278137
611	evg1149887	20.8596500450032	1.42626589362107	1.54154148102332	0.925220573807897	0.354851183761907	0.951151203278137
612	evg1233620	1.06066017177982	-0.999975825647716	4.39751279799016	-0.22739577383487	0.820116006213823	0.951151203278137
613	evg11191407	6.01040764008565	-1.26302101331321	2.19357436935504	-0.575782171308179	0.564762425775178	0.951151203278137
614	evg1689010	0.707106781186547	-3.44253199333214	6.65531376705227	-0.517260660252369	0.604974211975779	0.951151203278137
615	evg11316217	8.48528137423857	-0.485419536519177	1.82667917399833	-0.265738802647356	0.790440377275613	0.951151203278137
616	evg1362718	39.2444263558534	1.30378259314061	1.30506474832275	0.999017554352162	0.317786187583303	0.951151203278137
617	evg1636542	6.01040764008565	2.90687058074781	2.77774632192297	1.04648525958103	0.295337047007302	0.951151203278137
618	evg11154139	0.707106781186548	2.44255216481107	6.39995815826702	0.381651270900256	0.702720048996008	0.951151203278137
619	evg1648916	189.858170748588	-2.04063295727588	1.21258142505549	-1.68288323992964	0.0923976967045256	0.951151203278137
620	evg1972202	0.353553390593274	1.44257746322869	6.91850444505075	0.208510014655068	0.8348307639162	0.951151203278137
621	evg1254679	0.707106781186548	2.44255216481107	6.39995815826702	0.381651270900256	0.702720048996008	0.951151203278137
622	evg11626778	1.76776695296637	-1.99996237841282	3.73680818928451	-0.535206057444375	0.592507378087199	0.951151203278137
623	evg1257362	3.53553390593274	4.76452463362138	4.06244356100811	1.1728223573004	0.240867050545218	0.951151203278137
624	evg11442732	20.5060966544099	0.710496097802496	1.39079537528545	0.51085595367088	0.60945192549876	0.951151203278137
625	evg11532650	35.3553390593274	-1.66295605411692	1.41236699875071	-1.17742488714892	0.23902596137064	0.951151203278137
626	evg1148117	33.9411254969543	5.55455212803989	2.64951718489292	2.09643936627811	0.0360432333552111	0.951151203278137
627	evg11120739	6.36396103067893	5.61252630960701	3.6931295954121	1.51972092086325	0.128581131272638	0.951151203278137
628	evg11625466	4.24264068711928	-2.32190068342168	2.75303178607922	-0.843397702548309	0.39900605640584	0.951151203278137
629	evg1788714	0.353553390593274	1.44257746322869	6.91850444505075	0.208510014655068	0.8348307639162	0.951151203278137
630	evg1996549	122.683026535866	-2.06318429565287	1.27749703793346	-1.61502080583324	0.106306189309374	0.951151203278137
631	evg1873830	731.501965137483	-0.448445915562519	0.612777277484476	-0.731825301035057	0.464275204169216	0.951151203278137
632	evg1377878	11.667261889578	-2.48540803753127	2.04315842661087	-1.21645390056902	0.223812061872162	0.951151203278137
633	evg11272797	14.142135623731	-2.50248247935852	1.954530596968	-1.28034960580333	0.200422208853823	0.951151203278137
634	evg11423310	24.0416305603426	-0.874463070418539	1.34054928939562	-0.652316984788216	0.514196705298047	0.951151203278137
635	evg12045095	0.353553390593274	1.44257746322869	6.91850444505075	0.208510014655068	0.8348307639162	0.951151203278137
636	evg1705213	13.7885822331377	-0.999992059052726	1.60019418227712	-0.624919194262855	0.532024094014516	0.951151203278137
637	evg1378890	21.920310216783	2.75488264842607	1.90112646376389	1.44907911227109	0.14731549050539	0.951151203278137
638	evg11701083	17.3241161390704	0.295459462044534	1.41171829823552	0.20929066543504	0.834221338329637	0.951151203278137
639	evg11090170	2.12132034355964	4.02755087052556	4.53930415140552	0.887261733558546	0.374938002642531	0.951151203278137
640	evg11889090	2.82842712474619	1.58494971582716	3.14668571479741	0.503688597934607	0.614480222044644	0.951151203278137
641	evg11177604	1.06066017177982	-0.999975825647716	4.39751279799016	-0.22739577383487	0.820116006213823	0.951151203278137
642	evg1599519	10.6066017177982	0.584965657560272	1.71083899579965	0.3419174212164	0.732413038700055	0.951151203278137
643	evg1477388	2.12132034355964	-0.999981205860099	3.27710093743748	-0.305142021851189	0.760257987582069	0.951151203278137
644	evg1615439	5.65685424949238	-0.736955311475159	2.17256783977126	-0.339209343885322	0.734452030723578	0.951151203278137
645	evg11080950	13.0814754519511	-1.24099880022394	1.6733325269002	-0.741633106554651	0.458309659244034	0.951151203278137
646	evg149938	6.01040764008565	-3.99995148472873	2.99856476236713	-1.33395534254564	0.182218492493118	0.951151203278137
647	evg12038576	19.4454364826301	-0.476432871670563	1.36540150234929	-0.34893243551499	0.727140033731303	0.951151203278137
648	evg1261847	1.41421356237309	-4.44255212329138	5.29290580650583	-0.8393408622218	0.401278059217309	0.951151203278137
649	evg11191870	0.353553390593274	1.44257746322869	6.91850444505075	0.208510014655068	0.8348307639162	0.951151203278137
650	evg11186910	1.4142135623731	3.44257850920552	5.06470965074337	0.679718828245215	0.496682511892468	0.951151203278137
651	evg1112211	33.9411254969543	0.485429628771364	1.17098535093837	0.414547994458141	0.678472825669143	0.951151203278137
652	evg1678749	0.707106781186548	2.44255216481107	6.39995815826702	0.381651270900256	0.702720048996008	0.951151203278137
653	evg11145100	0.707106781186548	2.44255216481107	6.39995815826702	0.381651270900256	0.702720048996008	0.951151203278137
654	evg1993970	47.0226009489054	-0.685122257982265	1.10033613034157	-0.622648151860274	0.533515761206101	0.951151203278137
655	evg11992876	7.07106781186548	5.76452974295884	3.64407618139647	1.58189056869546	0.113674554352439	0.951151203278137
656	evg11650225	2.12132034355964	-0.999981205860099	3.27710093743748	-0.305142021851189	0.760257987582069	0.951151203278137
657	evg110541	214.253354699524	-0.915107336187446	0.869374541627843	-1.05260424865211	0.292522409141786	0.951151203278137
658	evg1698635	1.06066017177982	3.02753134572154	5.54195198605474	0.546293319274462	0.58486432779168	0.951151203278137
659	evg1752121	1.06066017177982	3.02753134572154	5.54195198605474	0.546293319274462	0.58486432779168	0.951151203278137
660	evg11686928	10.2530483272049	-1.65206381954651	1.89647696385214	-0.871122534592152	0.3836872511376	0.951151203278137
661	evg1682003	0.707106781186548	2.44255216481107	6.39995815826702	0.381651270900256	0.702720048996008	0.951151203278137
662	evg189617	10382.4488681621	-2.07522195229702	1.24417553966318	-1.66794948633922	0.0953257547969464	0.951151203278137
663	evg11690527	0.707106781186547	-3.44253199333214	6.65531376705227	-0.517260660252369	0.604974211975779	0.951151203278137
664	evg11089502	0.707106781186548	2.44255216481107	6.39995815826702	0.381651270900256	0.702720048996008	0.951151203278137
665	evg1130694	144.603336752649	-0.448012065926592	0.812870072360669	-0.551148432154124	0.581531926966144	0.951151203278137
666	evg1148342	2.12132034355964	0.999991829925899	3.37839770823819	0.295995888076596	0.767233221613985	0.951151203278137
667	evg1609149	348.250089734375	4.10773738375399	2.92537941165515	1.4041725211397	0.160267482393521	0.951151203278137
668	evg11200070	9.54594154601839	-2.13748649735847	2.06023719901054	-1.03749534198539	0.299505065431515	0.951151203278137
669	evg11321413	6.36396103067893	1.00000069121443	2.15500205118255	0.464037002037045	0.642621235551623	0.951151203278137
670	evg12036451	0.353553390593274	1.44257746322869	6.91850444505075	0.208510014655068	0.8348307639162	0.951151203278137
671	evg11131912	3.88908729652601	0.807355093227939	2.59531268647842	0.3110820123657	0.755738275262425	0.951151203278137
672	evg1850240	0.707106781186548	2.44255216481107	6.39995815826702	0.381651270900256	0.702720048996008	0.951151203278137
673	evg1564850	4.94974746830583	1.32192527355866	2.45452931239728	0.538565690326822	0.590186566843279	0.951151203278137
674	evg11589600	31.8198051533946	2.2094525708854	1.61596809037037	1.36726249983006	0.171543041381017	0.951151203278137
675	evg1387984	36.4159992311072	5.65817393069219	2.65305185047344	2.13270386316893	0.032949026813576	0.951151203278137
676	evg1252188	0.353553390593274	1.44257746322869	6.91850444505075	0.208510014655068	0.8348307639162	0.951151203278137
677	evg1955856	96.1665222413705	2.29661762601279	1.38962228949334	1.65269198931038	0.0983935655594037	0.951151203278137
678	evg1614144	71.064231509248	0.904142241472521	1.05692871391659	0.85544297318038	0.392305962025972	0.951151203278137
679	evg1465788	325.269119345812	0.276841921364292	0.665219254775856	0.416166428401975	0.677288223814068	0.951151203278137
680	evg1249541	1.06066017177982	3.02753134572154	5.54195198605474	0.546293319274462	0.58486432779168	0.951151203278137
681	evg1800081	2.82842712474619	4.44259350451541	4.24923465340321	1.04550439476373	0.295789910487136	0.951151203278137
682	evg11764731	158.74547237638	-0.755843611877592	0.866977734526479	-0.871814328992444	0.383309676286225	0.951151203278137
683	evg11890198	9.19238815542512	-0.67806403708832	1.78896231504141	-0.379026450913598	0.704668221770259	0.951151203278137
684	evg1435380	6091.37136653151	0.384264024734372	0.684016549432522	0.561775917634109	0.574268702021003	0.951151203278137
685	evg1946569	12.7279220613579	1.3785121913434	1.75833469923469	0.783987367105585	0.433047522969331	0.951151203278137
686	evg1114090	6.7175144212722	-1.485412573764	2.1455156504609	-0.692333599824781	0.488727854210332	0.951151203278137
687	evg1763415	9.54594154601839	0.765537259422874	1.80564449348421	0.423968982922922	0.671588433983099	0.951151203278137
688	evg1109276	565.331871558645	-1.58856772756803	0.967087811669373	-1.64263028486096	0.100459450852802	0.951151203278137
689	evg11882471	105.358910396796	-2.68928529982552	1.47362017203429	-1.82495147044102	0.0680083530238373	0.951151203278137
690	evg11112021	0.707106781186548	2.44255216481107	6.39995815826702	0.381651270900256	0.702720048996008	0.951151203278137
691	evg11281544	649.124025129251	0.652078468262387	0.676008996903145	0.964600280838885	0.334745058700722	0.951151203278137
692	evg11089512	1.41421356237309	-4.44255212329138	5.29290580650583	-0.8393408622218	0.401278059217309	0.951151203278137
693	evg1191395	2.82842712474619	-1.58493907408331	3.00893467429283	-0.526744261889237	0.598371194089795	0.951151203278137
694	evg11698584	533.51206640525	-0.923224316003184	0.770450875760566	-1.19829095539908	0.230803766465165	0.951151203278137
695	evg1260696	1.76776695296637	3.76451243751328	4.75655889606263	0.791436103236199	0.428689549048779	0.951151203278137
696	evg11538566	289.913780286484	0.555699776802555	0.737222624216965	0.753774719533041	0.450984506481063	0.951151203278137
697	evg11716926	27.9307178568686	-0.6307612118476	1.24626466219591	-0.506121396988182	0.612771430530597	0.951151203278137
698	evg1143394	1481.74225997641	0.181308087598686	0.536999746463508	0.337631607449943	0.735640820185337	0.951151203278137
699	evg1383302	227.334830151475	-0.20226098544471	0.705746002173473	-0.286591755138266	0.774424928183797	0.951151203278137
700	evg11437478	30.4055915910215	-8.86842968448287	6.77004132234505	-1.30995207595143	0.190212048494563	0.951151203278137
701	evg1295846	5.65685424949238	1.5849583639591	2.39444491426354	0.661931437435715	0.508015163050171	0.951151203278137
702	evg11145213	1.76776695296637	-1.99996237841282	3.73680818928451	-0.535206057444375	0.592507378087199	0.951151203278137
703	evg1553501	0.353553390593274	1.44257746322869	6.91850444505075	0.208510014655068	0.8348307639162	0.951151203278137
704	evg149394	8.1317279836453	2.24792039048646	2.285034075024	0.983757929501704	0.325234549231292	0.951151203278137
705	evg11022311	9.54594154601839	-1.51456084817228	1.90768121685867	-0.793927640943214	0.42723755713271	0.951151203278137
706	evg11284571	3.88908729652601	-3.32188277252525	3.17364883506887	-1.04670773143468	0.295234396803539	0.951151203278137
707	evg1611855	522.198357906265	0.292073669861799	0.610030416176113	0.478785421377217	0.632091289037968	0.951151203278137
708	evg11186085	1.06066017177982	-0.999975825647716	4.39751279799016	-0.22739577383487	0.820116006213823	0.951151203278137
709	evg1228938	0.707106781186548	2.44255216481107	6.39995815826702	0.381651270900256	0.702720048996008	0.951151203278137
710	evg1534700	1.76776695296637	3.76451243751328	4.75655889606263	0.791436103236199	0.428689549048779	0.951151203278137
711	evg11081877	308.298556597335	1.15680624812633	0.898205689936965	1.28790794924435	0.197778008018087	0.951151203278137
712	evg11742667	4.24264068711928	-0.999986244728209	2.47253428342246	-0.404437767125331	0.685890832586002	0.951151203278137
713	evg1868455	6.36396103067893	1.00000069121443	2.15500205118255	0.464037002037045	0.642621235551623	0.951151203278137
714	evg1504026	7.42462120245875	0.700442303111677	1.97731207316362	0.354239632993793	0.723159303955483	0.951151203278137
715	evg1595070	30.0520382004283	-0.949368008842717	1.28085912243304	-0.741196273825457	0.45857444237665	0.951151203278137
716	evg11684851	1.76776695296637	3.76451243751328	4.75655889606263	0.791436103236199	0.428689549048779	0.951151203278137
717	evg1311383	142.835569799683	2.9602530164197	1.5062391205438	1.9653274012369	0.0493763561188147	0.951151203278137
718	evg1722479	133.289628253664	-0.423967858799265	0.822714388436895	-0.515328119646452	0.60632375238659	0.951151203278137
719	evg1878056	8.1317279836453	-1.19263395003761	1.94785830871435	-0.612279622548516	0.540352769421306	0.951151203278137
720	evg11495568	1068.79189976347	-0.490498631999973	0.604349783335617	-0.811613812935847	0.417013262815955	0.951151203278137
721	evg11297812	7.42462120245875	2.08745642310621	2.30513003879032	0.905569919257856	0.365163536374297	0.951151203278137
722	evg1379934	212.132034355964	0.328423752093636	0.734248079389083	0.447292626719424	0.654663789979192	0.951151203278137
723	evg1136998	63.6396103067893	1.71620847970477	1.3034444738251	1.31667172186351	0.187948686308863	0.951151203278137
724	evg1900015	25.1022907321224	-1.45250368919674	1.45600477479328	-0.997595416129705	0.318475584744527	0.951151203278137
725	evg1967103	2.12132034355964	-5.02752360968916	4.76080709681643	-1.0560233816344	0.290957532658765	0.951151203278137
726	evg1328181	0.707106781186548	2.44255216481107	6.39995815826702	0.381651270900256	0.702720048996008	0.951151203278137
727	evg1868117	15.9099025766973	1.14684305018612	1.59093028302674	0.720863171957637	0.470993703585946	0.951151203278137
728	evg1447052	438.406204335659	-1.10245797834932	0.842566758682232	-1.30845178377742	0.190720118385418	0.951151203278137
729	evg11975453	13.4350288425444	-0.45942570654158	1.54125925820007	-0.298084637024735	0.765638566760272	0.951151203278137
730	evg11633313	1.06066017177982	-0.999975825647716	4.39751279799016	-0.22739577383487	0.820116006213823	0.951151203278137
731	evg112625	1068.79189976347	0.93956994856554	0.735327177950407	1.27775767949231	0.201334880654701	0.951151203278137
732	evg1553492	0.707106781186548	2.44255216481107	6.39995815826702	0.381651270900256	0.702720048996008	0.951151203278137
733	evg11338307	889.89388412327	1.25282032439859	0.838102935289694	1.49482870378631	0.134959153094654	0.951151203278137
734	evg11598546	388.908729652601	-1.634344121307	1.01469019180954	-1.61068288084307	0.107248858832458	0.951151203278137
735	evg1755412	17.6776695296637	-1.66295436181823	1.63556410215001	-1.01674667451567	0.309273955727627	0.951151203278137
736	evg1376528	21.2132034355964	1.45943268247309	1.54356128267756	0.945497077991917	0.344405161889544	0.951151203278137
737	evg11736564	6.7175144212722	-0.777597910685242	2.03051224021717	-0.382956524606852	0.701751999552795	0.951151203278137
738	evg1316740	106.419570568575	1.83212442186693	1.23953102745954	1.47807870983425	0.139386711901132	0.951151203278137
739	evg11586410	3189.05158315133	-1.04970690001368	0.798789441925452	-1.31412215149389	0.188805100764482	0.951151203278137
740	evg1588412	188.090403795622	0.370839642340445	0.759143577751899	0.488497371523101	0.625197587063712	0.951151203278137
741	evg1380186	72.4784450716211	-0.382244365506543	0.941821343811001	-0.405856554449938	0.684848001746592	0.951151203278137
742	evg1570598	54.8007755419574	-0.546278179533146	1.03564569274366	-0.52747593444427	0.59786312411277	0.951151203278137
743	evg11717182	35.3553390593274	-0.830069758146195	1.20756158528107	-0.687393312493448	0.49183491070746	0.951151203278137
744	evg11648069	3.88908729652601	2.16990867921283	2.95673399396062	0.733887013050565	0.463017602833198	0.951151203278137
745	evg1744679	1.06066017177982	3.02753134572154	5.54195198605474	0.546293319274462	0.58486432779168	0.951151203278137
746	evg1675788	0.353553390593274	1.44257746322869	6.91850444505075	0.208510014655068	0.8348307639162	0.951151203278137
747	evg11177992	1.06066017177982	3.02753134572154	5.54195198605474	0.546293319274462	0.58486432779168	0.951151203278137
748	evg1789190	2.82842712474619	4.44259350451541	4.24923465340321	1.04550439476373	0.295789910487136	0.951151203278137
749	evg1987160	2.47487373415292	4.24994622252451	4.37642707973162	0.97109951681981	0.331498724403363	0.951151203278137
750	evg1703276	4.59619407771256	-1.73694586866023	2.52795152554609	-0.687096192750377	0.492022113260744	0.951151203278137
751	evg11311601	9.54594154601839	3.64383245000479	2.67245497998272	1.36347758046362	0.172732045489561	0.951151203278137
752	evg1317027	2.82842712474619	-1.58493907408331	3.00893467429283	-0.526744261889237	0.598371194089795	0.951151203278137
753	evg11837961	143.542676580869	0.242202968744166	0.785243545764316	0.308443119399877	0.757745175697026	0.951151203278137
754	evg11382649	312.894750675047	-1.62214659071515	1.03406968113868	-1.56870143308805	0.116717524531601	0.951151203278137
755	evg11075420	1.76776695296637	3.76451243751328	4.75655889606263	0.791436103236199	0.428689549048779	0.951151203278137
756	evg166062	0.707106781186548	2.44255216481107	6.39995815826702	0.381651270900256	0.702720048996008	0.951151203278137
757	evg12094834	12.3743686707646	-1.53050353947805	1.76541648819489	-0.86693624406044	0.385976943470367	0.951151203278137
758	evg169169	72.8319984622144	-1.42145710517505	1.18274849526109	-1.20182533384773	0.229431207909125	0.951151203278137
759	evg1899061	6.36396103067893	5.61252630960701	3.6931295954121	1.51972092086325	0.128581131272638	0.951151203278137
760	evg1266551	73.8926586339942	6.69337119666267	4.24798896960958	1.57565644462534	0.11510500031118	0.951151203278137
761	evg1140498	76.3675323681471	-0.881351055136863	1.02873194717514	-0.856735379470829	0.391591145865755	0.951151203278137
762	evg11729175	5.65685424949238	-0.736955311475159	2.17256783977126	-0.339209343885322	0.734452030723578	0.951151203278137
763	evg11255636	193.393704654521	1.92533503111243	1.18069047048817	1.63068567015399	0.102956661788497	0.951151203278137
764	evg11504971	1924.0375516086	-1.81554056870322	1.00270346790318	-1.81064554658399	0.0701957369950807	0.951151203278137
765	evg11043253	2.12132034355964	-5.02752360968916	4.76080709681643	-1.0560233816344	0.290957532658765	0.951151203278137
766	evg11391803	73.1855518528077	1.43105171785856	1.1929333325024	1.19960745405333	0.230291830249799	0.951151203278137
767	evg1293607	2.47487373415292	4.24994622252451	4.37642707973162	0.97109951681981	0.331498724403363	0.951151203278137
768	evg1684402	1.76776695296637	-1.99996237841282	3.73680818928451	-0.535206057444375	0.592507378087199	0.951151203278137
769	evg1345009	94.3987552884041	-2.82595556386372	1.52805077801921	-1.84938590033438	0.0644021099126014	0.951151203278137
770	evg1678135	1.4142135623731	3.44257850920552	5.06470965074337	0.679718828245215	0.496682511892468	0.951151203278137
771	evg1847259	1.41421356237309	-4.44255212329138	5.29290580650583	-0.8393408622218	0.401278059217309	0.951151203278137
772	evg12025737	8.1317279836453	2.24792039048646	2.285034075024	0.983757929501704	0.325234549231292	0.951151203278137
773	evg11044812	0.353553390593274	1.44257746322869	6.91850444505075	0.208510014655068	0.8348307639162	0.951151203278137
774	evg11223278	68.5893577750951	1.68589295243401	1.27893641671354	1.3181991930187	0.187436975605014	0.951151203278137
775	evg1347635	153.442171517481	0.469487324323087	0.809784785372551	0.579768023311396	0.562071064093802	0.951151203278137
776	evg12094917	1.76776695296637	-1.99996237841282	3.73680818928451	-0.535206057444375	0.592507378087199	0.951151203278137
777	evg1699160	1.4142135623731	3.44257850920552	5.06470965074337	0.679718828245215	0.496682511892468	0.951151203278137
778	evg1678419	4.24264068711929	5.02756098330949	3.93061892132124	1.2790761668698	0.200870235404828	0.951151203278137
779	evg1963836	0.707106781186547	-3.44253199333214	6.65531376705227	-0.517260660252369	0.604974211975779	0.951151203278137
780	evg163976	1292.59119600901	-0.503844649101445	0.604429046491264	-0.833587750334442	0.40451333078625	0.951151203278137
781	evg1523847	1.41421356237309	-4.44255212329138	5.29290580650583	-0.8393408622218	0.401278059217309	0.951151203278137
782	evg1599713	153.088618126888	1.51907661234603	1.09236694785012	1.39062850202097	0.16433810877961	0.951151203278137
783	evg11974582	80.6101730552664	0.669853688620362	0.974521090095175	0.687367051804843	0.491851454913976	0.951151203278137
784	evg11388787	1951.61471607487	-1.11929464304312	0.793235084120819	-1.4110503499523	0.158229768319772	0.951151203278137
785	evg12048175	2.12132034355964	-5.02752360968916	4.76080709681643	-1.0560233816344	0.290957532658765	0.951151203278137
786	evg1398848	13.7885822331377	-2.76551436127529	2.04021243672786	-1.35550313854115	0.175257309318245	0.951151203278137
787	evg1507811	1.41421356237309	-4.44255212329138	5.29290580650583	-0.8393408622218	0.401278059217309	0.951151203278137
788	evg11166319	0.707106781186547	-3.44253199333214	6.65531376705227	-0.517260660252369	0.604974211975779	0.951151203278137
789	evg11107162	0.707106781186547	-3.44253199333214	6.65531376705227	-0.517260660252369	0.604974211975779	0.951151203278137
790	evg11875618	4.94974746830583	1.32192527355866	2.45452931239728	0.538565690326822	0.590186566843279	0.951151203278137
791	evg1481018	0.707106781186547	-3.44253199333214	6.65531376705227	-0.517260660252369	0.604974211975779	0.951151203278137
792	evg1445453	992.070814004726	-0.724362907230318	0.672215563353633	-1.07757532958107	0.281223316761217	0.951151203278137
793	evg1867854	9.54594154601839	-0.540561232590382	1.75072026765273	-0.308765050921092	0.757500256276985	0.951151203278137
794	evg1898816	5.65685424949238	1.5849583639591	2.39444491426354	0.661931437435715	0.508015163050171	0.951151203278137
795	evg11175293	1.06066017177982	-0.999975825647716	4.39751279799016	-0.22739577383487	0.820116006213823	0.951151203278137
796	evg1851334	18.7383297014435	1.47804814718813	1.59827746377161	0.9247756917627	0.355082597470133	0.951151203278137
797	evg12058172	13.7885822331377	-1.34791361882199	1.67012201335481	-0.807074937066667	0.419623310701337	0.951151203278137
798	evg1843863	92.984541726031	4.66105289480086	2.01173472482059	2.31693216669834	0.0205074271933971	0.951151203278137
799	evg1550672	12.3743686707646	1.3219288340227	1.76021446429328	0.751004414995224	0.452649998744988	0.951151203278137
800	evg1818190	17.6776695296637	0.83007749417099	1.47664438465178	0.562137710879345	0.574022196641699	0.951151203278137
801	evg1263356	0.707106781186548	2.44255216481107	6.39995815826702	0.381651270900256	0.702720048996008	0.951151203278137
802	evg1956870	3.88908729652601	4.90202923069533	3.99135897367904	1.22816044936617	0.21938674243608	0.951151203278137
803	evg11239238	1212.68812973493	-0.733823182673645	0.67019378229874	-1.09494179453092	0.273542137218322	0.951151203278137
804	evg1904665	2.82842712474619	1.58494971582716	3.14668571479741	0.503688597934607	0.614480222044644	0.951151203278137
805	evg1739042	0.707106781186548	2.44255216481107	6.39995815826702	0.381651270900256	0.702720048996008	0.951151203278137
806	evg1559795	2.12132034355964	0.999991829925899	3.37839770823819	0.295995888076596	0.767233221613985	0.951151203278137
807	evg11790631	0.707106781186548	2.44255216481107	6.39995815826702	0.381651270900256	0.702720048996008	0.951151203278137
808	evg1230762	0.707106781186548	2.44255216481107	6.39995815826702	0.381651270900256	0.702720048996008	0.951151203278137
809	evg193955	4922.17030383956	-1.63541391681644	1.01635110493895	-1.60910329990213	0.107593755823312	0.951151203278137
810	evg11192311	0.707106781186548	2.44255216481107	6.39995815826702	0.381651270900256	0.702720048996008	0.951151203278137
811	evg1542408	11.667261889578	-0.9999914990088	1.68860223459297	-0.592200743622635	0.553716171542354	0.951151203278137
812	evg112795	135.410948597224	-0.877376784358506	0.923140071006824	-0.950426497467056	0.341895585432166	0.951151203278137
813	evg11912149	0.353553390593274	1.44257746322869	6.91850444505075	0.208510014655068	0.8348307639162	0.951151203278137
814	evg1223797	1.4142135623731	3.44257850920552	5.06470965074337	0.679718828245215	0.496682511892468	0.951151203278137
815	evg1598539	83.4386001800126	-1.68449035905	1.23210364175886	-1.36716612301003	0.171573241228606	0.951151203278137
816	evg1910579	0.353553390593274	1.44257746322869	6.91850444505075	0.208510014655068	0.8348307639162	0.951151203278137
817	evg12085854	1.76776695296637	-1.99996237841282	3.73680818928451	-0.535206057444375	0.592507378087199	0.951151203278137
818	evg169044	2065.8124612365	-2.25682709254318	1.12977008431451	-1.99759855910197	0.0457601995975866	0.951151203278137
819	evg1263114	4.24264068711929	5.02756098330949	3.93061892132124	1.2790761668698	0.200870235404828	0.951151203278137
820	evg1151032	4.59619407771256	5.14303891399493	3.8780302871056	1.32619874865224	0.184773873688436	0.951151203278137
821	evg1122197	1243.09372132595	-0.246792129057119	0.547293531288018	-0.450931931309896	0.652038608826919	0.951151203278137
822	evg11736991	40.3050865276332	-1.1154711100232	1.23568988083305	-0.902711212032583	0.366679184279112	0.951151203278137
823	evg1135322	327.036886298778	-1.27099292408729	0.924135923495484	-1.37533115180702	0.169028802890826	0.951151203278137
824	evg1155201	16.9705627484771	-1.92598692253148	1.72012341791493	-1.11967949652478	0.262850365403491	0.951151203278137
825	evg1827191	1.76776695296637	3.76451243751328	4.75655889606263	0.791436103236199	0.428689549048779	0.951151203278137
826	evg1782654	5.30330085889911	-1.99997909382371	2.46019919162414	-0.812933806592868	0.416256010535102	0.951151203278137
827	evg1711083	111.015764646288	-10.7366617358465	6.76744525413906	-1.58651623066766	0.112622253265834	0.951151203278137
828	evg1567389	14.8492424049175	2.58495681559314	2.02026161323141	1.27951587985603	0.200715451233299	0.951151203278137
829	evg11072778	0.353553390593274	1.44257746322869	6.91850444505075	0.208510014655068	0.8348307639162	0.951151203278137
830	evg11167428	0.707106781186548	2.44255216481107	6.39995815826702	0.381651270900256	0.702720048996008	0.951151203278137
831	evg1470603	3.53553390593274	-0.584951136072295	2.62144765377476	-0.22314049843032	0.823426159669162	0.951151203278137
832	evg12048281	0.353553390593274	1.44257746322869	6.91850444505075	0.208510014655068	0.8348307639162	0.951151203278137
833	evg1279310	7.77817459305202	-3.32189589801638	2.5410191328287	-1.30730849488662	0.191107960306355	0.951151203278137
834	evg11742295	0.707106781186548	2.44255216481107	6.39995815826702	0.381651270900256	0.702720048996008	0.951151203278137
835	evg1476692	2.12132034355964	4.02755087052556	4.53930415140552	0.887261733558546	0.374938002642531	0.951151203278137
836	evg1992557	185.261976670875	-2.65024101059234	1.38333214364311	-1.91583852278074	0.0553856526468602	0.951151203278137
837	evg1847789	2.12132034355964	4.02755087052556	4.53930415140552	0.887261733558546	0.374938002642531	0.951151203278137
838	evg1151131	0.707106781186548	2.44255216481107	6.39995815826702	0.381651270900256	0.702720048996008	0.951151203278137
839	evg1181668	2.12132034355964	0.999991829925899	3.37839770823819	0.295995888076596	0.767233221613985	0.951151203278137
840	evg1708454	4.59619407771256	2.45941378257856	2.87865844947153	0.854361094151361	0.392904945818786	0.951151203278137
841	evg1703968	10.6066017177982	-7.34946377732117	3.6991979215328	-1.98677224988163	0.0469476411227652	0.951151203278137
842	evg1151688	1.4142135623731	3.44257850920552	5.06470965074337	0.679718828245215	0.496682511892468	0.951151203278137
843	evg1973723	12.3743686707646	2.95418599582661	2.23846625348633	1.31973666845572	0.186922952846015	0.951151203278137
844	evg1607773	32.5269119345812	-1.66984224651758	1.43622444022851	-1.16266107144919	0.244967041839017	0.951151203278137
845	evg11190667	0.707106781186548	2.44255216481107	6.39995815826702	0.381651270900256	0.702720048996008	0.951151203278137
846	evg1958709	0.707106781186548	2.44255216481107	6.39995815826702	0.381651270900256	0.702720048996008	0.951151203278137
847	evg1684925	0.353553390593274	1.44257746322869	6.91850444505075	0.208510014655068	0.8348307639162	0.951151203278137
848	evg11188112	1.06066017177982	3.02753134572154	5.54195198605474	0.546293319274462	0.58486432779168	0.951151203278137
849	evg11932990	1.06066017177982	-0.999975825647716	4.39751279799016	-0.22739577383487	0.820116006213823	0.951151203278137
850	evg1113031	391.030049996161	-0.957160210658268	0.810720598974794	-1.18062895141514	0.237750157249382	0.951151203278137
851	evg11651836	1.06066017177982	3.02753134572154	5.54195198605474	0.546293319274462	0.58486432779168	0.951151203278137
852	evg11972922	2828.42712474619	-3.13415812450808	2.42867663694823	-1.29047979332742	0.196884123248708	0.951151203278137
853	evg11304553	15.556349186104	0.530517887378166	1.48939308624234	0.356197361380692	0.721692767845666	0.951151203278137
854	evg1993645	1.41421356237309	-4.44255212329138	5.29290580650583	-0.8393408622218	0.401278059217309	0.951151203278137
855	evg1157984	2.12132034355964	4.02755087052556	4.53930415140552	0.887261733558546	0.374938002642531	0.951151203278137
856	evg17488	854.892098454536	0.222393857996347	0.557481612649529	0.398925907061546	0.689947799311532	0.951151203278137
857	evg11560007	422.849855149555	-1.64345174166348	1.00909940285991	-1.62863216151524	0.103390911607159	0.951151203278137
858	evg11338632	37993.2009065438	-4.65696568530851	2.10480459102077	-2.21254063449663	0.0269293317658753	0.951151203278137
859	evg11163320	1.41421356237309	-4.44255212329138	5.29290580650583	-0.8393408622218	0.401278059217309	0.951151203278137
860	evg1147624	11.667261889578	-0.621481512059152	1.63510834335601	-0.380085830143574	0.703881703809239	0.951151203278137
861	evg11671340	217.08178182427	0.426010526031061	0.748444168151533	0.569194796564717	0.569223951503859	0.951151203278137
862	evg1387797	30.7591449816148	7.88522877620908	6.7682050129788	1.16503988296576	0.244002849261893	0.951151203278137
863	evg1719850	4.59619407771256	5.14303891399493	3.8780302871056	1.32619874865224	0.184773873688436	0.951151203278137
864	evg132001	705.692567624174	-0.90771864865128	0.744380851347699	-1.21942772575068	0.222681891969935	0.951151203278137
865	evg12001754	1.06066017177982	-0.999975825647716	4.39751279799016	-0.22739577383487	0.820116006213823	0.951151203278137
866	evg1296270	2.82842712474619	4.44259350451541	4.24923465340321	1.04550439476373	0.295789910487136	0.951151203278137
867	evg11809102	3.88908729652601	2.16990867921283	2.95673399396062	0.733887013050565	0.463017602833198	0.951151203278137
868	evg11845167	689.782665047477	1.83988634652749	1.02757457177972	1.79051369803837	0.0733713671487305	0.951151203278137
869	evg1682848	0.707106781186548	2.44255216481107	6.39995815826702	0.381651270900256	0.702720048996008	0.951151203278137
870	evg167019	656.195092941116	0.763561673667787	0.70723162180648	1.07964866123693	0.280298663470601	0.951151203278137
871	evg1116522	469.872456098461	-0.623966364684916	0.69635707196917	-0.896043696261249	0.370229426148183	0.951151203278137
872	evg1252682	1.41421356237309	-4.44255212329138	5.29290580650583	-0.8393408622218	0.401278059217309	0.951151203278137
873	evg176128	865.145146781741	1.41909584882462	0.889929389930652	1.59461623009799	0.110798080957587	0.951151203278137
874	evg11049846	9.54594154601839	-0.999990720349924	1.80822283975599	-0.553024051219743	0.580246941112331	0.951151203278137
875	evg11178901	1.06066017177982	-0.999975825647716	4.39751279799016	-0.22739577383487	0.820116006213823	0.951151203278137
876	evg11890511	53.7401153701776	0.459434178107479	1.03329629408846	0.444629658246066	0.656587410711699	0.951151203278137
877	evg1738747	24.7487373415292	1.12553285297852	1.40341903568777	0.801993434859557	0.422556755898847	0.951151203278137
878	evg1126852	181.019335983756	-0.225879160643164	0.742684386417476	-0.304138830402439	0.761022124786939	0.951151203278137
879	evg11022327	3.88908729652601	-1.41501934157714	2.62575982875931	-0.538898998331368	0.589956548427178	0.951151203278137
880	evg11964030	0.353553390593274	1.44257746322869	6.91850444505075	0.208510014655068	0.8348307639162	0.951151203278137
881	evg11414716	1321.93612742825	-0.872180619545134	0.711250197121261	-1.22626415159564	0.220099286981732	0.951151203278137
882	evg11927164	0.353553390593274	1.44257746322869	6.91850444505075	0.208510014655068	0.8348307639162	0.951151203278137
883	evg1415059	17.3241161390704	1.04439611296569	1.52900880981831	0.683054346226951	0.494572502196861	0.951151203278137
884	evg1280121	1.76776695296637	3.76451243751328	4.75655889606263	0.791436103236199	0.428689549048779	0.951151203278137
885	evg1231540	1.41421356237309	-4.44255212329138	5.29290580650583	-0.8393408622218	0.401278059217309	0.951151203278137
886	evg1101573	10675.5446289639	-0.55059714584037	0.812582185352145	-0.677589486658214	0.498032013885828	0.951151203278137
887	evg1235545	2.12132034355964	-0.999981205860099	3.27710093743748	-0.305142021851189	0.760257987582069	0.951151203278137
888	evg1883100	1.06066017177982	-0.999975825647716	4.39751279799016	-0.22739577383487	0.820116006213823	0.951151203278137
889	evg1701533	1.76776695296637	3.76451243751328	4.75655889606263	0.791436103236199	0.428689549048779	0.951151203278137
890	evg1862943	70.7106781186548	-1.29176001460325	1.15245572636979	-1.12087604325787	0.26234062963704	0.951151203278137
891	evg11991317	97.2271824131503	1.38869911968367	1.12662529173009	1.2326184489886	0.217718150489847	0.951151203278137
892	evg1535603	2.12132034355964	4.02755087052556	4.53930415140552	0.887261733558546	0.374938002642531	0.951151203278137
893	evg11642517	8.1317279836453	-1.19263395003761	1.94785830871435	-0.612279622548516	0.540352769421306	0.951151203278137
894	evg1160820	1.76776695296637	3.76451243751328	4.75655889606263	0.791436103236199	0.428689549048779	0.951151203278137
895	evg11548316	44.9012806053458	3.89480779784038	1.99976665843871	1.94763113056461	0.0514591160545264	0.951151203278137
896	evg11171092	1.06066017177982	3.02753134572154	5.54195198605474	0.546293319274462	0.58486432779168	0.951151203278137
897	evg1680023	4.94974746830583	2.58494403863317	2.84797608554611	0.90764246643507	0.364067150071771	0.951151203278137
898	evg1754498	1.4142135623731	3.44257850920552	5.06470965074337	0.679718828245215	0.496682511892468	0.951151203278137
899	evg11582469	140.007142674936	-2.16991495206937	1.28861202043012	-1.68391642920192	0.092197820758229	0.951151203278137
900	evg11411012	2.47487373415292	4.24994622252451	4.37642707973162	0.97109951681981	0.331498724403363	0.951151203278137
901	evg11906896	4.59619407771256	1.16992299867397	2.49297552724758	0.469287799213033	0.638863935008921	0.951151203278137
902	evg11958614	7.07106781186548	5.76452974295884	3.64407618139647	1.58189056869546	0.113674554352439	0.951151203278137
903	evg11729371	3.88908729652601	4.90202923069533	3.99135897367904	1.22816044936617	0.21938674243608	0.951151203278137
904	evg11769114	20.5060966544099	0.926001729812502	1.43155361587981	0.646850889509573	0.517728452831923	0.951151203278137
905	evg1108580	260.568848867243	0.41389751663421	0.720290344438979	0.574625940538724	0.565544304319231	0.951151203278137
906	evg11179840	0.707106781186548	2.44255216481107	6.39995815826702	0.381651270900256	0.702720048996008	0.951151203278137
907	evg11448540	38.1837661840736	2.13750333528268	1.54478834728944	1.38368685848339	0.166454359204958	0.951151203278137
908	evg1285018	26.5165042944955	2.12338157364095	1.64780717486322	1.28861046731223	0.197533542593216	0.951151203278137
909	evg1438826	1013.63757083092	-0.222858098924059	0.548704533147578	-0.406153194408036	0.684630042564667	0.951151203278137
910	evg11065760	1.4142135623731	3.44257850920552	5.06470965074337	0.679718828245215	0.496682511892468	0.951151203278137
911	evg11735262	0.353553390593274	1.44257746322869	6.91850444505075	0.208510014655068	0.8348307639162	0.951151203278137
912	evg1651915	740.340799902315	-0.693763132509199	0.67756249724711	-1.02391017113242	0.305877705645242	0.951151203278137
913	evg1681711	2.47487373415292	-2.58492086498536	3.44619363872997	-0.750079982719132	0.453206534617282	0.951151203278137
914	evg1460728	1034.14366748533	0.491010788578324	0.606003453870608	0.810244208085262	0.417799834009256	0.951151203278137
915	evg1919933	2.47487373415292	4.24994622252451	4.37642707973162	0.97109951681981	0.331498724403363	0.951151203278137
916	evg127998	2.47487373415292	4.24994622252451	4.37642707973162	0.97109951681981	0.331498724403363	0.951151203278137
917	evg11201549	3.53553390593274	0.584964193266994	2.66508596266803	0.219491679240764	0.826267060851993	0.951151203278137
918	evg11387042	1526.64354058176	0.220946142784279	0.543076165993439	0.406841906567759	0.684124105683855	0.951151203278137
919	evg11437718	13.4350288425444	-0.45942570654158	1.54125925820007	-0.298084637024735	0.765638566760272	0.951151203278137
920	evg11707567	3.53553390593274	-0.584951136072295	2.62144765377476	-0.22314049843032	0.823426159669162	0.951151203278137
921	evg1628917	0.353553390593274	1.44257746322869	6.91850444505075	0.208510014655068	0.8348307639162	0.951151203278137
922	evg1494440	0.707106781186548	2.44255216481107	6.39995815826702	0.381651270900256	0.702720048996008	0.951151203278137
923	evg11978967	8.83883476483184	0.584965658619916	1.83179298305443	0.319340484449565	0.749468336329287	0.951151203278137
924	evg11641943	1.4142135623731	3.44257850920552	5.06470965074337	0.679718828245215	0.496682511892468	0.951151203278137
925	evg1751908	196.929238560453	-0.518345502958833	0.779102824188028	-0.665310773964972	0.50585174090981	0.951151203278137
926	evg15603	525.733891812198	-1.29284532732901	0.883776968410664	-1.46286379204246	0.143504653342611	0.951151203278137
927	evg11819394	177.13024868723	-3.01952449498514	1.48491954049762	-2.03346000415164	0.0420060704194287	0.951151203278137
928	evg1903074	52.3259018078045	-0.716202671536061	1.07873147526393	-0.663930447900232	0.506734827583367	0.951151203278137
929	evg11985612	0.353553390593274	1.44257746322869	6.91850444505075	0.208510014655068	0.8348307639162	0.951151203278137
930	evg1829966	2.12132034355964	-0.999981205860099	3.27710093743748	-0.305142021851189	0.760257987582069	0.951151203278137
931	evg11099744	3.18198051533946	-0.999984255790153	2.77638686580502	-0.360174681744219	0.718716506958523	0.951151203278137
932	evg11824317	0.707106781186548	2.44255216481107	6.39995815826702	0.381651270900256	0.702720048996008	0.951151203278137
933	evg1230298	6.01040764008565	-0.51456448332984	2.10095428945546	-0.244919409200097	0.80651883293402	0.951151203278137
934	evg1963207	1.76776695296637	-1.99996237841282	3.73680818928451	-0.535206057444375	0.592507378087199	0.951151203278137
935	evg11639200	1.06066017177982	3.02753134572154	5.54195198605474	0.546293319274462	0.58486432779168	0.951151203278137
936	evg1100241	2008.89036535098	-0.562566049968983	0.627478424941243	-0.89655042724642	0.369958860517723	0.951151203278137
937	evg11208896	0.707106781186548	2.44255216481107	6.39995815826702	0.381651270900256	0.702720048996008	0.951151203278137
938	evg1136617	13.0814754519511	1.05889544277947	1.67088923949395	0.633731678767749	0.526255947214737	0.951151203278137
939	evg1875689	237.941431869273	0.158794100953431	0.695653216084079	0.228266178150233	0.819439316410684	0.951151203278137
940	evg152098	5.30330085889911	1.45942809518317	2.42212518490294	0.60254032462061	0.546814529566682	0.951151203278137
941	evg1880802	6.36396103067893	1.8073497515485	2.35004591761309	0.769069973485541	0.441851772160638	0.951151203278137
942	evg1314335	12.0208152801713	1.26303532383148	1.76260140900454	0.716574557003677	0.473636648253803	0.951151203278137
943	evg1537698	0.707106781186548	2.44255216481107	6.39995815826702	0.381651270900256	0.702720048996008	0.951151203278137
944	evg1225128	0.707106781186548	2.44255216481107	6.39995815826702	0.381651270900256	0.702720048996008	0.951151203278137
945	evg11022020	0.353553390593274	1.44257746322869	6.91850444505075	0.208510014655068	0.8348307639162	0.951151203278137
946	evg1716342	1.06066017177982	3.02753134572154	5.54195198605474	0.546293319274462	0.58486432779168	0.951151203278137
947	evg1274551	22.2738636073762	4.93070537438343	2.63399133523812	1.87195201002348	0.0612132431250566	0.951151203278137
948	evg11426092	172.887608000111	4.27611751413833	1.79987704474914	2.37578312730485	0.0175117519497615	0.951151203278137
949	evg11060997	15.556349186104	1.41503828427986	1.66532061746625	0.849709220818277	0.395486770658871	0.951151203278137
950	evg1865743	0.707106781186547	-3.44253199333214	6.65531376705227	-0.517260660252369	0.604974211975779	0.951151203278137
951	evg128817	13.0814754519511	-0.552534726926535	1.56410739074584	-0.35325881726258	0.723894416757351	0.951151203278137
952	evg11397445	761.907556728505	2.34697917504825	1.16380473244952	2.01664343648821	0.0437327366588773	0.951151203278137
953	evg1690182	10.9601551083915	-3.22236538790439	2.29059638434108	-1.4067800900818	0.159492608167392	0.951151203278137
954	evg11471004	9.19238815542512	1.73696324502487	2.04773405654682	0.848236732436823	0.396306144212862	0.951151203278137
955	evg1396725	12.7279220613579	-0.652069962676851	1.58982391038611	-0.410152318390084	0.681694215849296	0.951151203278137
956	evg11855216	7.07106781186547	-1.99998188545862	2.22529553169583	-0.898748888393489	0.368786430197537	0.951151203278137
957	evg1401767	100.055609537896	-2.18554514694732	1.34380859479657	-1.62638128332419	0.1038685699227	0.951151203278137
958	evg1922049	195.51502499808	5.76282277200259	3.65361531120978	1.57729325096747	0.114728064613321	0.951151203278137
959	evg1495234	2.12132034355964	0.999991829925899	3.37839770823819	0.295995888076596	0.767233221613985	0.951151203278137
960	evg1159922	6.01040764008565	2.90687058074781	2.77774632192297	1.04648525958103	0.295337047007302	0.951151203278137
961	evg1651880	597.505230102633	0.627777343719468	0.675937978197696	0.928749920803915	0.35301870307258	0.951151203278137
962	evg1452842	339.764808360136	-2.46920138522744	1.26546169911746	-1.95122569647859	0.0510302034835388	0.951151203278137
963	evg1443530	352.139177030901	11.4021263506837	6.76659195337804	1.68506190845326	0.0919766278394463	0.951151203278137
964	evg1246781	1.4142135623731	3.44257850920552	5.06470965074337	0.679718828245215	0.496682511892468	0.951151203278137
965	evg11971976	0.707106781186547	-3.44253199333214	6.65531376705227	-0.517260660252369	0.604974211975779	0.951151203278137
966	evg169691	278.6000717875	-0.609412804180403	0.753834839890622	-0.808416873209026	0.418850641797893	0.951151203278137
967	evg1724828	53.7401153701776	8.69017600746614	6.76744925367365	1.28411395220271	0.199102086919	0.951151203278137
968	evg11259769	24.0416305603426	0.874471531799832	1.35875176121288	0.64358446977779	0.51984492358562	0.951151203278137
969	evg176159	597.505230102633	0.5636537011978	0.658609267319485	0.855824126939253	0.392095067713327	0.951151203278137
970	evg11207769	0.707106781186548	2.44255216481107	6.39995815826702	0.381651270900256	0.702720048996008	0.951151203278137
971	evg1715132	2.47487373415292	4.24994622252451	4.37642707973162	0.97109951681981	0.331498724403363	0.951151203278137
972	evg11448607	4.24264068711929	5.02756098330949	3.93061892132124	1.2790761668698	0.200870235404828	0.951151203278137
973	evg11302870	7.07106781186548	5.76452974295884	3.64407618139647	1.58189056869546	0.113674554352439	0.951151203278137
974	evg11983474	449.366359444051	-0.220634041053716	0.614907729430061	-0.358808371555542	0.71973844954667	0.951151203278137
975	evg11616280	2.12132034355964	4.02755087052556	4.53930415140552	0.887261733558546	0.374938002642531	0.951151203278137
976	evg11836685	9.54594154601839	1.24792801838459	1.90013053224066	0.656759100077728	0.51133582654924	0.951151203278137
977	evg11249220	1246.62925523188	-0.284050497043291	0.55394086207591	-0.512781266900592	0.608104335164881	0.951151203278137
978	evg1790518	88.3883476483184	1.66296672664415	1.22288113498614	1.35987601661956	0.173869161690824	0.951151203278137
979	evg1961442	1.41421356237309	-4.44255212329138	5.29290580650583	-0.8393408622218	0.401278059217309	0.951151203278137
980	evg11604604	131.168307910105	0.179110453586994	0.795525052741295	0.225147470805348	0.821864552495517	0.951151203278137
981	evg11166642	0.707106781186548	2.44255216481107	6.39995815826702	0.381651270900256	0.702720048996008	0.951151203278137
982	evg11617002	2.82842712474619	1.58494971582716	3.14668571479741	0.503688597934607	0.614480222044644	0.951151203278137
983	evg11693706	1.06066017177982	-0.999975825647716	4.39751279799016	-0.22739577383487	0.820116006213823	0.951151203278137
984	evg11826622	11.3137084989848	-2.1154613863763	1.95848928905368	-1.08014958172095	0.280075575770805	0.951151203278137
985	evg11523073	3096.42059481589	-0.453740270652105	0.62443466230564	-0.726641709761484	0.467445470126493	0.951151203278137
986	evg1324636	12.3743686707646	1.3219288340227	1.76021446429328	0.751004414995224	0.452649998744988	0.951151203278137
987	evg11990617	1.06066017177982	-0.999975825647716	4.39751279799016	-0.22739577383487	0.820116006213823	0.951151203278137
988	evg11141568	2.47487373415292	-2.58492086498536	3.44619363872997	-0.750079982719132	0.453206534617282	0.951151203278137
989	evg1964582	3.18198051533946	4.61252020767712	4.14678712686897	1.11231178899694	0.266004116814615	0.951151203278137
990	evg11103649	2.47487373415292	1.32191721688031	3.24595801359418	0.407250251341537	0.683824197240969	0.951151203278137
991	evg1944918	699.328606593496	0.830330186427949	0.722471318751528	1.14929155646318	0.250435778580796	0.951151203278137
992	evg11246067	62.5789501350094	-1.07399522382481	1.11977329039027	-0.959118451066542	0.337499076267751	0.951151203278137
993	evg11765932	26.5165042944955	-0.6655757923582	1.26958661779051	-0.524246067996931	0.600107402919554	0.951151203278137
994	evg11422090	887.419010389117	-0.131138309658547	0.543579286898399	-0.241249644383631	0.809361636263319	0.951151203278137
995	evg11900832	0.707106781186547	-3.44253199333214	6.65531376705227	-0.517260660252369	0.604974211975779	0.951151203278137
996	evg1882444	19.4454364826301	0.584965457196427	1.39312534589016	0.419894346852655	0.674562637710777	0.951151203278137
997	evg189695	587.605735166021	-0.602342182039274	0.669515661391885	-0.899668546643164	0.368296666700703	0.951151203278137
998	evg1521101	1.76776695296637	3.76451243751328	4.75655889606263	0.791436103236199	0.428689549048779	0.951151203278137
999	evg1137510	248.901586977665	-1.69641595189814	1.08172481871871	-1.56825092901865	0.11682258299658	0.951151203278137
1000	evg11636427	6.01040764008565	-0.51456448332984	2.10095428945546	-0.244919409200097	0.80651883293402	0.951151203278137
1001	evg12027942	2.12132034355964	4.02755087052556	4.53930415140552	0.887261733558546	0.374938002642531	0.951151203278137
1002	evg11454165	2.12132034355964	-5.02752360968916	4.76080709681643	-1.0560233816344	0.290957532658765	0.951151203278137
1003	evg11003352	1.76776695296637	3.76451243751328	4.75655889606263	0.791436103236199	0.428689549048779	0.951151203278137
1004	evg1863940	7.77817459305202	-0.807345763730069	1.92095229019888	-0.420284130870571	0.67427790128135	0.951151203278137
1005	evg11038264	11.3137084989848	0.362573875521978	1.6456776109563	0.220318896670951	0.825622804294979	0.951151203278137
1006	evg1697451	2.12132034355964	4.02755087052556	4.53930415140552	0.887261733558546	0.374938002642531	0.951151203278137
1007	evg1398943	78.8424061023001	1.57635113727547	1.21968708223401	1.29242258956141	0.196210837900284	0.951151203278137
1008	evg11480132	2746.04918473796	-2.06638154853442	1.09146486713777	-1.89321856410573	0.0583288096417008	0.951151203278137
1009	evg11690581	1.06066017177982	3.02753134572154	5.54195198605474	0.546293319274462	0.58486432779168	0.951151203278137
1010	evg11783969	405.172185619892	0.379849746443974	0.655405206643553	0.579564737346614	0.562208178515379	0.951151203278137
1011	evg11146980	3.53553390593274	-1.99997418444508	2.8536492692366	-0.700847930404603	0.483397922424705	0.951151203278137
1012	evg11916164	0.707106781186548	2.44255216481107	6.39995815826702	0.381651270900256	0.702720048996008	0.951151203278137
1013	evg12080437	0.707106781186548	2.44255216481107	6.39995815826702	0.381651270900256	0.702720048996008	0.951151203278137
1014	evg11148795	3.18198051533946	-2.99995620367679	3.2808095751401	-0.914395101260544	0.36050927496957	0.951151203278137
1015	evg1183265	2.12132034355964	4.02755087052556	4.53930415140552	0.887261733558546	0.374938002642531	0.951151203278137
1016	evg1319882	7.07106781186548	3.16990372238908	2.73051966225734	1.16091591143076	0.245676097460351	0.951151203278137
1017	evg1517469	0.707106781186548	2.44255216481107	6.39995815826702	0.381651270900256	0.702720048996008	0.951151203278137
1018	evg11304975	16.2634559672906	1.84799605245555	1.75955079324617	1.05026581758757	0.293595916374921	0.951151203278137
1019	evg11713615	35.7088924499206	-5.02970601073755	2.31455147584628	-2.17308021153364	0.0297742807850777	0.951151203278137
1020	evg11192374	1.4142135623731	3.44257850920552	5.06470965074337	0.679718828245215	0.496682511892468	0.951151203278137
1021	evg1806831	1.06066017177982	3.02753134572154	5.54195198605474	0.546293319274462	0.58486432779168	0.951151203278137
1022	evg11145657	1.06066017177982	3.02753134572154	5.54195198605474	0.546293319274462	0.58486432779168	0.951151203278137
1023	evg1912440	5.65685424949238	-1.58494610900837	2.30798060296856	-0.686724189522993	0.492256550606278	0.951151203278137
1024	evg1730256	1.06066017177982	3.02753134572154	5.54195198605474	0.546293319274462	0.58486432779168	0.951151203278137
1025	evg115466	19.7989898732233	0.847999369031024	1.43062366616937	0.59274803645715	0.553349788374139	0.951151203278137
1026	evg11317733	831.911128065973	-1.20171755548129	0.824749001053069	-1.45707064082151	0.145096881654178	0.951151203278137
1027	evg1945674	1.41421356237309	-4.44255212329138	5.29290580650583	-0.8393408622218	0.401278059217309	0.951151203278137
1028	evg18203	1724.98699270458	0.525569564902541	0.613004628545867	0.857366389140104	0.391242428511822	0.951151203278137
1029	evg11103647	4.24264068711929	2.32191096417714	2.91443115328529	0.796694394911255	0.425628540021118	0.951151203278137
1030	evg1629723	645.234937832725	-1.04769301316912	0.793042103172134	-1.32110641916538	0.186465882999004	0.951151203278137
1031	evg1179027	0.353553390593274	1.44257746322869	6.91850444505075	0.208510014655068	0.8348307639162	0.951151203278137
1032	evg11821018	8.1317279836453	-0.637421792393505	1.86977119466838	-0.340908980848086	0.733172103652106	0.951151203278137
1033	evg11064492	2.47487373415292	4.24994622252451	4.37642707973162	0.97109951681981	0.331498724403363	0.951151203278137
1034	evg125443	3.53553390593274	4.76452463362138	4.06244356100811	1.1728223573004	0.240867050545218	0.951151203278137
1035	evg11469313	2.47487373415292	1.32191721688031	3.24595801359418	0.407250251341537	0.683824197240969	0.951151203278137
1036	evg129749	3.53553390593274	4.76452463362138	4.06244356100811	1.1728223573004	0.240867050545218	0.951151203278137
1037	evg1715038	3.53553390593274	4.76452463362138	4.06244356100811	1.1728223573004	0.240867050545218	0.951151203278137
1038	evg15620	1252.28610948138	-0.286049364809147	0.554263319119186	-0.516089293557665	0.605792045295955	0.951151203278137
1039	evg1132941	10.6066017177982	1.99999663612643	2.02968091068915	0.985374905776376	0.3244399512398	0.951151203278137
1040	evg11425754	2.82842712474619	1.58494971582716	3.14668571479741	0.503688597934607	0.614480222044644	0.951151203278137
1041	evg11156832	0.707106781186548	2.44255216481107	6.39995815826702	0.381651270900256	0.702720048996008	0.951151203278137
1042	evg11059782	32.8804653251745	0.533434969252566	1.18830584087516	0.448903767787343	0.653501077953521	0.951151203278137
1043	evg1258928	17.3241161390704	-2.15198905433319	1.77244313731588	-1.21413714721031	0.224695356859708	0.951151203278137
1044	evg1393510	18.7383297014435	0.722468736786202	1.43148806949193	0.504697700374564	0.613771176479455	0.951151203278137
1045	evg1108220	536.340493529996	-0.357497176035229	0.618922794494499	-0.57761190768101	0.563526165748494	0.951151203278137
1046	evg11940224	7.42462120245875	0.700442303111677	1.97731207316362	0.354239632993793	0.723159303955483	0.951151203278137
1047	evg1864901	24.7487373415292	2.27301682393754	1.71428401676721	1.3259277935893	0.184863615764806	0.951151203278137
1048	evg11016134	15.2027957955108	1.72246555494835	1.75652457568199	0.98060999475603	0.326785103665658	0.951151203278137
1049	evg1924584	569.928065636357	-0.808055191497299	0.730572373287983	-1.10605768989128	0.268701550233267	0.951151203278137
1050	evg1693201	1.76776695296637	3.76451243751328	4.75655889606263	0.791436103236199	0.428689549048779	0.951151203278137
1051	evg11781547	20.1525432638166	-0.777601517891122	1.39092751073034	-0.559052511286389	0.576125883157219	0.951151203278137
1052	evg1754411	2.47487373415292	1.32191721688031	3.24595801359418	0.407250251341537	0.683824197240969	0.951151203278137
1053	evg11189965	1.06066017177982	3.02753134572154	5.54195198605474	0.546293319274462	0.58486432779168	0.951151203278137
1054	evg1289948	123.743686707646	-1.24206944218774	1.03885382161205	-1.19561522164914	0.231846748623896	0.951151203278137
1055	evg194942	4659.83368801935	0.157783022572644	0.611711697750155	0.257936905821749	0.796455601588324	0.951151203278137
1056	evg137991	196.929238560453	1.11421772168359	0.939860323777738	1.18551415938597	0.235814219662584	0.951151203278137
1057	evg1197700	0.707106781186548	2.44255216481107	6.39995815826702	0.381651270900256	0.702720048996008	0.951151203278137
1058	evg1747150	1.76776695296637	3.76451243751328	4.75655889606263	0.791436103236199	0.428689549048779	0.951151203278137
1059	evg1978891	1.76776695296637	3.76451243751328	4.75655889606263	0.791436103236199	0.428689549048779	0.951151203278137
1060	evg1152196	19.0918830920368	4.70040939267753	2.63222575755366	1.78571666172206	0.0741451462067261	0.951151203278137
1061	evg1923498	3.18198051533946	1.80734069589001	3.06937659998695	0.588829893307224	0.55597539059126	0.951151203278137
1062	evg1155689	0.707106781186547	-3.44253199333214	6.65531376705227	-0.517260660252369	0.604974211975779	0.951151203278137
1063	evg1685241	1.76776695296637	3.76451243751328	4.75655889606263	0.791436103236199	0.428689549048779	0.951151203278137
1064	evg11193062	11.667261889578	-3.32190044295887	2.28601281343635	-1.45314165495221	0.146184427629533	0.951151203278137
1065	evg12122987	1.06066017177982	3.02753134572154	5.54195198605474	0.546293319274462	0.58486432779168	0.951151203278137
1066	evg11898451	1.76776695296637	3.76451243751328	4.75655889606263	0.791436103236199	0.428689549048779	0.951151203278137
1067	evg1999089	3.53553390593274	4.76452463362138	4.06244356100811	1.1728223573004	0.240867050545218	0.951151203278137
1068	evg1211628	4.24264068711928	-6.02753347592292	4.1431973907242	-1.45480239233047	0.145723975710863	0.951151203278137
1069	evg1917851	1.06066017177982	3.02753134572154	5.54195198605474	0.546293319274462	0.58486432779168	0.951151203278137
1070	evg1737939	0.707106781186547	-3.44253199333214	6.65531376705227	-0.517260660252369	0.604974211975779	0.951151203278137
1071	evg1157445	11.3137084989848	1.58496184660147	1.87667172950864	0.844559984401984	0.398356558927172	0.951151203278137
1072	evg1762428	4.94974746830583	-6.24992720452523	4.04229791754755	-1.54613225744555	0.122072629749148	0.951151203278137
1073	evg141717	2.82842712474619	4.44259350451541	4.24923465340321	1.04550439476373	0.295789910487136	0.951151203278137
1074	evg11412585	385.373195746668	-0.335036165244403	0.651852570823162	-0.513975368420067	0.607269211955506	0.951151203278137
1075	evg11329009	939.037805415735	-1.00325679104102	0.758562809635892	-1.32257576867311	0.185976496851341	0.951151203278137
1076	evg11144729	0.353553390593274	1.44257746322869	6.91850444505075	0.208510014655068	0.8348307639162	0.951151203278137
1077	evg11632265	3.53553390593274	-0.584951136072295	2.62144765377476	-0.22314049843032	0.823426159669162	0.951151203278137
1078	evg11097428	841.457069611992	-0.779798979317198	0.6957203920815	-1.12085111805354	0.262351240948784	0.951151203278137
1079	evg1884238	5.65685424949238	-1.58494610900837	2.30798060296856	-0.686724189522993	0.492256550606278	0.951151203278137
1080	evg11705516	1.06066017177982	-0.999975825647716	4.39751279799016	-0.22739577383487	0.820116006213823	0.951151203278137
1081	evg1443796	1081.87337521542	-0.279983428593014	0.556233429097058	-0.503355990393305	0.614714007662833	0.951151203278137
1082	evg11789275	11.3137084989848	6.44235111449127	6.77124168067852	0.951428322647865	0.341386988424283	0.951151203278137
1083	evg1346478	58.3363094478902	0.807357266736564	1.07978139040918	0.74770437229949	0.454638493307601	0.951151203278137
1084	evg11723808	26.5165042944955	3.52355203335731	2.06320180367155	1.70780775156701	0.0876720202992242	0.951151203278137
1085	evg1104489	186.322636842655	-0.469482642798511	0.776873557061014	-0.604323108350616	0.545628845735497	0.951151203278137
1086	evg1587695	131.521861300698	0.311463198187319	0.809975037309735	0.384534317528868	0.700582465679547	0.951151203278137
1087	evg11738489	7.42462120245875	-1.67805688665454	2.11203640305216	-0.794520816132496	0.42689229554205	0.951151203278137
1088	evg1264196	5.65685424949238	2.80733538108595	2.79819861070546	1.00326523297722	0.31573290611039	0.951151203278137
1089	evg11118754	1064.54925907635	-2.75281274628924	1.25568292705318	-2.19228332804484	0.0283590548201294	0.951151203278137
1090	evg1238333	3.18198051533946	1.80734069589001	3.06937659998695	0.588829893307224	0.55597539059126	0.951151203278137
1091	evg1127535	34.2946788875476	0.268491857664184	1.14214110738351	0.235077658906142	0.814148458471697	0.951151203278137
1092	evg11023469	2.12132034355964	0.999991829925899	3.37839770823819	0.295995888076596	0.767233221613985	0.951151203278137
1093	evg11177395	1.06066017177982	3.02753134572154	5.54195198605474	0.546293319274462	0.58486432779168	0.951151203278137
1094	evg1291332	58.3363094478902	1.64385770010447	1.30158896716767	1.26296222660952	0.206602755028886	0.951151203278137
1095	evg1418216	2.47487373415292	4.24994622252451	4.37642707973162	0.97109951681981	0.331498724403363	0.951151203278137
1096	evg12016342	730.08775157511	-0.478002371159274	0.620176876506234	-0.770751682732997	0.440854131430025	0.951151203278137
1097	evg1179254	19.4454364826301	0.36923714902147	1.36602348464812	0.270300732872527	0.786928901586009	0.951151203278137
1098	evg11936756	2.12132034355964	0.999991829925899	3.37839770823819	0.295995888076596	0.767233221613985	0.951151203278137
1099	evg1109672	1447.09402769827	-1.64623526935961	0.9474038340889	-1.73762783105344	0.0822764126122895	0.951151203278137
1100	evg11900908	0.353553390593274	1.44257746322869	6.91850444505075	0.208510014655068	0.8348307639162	0.951151203278137
1101	evg11770934	37.8302127934803	1.94995970975238	1.49382513805021	1.30534669693504	0.191774819900818	0.951151203278137
1102	evg11497122	2327.79552366611	-0.551801515014596	0.631168844432173	-0.874253410766846	0.381980265048342	0.951151203278137
1103	evg11204026	1.06066017177982	3.02753134572154	5.54195198605474	0.546293319274462	0.58486432779168	0.951151203278137
1104	evg1368021	53.7401153701776	0.228271697540564	1.00531263515035	0.227065382010666	0.820372902146447	0.951151203278137
1105	evg1754313	503.460028204822	1.66163460440002	0.999476336526247	1.66250519764695	0.0964115220682527	0.951151203278137
1106	evg1707677	1.4142135623731	3.44257850920552	5.06470965074337	0.679718828245215	0.496682511892468	0.951151203278137
1107	evg12131736	0.353553390593274	1.44257746322869	6.91850444505075	0.208510014655068	0.8348307639162	0.951151203278137
1108	evg1945945	1.06066017177982	3.02753134572154	5.54195198605474	0.546293319274462	0.58486432779168	0.951151203278137
1109	evg1538160	4.24264068711929	5.02756098330949	3.93061892132124	1.2790761668698	0.200870235404828	0.951151203278137
1110	evg11206462	1.06066017177982	3.02753134572154	5.54195198605474	0.546293319274462	0.58486432779168	0.951151203278137
1111	evg1921224	143.189123190276	0.796173308514735	0.896809231997927	0.887784469770685	0.374656698348798	0.951151203278137
1112	evg1684828	1.06066017177982	-0.999975825647716	4.39751279799016	-0.22739577383487	0.820116006213823	0.951151203278137
1113	evg12036207	27.9307178568686	-1.86672283112185	1.53242858683114	-1.21814670332011	0.223168228754051	0.951151203278137
1114	evg11092840	1.06066017177982	-0.999975825647716	4.39751279799016	-0.22739577383487	0.820116006213823	0.951151203278137
1115	evg11150251	1.4142135623731	3.44257850920552	5.06470965074337	0.679718828245215	0.496682511892468	0.951151203278137
1116	evg11529655	1090.71220998025	-0.167604824958906	0.538531497522606	-0.31122566782061	0.755629071223535	0.951151203278137
1117	evg1328366	267.286363288515	0.668158387254912	0.776096482755848	0.860921808178207	0.38928110962676	0.951151203278137
1118	evg11171999	0.353553390593274	1.44257746322869	6.91850444505075	0.208510014655068	0.8348307639162	0.951151203278137
1119	evg12029771	3.53553390593274	0.584964193266994	2.66508596266803	0.219491679240764	0.826267060851993	0.951151203278137
1120	evg11798710	12.3743686707646	-1.53050353947805	1.76541648819489	-0.86693624406044	0.385976943470367	0.951151203278137
1121	evg11896855	0.707106781186547	-3.44253199333214	6.65531376705227	-0.517260660252369	0.604974211975779	0.951151203278137
1122	evg1431322	28.2842712474619	-0.893078980791099	1.28856591845567	-0.693079778069438	0.488259487357533	0.951151203278137
1123	evg1178085	3.18198051533946	4.61252020767712	4.14678712686897	1.11231178899694	0.266004116814615	0.951151203278137
1124	evg11158642	1.06066017177982	-0.999975825647716	4.39751279799016	-0.22739577383487	0.820116006213823	0.951151203278137
1125	evg11165978	1.76776695296637	3.76451243751328	4.75655889606263	0.791436103236199	0.428689549048779	0.951151203278137
1126	evg11829912	9.19238815542512	-0.67806403708832	1.78896231504141	-0.379026450913598	0.704668221770259	0.951151203278137
1127	evg1383491	0.353553390593274	1.44257746322869	6.91850444505075	0.208510014655068	0.8348307639162	0.951151203278137
1128	evg1329380	65.7609306503489	-1.36564294472447	1.18764590679248	-1.14987382764002	0.250195841974558	0.951151203278137
1129	evg11987583	5.30330085889911	1.45942809518317	2.42212518490294	0.60254032462061	0.546814529566682	0.951151203278137
1130	evg1877766	2.47487373415292	4.24994622252451	4.37642707973162	0.97109951681981	0.331498724403363	0.951151203278137
1131	evg1765437	3.18198051533946	-0.999984255790153	2.77638686580502	-0.360174681744219	0.718716506958523	0.951151203278137
1132	evg11725365	65.7609306503489	0.533434616805004	0.994248611756027	0.536520353659695	0.591598972907349	0.951151203278137
1133	evg12028648	2.12132034355964	4.02755087052556	4.53930415140552	0.887261733558546	0.374938002642531	0.951151203278137
1134	evg1169865	0.707106781186547	-3.44253199333214	6.65531376705227	-0.517260660252369	0.604974211975779	0.951151203278137
1135	evg11285535	808.576604286817	-0.188250709426868	0.555699753773371	-0.338763348640318	0.734788013890103	0.951151203278137
1136	evg11855192	0.353553390593274	1.44257746322869	6.91850444505075	0.208510014655068	0.8348307639162	0.951151203278137
1137	evg1113700	532.097852842877	-0.509450888611029	0.654306056634038	-0.778612521534355	0.436208000772162	0.951151203278137
1138	evg1188894	2.12132034355964	-0.999981205860099	3.27710093743748	-0.305142021851189	0.760257987582069	0.951151203278137
1139	evg11407688	384.312535574889	0.523282418649002	0.693943218754973	0.754070944864683	0.450806622908851	0.951151203278137
1140	evg11904054	12.3743686707646	2.95418599582661	2.23846625348633	1.31973666845572	0.186922952846015	0.951151203278137
1141	evg11577768	68.2358043845018	-0.717061975026866	1.01536408319022	-0.706211680025053	0.480056507875407	0.951151203278137
1142	evg11174630	1.41421356237309	-4.44255212329138	5.29290580650583	-0.8393408622218	0.401278059217309	0.951151203278137
1143	evg1845367	1.76776695296637	-1.99996237841282	3.73680818928451	-0.535206057444375	0.592507378087199	0.951151203278137
1144	evg11756136	3.53553390593274	-0.584951136072295	2.62144765377476	-0.22314049843032	0.823426159669162	0.951151203278137
1145	evg11812639	0.707106781186548	2.44255216481107	6.39995815826702	0.381651270900256	0.702720048996008	0.951151203278137
1146	evg1949085	0.707106781186548	2.44255216481107	6.39995815826702	0.381651270900256	0.702720048996008	0.951151203278137
1147	evg1526	19604.1819550064	-1.84723681185914	1.29097084151056	-1.43088964712611	0.152461844635494	0.951151203278137
1148	evg11903151	0.353553390593274	1.44257746322869	6.91850444505075	0.208510014655068	0.8348307639162	0.951151203278137
1149	evg11252739	1320.16836047528	-0.711056641565545	0.662757389053102	-1.07287621882488	0.283326657372835	0.951151203278137
1150	evg1115586	451.134126397017	-0.966208127216102	0.798842032432044	-1.20951087698092	0.226466634867718	0.951151203278137
1151	evg1749839	2.47487373415292	4.24994622252451	4.37642707973162	0.97109951681981	0.331498724403363	0.951151203278137
1152	evg11946647	0.707106781186548	2.44255216481107	6.39995815826702	0.381651270900256	0.702720048996008	0.951151203278137
1153	evg12036175	31.1126983722081	0.667427308894959	1.22878602303473	0.543159912615719	0.587019704723574	0.951151203278137
1154	evg11314224	2.12132034355964	4.02755087052556	4.53930415140552	0.887261733558546	0.374938002642531	0.951151203278137
1155	evg1259835	1.06066017177982	3.02753134572154	5.54195198605474	0.546293319274462	0.58486432779168	0.951151203278137
1156	evg1600146	33.2340187157677	2.28540121242913	1.62511993501599	1.40629695272715	0.159635964639766	0.951151203278137
1157	evg11270043	156.62415203282	-7.19620267453214	4.17246077542304	-1.72469031151108	0.0845832979831421	0.951151203278137
1158	evg1182366	0.353553390593274	1.44257746322869	6.91850444505075	0.208510014655068	0.8348307639162	0.951151203278137
1159	evg11430207	103.591143443829	-0.306424254020797	0.853386402829158	-0.359068591912099	0.719543776975442	0.951151203278137
1160	evg11939939	33.9411254969543	1.58496371966113	1.42104377518772	1.11535179094097	0.26469969972451	0.951151203278137
1161	evg11013338	2.82842712474619	1.58494971582716	3.14668571479741	0.503688597934607	0.614480222044644	0.951151203278137
1162	evg11481678	10.9601551083915	1.07039084137441	1.77446185596715	0.603219977806179	0.546362359192165	0.951151203278137
1163	evg11335842	3721.14943599421	-0.34235913932698	0.615651172229477	-0.556092727131801	0.578147466682888	0.951151203278137
1164	evg11205539	1.06066017177982	3.02753134572154	5.54195198605474	0.546293319274462	0.58486432779168	0.951151203278137
1165	evg1919955	67.8822509939086	-1.7500133241408	1.28941857486789	-1.3572111944487	0.17471411480551	0.951151203278137
1166	evg1860511	7.77817459305202	5.90203338297009	3.60491168209417	1.63721996638249	0.101584516580476	0.951151203278137
1167	evg1253198	11.667261889578	2.85797113209836	2.24133689788875	1.27511894119553	0.202267146125358	0.951151203278137
1168	evg11396507	177.837355468417	-0.398317575505726	0.770443034655733	-0.516998087579195	0.605157493828075	0.951151203278137
1169	evg12089219	1.4142135623731	3.44257850920552	5.06470965074337	0.679718828245215	0.496682511892468	0.951151203278137
1170	evg11148333	3.53553390593274	-1.99997418444508	2.8536492692366	-0.700847930404603	0.483397922424705	0.951151203278137
1171	evg11193493	1.4142135623731	3.44257850920552	5.06470965074337	0.679718828245215	0.496682511892468	0.951151203278137
1172	evg11977475	3.53553390593274	4.76452463362138	4.06244356100811	1.1728223573004	0.240867050545218	0.951151203278137
1173	evg1900003	2.82842712474619	-5.44256603964383	4.46722526042626	-1.21833257164303	0.223097617239797	0.951151203278137
1174	evg1639360	14.142135623731	1.58496244730148	1.75536575775295	0.902924328050236	0.366566057923496	0.951151203278137
1175	evg114491	137.17871555019	0.572580874521644	0.850129997814589	0.67352155081407	0.500615543031835	0.951151203278137
1176	evg12032973	28.6378246380552	0.765537298701604	1.27474501717306	0.600541510959814	0.548145404590034	0.951151203278137
1177	evg11430582	6.01040764008565	-0.51456448332984	2.10095428945546	-0.244919409200097	0.80651883293402	0.951151203278137
1178	evg11094687	450.073466225237	0.25680404349742	0.620729951614248	0.413712988763607	0.67908431354979	0.951151203278137
1179	evg11965752	55.1543289325507	-0.600388559732915	1.0433619018338	-0.575436537099622	0.564996099684796	0.951151203278137
1180	evg1187976	0.707106781186548	2.44255216481107	6.39995815826702	0.381651270900256	0.702720048996008	0.951151203278137
1181	evg11180048	0.707106781186548	2.44255216481107	6.39995815826702	0.381651270900256	0.702720048996008	0.951151203278137
1182	evg1274204	8.48528137423857	6.02756422244144	3.57313664326066	1.68691119994253	0.0916204281690989	0.951151203278137
1183	evg1181215	3.88908729652601	-3.32188277252525	3.17364883506887	-1.04670773143468	0.295234396803539	0.951151203278137
1184	evg11124735	6.01040764008565	-2.22237054479089	2.41104046889334	-0.921747508373823	0.356660293380271	0.951151203278137
1185	evg1467946	21.5667568261897	0.825973101995962	1.39121648585382	0.593705660042582	0.552708996727702	0.951151203278137
1186	evg1781708	10.2530483272049	-3.11545082952739	2.29656296861515	-1.35657104643033	0.174917546711316	0.951151203278137
1187	evg1531791	7.07106781186548	-0.584954091684401	1.97057994606568	-0.296843623549646	0.766585898916891	0.951151203278137
1188	evg11789630	1.06066017177982	3.02753134572154	5.54195198605474	0.546293319274462	0.58486432779168	0.951151203278137
1189	evg11240519	1904.23856173537	-0.397862192179977	0.583157009484581	-0.682255697366348	0.495077281378392	0.951151203278137
1190	evg1257757	0.353553390593274	1.44257746322869	6.91850444505075	0.208510014655068	0.8348307639162	0.951151203278137
1191	evg11283421	416.132340728283	-0.823266687688021	0.76485243019805	-1.07637323905063	0.281760365730708	0.951151203278137
1192	evg11766911	1.4142135623731	3.44257850920552	5.06470965074337	0.679718828245215	0.496682511892468	0.951151203278137
1193	evg1898010	0.353553390593274	1.44257746322869	6.91850444505075	0.208510014655068	0.8348307639162	0.951151203278137
1194	evg1201486	2.47487373415292	4.24994622252451	4.37642707973162	0.97109951681981	0.331498724403363	0.951151203278137
1195	evg11132143	8.83883476483184	-0.830066262482308	1.83372414129552	-0.45266692180639	0.650788601862952	0.951151203278137
1196	evg11365723	2807.92102809178	-0.590108450915816	0.653002777212141	-0.903684442867396	0.366162750651233	0.951151203278137
1197	evg11857884	0.707106781186547	-3.44253199333214	6.65531376705227	-0.517260660252369	0.604974211975779	0.951151203278137
1198	evg11699779	5.65685424949238	-6.44257320296234	3.9629361192415	-1.62570705383852	0.104011988776363	0.951151203278137
1199	evg12015685	2.82842712474619	-1.58493907408331	3.00893467429283	-0.526744261889237	0.598371194089795	0.951151203278137
1200	evg1436773	6291.8361389979	1.03149259390443	0.863163717534039	1.19501384610012	0.232081620427643	0.951151203278137
1201	evg11010252	2.12132034355964	4.02755087052556	4.53930415140552	0.887261733558546	0.374938002642531	0.951151203278137
1202	evg1529107	543.765114732455	-2.74199342732694	1.29156808733606	-2.12299564708391	0.0337542166214157	0.951151203278137
1203	evg12023851	3.18198051533946	4.61252020767712	4.14678712686897	1.11231178899694	0.266004116814615	0.951151203278137
1204	evg194566	1156.11958724001	-1.31821932240645	0.849328988296473	-1.55207150653181	0.120645114859368	0.951151203278137
1205	evg11889868	3.88908729652601	2.16990867921283	2.95673399396062	0.733887013050565	0.463017602833198	0.951151203278137
1206	evg1895678	1.06066017177982	3.02753134572154	5.54195198605474	0.546293319274462	0.58486432779168	0.951151203278137
1207	evg1488626	5.65685424949238	2.80733538108595	2.79819861070546	1.00326523297722	0.31573290611039	0.951151203278137
1208	evg1608345	6.7175144212722	-2.41501476925409	2.37476437268034	-1.01694921695676	0.309177588303042	0.951151203278137
1209	evg160501	69.6500179468749	-0.220122852777714	0.93432241490496	-0.235596245221308	0.813745987336299	0.951151203278137
1210	evg1796635	11.667261889578	-0.9999914990088	1.68860223459297	-0.592200743622635	0.553716171542354	0.951151203278137
1211	evg1688217	1.06066017177982	3.02753134572154	5.54195198605474	0.546293319274462	0.58486432779168	0.951151203278137
1212	evg1577694	72.4784450716211	-1.44745218519901	1.19101458318756	-1.21531021167276	0.224247798622497	0.951151203278137
1213	evg11749489	11.667261889578	1.20163496696712	1.7657365672266	0.680529015069615	0.496169556325804	0.951151203278137
1214	evg1149081	38.5373195746668	0.673774334198377	1.16367757249849	0.579004313670614	0.562586262525483	0.951151203278137
1215	evg1879420	1.4142135623731	3.44257850920552	5.06470965074337	0.679718828245215	0.496682511892468	0.951151203278137
1216	evg1768911	3.88908729652601	-1.41501934157714	2.62575982875931	-0.538898998331368	0.589956548427178	0.951151203278137
1217	evg11872869	7.07106781186548	-0.584954091684401	1.97057994606568	-0.296843623549646	0.766585898916891	0.951151203278137
1218	evg11903264	457.144534037103	-0.641909657736095	0.704017249506648	-0.911781150512894	0.361883934945727	0.951151203278137
1219	evg1266247	24.3951839509359	-1.61296742449005	1.50647223189401	-1.07069177270009	0.284308043311517	0.951151203278137
1220	evg11948127	234.759451353934	-0.896902849683561	0.852865550989314	-1.0516345145412	0.292967266183703	0.951151203278137
1221	evg1492536	0.353553390593274	1.44257746322869	6.91850444505075	0.208510014655068	0.8348307639162	0.951151203278137
1222	evg1901421	1.76776695296637	3.76451243751328	4.75655889606263	0.791436103236199	0.428689549048779	0.951151203278137
1223	evg1163296	3.53553390593274	1.99998462651299	3.0074720147388	0.665005232538028	0.506047146321312	0.951151203278137
1224	evg11902374	0.707106781186548	2.44255216481107	6.39995815826702	0.381651270900256	0.702720048996008	0.951151203278137
1225	evg11202399	1.06066017177982	3.02753134572154	5.54195198605474	0.546293319274462	0.58486432779168	0.951151203278137
1226	evg11722794	325.622672736405	-0.336737468039194	0.673882284142499	-0.499697760221855	0.617287909822438	0.951151203278137
1227	evg1853787	6.7175144212722	-2.41501476925409	2.37476437268034	-1.01694921695676	0.309177588303042	0.951151203278137
1228	evg11592614	37.8302127934803	-1.42741361444267	1.33178594599078	-1.07180408288567	0.283808038874036	0.951151203278137
1229	evg1240890	8.83883476483184	2.39230966433634	2.27024923182957	1.05376521255704	0.291990424028357	0.951151203278137
1230	evg11192652	0.707106781186547	-3.44253199333214	6.65531376705227	-0.517260660252369	0.604974211975779	0.951151203278137
1231	evg1535431	0.707106781186547	-3.44253199333214	6.65531376705227	-0.517260660252369	0.604974211975779	0.951151203278137
1232	evg1109516	570.281619026951	-1.50148647975891	0.94033835692841	-1.5967512849986	0.110321158815282	0.951151203278137
1233	evg1715969	8.48528137423857	6.02756422244144	3.57313664326066	1.68691119994253	0.0916204281690989	0.951151203278137
1234	evg1712468	14.4956890143242	6.79988682269374	6.77018742435915	1.0043867911585	0.315192214247416	0.951151203278137
1235	evg1832434	3.88908729652601	-3.32188277252525	3.17364883506887	-1.04670773143468	0.295234396803539	0.951151203278137
1236	evg1522257	2.82842712474619	4.44259350451541	4.24923465340321	1.04550439476373	0.295789910487136	0.951151203278137
1237	evg1251103	2.12132034355964	-0.999981205860099	3.27710093743748	-0.305142021851189	0.760257987582069	0.951151203278137
1238	evg11464443	15.556349186104	1.09953745178075	1.59111583614826	0.691048022275039	0.489535362946483	0.951151203278137
1239	evg1626	9653.42177675875	-1.16229309893542	0.964337598829726	-1.20527614016702	0.228096717369044	0.951151203278137
1240	evg11839715	5521.79685428575	-0.318683317294012	0.657484897480957	-0.484700589344323	0.627888748383889	0.951151203278137
1241	evg1118484	695.439519296969	-1.06876179509018	0.794328030244465	-1.34549172935677	0.178466490398376	0.951151203278137
1242	evg11772312	55.8614357137373	-1.65895488067492	1.3038155079917	-1.27238468211676	0.203236473862759	0.951151203278137
1243	evg11685169	22.6274169979695	-1.13749628906889	1.41648137591481	-0.803043589849012	0.421949540436397	0.951151203278137
1244	evg11758535	0.353553390593274	1.44257746322869	6.91850444505075	0.208510014655068	0.8348307639162	0.951151203278137
1245	evg1183521	25.809397513309	-0.438116533176414	1.24920092164576	-0.350717427104695	0.725800350095865	0.951151203278137
1246	evg11746544	6.7175144212722	-1.485412573764	2.1455156504609	-0.692333599824781	0.488727854210332	0.951151203278137
1247	evg11786843	7.77817459305202	0.807357069532703	1.95830178597426	0.412274081204006	0.680138543855209	0.951151203278137
1248	evg11642952	0.707106781186548	2.44255216481107	6.39995815826702	0.381651270900256	0.702720048996008	0.951151203278137
1249	evg1226794	3.18198051533946	1.80734069589001	3.06937659998695	0.588829893307224	0.55597539059126	0.951151203278137
1250	evg11848011	13.7885822331377	-0.678065292518147	1.55051141106222	-0.437317189464359	0.661881330835919	0.951151203278137
1251	evg13443	1939.24034740411	-0.829615168508118	0.704243970749467	-1.17802239417858	0.238787678567899	0.951151203278137
1252	evg1406126	0.353553390593274	1.44257746322869	6.91850444505075	0.208510014655068	0.8348307639162	0.951151203278137
1253	evg1189589	1.4142135623731	3.44257850920552	5.06470965074337	0.679718828245215	0.496682511892468	0.951151203278137
1254	evg1156978	15.2027957955108	0.473934496671111	1.49382320161733	0.317262776584266	0.75104421943937	0.951151203278137
1255	evg11127787	2.12132034355964	-0.999981205860099	3.27710093743748	-0.305142021851189	0.760257987582069	0.951151203278137
1256	evg1795024	2.82842712474619	-5.44256603964383	4.46722526042626	-1.21833257164303	0.223097617239797	0.951151203278137
1257	evg1709515	0.353553390593274	1.44257746322869	6.91850444505075	0.208510014655068	0.8348307639162	0.951151203278137
1258	evg11338284	3277.08637740905	1.24522218905812	0.860930261922472	1.44636824157803	0.148073944551539	0.951151203278137
1259	evg11236095	3523.86664404316	-0.629610467467166	0.681793248026923	-0.923462456234685	0.355766256873421	0.951151203278137
1260	evg1885399	0.707106781186548	2.44255216481107	6.39995815826702	0.381651270900256	0.702720048996008	0.951151203278137
1261	evg11200008	2.47487373415292	4.24994622252451	4.37642707973162	0.97109951681981	0.331498724403363	0.951151203278137
1262	evg11826052	11.667261889578	1.20163496696712	1.7657365672266	0.680529015069615	0.496169556325804	0.951151203278137
1263	evg11746587	8.1317279836453	-1.84798118118704	2.08852331507199	-0.88482669446443	0.376250109628195	0.951151203278137
1264	evg1978567	247.133820024698	-1.30894506534271	0.967427383328424	-1.35301634820311	0.17605040769715	0.951151203278137
1265	evg11910920	1.06066017177982	3.02753134572154	5.54195198605474	0.546293319274462	0.58486432779168	0.951151203278137
1266	evg11158051	1.76776695296637	-1.99996237841282	3.73680818928451	-0.535206057444375	0.592507378087199	0.951151203278137
1267	evg11301781	12.3743686707646	-3.41500923540023	2.28320949001396	-1.49570560666308	0.134730388616277	0.951151203278137
1268	evg1979130	1.4142135623731	3.44257850920552	5.06470965074337	0.679718828245215	0.496682511892468	0.951151203278137
1269	evg11699932	2.12132034355964	-5.02752360968916	4.76080709681643	-1.0560233816344	0.290957532658765	0.951151203278137
1270	evg1450320	978.282231771588	-1.23009301480503	0.826984501726976	-1.48744385443288	0.136897621622835	0.951151203278137
1271	evg11410592	254.204887836564	-0.473736974260293	0.734365739240191	-0.645096780727329	0.518864469947109	0.951151203278137
1272	evg1511913	2.47487373415292	1.32191721688031	3.24595801359418	0.407250251341537	0.683824197240969	0.951151203278137
1273	evg11445536	183.140656327316	4.49474061169687	3.1176602974873	1.44170313081237	0.149386140037598	0.951151203278137
1274	evg1541322	0.353553390593274	1.44257746322869	6.91850444505075	0.208510014655068	0.8348307639162	0.951151203278137
1275	evg1682132	4.24264068711929	5.02756098330949	3.93061892132124	1.2790761668698	0.200870235404828	0.951151203278137
1276	evg1695721	7.07106781186548	1.99999396770602	2.31779004660245	0.86288832357259	0.388198871132674	0.951151203278137
1277	evg1179169	1.4142135623731	3.44257850920552	5.06470965074337	0.679718828245215	0.496682511892468	0.951151203278137
1278	evg1197261	0.353553390593274	1.44257746322869	6.91850444505075	0.208510014655068	0.8348307639162	0.951151203278137
1279	evg1694175	4.59619407771256	-1.73694586866023	2.52795152554609	-0.687096192750377	0.492022113260744	0.951151203278137
1280	evg1258290	4.24264068711928	-2.32190068342168	2.75303178607922	-0.843397702548309	0.39900605640584	0.951151203278137
1281	evg11731725	4.59619407771256	5.14303891399493	3.8780302871056	1.32619874865224	0.184773873688436	0.951151203278137
1282	evg11695525	33.2340187157677	-0.559422891166818	1.17888739072288	-0.474534629489748	0.63511870963133	0.951151203278137
1283	evg11793633	1.4142135623731	3.44257850920552	5.06470965074337	0.679718828245215	0.496682511892468	0.951151203278137
1284	evg1593769	24.7487373415292	1.12553285297852	1.40341903568777	0.801993434859557	0.422556755898847	0.951151203278137
1285	evg11658513	1.76776695296637	3.76451243751328	4.75655889606263	0.791436103236199	0.428689549048779	0.951151203278137
1286	evg1380789	18.7383297014435	1.77258931025933	1.67701894051895	1.05698824708015	0.29051695133683	0.951151203278137
1287	evg11186114	1.06066017177982	-0.999975825647716	4.39751279799016	-0.22739577383487	0.820116006213823	0.951151203278137
1288	evg1160539	2.82842712474619	1.58494971582716	3.14668571479741	0.503688597934607	0.614480222044644	0.951151203278137
1289	evg11945022	38.1837661840736	-0.540564099789621	1.13416600366071	-0.476618147647574	0.63363405831093	0.951151203278137
1290	evg11143310	0.707106781186547	-3.44253199333214	6.65531376705227	-0.517260660252369	0.604974211975779	0.951151203278137
1291	evg1530154	3.88908729652601	0.807355093227939	2.59531268647842	0.3110820123657	0.755738275262425	0.951151203278137
1292	evg11185534	1.4142135623731	3.44257850920552	5.06470965074337	0.679718828245215	0.496682511892468	0.951151203278137
1293	evg11833373	102.530483272049	-0.461577041453636	0.878692112761813	-0.525300084921504	0.599374598379106	0.951151203278137
1294	evg1857384	0.707106781186547	-3.44253199333214	6.65531376705227	-0.517260660252369	0.604974211975779	0.951151203278137
1295	evg11884744	7.42462120245875	3.24790584729557	2.71870832281971	1.1946503492243	0.232223668776014	0.951151203278137
1296	evg11346117	792.313148319527	-0.277674698265732	0.57097132127347	-0.48631986917735	0.626740393967434	0.951151203278137
1297	evg19630	574.170706323477	-1.76093330140159	1.01676448592168	-1.73189890656472	0.0832915634775585	0.951151203278137
1298	evg1288690	6.36396103067893	2.99997954373908	2.75969684010779	1.08706851424373	0.277006531476282	0.951151203278137
1299	evg11677989	4.24264068711928	-0.999986244728209	2.47253428342246	-0.404437767125331	0.685890832586002	0.951151203278137
1300	evg1467202	77.7817459305202	1.16046679771395	1.10458205999493	1.05059355908721	0.293445300522808	0.951151203278137
1301	evg11238344	63.9931636973826	-0.368641296691676	0.970265858796322	-0.379938439912747	0.703991112216531	0.951151203278137
1302	evg11017292	11.667261889578	-0.9999914990088	1.68860223459297	-0.592200743622635	0.553716171542354	0.951151203278137
1303	evg165000	2955.35279196918	0.128149093643126	0.56191218930459	0.228058931773166	0.81960042649467	0.951151203278137
1304	evg1119885	403.404418666925	-0.518870966361031	0.685936612282186	-0.756441567734212	0.449384493580877	0.951151203278137
1305	evg1232055	1.4142135623731	3.44257850920552	5.06470965074337	0.679718828245215	0.496682511892468	0.951151203278137
1306	evg1147786	61.1647365726364	-5.07035062145324	2.16568600810332	-2.34122148939485	0.0192207606093402	0.951151203278137
1307	evg1706279	0.707106781186548	2.44255216481107	6.39995815826702	0.381651270900256	0.702720048996008	0.951151203278137
1308	evg1125393	131.875414691291	5.51169859413864	3.58203996879336	1.53870382300488	0.123876618599991	0.951151203278137
1309	evg11128483	42.0728534805996	0.365652250914777	1.08924508153995	0.335693277033509	0.737102176081858	0.951151203278137
1310	evg11376264	3.18198051533946	4.61252020767712	4.14678712686897	1.11231178899694	0.266004116814615	0.951151203278137
1311	evg1595281	181.019335983756	-1.55505454425951	1.07725042014419	-1.44354043886227	0.148868289452254	0.951151203278137
1312	evg11602097	230.870364057408	0.288169544768523	0.715545304725017	0.402727182843113	0.68714893445997	0.951151203278137
1313	evg1939475	1.4142135623731	3.44257850920552	5.06470965074337	0.679718828245215	0.496682511892468	0.951151203278137
1314	evg1264598	0.353553390593274	1.44257746322869	6.91850444505075	0.208510014655068	0.8348307639162	0.951151203278137
1315	evg154105	4.59619407771256	-0.678061040194708	2.35958247142303	-0.287364840350665	0.773832979687684	0.951151203278137
1316	evg11008304	0.353553390593274	1.44257746322869	6.91850444505075	0.208510014655068	0.8348307639162	0.951151203278137
1317	evg1334575	394.2120305115	1.63192825111392	1.0139931653969	1.6094075451437	0.107527256535507	0.951151203278137
1318	evg1557181	48.4368145112785	1.83457737534011	1.39878513178539	1.31155052598999	0.189671835254772	0.951151203278137
1319	evg11730480	1.76776695296637	3.76451243751328	4.75655889606263	0.791436103236199	0.428689549048779	0.951151203278137
1320	evg11768462	0.353553390593274	1.44257746322869	6.91850444505075	0.208510014655068	0.8348307639162	0.951151203278137
1321	evg1280180	41.7193000900063	0.750024222304456	1.15575255656994	0.648948789289627	0.516371477530853	0.951151203278137
1322	evg1340323	33.587572106361	0.712720620979197	1.2126272457621	0.587749140117064	0.556700686566415	0.951151203278137
1323	evg1820044	1.4142135623731	3.44257850920552	5.06470965074337	0.679718828245215	0.496682511892468	0.951151203278137
1324	evg11741020	8.83883476483184	0.584965658619916	1.83179298305443	0.319340484449565	0.749468336329287	0.951151203278137
1325	evg11828265	3.53553390593274	0.584964193266994	2.66508596266803	0.219491679240764	0.826267060851993	0.951151203278137
1326	evg11563561	2054.14519934692	-0.710272307651337	0.670616419122706	-1.05913348882884	0.289538990330427	0.951151203278137
1327	evg11167995	0.707106781186548	2.44255216481107	6.39995815826702	0.381651270900256	0.702720048996008	0.951151203278137
1328	evg1954351	71.064231509248	-1.1312390993226	1.10780953136648	-1.02114945511185	0.307183635247776	0.951151203278137
1329	evg11069522	82.7314933988261	-0.678068148599663	0.965024663066726	-0.702643336020914	0.482278048536869	0.951151203278137
1330	evg1626156	24.7487373415292	-0.938593224864191	1.34272896773003	-0.69901912256421	0.484540080369107	0.951151203278137
1331	evg1303509	12.0208152801713	2.90688050393301	2.23975774408489	1.29785487363978	0.194337209261296	0.951151203278137
1332	evg1388475	7.77817459305202	0.807357069532703	1.95830178597426	0.412274081204006	0.680138543855209	0.951151203278137
1333	evg11696799	0.707106781186548	2.44255216481107	6.39995815826702	0.381651270900256	0.702720048996008	0.951151203278137
1334	evg11181273	1.41421356237309	-4.44255212329138	5.29290580650583	-0.8393408622218	0.401278059217309	0.951151203278137
1335	evg1859377	3.88908729652601	-3.32188277252525	3.17364883506887	-1.04670773143468	0.295234396803539	0.951151203278137
1336	evg11842804	0.353553390593274	1.44257746322869	6.91850444505075	0.208510014655068	0.8348307639162	0.951151203278137
1337	evg1976908	1.06066017177982	3.02753134572154	5.54195198605474	0.546293319274462	0.58486432779168	0.951151203278137
1338	evg1333693	14.4956890143242	6.79988682269374	6.77018742435915	1.0043867911585	0.315192214247416	0.951151203278137
1339	evg12043162	3.53553390593274	4.76452463362138	4.06244356100811	1.1728223573004	0.240867050545218	0.951151203278137
1340	evg1218042	4.59619407771256	2.45941378257856	2.87865844947153	0.854361094151361	0.392904945818786	0.951151203278137
1341	evg11178953	0.707106781186548	2.44255216481107	6.39995815826702	0.381651270900256	0.702720048996008	0.951151203278137
1342	evg11811846	4.59619407771256	2.45941378257856	2.87865844947153	0.854361094151361	0.392904945818786	0.951151203278137
1343	evg1870876	240.769858994019	-1.38026658198418	0.991787935789298	-1.39169527292719	0.164014694366676	0.951151203278137
1344	evg1549655	6.01040764008565	2.90687058074781	2.77774632192297	1.04648525958103	0.295337047007302	0.951151203278137
1345	evg1607103	575.938473276443	0.747841502088282	0.713041619850917	1.04880484009424	0.294267949383883	0.951151203278137
1346	evg12101711	1.76776695296637	-1.99996237841282	3.73680818928451	-0.535206057444375	0.592507378087199	0.951151203278137
1347	evg1691224	0.707106781186548	2.44255216481107	6.39995815826702	0.381651270900256	0.702720048996008	0.951151203278137
1348	evg11742927	3.53553390593274	-1.99997418444508	2.8536492692366	-0.700847930404603	0.483397922424705	0.951151203278137
1349	evg12076611	1.76776695296637	-1.99996237841282	3.73680818928451	-0.535206057444375	0.592507378087199	0.951151203278137
1350	evg1174845	2.12132034355964	4.02755087052556	4.53930415140552	0.887261733558546	0.374938002642531	0.951151203278137
1351	evg1206170	1.06066017177982	-0.999975825647716	4.39751279799016	-0.22739577383487	0.820116006213823	0.951151203278137
1352	evg11809658	45.254833995939	0.54749039258505	1.09479098754031	0.500086682130174	0.617014043229735	0.951151203278137
1353	evg11734127	19.0918830920368	-0.3219233070484	1.36030249012223	-0.236655677237989	0.81292392265589	0.951151203278137
1354	evg11777461	3.53553390593274	-1.99997418444508	2.8536492692366	-0.700847930404603	0.483397922424705	0.951151203278137
1355	evg11317477	30.4055915910215	1.72246678077204	1.49130287465002	1.15500802020265	0.248087142161429	0.951151203278137
1356	evg1234226	1.41421356237309	-4.44255212329138	5.29290580650583	-0.8393408622218	0.401278059217309	0.951151203278137
1357	evg1609683	5.65685424949238	1.5849583639591	2.39444491426354	0.661931437435715	0.508015163050171	0.951151203278137
1358	evg1224548	1.76776695296637	3.76451243751328	4.75655889606263	0.791436103236199	0.428689549048779	0.951151203278137
1359	evg1225181	0.353553390593274	1.44257746322869	6.91850444505075	0.208510014655068	0.8348307639162	0.951151203278137
1360	evg11644311	2.47487373415292	4.24994622252451	4.37642707973162	0.97109951681981	0.331498724403363	0.951151203278137
1361	evg168590	246.780266634105	3.35868533224749	1.53430684048748	2.189057132262	0.0285926877509892	0.951151203278137
1362	evg11962434	2.12132034355964	4.02755087052556	4.53930415140552	0.887261733558546	0.374938002642531	0.951151203278137
1363	evg1245668	4.94974746830583	5.2499547070709	3.83198772551611	1.37003432242566	0.170676187828334	0.951151203278137
1364	evg1215223	3.53553390593274	-5.76449712945648	4.27750612293879	-1.34763036306213	0.177777299757116	0.951151203278137
1365	evg12016086	4.24264068711928	-0.999986244728209	2.47253428342246	-0.404437767125331	0.685890832586002	0.951151203278137
1366	evg1337816	19.0918830920368	1.80735463079433	1.67894407110979	1.07648292870152	0.281711331680435	0.951151203278137
1367	evg11168726	1.06066017177982	-0.999975825647716	4.39751279799016	-0.22739577383487	0.820116006213823	0.951151203278137
1368	evg11433439	19.7989898732233	0.628034094485746	1.39188223550968	0.451212091413589	0.651836695828507	0.951151203278137
1369	evg1694509	0.707106781186548	2.44255216481107	6.39995815826702	0.381651270900256	0.702720048996008	0.951151203278137
1370	evg11421415	76.3675323681471	-0.652072931171089	0.976668655973073	-0.667650105471458	0.504356965990409	0.951151203278137
1371	evg11058285	18152.8452866211	-1.6825168620658	1.22908211665589	-1.36892144085834	0.171023832811408	0.951151203278137
1372	evg11873858	2.47487373415292	4.24994622252451	4.37642707973162	0.97109951681981	0.331498724403363	0.951151203278137
1373	evg1882260	181.019335983756	-1.2710220020759	0.993630563601799	-1.27916959143104	0.200837341569752	0.951151203278137
1374	evg1665350	30.7591449816148	-1.65206753478769	1.44682064214501	-1.14186063335286	0.253511954261401	0.951151203278137
1375	evg12130455	1.76776695296637	-1.99996237841282	3.73680818928451	-0.535206057444375	0.592507378087199	0.951151203278137
1376	evg11997619	4115.00791311511	3.11018856828977	1.39831221564729	2.22424472409407	0.0261319834740946	0.951151203278137
1377	evg113898	403.757972057519	0.329891034786794	0.646159779942881	0.51054096065211	0.609672525842092	0.951151203278137
1378	evg1678481	1.41421356237309	-4.44255212329138	5.29290580650583	-0.8393408622218	0.401278059217309	0.951151203278137
1379	evg1265397	8.83883476483184	-0.830066262482308	1.83372414129552	-0.45266692180639	0.650788601862952	0.951151203278137
1380	evg11891375	9.19238815542512	-0.67806403708832	1.78896231504141	-0.379026450913598	0.704668221770259	0.951151203278137
1381	evg11672725	60.8111831820431	1.05062826685227	1.12922689765257	0.930396069236671	0.352166053018226	0.951151203278137
1382	evg11673987	35.7088924499207	0.729354948254137	1.1970429839545	0.60929720822946	0.542327457236293	0.951151203278137
1383	evg12012972	0.707106781186548	2.44255216481107	6.39995815826702	0.381651270900256	0.702720048996008	0.951151203278137
1384	evg1712580	28.9913780286484	-2.28009459592601	1.63512500581686	-1.39444665564694	0.163182767563696	0.951151203278137
1385	evg11048951	384.312535574889	-1.09258552886341	0.853013008650343	-1.28085447441432	0.200244785965818	0.951151203278137
1386	evg11108979	2.47487373415292	1.32191721688031	3.24595801359418	0.407250251341537	0.683824197240969	0.951151203278137
1387	evg1607763	11.667261889578	1.20163496696712	1.7657365672266	0.680529015069615	0.496169556325804	0.951151203278137
1388	evg1559095	20.5060966544099	7.30029298450778	6.76908855441051	1.07847503040142	0.280821819065294	0.951151203278137
1389	evg11698984	3.53553390593274	4.76452463362138	4.06244356100811	1.1728223573004	0.240867050545218	0.951151203278137
1390	evg11017701	259.15463530487	-0.60302445314909	0.761673965460725	-0.791709419639057	0.428530128601163	0.951151203278137
1391	evg11197664	8.1317279836453	1.50249890923959	2.07235723796613	0.725019259089802	0.46844021539701	0.951151203278137
1392	evg1223355	2.47487373415292	4.24994622252451	4.37642707973162	0.97109951681981	0.331498724403363	0.951151203278137
1393	evg1751115	3.88908729652601	2.16990867921283	2.95673399396062	0.733887013050565	0.463017602833198	0.951151203278137
1394	evg117550	73.1855518528077	-0.755577172679366	1.00825745430311	-0.7493891262144	0.453622702950916	0.951151203278137
1395	evg11150056	0.353553390593274	1.44257746322869	6.91850444505075	0.208510014655068	0.8348307639162	0.951151203278137
1396	evg1726967	38.5373195746668	0.238789821061833	1.1029134849166	0.216508206969552	0.828591628631325	0.951151203278137
1397	evg11143102	1.06066017177982	3.02753134572154	5.54195198605474	0.546293319274462	0.58486432779168	0.951151203278137
1398	evg1792657	0.707106781186548	2.44255216481107	6.39995815826702	0.381651270900256	0.702720048996008	0.951151203278137
1399	evg11233257	2691.60196258659	-1.53908057696272	0.93664502403504	-1.64318449088898	0.100344767734052	0.951151203278137
1400	evg1521138	6.36396103067893	-0.999988702340849	2.10330666017556	-0.475436474041013	0.634475902227888	0.951151203278137
1401	evg1772651	100.40916292849	-5.53386143530154	3.55886666429554	-1.55495048207909	0.119957863071956	0.951151203278137
1402	evg1203915	0.353553390593274	1.44257746322869	6.91850444505075	0.208510014655068	0.8348307639162	0.951151203278137
1403	evg11420694	416.485894118876	-0.767088086259334	0.748629640055888	-1.02465631230159	0.305525383696045	0.951151203278137
1404	evg1693620	2.47487373415292	4.24994622252451	4.37642707973162	0.97109951681981	0.331498724403363	0.951151203278137
1405	evg1894150	2.47487373415292	1.32191721688031	3.24595801359418	0.407250251341537	0.683824197240969	0.951151203278137
1406	evg150824	292.388654020637	-1.52737916841712	1.01356682793717	-1.50693484269376	0.131827359356363	0.951151203278137
1407	evg11103387	14.8492424049175	-7.83455065851003	6.77378496665701	-1.15659866634009	0.247436367404382	0.951151203278137
1408	evg11165384	2.47487373415292	4.24994622252451	4.37642707973162	0.97109951681981	0.331498724403363	0.951151203278137
1409	evg1730885	2.47487373415292	-2.58492086498536	3.44619363872997	-0.750079982719132	0.453206534617282	0.951151203278137
1410	evg11746011	0.707106781186547	-3.44253199333214	6.65531376705227	-0.517260660252369	0.604974211975779	0.951151203278137
1411	evg11341343	208.950053840625	-0.891471840755368	0.865887768705009	-1.02954663753782	0.303222876086705	0.951151203278137
1412	evg198273	1153.64471350585	0.368973860305455	0.573265872133822	0.643634791884702	0.519812283653494	0.951151203278137
1413	evg1596483	14.4956890143242	-1.44744891534227	1.66884264184	-0.867336966981125	0.385757407538683	0.951151203278137
1414	evg1804758	7.42462120245875	0.700442303111677	1.97731207316362	0.354239632993793	0.723159303955483	0.951151203278137
1415	evg1899564	0.707106781186547	-3.44253199333214	6.65531376705227	-0.517260660252369	0.604974211975779	0.951151203278137
1416	evg125811	0.707106781186547	-3.44253199333214	6.65531376705227	-0.517260660252369	0.604974211975779	0.951151203278137
1417	evg12044051	2.82842712474619	4.44259350451541	4.24923465340321	1.04550439476373	0.295789910487136	0.951151203278137
1418	evg1115833	1546.08897706439	2.60313682412699	1.21523263072266	2.14208930727854	0.0321862961805049	0.951151203278137
1419	evg11122945	5.65685424949238	-0.736955311475159	2.17256783977126	-0.339209343885322	0.734452030723578	0.951151203278137
1420	evg11251387	2467.09555955986	-0.381802057500683	0.591559919733025	-0.645415696305107	0.518657834263625	0.951151203278137
1421	evg1684596	0.707106781186548	2.44255216481107	6.39995815826702	0.381651270900256	0.702720048996008	0.951151203278137
1422	evg1195578	2.82842712474619	-1.58493907408331	3.00893467429283	-0.526744261889237	0.598371194089795	0.951151203278137
1423	evg1682473	3.18198051533946	-2.99995620367679	3.2808095751401	-0.914395101260544	0.36050927496957	0.951151203278137
1424	evg1251622	1.06066017177982	-0.999975825647716	4.39751279799016	-0.22739577383487	0.820116006213823	0.951151203278137
1425	evg1568384	131.521861300698	1.52356395652497	1.11592210747148	1.36529597032283	0.172160045012514	0.951151203278137
1426	evg11300043	19.4454364826301	1.84130186684738	1.68088723509194	1.09543449935633	0.273326326790344	0.951151203278137
1427	evg1237821	3.88908729652601	-3.32188277252525	3.17364883506887	-1.04670773143468	0.295234396803539	0.951151203278137
1428	evg1787	18434.6273389239	-0.572446309310186	0.92739461888568	-0.617262918775628	0.537061321020966	0.951151203278137
1429	evg11441465	246.780266634105	1.35683590191032	0.984139389365587	1.3787029729447	0.167986352515252	0.951151203278137
1430	evg1756095	2.12132034355964	-5.02752360968916	4.76080709681643	-1.0560233816344	0.290957532658765	0.951151203278137
1431	evg11169619	1.06066017177982	-0.999975825647716	4.39751279799016	-0.22739577383487	0.820116006213823	0.951151203278137
1432	evg11199282	15.2027957955108	6.86859643953397	6.77001306069024	1.01456177085036	0.310314770292539	0.951151203278137
1433	evg1936	3918.78578133585	-0.459934744046859	0.647221848992556	-0.710629198879454	0.477314044177777	0.951151203278137
1434	evg11553743	199.050558904013	-0.673073911376134	0.81392503283375	-0.826948286665627	0.40826637301819	0.951151203278137
1435	evg1133519	637.456763239673	-2.54978420505556	1.22883984587174	-2.0749524143618	0.0379909452205493	0.951151203278137
1436	evg11702660	0.353553390593274	1.44257746322869	6.91850444505075	0.208510014655068	0.8348307639162	0.951151203278137
1437	evg1853689	7.42462120245875	0.700442303111677	1.97731207316362	0.354239632993793	0.723159303955483	0.951151203278137
1438	evg11635315	1.76776695296637	-1.99996237841282	3.73680818928451	-0.535206057444375	0.592507378087199	0.951151203278137
1439	evg135236	1090.35865658966	-5.51484848204343	3.49171016278911	-1.57941187124142	0.11424161619775	0.951151203278137
1440	evg11805053	0.707106781186548	2.44255216481107	6.39995815826702	0.381651270900256	0.702720048996008	0.951151203278137
1441	evg11073432	14954.2477619237	-2.31174222808392	1.37190222331028	-1.68506340233627	0.091976339648108	0.951151203278137
1442	evg1479416	6.01040764008565	-0.51456448332984	2.10095428945546	-0.244919409200097	0.80651883293402	0.951151203278137
1443	evg11431129	96.1665222413705	9.52967294355559	6.76700293462252	1.40825606780783	0.159055259352806	0.951151203278137
1444	evg11270144	329.865313423524	-0.483834131208844	0.702114634628191	-0.689109879421701	0.490754123385519	0.951151203278137
1445	evg1450382	504.167134986008	-1.28950188334915	0.88636190598831	-1.45482547776163	0.145717582934963	0.951151203278137
1446	evg1426143	371.584613513531	-1.1723998870356	0.880601554020736	-1.33136250064804	0.18306976200187	0.951151203278137
1447	evg11938497	13.0814754519511	-1.24099880022394	1.6733325269002	-0.741633106554651	0.458309659244034	0.951151203278137
1448	evg11182387	0.707106781186547	-3.44253199333214	6.65531376705227	-0.517260660252369	0.604974211975779	0.951151203278137
1449	evg11819649	1259.00362390265	-0.132165714118162	0.531500363088689	-0.248665331760288	0.803619667853187	0.951151203278137
1450	evg1817101	9.89949493661167	0.415041225419628	1.73498468149691	0.239218956712366	0.810935804006957	0.951151203278137
1451	evg12104821	1.06066017177982	3.02753134572154	5.54195198605474	0.546293319274462	0.58486432779168	0.951151203278137
1452	evg11877740	6.36396103067893	1.00000069121443	2.15500205118255	0.464037002037045	0.642621235551623	0.951151203278137
1453	evg11435596	25.1022907321224	0.79141591956237	1.32632183704556	0.596699758276832	0.550707854023521	0.951151203278137
1454	evg1141782	9.89949493661167	-3.70040527718797	2.50124150997069	-1.4794274213174	0.139026115842189	0.951151203278137
1455	evg11243220	208.242947059438	0.519930567298836	0.773935785913396	0.671800654217347	0.501710612204379	0.951151203278137
1456	evg12010953	7.07106781186548	-1.22238030292541	2.05526638272449	-0.594755168089209	0.552007139129768	0.951151203278137
1457	evg1535933	0.707106781186548	2.44255216481107	6.39995815826702	0.381651270900256	0.702720048996008	0.951151203278137
1458	evg11114017	1.76776695296637	-1.99996237841282	3.73680818928451	-0.535206057444375	0.592507378087199	0.951151203278137
1459	evg1677499	0.353553390593274	1.44257746322869	6.91850444505075	0.208510014655068	0.8348307639162	0.951151203278137
1460	evg1245509	2.47487373415292	1.32191721688031	3.24595801359418	0.407250251341537	0.683824197240969	0.951151203278137
1461	evg11810522	144.603336752649	0.608519315506553	0.849268265164223	0.716521905347403	0.473669146484891	0.951151203278137
1462	evg11228464	5314.2610140075	-0.546427514203499	0.703353432372521	-0.776888956609359	0.437224287243191	0.951151203278137
1463	evg11145571	0.707106781186548	2.44255216481107	6.39995815826702	0.381651270900256	0.702720048996008	0.951151203278137
1464	evg11658244	22.6274169979695	7.44230550702595	6.76884007076333	1.09949495470746	0.271552233452178	0.951151203278137
1465	evg11466959	24.0416305603426	1.9475322247296	1.63087776216276	1.19416198437025	0.23241461052152	0.951151203278137
1466	evg11203125	1.06066017177982	-0.999975825647716	4.39751279799016	-0.22739577383487	0.820116006213823	0.951151203278137
1467	evg1753158	4.24264068711929	2.32191096417714	2.91443115328529	0.796694394911255	0.425628540021118	0.951151203278137
1468	evg158362	5.30330085889911	1.45942809518317	2.42212518490294	0.60254032462061	0.546814529566682	0.951151203278137
1469	evg114186	590.080608900174	0.469143379589421	0.635687227716327	0.73800976193087	0.460508517059927	0.951151203278137
1470	evg11485555	2.47487373415292	1.32191721688031	3.24595801359418	0.407250251341537	0.683824197240969	0.951151203278137
1471	evg175115	1120.05714139949	-0.846860569661519	0.705502304346642	-1.20036541970729	0.229997452735243	0.951151203278137
1472	evg12581	5084.45131012187	1.42116264322942	0.955558129358963	1.48725922533128	0.13694635919836	0.951151203278137
1473	evg1743725	1.4142135623731	3.44257850920552	5.06470965074337	0.679718828245215	0.496682511892468	0.951151203278137
1474	evg11779500	1.76776695296637	3.76451243751328	4.75655889606263	0.791436103236199	0.428689549048779	0.951151203278137
1475	evg1151874	10.9601551083915	6.39679722638807	3.49775569853801	1.82882904859873	0.0674252218534167	0.951151203278137
1476	evg11766828	0.353553390593274	1.44257746322869	6.91850444505075	0.208510014655068	0.8348307639162	0.951151203278137
1477	evg163272	92.984541726031	-1.0164834027851	1.0246877687612	-0.991993301543931	0.321200793020264	0.951151203278137
1478	evg1869358	1.76776695296637	-1.99996237841282	3.73680818928451	-0.535206057444375	0.592507378087199	0.951151203278137
1479	evg11347741	3365.82827844797	-0.493325377905168	0.641267681099952	-0.769297116391362	0.441716948683772	0.951151203278137
1480	evg1186573	1.4142135623731	3.44257850920552	5.06470965074337	0.679718828245215	0.496682511892468	0.951151203278137
1481	evg1854944	4.94974746830583	1.32192527355866	2.45452931239728	0.538565690326822	0.590186566843279	0.951151203278137
1482	evg1273612	0.707106781186548	2.44255216481107	6.39995815826702	0.381651270900256	0.702720048996008	0.951151203278137
1483	evg1764589	15.556349186104	0.530517887378166	1.48939308624234	0.356197361380692	0.721692767845666	0.951151203278137
1484	evg138864	127.986327394765	0.433655290182943	0.834696301766616	0.519536613814056	0.603386587230079	0.951151203278137
1485	evg1910719	384.666088965482	3.65534651917946	2.70702244925653	1.35031998725514	0.176913363801616	0.951151203278137
1486	evg11158621	0.353553390593274	1.44257746322869	6.91850444505075	0.208510014655068	0.8348307639162	0.951151203278137
1487	evg11828776	19.4454364826301	-0.476432871670563	1.36540150234929	-0.34893243551499	0.727140033731303	0.951151203278137
1488	evg11141720	1.06066017177982	3.02753134572154	5.54195198605474	0.546293319274462	0.58486432779168	0.951151203278137
1489	evg1459157	115.965512114594	3.20945117299853	1.6043064412594	2.00052252515989	0.0454438700944178	0.951151203278137
1490	evg11441505	3.18198051533946	1.80734069589001	3.06937659998695	0.588829893307224	0.55597539059126	0.951151203278137
1491	evg1999696	207.182286887658	1.19669407651034	0.95776593509604	1.24946402107143	0.211495405048944	0.951151203278137
1492	evg11844856	0.353553390593274	1.44257746322869	6.91850444505075	0.208510014655068	0.8348307639162	0.951151203278137
1493	evg12034120	0.707106781186547	-3.44253199333214	6.65531376705227	-0.517260660252369	0.604974211975779	0.951151203278137
1494	evg11231960	1053.58910396796	-1.07768161514401	0.777710392113665	-1.38571070423153	0.165835258306049	0.951151203278137
1495	evg1210910	1.06066017177982	3.02753134572154	5.54195198605474	0.546293319274462	0.58486432779168	0.951151203278137
1496	evg11104100	74.953318805774	-5.10149997263312	2.12256630424033	-2.40345847497987	0.0162408114046482	0.951151203278137
1497	evg11570874	225.567063198509	2.13972643819037	1.22370418295802	1.74856510910838	0.0803662218461927	0.951151203278137
1498	evg11158903	0.353553390593274	1.44257746322869	6.91850444505075	0.208510014655068	0.8348307639162	0.951151203278137
1499	evg11731161	6.36396103067893	-0.999988702340849	2.10330666017556	-0.475436474041013	0.634475902227888	0.951151203278137
1500	evg165869	24.3951839509359	1.29278336373802	1.44921324905411	0.892058752969456	0.372361441698797	0.951151203278137
1501	evg11809823	30.0520382004283	-6.39224910252886	2.82077313584034	-2.2661337139488	0.0234431976023103	0.951151203278137
1502	evg11538184	236.5272183069	0.726625656717601	0.807432514388514	0.89992122408879	0.368162174395659	0.951151203278137
1503	evg1731417	8.83883476483184	3.52353886702691	2.68423695719209	1.3126780247869	0.189291465524505	0.951151203278137
1504	evg1246457	11.3137084989848	-0.362564075543603	1.63172113141597	-0.222197328062412	0.824160274030299	0.951151203278137
1505	evg1823053	4.24264068711929	0.999998973591179	2.53910932696675	0.39383848618515	0.693700288163077	0.951151203278137
1506	evg11378729	59.7505230102633	0.222395055080988	0.976355442852235	0.227780831979902	0.819816628877352	0.951151203278137
1507	evg11772901	10.9601551083915	2.75487811555601	2.24550491333014	1.22684127707851	0.219882253292514	0.951151203278137
1508	evg11975188	0.707106781186548	2.44255216481107	6.39995815826702	0.381651270900256	0.702720048996008	0.951151203278137
1509	evg11169476	0.707106781186548	2.44255216481107	6.39995815826702	0.381651270900256	0.702720048996008	0.951151203278137
1510	evg11729852	30.4055915910215	7.86855079690481	6.76822556185355	1.16257218749517	0.245003120499399	0.951151203278137
1511	evg1121593	27.5771644662754	3.58495227298246	2.06748138161332	1.73397076504022	0.0829232705093259	0.951151203278137
1512	evg15829	12249.9178772757	-1.71027384746618	1.16632016758576	-1.46638452716322	0.142543559204891	0.951151203278137
1513	evg1225943	0.707106781186548	2.44255216481107	6.39995815826702	0.381651270900256	0.702720048996008	0.951151203278137
1514	evg11822386	402.343758495146	0.486297919077923	0.679668275777434	0.715493037425756	0.474304441605561	0.951151203278137
1515	evg11191409	1.76776695296637	3.76451243751328	4.75655889606263	0.791436103236199	0.428689549048779	0.951151203278137
1516	evg11305826	81.317279836453	-1.25238137770442	1.1142308242685	-1.12398737355576	0.261018382500456	0.951151203278137
1517	evg11832391	0.707106781186547	-3.44253199333214	6.65531376705227	-0.517260660252369	0.604974211975779	0.951151203278137
1518	evg1191588	3.18198051533946	1.80734069589001	3.06937659998695	0.588829893307224	0.55597539059126	0.951151203278137
1519	evg11167692	2.12132034355964	0.999991829925899	3.37839770823819	0.295995888076596	0.767233221613985	0.951151203278137
1520	evg11660773	3.53553390593274	1.99998462651299	3.0074720147388	0.665005232538028	0.506047146321312	0.951151203278137
1521	evg1111758	96.5200756319637	-1.19481080586092	1.06675781062921	-1.12003942596509	0.262696961542916	0.951151203278137
1522	evg11649669	3.53553390593274	-0.584951136072295	2.62144765377476	-0.22314049843032	0.823426159669162	0.951151203278137
1523	evg11809976	1.76776695296637	3.76451243751328	4.75655889606263	0.791436103236199	0.428689549048779	0.951151203278137
1524	evg1532666	0.707106781186548	2.44255216481107	6.39995815826702	0.381651270900256	0.702720048996008	0.951151203278137
1525	evg1155492	8.1317279836453	2.24792039048646	2.285034075024	0.983757929501704	0.325234549231292	0.951151203278137
1526	evg11854580	55.8614357137373	0.785877562534111	1.08566873514442	0.723864966443538	0.469148639862423	0.951151203278137
1527	evg1172779	2.12132034355964	4.02755087052556	4.53930415140552	0.887261733558546	0.374938002642531	0.951151203278137
1528	evg11645451	1.4142135623731	3.44257850920552	5.06470965074337	0.679718828245215	0.496682511892468	0.951151203278137
1529	evg11657635	3.53553390593274	0.584964193266994	2.66508596266803	0.219491679240764	0.826267060851993	0.951151203278137
1530	evg1288796	4.59619407771256	5.14303891399493	3.8780302871056	1.32619874865224	0.184773873688436	0.951151203278137
1531	evg1793969	3.88908729652601	0.807355093227939	2.59531268647842	0.3110820123657	0.755738275262425	0.951151203278137
1532	evg11436289	5.65685424949238	-6.44257320296234	3.9629361192415	-1.62570705383852	0.104011988776363	0.951151203278137
1533	evg11709738	1.06066017177982	-0.999975825647716	4.39751279799016	-0.22739577383487	0.820116006213823	0.951151203278137
1534	evg159736	61.5182899632296	4.80733799175383	2.16131558509396	2.22426471400512	0.026130639297244	0.951151203278137
1535	evg1165479	2.82842712474619	1.58494971582716	3.14668571479741	0.503688597934607	0.614480222044644	0.951151203278137
1536	evg1656158	1204.20284836069	0.249684663379132	0.548575728548334	0.455150766585789	0.649000777398316	0.951151203278137
1537	evg1763789	24.3951839509359	0.906892955649127	1.36000480097084	0.666830701628213	0.504880279541861	0.951151203278137
1538	evg1312989	2.82842712474619	1.58494971582716	3.14668571479741	0.503688597934607	0.614480222044644	0.951151203278137
1539	evg11220023	761.200449947318	-0.971943276762376	0.759172854648177	-1.28026610911003	0.200451562640986	0.951151203278137
1540	evg1292566	47.0226009489054	-0.594003485063851	1.08394143824153	-0.54800329990843	0.583689636983568	0.951151203278137
1541	evg11764850	3.88908729652601	-3.32188277252525	3.17364883506887	-1.04670773143468	0.295234396803539	0.951151203278137
1542	evg11870586	0.353553390593274	1.44257746322869	6.91850444505075	0.208510014655068	0.8348307639162	0.951151203278137
1543	evg14009	4282.23866686573	0.554653887481844	0.680525172397436	0.815038017664862	0.415050548817406	0.951151203278137
1544	evg1246458	1.06066017177982	3.02753134572154	5.54195198605474	0.546293319274462	0.58486432779168	0.951151203278137
1545	evg1771341	3.53553390593274	1.99998462651299	3.0074720147388	0.665005232538028	0.506047146321312	0.951151203278137
1546	evg1680964	1.06066017177982	3.02753134572154	5.54195198605474	0.546293319274462	0.58486432779168	0.951151203278137
1547	evg1395595	1016.81955134626	0.938728750109136	0.736514467046259	1.27455575159826	0.202466527582442	0.951151203278137
1548	evg1943799	213.192694527744	-0.487885459449362	0.761572054261903	-0.640629414799376	0.52176348381989	0.951151203278137
1549	evg1230339	3.88908729652601	2.16990867921283	2.95673399396062	0.733887013050565	0.463017602833198	0.951151203278137
1550	evg11193362	2.12132034355964	4.02755087052556	4.53930415140552	0.887261733558546	0.374938002642531	0.951151203278137
1551	evg1175107	2.12132034355964	0.999991829925899	3.37839770823819	0.295995888076596	0.767233221613985	0.951151203278137
1552	evg12132268	0.707106781186548	2.44255216481107	6.39995815826702	0.381651270900256	0.702720048996008	0.951151203278137
1553	evg11952700	3.53553390593274	-5.76449712945648	4.27750612293879	-1.34763036306213	0.177777299757116	0.951151203278137
1554	evg1266995	435.22422382032	0.586917832110382	0.695791310873471	0.843525670611761	0.39893451505848	0.951151203278137
1555	evg13052	2051.31677222217	-0.968777528997298	0.74871338197072	-1.29392308502265	0.195691989699203	0.951151203278137
1556	evg11973544	38.8908729652601	1.84130298491465	1.45565300980155	1.26493262646822	0.205895480444159	0.951151203278137
1557	evg11968592	7.42462120245875	-0.415030089570941	1.92099915795565	-0.216049074176909	0.828949495087945	0.951151203278137
1558	evg11361796	917.471048589545	3.58195375087376	2.66441480209463	1.34436790700074	0.178829446376211	0.951151203278137
1559	evg12136979	0.353553390593274	1.44257746322869	6.91850444505075	0.208510014655068	0.8348307639162	0.951151203278137
1560	evg11670492	54.0936687607709	-3.42882207026109	1.79211559990235	-1.91328174948532	0.0557119928571146	0.951151203278137
1561	evg11658589	6.01040764008565	-2.22237054479089	2.41104046889334	-0.921747508373823	0.356660293380271	0.951151203278137
1562	evg1676960	0.353553390593274	1.44257746322869	6.91850444505075	0.208510014655068	0.8348307639162	0.951151203278137
1563	evg1258488	0.707106781186548	2.44255216481107	6.39995815826702	0.381651270900256	0.702720048996008	0.951151203278137
1564	evg11794126	5.65685424949238	2.80733538108595	2.79819861070546	1.00326523297722	0.31573290611039	0.951151203278137
1565	evg11160186	1.06066017177982	-0.999975825647716	4.39751279799016	-0.22739577383487	0.820116006213823	0.951151203278137
1566	evg11437840	3.88908729652601	0.807355093227939	2.59531268647842	0.3110820123657	0.755738275262425	0.951151203278137
1567	evg1385939	32.1733585439879	0.350500225724426	1.17115194919556	0.299278181593069	0.764727800682748	0.951151203278137
1568	evg1338717	173.594714781297	-0.194216982091063	0.746239716264129	-0.260260848971379	0.794662570201456	0.951151203278137
1569	evg11098003	1.06066017177982	3.02753134572154	5.54195198605474	0.546293319274462	0.58486432779168	0.951151203278137
1570	evg1575397	26.1629509039023	0.392320499151369	1.24839941549959	0.31425879752945	0.75332448892851	0.951151203278137
1571	evg11113965	94.3987552884041	0.205677347665168	0.864847623007335	0.237819174376598	0.812021346274751	0.951151203278137
1572	evg11189136	1.06066017177982	3.02753134572154	5.54195198605474	0.546293319274462	0.58486432779168	0.951151203278137
1573	evg1324236	2.12132034355964	0.999991829925899	3.37839770823819	0.295995888076596	0.767233221613985	0.951151203278137
1574	evg1919217	7.42462120245875	2.08745642310621	2.30513003879032	0.905569919257856	0.365163536374297	0.951151203278137
1575	evg11173225	1.4142135623731	3.44257850920552	5.06470965074337	0.679718828245215	0.496682511892468	0.951151203278137
1576	evg11143053	0.707106781186548	2.44255216481107	6.39995815826702	0.381651270900256	0.702720048996008	0.951151203278137
1577	evg1607470	32.8804653251745	-0.342883701593308	1.15640628478863	-0.29650798867457	0.766842167042974	0.951151203278137
1578	evg12052762	165.462986797652	0.272081539477797	0.764356163843216	0.355961726153629	0.721869228386346	0.951151203278137
1579	evg1175593	6.36396103067893	-1.80733761897844	2.25963061222299	-0.799837641250754	0.423804871192091	0.951151203278137
1580	evg152876	564.978318168051	0.827256412014423	0.737916414551027	1.12107061951963	0.262257803620586	0.951151203278137
1581	evg11278157	23.6880771697493	1.44478606475443	1.49860474995635	0.96408747189445	0.335002073183993	0.951151203278137
1582	evg11952930	0.353553390593274	1.44257746322869	6.91850444505075	0.208510014655068	0.8348307639162	0.951151203278137
1583	evg11189891	2.12132034355964	-0.999981205860099	3.27710093743748	-0.305142021851189	0.760257987582069	0.951151203278137
1584	evg1775165	78.8424061023	-1.90483366229896	1.30545495027023	-1.45913396851011	0.144528238539174	0.951151203278137
1585	evg11177703	3.18198051533946	1.80734069589001	3.06937659998695	0.588829893307224	0.55597539059126	0.951151203278137
1586	evg11966443	96.5200756319637	-1.85881533565969	1.25705080373694	-1.47871138551746	0.139217468038213	0.951151203278137
1587	evg1524466	0.707106781186547	-3.44253199333214	6.65531376705227	-0.517260660252369	0.604974211975779	0.951151203278137
1588	evg11444637	6.01040764008565	2.90687058074781	2.77774632192297	1.04648525958103	0.295337047007302	0.951151203278137
1589	evg11757663	30.0520382004283	5.37500411800351	2.64396690424378	2.03293169418126	0.0420594244316105	0.951151203278137
1590	evg12012282	6625.23698632736	0.241230486590916	0.671316210316609	0.359339582276951	0.719341066623423	0.951151203278137
1591	evg11562144	292.388654020637	-0.453781216091178	0.711203393179084	-0.638047034706588	0.523443063027727	0.951151203278137
1592	evg11207347	1.76776695296637	3.76451243751328	4.75655889606263	0.791436103236199	0.428689549048779	0.951151203278137
1593	evg19385	293.449314192417	-0.746240330645807	0.783205099334611	-0.952803207333291	0.340689788945221	0.951151203278137
1594	evg11172718	0.353553390593274	1.44257746322869	6.91850444505075	0.208510014655068	0.8348307639162	0.951151203278137
1595	evg1802686	1.06066017177982	-0.999975825647716	4.39751279799016	-0.22739577383487	0.820116006213823	0.951151203278137
1596	evg1514832	0.353553390593274	1.44257746322869	6.91850444505075	0.208510014655068	0.8348307639162	0.951151203278137
1597	evg11179447	0.707106781186548	2.44255216481107	6.39995815826702	0.381651270900256	0.702720048996008	0.951151203278137
1598	evg1743722	0.353553390593274	1.44257746322869	6.91850444505075	0.208510014655068	0.8348307639162	0.951151203278137
1599	evg11105377	1599.82909243456	-1.10655200835447	0.78438219440416	-1.41073065687709	0.158324047844861	0.951151203278137
1600	evg1702166	9.19238815542512	-2.45941135586217	2.17076513789358	-1.13296980540634	0.257226933544564	0.951151203278137
1601	evg1198473	0.707106781186548	2.44255216481107	6.39995815826702	0.381651270900256	0.702720048996008	0.951151203278137
1602	evg1207974	0.707106781186548	2.44255216481107	6.39995815826702	0.381651270900256	0.702720048996008	0.951151203278137
1603	evg166198	289.913780286484	1.07454909217528	0.880924483691053	1.21979705646611	0.222541817536559	0.951151203278137
1604	evg1287567	2.82842712474619	-1.58493907408331	3.00893467429283	-0.526744261889237	0.598371194089795	0.951151203278137
1605	evg11191151	0.707106781186548	2.44255216481107	6.39995815826702	0.381651270900256	0.702720048996008	0.951151203278137
1606	evg11367550	891.308097685643	-0.343834568205907	0.576936878092873	-0.59596566151654	0.551198166614448	0.951151203278137
1607	evg11162038	4.59619407771256	-1.73694586866023	2.52795152554609	-0.687096192750377	0.492022113260744	0.951151203278137
1608	evg11850234	9.19238815542512	1.73696324502487	2.04773405654682	0.848236732436823	0.396306144212862	0.951151203278137
1609	evg11662996	2.82842712474619	1.58494971582716	3.14668571479741	0.503688597934607	0.614480222044644	0.951151203278137
1610	evg1772	3968.2832560189	0.390026863078712	0.632419161299452	0.616722083937671	0.537418052274973	0.951151203278137
1611	evg139729	32.5269119345812	-0.251534927238071	1.15292624254782	-0.218170875078887	0.827295976808774	0.951151203278137
1612	evg1130501	416.83944750947	0.695995683263794	0.729852998977782	0.953610774003247	0.340280700051518	0.951151203278137
1613	evg11423503	171.826947828331	10.3669842968909	6.76675398422569	1.53204687521637	0.125510867829178	0.951151203278137
1614	evg11831101	40.6586399182265	1.13385783662904	1.25156771190053	0.905950054358028	0.364962289016807	0.951151203278137
1615	evg1342841	6.7175144212722	3.08744196516585	2.7440482638685	1.12514127605512	0.260529172837622	0.951151203278137
1616	evg11327392	2801.91062045169	0.580414957593774	0.650370488666239	0.89243741484038	0.372158524304772	0.951151203278137
1617	evg1576486	24.3951839509359	-0.293726881694162	1.25782506735544	-0.233519659702536	0.815357905262255	0.951151203278137
1618	evg1513687	0.353553390593274	1.44257746322869	6.91850444505075	0.208510014655068	0.8348307639162	0.951151203278137
1619	evg11826627	0.353553390593274	1.44257746322869	6.91850444505075	0.208510014655068	0.8348307639162	0.951151203278137
1620	evg1623621	10.9601551083915	1.07039084137441	1.77446185596715	0.603219977806179	0.546362359192165	0.951151203278137
1621	evg158872	1360.82700039351	-0.658122854702174	0.647192867581151	-1.01688829971485	0.309206569957356	0.951151203278137
1622	evg11193172	0.707106781186548	2.44255216481107	6.39995815826702	0.381651270900256	0.702720048996008	0.951151203278137
1623	evg1120873	21.2132034355964	0.584965417839158	1.3562722777853	0.431303822558674	0.666247471283045	0.951151203278137
1624	evg11059443	504.520688376602	-0.895081708889822	0.767030649731021	-1.16694386228726	0.243233040954142	0.951151203278137
1625	evg11748191	1.76776695296637	-1.99996237841282	3.73680818928451	-0.535206057444375	0.592507378087199	0.951151203278137
1626	evg1478575	1.76776695296637	-1.99996237841282	3.73680818928451	-0.535206057444375	0.592507378087199	0.951151203278137
1627	evg1684159	2.12132034355964	-5.02752360968916	4.76080709681643	-1.0560233816344	0.290957532658765	0.951151203278137
1628	evg12032785	16.9705627484771	1.9259983210314	1.76297064069039	1.09247328150466	0.274625128116274	0.951151203278137
1629	evg1888721	151.674404564514	0.635590651636929	0.847757741293559	0.749731462985059	0.453416454133867	0.951151203278137
1630	evg11807386	736.805265996383	-0.474987606357485	0.618793797963397	-0.767602403128129	0.442723434266674	0.951151203278137
1631	evg11298431	24.0416305603426	0.514576134499041	1.29612637120037	0.397010774514589	0.691359515266729	0.951151203278137
1632	evg1313854	44.5477272147525	1.43610080986023	1.30749073104114	1.09836404631082	0.272045555456919	0.951151203278137
1633	evg1676878	1.41421356237309	-4.44255212329138	5.29290580650583	-0.8393408622218	0.401278059217309	0.951151203278137
1634	evg11032698	190.918830920368	8.07129387848781	4.64832533139258	1.73638747356561	0.0824953456454192	0.951151203278137
1635	evg1714599	0.707106781186548	2.44255216481107	6.39995815826702	0.381651270900256	0.702720048996008	0.951151203278137
1636	evg11938749	4.24264068711929	0.999998973591179	2.53910932696675	0.39383848618515	0.693700288163077	0.951151203278137
1637	evg11602910	70.3571247280615	6.62193855580017	4.22561380844108	1.56709506736564	0.117092472000694	0.951151203278137
1638	evg1968564	2.82842712474619	4.44259350451541	4.24923465340321	1.04550439476373	0.295789910487136	0.951151203278137
1639	evg11119524	134782.68422214	8.47549867122769	3.01797770967763	2.80833706758325	0.00497980743158722	0.951151203278137
1640	evg11502065	7.42462120245875	2.08745642310621	2.30513003879032	0.905569919257856	0.365163536374297	0.951151203278137
1641	evg1197979	0.353553390593274	1.44257746322869	6.91850444505075	0.208510014655068	0.8348307639162	0.951151203278137
1642	evg11994651	2.12132034355964	4.02755087052556	4.53930415140552	0.887261733558546	0.374938002642531	0.951151203278137
1643	evg11139176	2.82842712474619	-1.58493907408331	3.00893467429283	-0.526744261889237	0.598371194089795	0.951151203278137
1644	evg11289130	28.6378246380552	1.24792931368634	1.38345351805982	0.902039206518814	0.367036041114564	0.951151203278137
1645	evg1736688	18.7383297014435	-0.839528878645491	1.43131907697755	-0.586542087050421	0.557511287452785	0.951151203278137
1646	evg1176030	1.06066017177982	-0.999975825647716	4.39751279799016	-0.22739577383487	0.820116006213823	0.951151203278137
1647	evg1777453	1.76776695296637	3.76451243751328	4.75655889606263	0.791436103236199	0.428689549048779	0.951151203278137
1648	evg1728864	10.9601551083915	1.52356151041749	1.87969375266662	0.810537093213241	0.417631555126372	0.951151203278137
1649	evg184901	569.220958855171	-0.844092388760672	0.741324057903573	-1.1386280800703	0.25485831135576	0.951151203278137
1650	evg11881163	8.83883476483184	0.584965658619916	1.83179298305443	0.319340484449565	0.749468336329287	0.951151203278137
1651	evg197640	2082.42947059438	-1.65973710917478	0.959821637245427	-1.72921410058855	0.0837707836215585	0.951151203278137
1652	evg11721627	3.53553390593274	-1.99997418444508	2.8536492692366	-0.700847930404603	0.483397922424705	0.951151203278137
1653	evg1780519	2.47487373415292	4.24994622252451	4.37642707973162	0.97109951681981	0.331498724403363	0.951151203278137
1654	evg1613665	25.1022907321224	-0.704538731085744	1.29520778615042	-0.543958072688671	0.586470325141232	0.951151203278137
1655	evg11149167	0.353553390593274	1.44257746322869	6.91850444505075	0.208510014655068	0.8348307639162	0.951151203278137
1656	evg137474	9.89949493661167	-7.24992848993043	3.71977003455853	-1.94902599423485	0.0512923205159299	0.951151203278137
1657	evg12019314	8.48528137423857	-0.485419536519177	1.82667917399833	-0.265738802647356	0.790440377275613	0.951151203278137
1658	evg1758561	68.5893577750951	-1.15919300845388	1.12260328612923	-1.03259363550485	0.301794107862557	0.951151203278137
1659	evg1231240	4.24264068711928	-2.32190068342168	2.75303178607922	-0.843397702548309	0.39900605640584	0.951151203278137
1660	evg1235630	2.12132034355964	0.999991829925899	3.37839770823819	0.295995888076596	0.767233221613985	0.951151203278137
1661	evg143023	2.12132034355964	4.02755087052556	4.53930415140552	0.887261733558546	0.374938002642531	0.951151203278137
1662	evg1960982	1.06066017177982	3.02753134572154	5.54195198605474	0.546293319274462	0.58486432779168	0.951151203278137
1663	evg11049649	23.3345237791561	0.807357448594524	1.35676686939359	0.595059819639741	0.551803485664865	0.951151203278137
1664	evg176584	757.664916041386	-1.37943888215316	0.883739813157935	-1.56091064543522	0.118544835200621	0.951151203278137
1665	evg1199042	0.707106781186548	2.44255216481107	6.39995815826702	0.381651270900256	0.702720048996008	0.951151203278137
1666	evg183665	562.149891043305	-0.592525391520719	0.670743301284092	-0.883386222995249	0.377027631878524	0.951151203278137
1667	evg11974707	23.6880771697493	1.2326624857813	1.44496722012677	0.853072975366976	0.39361883687417	0.951151203278137
1668	evg11565944	17.6776695296637	1.66296512331864	1.6718343375627	0.994694920396844	0.319884665733869	0.951151203278137
1669	evg11296142	122.683026535866	9.88098588312946	6.76688073728941	1.46019802428016	0.144235658176193	0.951151203278137
1670	evg11090627	0.707106781186548	2.44255216481107	6.39995815826702	0.381651270900256	0.702720048996008	0.951151203278137
1671	evg11802154	5.65685424949238	-0.736955311475159	2.17256783977126	-0.339209343885322	0.734452030723578	0.951151203278137
1672	evg175454	3.88908729652601	-3.32188277252525	3.17364883506887	-1.04670773143468	0.295234396803539	0.951151203278137
1673	evg1762693	0.707106781186548	2.44255216481107	6.39995815826702	0.381651270900256	0.702720048996008	0.951151203278137
1674	evg11455034	510.884649407281	-0.343060013579102	0.621016033587071	-0.552417321011089	0.580662466113483	0.951151203278137
1675	evg1814411	1.06066017177982	-0.999975825647716	4.39751279799016	-0.22739577383487	0.820116006213823	0.951151203278137
1676	evg1144738	1.76776695296637	-1.99996237841282	3.73680818928451	-0.535206057444375	0.592507378087199	0.951151203278137
1677	evg11688335	19.0918830920368	2.52355799970047	1.88669403332433	1.33755550986399	0.181041375628884	0.951151203278137
1678	evg1264564	0.707106781186548	2.44255216481107	6.39995815826702	0.381651270900256	0.702720048996008	0.951151203278137
1679	evg11566731	7.77817459305202	3.32190605545052	2.70837263332881	1.2265321302437	0.219998491880582	0.951151203278137
1680	evg11600479	90.8632213824714	-1.81095777363493	1.25350813722793	-1.44471162160923	0.148538904173448	0.951151203278137
1681	evg1478032	1.06066017177982	3.02753134572154	5.54195198605474	0.546293319274462	0.58486432779168	0.951151203278137
1682	evg1853040	471.286669660834	-0.676662421144254	0.710438713873822	-0.952457133782315	0.340865195746237	0.951151203278137
1683	evg12124184	1.06066017177982	3.02753134572154	5.54195198605474	0.546293319274462	0.58486432779168	0.951151203278137
1684	evg1517805	0.353553390593274	1.44257746322869	6.91850444505075	0.208510014655068	0.8348307639162	0.951151203278137
1685	evg1805569	11.667261889578	6.48674321120341	6.77109615368833	0.958004887830455	0.338060293852292	0.951151203278137
1686	evg1695370	0.707106781186548	2.44255216481107	6.39995815826702	0.381651270900256	0.702720048996008	0.951151203278137
1687	evg1174585	11.3137084989848	2.11547340627094	2.02471657352788	1.04482446280613	0.296104106500757	0.951151203278137
1688	evg1114689	1559.87755929752	-0.518224770355884	0.608879954410404	-0.851111564113973	0.394707382183779	0.951151203278137
1689	evg11188612	2.47487373415292	-2.58492086498536	3.44619363872997	-0.750079982719132	0.453206534617282	0.951151203278137
1690	evg1803755	5.65685424949238	2.80733538108595	2.79819861070546	1.00326523297722	0.31573290611039	0.951151203278137
1691	evg117814	616.243559804076	0.170708215349563	0.57563261289519	0.296557581216555	0.766804299920291	0.951151203278137
1692	evg112688	176.06958851545	-0.384661340358032	0.769611759907164	-0.499812191545037	0.617207325350549	0.951151203278137
1693	evg1974111	1.76776695296637	-1.99996237841282	3.73680818928451	-0.535206057444375	0.592507378087199	0.951151203278137
1694	evg1733768	2.12132034355964	0.999991829925899	3.37839770823819	0.295995888076596	0.767233221613985	0.951151203278137
1695	evg11851824	0.707106781186548	2.44255216481107	6.39995815826702	0.381651270900256	0.702720048996008	0.951151203278137
1696	evg1368135	40.3050865276332	-0.563896613853642	1.12197781801433	-0.502591588532136	0.615251444349007	0.951151203278137
1697	evg1800775	18.3847763108502	0.678074707436209	1.43227980682134	0.473423352201734	0.635911172703669	0.951151203278137
1698	evg11152512	2.12132034355964	-0.999981205860099	3.27710093743748	-0.305142021851189	0.760257987582069	0.951151203278137
1699	evg1205720	1.06066017177982	3.02753134572154	5.54195198605474	0.546293319274462	0.58486432779168	0.951151203278137
1700	evg1710325	0.353553390593274	1.44257746322869	6.91850444505075	0.208510014655068	0.8348307639162	0.951151203278137
1701	evg1696474	0.707106781186548	2.44255216481107	6.39995815826702	0.381651270900256	0.702720048996008	0.951151203278137
1702	evg11194918	1.06066017177982	3.02753134572154	5.54195198605474	0.546293319274462	0.58486432779168	0.951151203278137
1703	evg11227749	1200.31376106416	3.26444669025311	2.50033362097496	1.30560444529006	0.191687107862523	0.951151203278137
1704	evg11904644	2.82842712474619	-5.44256603964383	4.46722526042626	-1.21833257164303	0.223097617239797	0.951151203278137
1705	evg11158043	0.353553390593274	1.44257746322869	6.91850444505075	0.208510014655068	0.8348307639162	0.951151203278137
1706	evg1374257	8.83883476483184	3.52353886702691	2.68423695719209	1.3126780247869	0.189291465524505	0.951151203278137
1707	evg1471509	26.5165042944955	0.270092395591408	1.23125899999566	0.219362778743026	0.826367462162863	0.951151203278137
1708	evg11162899	1.06066017177982	3.02753134572154	5.54195198605474	0.546293319274462	0.58486432779168	0.951151203278137
1709	evg11017274	4.94974746830583	-1.32191282361718	2.37521743725161	-0.556543920099703	0.57783907868683	0.951151203278137
1710	evg11120655	272.236110756821	-0.971981796002166	0.856323864527841	-1.13506330521116	0.25634879496388	0.951151203278137
1711	evg1986698	78.1352993211135	3.03708700216226	1.63199738516752	1.8609631545767	0.0627493801019877	0.951151203278137
1712	evg11782448	8.48528137423857	-2.32190851288561	2.18336508345273	-1.06345408309534	0.28757607761376	0.951151203278137
1713	evg1187832	1.4142135623731	3.44257850920552	5.06470965074337	0.679718828245215	0.496682511892468	0.951151203278137
1714	evg11846573	9.54594154601839	2.52355361529449	2.25933764646212	1.11694399429235	0.264018272331321	0.951151203278137
1715	evg150487	5.65685424949238	0.736967553460789	2.21415693576517	0.332843413922739	0.739252485280639	0.951151203278137
1716	evg1956556	0.707106781186548	2.44255216481107	6.39995815826702	0.381651270900256	0.702720048996008	0.951151203278137
1717	evg1281770	104.298250225016	5.58990351531837	3.64213837888232	1.53478614314313	0.124836367638586	0.951151203278137
1718	evg11935291	1.06066017177982	-0.999975825647716	4.39751279799016	-0.22739577383487	0.820116006213823	0.951151203278137
1719	evg1124072	551.8968427161	-10.6069054200571	5.27267868176329	-2.01167301484602	0.0442544170213655	0.951151203278137
1720	evg1524133	4.24264068711928	-2.32190068342168	2.75303178607922	-0.843397702548309	0.39900605640584	0.951151203278137
1721	evg1919001	1.06066017177982	-0.999975825647716	4.39751279799016	-0.22739577383487	0.820116006213823	0.951151203278137
1722	evg11888123	199.050558904013	0.927566273301719	0.884861274509874	1.0482618010552	0.294518003860067	0.951151203278137
1723	evg1731956	42.4264068711928	-9.34902368989871	6.76902845768134	-1.38114705062137	0.167233751327981	0.951151203278137
1724	evg1384547	20.5060966544099	0.502503412953159	1.35879617657538	0.369815150804763	0.71152022562225	0.951151203278137
1725	evg12063850	0.353553390593274	1.44257746322869	6.91850444505075	0.208510014655068	0.8348307639162	0.951151203278137
1726	evg1858747	14.8492424049175	0.415040955224726	1.49912134279083	0.276856144581377	0.781890568283957	0.951151203278137
1727	evg1998604	9.54594154601839	0.765537259422874	1.80564449348421	0.423968982922922	0.671588433983099	0.951151203278137
1728	evg1302827	14.142135623731	6.76426453720544	6.77028114290581	0.999111321144075	0.317740767492561	0.951151203278137
1729	evg12083926	2.47487373415292	-2.58492086498536	3.44619363872997	-0.750079982719132	0.453206534617282	0.951151203278137
1730	evg11401173	1587.80827715439	-0.976928165770867	0.744429433835401	-1.31231802689155	0.189412852222695	0.951151203278137
1731	evg11821391	307.591449816148	-0.571154105510408	0.731664988324858	-0.780622435984072	0.435024592035892	0.951151203278137
1732	evg11680476	2.82842712474619	-1.58493907408331	3.00893467429283	-0.526744261889237	0.598371194089795	0.951151203278137
1733	evg1105970	1405.37472760826	0.334675234382799	0.5637792415417	0.593628161029134	0.552760841476536	0.951151203278137
1734	evg11395415	2479.82348162122	-0.137501763033825	0.550090881198781	-0.249961902175465	0.802616811202587	0.951151203278137
1735	evg1811740	13.0814754519511	-0.884515187890429	1.60765862737927	-0.550188437288037	0.582190133454852	0.951151203278137
1736	evg1507814	1.76776695296637	3.76451243751328	4.75655889606263	0.791436103236199	0.428689549048779	0.951151203278137
1737	evg1394053	481.893271378632	-0.791988518064369	0.741007501407625	-1.06879959590139	0.285159981474041	0.951151203278137
1738	evg1224093	1.06066017177982	3.02753134572154	5.54195198605474	0.546293319274462	0.58486432779168	0.951151203278137
1739	evg1587150	528.915872327537	1.88924318743734	1.06189969430262	1.77911642462432	0.075220676466095	0.951151203278137
1740	evg1140654	14.4956890143242	0.947534737926038	1.59443454400896	0.594276347992066	0.552327295359538	0.951151203278137
1741	evg1584308	7.77817459305202	5.90203338297009	3.60491168209417	1.63721996638249	0.101584516580476	0.951151203278137
1742	evg1166556	1.76776695296637	3.76451243751328	4.75655889606263	0.791436103236199	0.428689549048779	0.951151203278137
1743	evg11792182	0.707106781186548	2.44255216481107	6.39995815826702	0.381651270900256	0.702720048996008	0.951151203278137
1744	evg11195265	1.06066017177982	3.02753134572154	5.54195198605474	0.546293319274462	0.58486432779168	0.951151203278137
1745	evg1305410	34.6482322781408	-0.53604850273305	1.16246876276345	-0.461129382486581	0.644705782390398	0.951151203278137
1746	evg11059015	3.18198051533946	-0.999984255790153	2.77638686580502	-0.360174681744219	0.718716506958523	0.951151203278137
1747	evg1564702	74.953318805774	1.27462442651334	1.14407121578744	1.1141128357434	0.265230782724834	0.951151203278137
1748	evg1662283	1099.90459813567	-0.415576636865684	0.584824623058147	-0.710600444099913	0.477331867822542	0.951151203278137
1749	evg11159976	0.353553390593274	1.44257746322869	6.91850444505075	0.208510014655068	0.8348307639162	0.951151203278137
1750	evg11001428	3808.83067686134	-5.18084488628246	3.3607022620371	-1.54159591725989	0.123171818308165	0.951151203278137
1751	evg11012493	2664.7319049015	-0.537101541023046	0.635075446490886	-0.845728714581558	0.397704100602345	0.951151203278137
1752	evg11398325	1181.92898475331	13.1489720931332	6.76648354640897	1.94325043472713	0.0519859070160529	0.951151203278137
1753	evg11151103	0.353553390593274	1.44257746322869	6.91850444505075	0.208510014655068	0.8348307639162	0.951151203278137
1754	evg11018990	350.017856687341	-0.695142573702523	0.748034685651069	-0.92929189920851	0.352737832244587	0.951151203278137
1755	evg1555301	0.353553390593274	1.44257746322869	6.91850444505075	0.208510014655068	0.8348307639162	0.951151203278137
1756	evg11310439	27.9307178568686	0.554591679457476	1.24661584277996	0.444877772626998	0.656408086471522	0.951151203278137
1757	evg1335505	0.707106781186548	2.44255216481107	6.39995815826702	0.381651270900256	0.702720048996008	0.951151203278137
1758	evg11155685	2.12132034355964	-5.02752360968916	4.76080709681643	-1.0560233816344	0.290957532658765	0.951151203278137
1759	evg1454687	207.535840278252	1.2002257678715	0.95858416965493	1.25208177421035	0.210540068165284	0.951151203278137
1760	evg1888465	0.707106781186548	2.44255216481107	6.39995815826702	0.381651270900256	0.702720048996008	0.951151203278137
1761	evg120085	4.59619407771256	5.14303891399493	3.8780302871056	1.32619874865224	0.184773873688436	0.951151203278137
1762	evg1906146	2643.16514807531	0.956796246687645	0.757783538154227	1.26262474507979	0.206724070668177	0.951151203278137
1763	evg1725533	144.956890143242	0.614348394654575	0.850198193551533	0.722594330726883	0.469929152297078	0.951151203278137
1764	evg1536398	2.12132034355964	0.999991829925899	3.37839770823819	0.295995888076596	0.767233221613985	0.951151203278137
1765	evg1710246	92.6309883354377	7.02224024995417	4.34876918208866	1.61476499577783	0.106361596219041	0.951151203278137
1766	evg1502978	1.06066017177982	3.02753134572154	5.54195198605474	0.546293319274462	0.58486432779168	0.951151203278137
1767	evg1704946	2.12132034355964	0.999991829925899	3.37839770823819	0.295995888076596	0.767233221613985	0.951151203278137
1768	evg11112019	13.4350288425444	1.11547881493289	1.66868220963426	0.66847888021613	0.503827958840804	0.951151203278137
1769	evg11052822	178.898015640197	0.518730799944722	0.795640205979066	0.651966549762784	0.514422751523237	0.951151203278137
1770	evg11495200	382.544768621922	2.44373457112287	1.24800814748664	1.95810786655864	0.0502173568895363	0.951151203278137
1771	evg11461001	16.2634559672906	-0.906883531845621	1.50484814161146	-0.602641227887943	0.546747387341462	0.951151203278137
1772	evg1367029	6.36396103067893	1.00000069121443	2.15500205118255	0.464037002037045	0.642621235551623	0.951151203278137
1773	evg11626016	0.353553390593274	1.44257746322869	6.91850444505075	0.208510014655068	0.8348307639162	0.951151203278137
1774	evg1692536	1.41421356237309	-4.44255212329138	5.29290580650583	-0.8393408622218	0.401278059217309	0.951151203278137
1775	evg11208608	0.707106781186547	-3.44253199333214	6.65531376705227	-0.517260660252369	0.604974211975779	0.951151203278137
1776	evg11218154	3856.20683120084	0.769866729808484	0.730423764577423	1.05400011218677	0.29188286577097	0.951151203278137
1777	evg11673344	9042.83507120416	-1.50695867004284	1.05727387060885	-1.42532480177064	0.15406333402056	0.951151203278137
1778	evg1284457	12.7279220613579	-0.999991799923124	1.64136912552574	-0.609242482005879	0.542363725634057	0.951151203278137
1779	evg11261163	510.531096016687	-1.02404176178611	0.8046842297816	-1.27260075926186	0.203159749040523	0.951151203278137
1780	evg12128277	0.353553390593274	1.44257746322869	6.91850444505075	0.208510014655068	0.8348307639162	0.951151203278137
1781	evg12029173	1.4142135623731	3.44257850920552	5.06470965074337	0.679718828245215	0.496682511892468	0.951151203278137
1782	evg1975385	0.353553390593274	1.44257746322869	6.91850444505075	0.208510014655068	0.8348307639162	0.951151203278137
1783	evg1887299	0.707106781186547	-3.44253199333214	6.65531376705227	-0.517260660252369	0.604974211975779	0.951151203278137
1784	evg1678112	0.707106781186547	-3.44253199333214	6.65531376705227	-0.517260660252369	0.604974211975779	0.951151203278137
1785	evg1569029	1.06066017177982	3.02753134572154	5.54195198605474	0.546293319274462	0.58486432779168	0.951151203278137
1786	evg1824207	142.835569799683	0.315503887127287	0.795578558512614	0.396571631740732	0.691683375355107	0.951151203278137
1787	evg11396107	709.935208311294	-0.933678786438323	0.751898064720303	-1.24176245457639	0.214324219184398	0.951151203278137
1788	evg1330619	0.353553390593274	1.44257746322869	6.91850444505075	0.208510014655068	0.8348307639162	0.951151203278137
1789	evg1844411	2.47487373415292	4.24994622252451	4.37642707973162	0.97109951681981	0.331498724403363	0.951151203278137
1790	evg11191292	2.47487373415292	1.32191721688031	3.24595801359418	0.407250251341537	0.683824197240969	0.951151203278137
1791	evg11559907	7.07106781186548	-0.584954091684401	1.97057994606568	-0.296843623549646	0.766585898916891	0.951151203278137
1792	evg11642705	0.707106781186548	2.44255216481107	6.39995815826702	0.381651270900256	0.702720048996008	0.951151203278137
1793	evg1249259	1.76776695296637	-1.99996237841282	3.73680818928451	-0.535206057444375	0.592507378087199	0.951151203278137
1794	evg1108365	1399.71787335877	-1.66128081425528	0.951705831462281	-1.74558225802058	0.0808835674048737	0.951151203278137
1795	evg1624576	1352.69527240987	-1.2112723587253	0.815669939855259	-1.48500306256258	0.137543012836522	0.951151203278137
1796	evg11189651	0.707106781186548	2.44255216481107	6.39995815826702	0.381651270900256	0.702720048996008	0.951151203278137
1797	evg11146308	0.707106781186548	2.44255216481107	6.39995815826702	0.381651270900256	0.702720048996008	0.951151203278137
1798	evg1173539	11.3137084989848	1.58496184660147	1.87667172950864	0.844559984401984	0.398356558927172	0.951151203278137
1799	evg1425219	4.24264068711928	-6.02753347592292	4.1431973907242	-1.45480239233047	0.145723975710863	0.951151203278137
1800	evg11950309	139.30003589375	-7.61449273764572	4.35414136958392	-1.74879318132322	0.0803267758880857	0.951151203278137
1801	evg11948436	8.83883476483184	2.39230966433634	2.27024923182957	1.05376521255704	0.291990424028357	0.951151203278137
1802	evg1154158	0.707106781186548	2.44255216481107	6.39995815826702	0.381651270900256	0.702720048996008	0.951151203278137
1803	evg11694776	0.707106781186548	2.44255216481107	6.39995815826702	0.381651270900256	0.702720048996008	0.951151203278137
1804	evg1250402	0.707106781186547	-3.44253199333214	6.65531376705227	-0.517260660252369	0.604974211975779	0.951151203278137
1805	evg1716142	4.94974746830583	-6.24992720452523	4.04229791754755	-1.54613225744555	0.122072629749148	0.951151203278137
1806	evg1680268	2.82842712474619	-5.44256603964383	4.46722526042626	-1.21833257164303	0.223097617239797	0.951151203278137
1807	evg11114511	1.06066017177982	3.02753134572154	5.54195198605474	0.546293319274462	0.58486432779168	0.951151203278137
1808	evg1690768	1.4142135623731	3.44257850920552	5.06470965074337	0.679718828245215	0.496682511892468	0.951151203278137
1809	evg11631508	0.707106781186548	2.44255216481107	6.39995815826702	0.381651270900256	0.702720048996008	0.951151203278137
1810	evg11269759	511.94530957906	-0.417360514128731	0.636349934073628	-0.655866358713948	0.511910115312537	0.951151203278137
1811	evg1301832	6.01040764008565	-0.51456448332984	2.10095428945546	-0.244919409200097	0.80651883293402	0.951151203278137
1812	evg11189116	1.06066017177982	3.02753134572154	5.54195198605474	0.546293319274462	0.58486432779168	0.951151203278137
1813	evg11720137	31.1126983722081	-8.90159435295724	6.76996008259624	-1.3148665936511	0.188554741713349	0.951151203278137
1814	evg1275894	66.4680374315355	-0.819423356482875	1.04401440850239	-0.784877440205366	0.432525430283782	0.951151203278137
1815	evg1311391	1.06066017177982	3.02753134572154	5.54195198605474	0.546293319274462	0.58486432779168	0.951151203278137
1816	evg1933271	5.65685424949238	-0.736955311475159	2.17256783977126	-0.339209343885322	0.734452030723578	0.951151203278137
1817	evg1204284	0.353553390593274	1.44257746322869	6.91850444505075	0.208510014655068	0.8348307639162	0.951151203278137
1818	evg11076577	2.82842712474619	4.44259350451541	4.24923465340321	1.04550439476373	0.295789910487136	0.951151203278137
1819	evg11334657	338.704148188356	-0.332773406476298	0.667968645938662	-0.498187165669533	0.618352127657186	0.951151203278137
1820	evg1325770	2.47487373415292	4.24994622252451	4.37642707973162	0.97109951681981	0.331498724403363	0.951151203278137
1821	evg1735245	0.353553390593274	1.44257746322869	6.91850444505075	0.208510014655068	0.8348307639162	0.951151203278137
1822	evg1992765	14.4956890143242	-1.83006254004907	1.76256284014514	-1.03829633665622	0.299132113680783	0.951151203278137
1823	evg11402702	18.7383297014435	2.96961902084592	2.03164589786679	1.4616814002696	0.1438285364701	0.951151203278137
1824	evg11602494	180.31222920257	0.421642206011774	0.774787081156941	0.544203970698844	0.586301119730723	0.951151203278137
1825	evg11228173	242.891179337579	0.214595880480437	0.698372338392637	0.307280040578852	0.758630226585292	0.951151203278137
1826	evg197793	4512.75547753255	-0.267508482746804	0.622793274272724	-0.429530140734405	0.667537464118357	0.951151203278137
1827	evg1715279	143.189123190276	-2.0907559157244	1.26315436678513	-1.65518638948746	0.0978866952121898	0.951151203278137
1828	evg1205826	1.06066017177982	3.02753134572154	5.54195198605474	0.546293319274462	0.58486432779168	0.951151203278137
1829	evg11519031	447.245039100491	2.76736828724666	1.31773406992542	2.10009618056189	0.0357203812460836	0.951151203278137
1830	evg1738162	4.59619407771256	5.14303891399493	3.8780302871056	1.32619874865224	0.184773873688436	0.951151203278137
1831	evg1258200	1.76776695296637	3.76451243751328	4.75655889606263	0.791436103236199	0.428689549048779	0.951151203278137
1832	evg1743925	2.82842712474619	1.58494971582716	3.14668571479741	0.503688597934607	0.614480222044644	0.951151203278137
1833	evg1696614	0.707106781186548	2.44255216481107	6.39995815826702	0.381651270900256	0.702720048996008	0.951151203278137
1834	evg11014860	1.4142135623731	3.44257850920552	5.06470965074337	0.679718828245215	0.496682511892468	0.951151203278137
1835	evg1753535	2.47487373415292	-2.58492086498536	3.44619363872997	-0.750079982719132	0.453206534617282	0.951151203278137
1836	evg11470005	8.48528137423857	-7.02753663426578	3.77205618175793	-1.86305195247401	0.0624549572394543	0.951151203278137
1837	evg11983186	10.2530483272049	0.926001394367759	1.78731809274187	0.518095462765224	0.604391665759384	0.951151203278137
1838	evg11439248	163.341666454092	-0.313497038680021	0.77028747343649	-0.406987065856614	0.68401748786752	0.951151203278137
1839	evg161264	277.185858225127	-1.14607380604933	0.905607996363596	-1.26552968906117	0.205681512615854	0.951151203278137
1840	evg1118972	1489.87398796006	0.801979776760482	0.690599156317094	1.16128114178038	0.245527586018551	0.951151203278137
1841	evg11942679	3.88908729652601	2.16990867921283	2.95673399396062	0.733887013050565	0.463017602833198	0.951151203278137
1842	evg1942687	12.3743686707646	-1.53050353947805	1.76541648819489	-0.86693624406044	0.385976943470367	0.951151203278137
1843	evg1118272	27.9307178568686	1.56071604475218	1.47338079260174	1.0592754110743	0.289474369878468	0.951151203278137
1844	evg1381479	128.693434175952	0.95269644326119	0.955777058225657	0.996776847761772	0.318872838586968	0.951151203278137
1845	evg12051665	3926.21040253831	1.65102871983926	0.998728038470896	1.65313143943277	0.0983041160507411	0.951151203278137
1846	evg1271814	14.8492424049175	-0.999992284828955	1.56391148100036	-0.639417445921751	0.522551402670653	0.951151203278137
1847	evg1574715	12.0208152801713	1.26303532383148	1.76260140900454	0.716574557003677	0.473636648253803	0.951151203278137
1848	evg1697839	4.94974746830583	-1.32191282361718	2.37521743725161	-0.556543920099703	0.57783907868683	0.951151203278137
1849	evg11165275	1.06066017177982	3.02753134572154	5.54195198605474	0.546293319274462	0.58486432779168	0.951151203278137
1850	evg1156905	8.48528137423857	-0.999990201929442	1.88600836646406	-0.530215146290286	0.595962770746827	0.951151203278137
1851	evg1135214	126.925667222985	1.17864435769065	1.02130881883589	1.15405285448734	0.24847850035783	0.951151203278137
1852	evg1436997	7716.65630308879	-0.955405847028133	0.868680020156962	-1.09983633197354	0.271403439183803	0.951151203278137
1853	evg1128982	92.6309883354377	0.198548016187271	0.868372047707078	0.228643951301212	0.819145661099319	0.951151203278137
1854	evg11674163	2.12132034355964	0.999991829925899	3.37839770823819	0.295995888076596	0.767233221613985	0.951151203278137
1855	evg1740640	5.65685424949238	2.80733538108595	2.79819861070546	1.00326523297722	0.31573290611039	0.951151203278137
1856	evg1853606	2.12132034355964	4.02755087052556	4.53930415140552	0.887261733558546	0.374938002642531	0.951151203278137
1857	evg131205	2.12132034355964	4.02755087052556	4.53930415140552	0.887261733558546	0.374938002642531	0.951151203278137
1858	evg11728594	3.88908729652601	-1.41501934157714	2.62575982875931	-0.538898998331368	0.589956548427178	0.951151203278137
1859	evg11628185	1.76776695296637	3.76451243751328	4.75655889606263	0.791436103236199	0.428689549048779	0.951151203278137
1860	evg1503463	0.353553390593274	1.44257746322869	6.91850444505075	0.208510014655068	0.8348307639162	0.951151203278137
1861	evg191346	1986.61650174361	-0.532298866881138	0.618804643382324	-0.860205030090993	0.389676032399418	0.951151203278137
1862	evg11195044	0.707106781186547	-3.44253199333214	6.65531376705227	-0.517260660252369	0.604974211975779	0.951151203278137
1863	evg11437	1511.08719139565	-0.77852095732213	0.683313685483031	-1.13933172108473	0.254564822593464	0.951151203278137
1864	evg1705841	2.82842712474619	4.44259350451541	4.24923465340321	1.04550439476373	0.295789910487136	0.951151203278137
1865	evg11164504	0.707106781186547	-3.44253199333214	6.65531376705227	-0.517260660252369	0.604974211975779	0.951151203278137
1866	evg11983458	7.07106781186548	3.16990372238908	2.73051966225734	1.16091591143076	0.245676097460351	0.951151203278137
1867	evg11111584	2.12132034355964	-5.02752360968916	4.76080709681643	-1.0560233816344	0.290957532658765	0.951151203278137
1868	evg11720600	1.06066017177982	-0.999975825647716	4.39751279799016	-0.22739577383487	0.820116006213823	0.951151203278137
1869	evg1207816	1.41421356237309	-4.44255212329138	5.29290580650583	-0.8393408622218	0.401278059217309	0.951151203278137
1870	evg11170976	2.82842712474619	-5.44256603964383	4.46722526042626	-1.21833257164303	0.223097617239797	0.951151203278137
1871	evg1353142	48.0832611206852	0.25525982878848	1.03875506901606	0.245736301465436	0.805886369148468	0.951151203278137
1872	evg11448877	11.667261889578	3.95417079768869	2.65016230362487	1.49204854068002	0.135686420667643	0.951151203278137
1873	evg1111652	538.108260482963	-0.879351437491457	0.756594986429257	-1.16224856530116	0.245134512664091	0.951151203278137
1874	evg111965	2919.29034612866	2.46522498521467	1.20509952372416	2.0456609074048	0.0407897444606414	0.951151203278137
1875	evg1422423	21.920310216783	0.469488368710083	1.32677894187434	0.353855758403007	0.723446984219584	0.951151203278137
1876	evg11972215	13.7885822331377	-3.58493311160488	2.27869710959395	-1.57323810018949	0.115663696239439	0.951151203278137
1877	evg142559	2.47487373415292	-2.58492086498536	3.44619363872997	-0.750079982719132	0.453206534617282	0.951151203278137
1878	evg11606647	144.249783362056	0.662005634397842	0.862158902323199	0.767846429021358	0.442578427182693	0.951151203278137
1879	evg1245305	1.4142135623731	3.44257850920552	5.06470965074337	0.679718828245215	0.496682511892468	0.951151203278137
1880	evg1773587	22.9809703885628	1.16992684930873	1.44106049413016	0.811851309555827	0.416876956161072	0.951151203278137
1881	evg1895616	3.53553390593274	-5.76449712945648	4.27750612293879	-1.34763036306213	0.177777299757116	0.951151203278137
1882	evg11194548	1.4142135623731	3.44257850920552	5.06470965074337	0.679718828245215	0.496682511892468	0.951151203278137
1883	evg11394037	1023.89061915812	-0.648348764253991	0.649052663409774	-0.998915497623745	0.317835628107064	0.951151203278137
1884	evg11238315	342.239682094289	-0.667421879086224	0.743230890634302	-0.898000725611149	0.369185162620856	0.951151203278137
1885	evg1810465	1.41421356237309	-4.44255212329138	5.29290580650583	-0.8393408622218	0.401278059217309	0.951151203278137
1886	evg1259128	1.06066017177982	3.02753134572154	5.54195198605474	0.546293319274462	0.58486432779168	0.951151203278137
1887	evg1142978	48.0832611206852	8.52971867055675	6.76756826632712	1.26038162230257	0.20753172802164	0.951151203278137
1888	evg11125577	700.742820155869	-0.419282520217244	0.608969877832163	-0.688511099612717	0.491130982956434	0.951151203278137
1889	evg1155881	4.24264068711928	-2.32190068342168	2.75303178607922	-0.843397702548309	0.39900605640584	0.951151203278137
1890	evg1320896	6.36396103067893	2.99997954373908	2.75969684010779	1.08706851424373	0.277006531476282	0.951151203278137
1891	evg11032863	210.364267402998	-0.434856435650202	0.752638409135371	-0.577776034775802	0.563415337179904	0.951151203278137
1892	evg1364997	25.4558441227157	-0.999993585818151	1.34557760586587	-0.743170502733405	0.457378459450953	0.951151203278137
1893	evg1937395	2.47487373415292	1.32191721688031	3.24595801359418	0.407250251341537	0.683824197240969	0.951151203278137
1894	evg1181050	6.36396103067893	-0.999988702340849	2.10330666017556	-0.475436474041013	0.634475902227888	0.951151203278137
1895	evg11925190	0.353553390593274	1.44257746322869	6.91850444505075	0.208510014655068	0.8348307639162	0.951151203278137
1896	evg11367216	172.180501218924	-1.596829891597	1.09602694742334	-1.45692575839582	0.1451368748497	0.951151203278137
1897	evg11054973	0.353553390593274	1.44257746322869	6.91850444505075	0.208510014655068	0.8348307639162	0.951151203278137
1898	evg1388759	378.655681325396	0.234906679738497	0.638771563226779	0.367747553682348	0.713061478701157	0.951151203278137
1899	evg1310618	1.06066017177982	3.02753134572154	5.54195198605474	0.546293319274462	0.58486432779168	0.951151203278137
1900	evg1362396	1.4142135623731	3.44257850920552	5.06470965074337	0.679718828245215	0.496682511892468	0.951151203278137
1901	evg1864752	5.65685424949238	2.80733538108595	2.79819861070546	1.00326523297722	0.31573290611039	0.951151203278137
1902	evg1527371	1.06066017177982	-0.999975825647716	4.39751279799016	-0.22739577383487	0.820116006213823	0.951151203278137
1903	evg1330954	1.06066017177982	3.02753134572154	5.54195198605474	0.546293319274462	0.58486432779168	0.951151203278137
1904	evg1748598	3.53553390593274	-5.76449712945648	4.27750612293879	-1.34763036306213	0.177777299757116	0.951151203278137
1905	evg1891730	4.59619407771256	1.16992299867397	2.49297552724758	0.469287799213033	0.638863935008921	0.951151203278137
1906	evg1210239	2.12132034355964	0.999991829925899	3.37839770823819	0.295995888076596	0.767233221613985	0.951151203278137
1907	evg11150260	0.353553390593274	1.44257746322869	6.91850444505075	0.208510014655068	0.8348307639162	0.951151203278137
1908	evg1333833	5.65685424949238	-0.736955311475159	2.17256783977126	-0.339209343885322	0.734452030723578	0.951151203278137
1909	evg1793197	63.6396103067893	0.928449002560278	1.08785786704018	0.85346535672567	0.393401291220283	0.951151203278137
1910	evg162231	69.2964645562817	4.21722039670555	1.9693666446416	2.14140947709258	0.032241031353953	0.951151203278137
1911	evg1141216	10.6066017177982	1.00000173675692	1.78030908849139	0.561701191788166	0.574319622214522	0.951151203278137
1912	evg11047704	4.59619407771256	-0.678061040194708	2.35958247142303	-0.287364840350665	0.773832979687684	0.951151203278137
1913	evg15793	626.850161521874	0.767863341431049	0.711968663805157	1.07850721593161	0.280807463264823	0.951151203278137
1914	evg1339921	191.625937701554	-2.21592732917843	1.26087191969348	-1.75745632412618	0.0788400601286472	0.951151203278137
1915	evg1687692	1.4142135623731	3.44257850920552	5.06470965074337	0.679718828245215	0.496682511892468	0.951151203278137
1916	evg1261012	8.1317279836453	-4.45938054987466	2.91760650815392	-1.52843796358827	0.126403835129273	0.951151203278137
1917	evg1220904	1.06066017177982	-0.999975825647716	4.39751279799016	-0.22739577383487	0.820116006213823	0.951151203278137
1918	evg11525572	462.801388286595	-0.532792358524819	0.674210030402251	-0.790246858544868	0.429383615129227	0.951151203278137
1919	evg1193265	2.12132034355964	-5.02752360968916	4.76080709681643	-1.0560233816344	0.290957532658765	0.951151203278137
1920	evg11779280	8.1317279836453	5.96616371225281	3.58829464084118	1.66267386305106	0.0963777368434371	0.951151203278137
1921	evg1706704	0.707106781186547	-3.44253199333214	6.65531376705227	-0.517260660252369	0.604974211975779	0.951151203278137
1922	evg1190138	1.06066017177982	3.02753134572154	5.54195198605474	0.546293319274462	0.58486432779168	0.951151203278137
1923	evg11806176	0.353553390593274	1.44257746322869	6.91850444505075	0.208510014655068	0.8348307639162	0.951151203278137
1924	evg11633163	4.24264068711929	2.32191096417714	2.91443115328529	0.796694394911255	0.425628540021118	0.951151203278137
1925	evg1367352	404.111525448112	-0.565002540546222	0.697188993686996	-0.810400832001489	0.417709839843129	0.951151203278137
1926	evg1807190	25.1022907321224	0.969628607584466	1.36295130449711	0.7114183789143	0.476825013268712	0.951151203278137
1927	evg11025189	530.330085889911	7.9598690338639	4.39387025370187	1.81158490675906	0.0700503588088778	0.951151203278137
1928	evg11240998	5027.52921423635	-1.79096147428259	1.06450187331394	-1.68244088543224	0.0924833788481354	0.951151203278137
1929	evg1568089	5.65685424949238	2.80733538108595	2.79819861070546	1.00326523297722	0.31573290611039	0.951151203278137
1930	evg1478059	24.7487373415292	7.57158262168562	6.76863417700099	1.11862783889443	0.26329894183683	0.951151203278137
1931	evg179763	851.356564548603	-0.617988935365105	0.648185326776236	-0.953413954059539	0.340380374070643	0.951151203278137
1932	evg1206255	1.76776695296637	3.76451243751328	4.75655889606263	0.791436103236199	0.428689549048779	0.951151203278137
1933	evg1505520	0.353553390593274	1.44257746322869	6.91850444505075	0.208510014655068	0.8348307639162	0.951151203278137
1934	evg175659	284.610479427585	0.437017688395384	0.712840906625449	0.613064828818821	0.539833474769869	0.951151203278137
1935	evg11672783	1.4142135623731	3.44257850920552	5.06470965074337	0.679718828245215	0.496682511892468	0.951151203278137
1936	evg1299099	1.06066017177982	-0.999975825647716	4.39751279799016	-0.22739577383487	0.820116006213823	0.951151203278137
1937	evg11916700	26.1629509039023	1.43296075109152	1.46085883387289	0.980902957811873	0.32664059874989	0.951151203278137
1938	evg11213660	6558.76894889582	-0.367327781998074	0.69135003304417	-0.531319540668346	0.595197366582305	0.951151203278137
1939	evg11657876	14.4956890143242	-1.44744891534227	1.66884264184	-0.867336966981125	0.385757407538683	0.951151203278137
1940	evg1986181	1.4142135623731	3.44257850920552	5.06470965074337	0.679718828245215	0.496682511892468	0.951151203278137
1941	evg1960213	35.3553390593274	0.465666370396566	1.15529642377377	0.403070900951524	0.686896066692621	0.951151203278137
1942	evg1920244	3.18198051533946	-2.99995620367679	3.2808095751401	-0.914395101260544	0.36050927496957	0.951151203278137
1943	evg1232831	1.06066017177982	-0.999975825647716	4.39751279799016	-0.22739577383487	0.820116006213823	0.951151203278137
1944	evg11036862	1.41421356237309	-4.44255212329138	5.29290580650583	-0.8393408622218	0.401278059217309	0.951151203278137
1945	evg1144692	101.46982310027	0.353639187699301	0.866866083623051	0.407951348403518	0.683309393489017	0.951151203278137
1946	evg1958882	9.19238815542512	0.67807472454782	1.81760715059065	0.37305901020882	0.709104525110488	0.951151203278137
1947	evg1739357	6.7175144212722	0.459435268752668	2.02686010822277	0.226673398370605	0.820677713747888	0.951151203278137
1948	evg11204820	0.707106781186548	2.44255216481107	6.39995815826702	0.381651270900256	0.702720048996008	0.951151203278137
1949	evg1383532	13.0814754519511	0.71620979569944	1.60704066682239	0.445669988623004	0.655835646264054	0.951151203278137
1950	evg1260135	8.1317279836453	1.50249890923959	2.07235723796613	0.725019259089802	0.46844021539701	0.951151203278137
1951	evg11161040	1.4142135623731	3.44257850920552	5.06470965074337	0.679718828245215	0.496682511892468	0.951151203278137
1952	evg190401	1088.2373362461	0.356145321877659	0.571909039485287	0.622730709411739	0.53346149871442	0.951151203278137
1953	evg12102321	0.353553390593274	1.44257746322869	6.91850444505075	0.208510014655068	0.8348307639162	0.951151203278137
1954	evg11148232	0.707106781186547	-3.44253199333214	6.65531376705227	-0.517260660252369	0.604974211975779	0.951151203278137
1955	evg17680	10622.8651737655	-0.194467604520774	0.74839388159155	-0.259846598568144	0.794982104717935	0.951151203278137
1956	evg1949491	580.888220744749	0.15997683168474	0.580073824083331	0.275787020621979	0.782711653301256	0.951151203278137
1957	evg1441909	1376.38334957961	-0.81799056515947	0.694703288891254	-1.17746752928863	0.239008950342973	0.951151203278137
1958	evg11180742	0.707106781186547	-3.44253199333214	6.65531376705227	-0.517260660252369	0.604974211975779	0.951151203278137
1959	evg11191180	3.53553390593274	-5.76449712945648	4.27750612293879	-1.34763036306213	0.177777299757116	0.951151203278137
1960	evg158374	257.03331496131	-1.61420975956109	1.05354780977378	-1.53216564505762	0.125481563907135	0.951151203278137
1961	evg1713897	0.707106781186548	2.44255216481107	6.39995815826702	0.381651270900256	0.702720048996008	0.951151203278137
1962	evg11442731	12.7279220613579	-0.652069962676851	1.58982391038611	-0.410152318390084	0.681694215849296	0.951151203278137
1963	evg11662295	6.36396103067893	5.61252630960701	3.6931295954121	1.51972092086325	0.128581131272638	0.951151203278137
1964	evg11278682	482.953931550412	0.232857818148063	0.608944097812755	0.382396050777826	0.702167619234252	0.951151203278137
1965	evg1755183	27.9307178568686	7.74607238463385	6.76838396801339	1.14444931334288	0.252437347086712	0.951151203278137
1966	evg11906925	3.53553390593274	0.584964193266994	2.66508596266803	0.219491679240764	0.826267060851993	0.951151203278137
1967	evg11068660	2.47487373415292	4.24994622252451	4.37642707973162	0.97109951681981	0.331498724403363	0.951151203278137
1968	evg11362908	0.707106781186548	2.44255216481107	6.39995815826702	0.381651270900256	0.702720048996008	0.951151203278137
1969	evg1315590	18.7383297014435	1.20945498993473	1.53183773694859	0.789545107005885	0.429793477005639	0.951151203278137
1970	evg11849310	3.53553390593274	4.76452463362138	4.06244356100811	1.1728223573004	0.240867050545218	0.951151203278137
1971	evg1489750	3.88908729652601	4.90202923069533	3.99135897367904	1.22816044936617	0.21938674243608	0.951151203278137
1972	evg11311642	148.845977439768	1.03613593485174	0.956115911192655	1.08369280619885	0.278501026295991	0.951151203278137
1973	evg1447128	560.028570699746	0.263035934391138	0.597939858238425	0.439903663833452	0.660006882172564	0.951151203278137
1974	evg1109192	4596.90118449374	-1.38829089003877	0.934812850956302	-1.48510034775256	0.137517243993378	0.951151203278137
1975	evg122613	20.5060966544099	1.15200491992839	1.48110269453205	0.777802190341945	0.43668563648541	0.951151203278137
1976	evg1677943	1.76776695296637	3.76451243751328	4.75655889606263	0.791436103236199	0.428689549048779	0.951151203278137
1977	evg1746195	4.94974746830583	1.32192527355866	2.45452931239728	0.538565690326822	0.590186566843279	0.951151203278137
1978	evg11537871	332.693740548271	0.716561312821648	0.761480430149704	0.941010805334518	0.346699321903499	0.951151203278137
1979	evg11708146	8.83883476483184	6.08645785031226	3.55934869690868	1.70999201499937	0.0872673496306207	0.951151203278137
1980	evg11856243	73.8926586339942	-0.318819119467692	0.929439978526128	-0.34302281678615	0.731581295081319	0.951151203278137
1981	evg12037481	15.2027957955108	-0.612970746150236	1.49336891576926	-0.410461701510965	0.68146729231552	0.951151203278137
1982	evg1695245	3.18198051533946	-0.999984255790153	2.77638686580502	-0.360174681744219	0.718716506958523	0.951151203278137
1983	evg1610286	6.36396103067893	-1.80733761897844	2.25963061222299	-0.799837641250754	0.423804871192091	0.951151203278137
1984	evg1168251	2.82842712474619	-5.44256603964383	4.46722526042626	-1.21833257164303	0.223097617239797	0.951151203278137
1985	evg11185674	1.06066017177982	3.02753134572154	5.54195198605474	0.546293319274462	0.58486432779168	0.951151203278137
1986	evg1953991	9.89949493661167	0.847999140119672	1.79575479205632	0.472224350379502	0.636766660714057	0.951151203278137
1987	evg1557312	11.3137084989848	1.58496184660147	1.87667172950864	0.844559984401984	0.398356558927172	0.951151203278137
1988	evg1129288	0.707106781186548	2.44255216481107	6.39995815826702	0.381651270900256	0.702720048996008	0.951151203278137
1989	evg1817743	1.06066017177982	3.02753134572154	5.54195198605474	0.546293319274462	0.58486432779168	0.951151203278137
1990	evg11153044	0.707106781186548	2.44255216481107	6.39995815826702	0.381651270900256	0.702720048996008	0.951151203278137
1991	evg11149906	0.707106781186548	2.44255216481107	6.39995815826702	0.381651270900256	0.702720048996008	0.951151203278137
1992	evg161875	1004.44518267549	-0.12499850272179	0.536947899299856	-0.232794472023785	0.815921005698257	0.951151203278137
1993	evg1551880	3.88908729652601	4.90202923069533	3.99135897367904	1.22816044936617	0.21938674243608	0.951151203278137
1994	evg11111908	10.9601551083915	3.85795604408251	2.65606221520502	1.45250966712943	0.146359943170475	0.951151203278137
1995	evg11695198	105.358910396796	-3.26944229346065	1.62357748707998	-2.01372729018359	0.0440381731807273	0.951151203278137
1996	evg1684211	1.76776695296637	3.76451243751328	4.75655889606263	0.791436103236199	0.428689549048779	0.951151203278137
1997	evg12000727	0.707106781186548	2.44255216481107	6.39995815826702	0.381651270900256	0.702720048996008	0.951151203278137
1998	evg1236331	3.18198051533946	1.80734069589001	3.06937659998695	0.588829893307224	0.55597539059126	0.951151203278137
1999	evg1121676	666.448141268321	-0.842044606574667	0.728529897276857	-1.15581338490309	0.247757496959808	0.951151203278137
[truncated: 60,165 more rows]
