# Supplementary material for: Comparison of transcriptomes from two chemosensory organs in four decapod crustaceans reveals hundreds of candidate chemoreceptor proteins
Source: PLoS One. 2020 Mar 12;15(3):e0230266. doi: 10.1371/journal.pone.0230266 (PMC7067487; doi:10.1371/journal.pone.0230266)
Supplement: S10 Table — (CSV) [file pone.0230266.s011.csv]

	countData...1.	baseMean	log2FoldChange	lfcSE	stat	pvalue	padj
1	evg1316599	4222.83530303891	11.9986783701994	3.64853594053046	3.2886282513788	0.00100676903807731	0.0574989052305155
2	evg11919937	41883.0050030712	11.5013022504729	3.47514332536361	3.30959076321535	0.000934324678743305	0.0574989052305155
3	evg1981	11605.0572943026	11.872173731794	3.53946089812212	3.35423220471029	0.000795855462502479	0.0574989052305155
4	evg155319	20667.3381832657	11.7047361062215	3.50303088245182	3.34131684789179	0.000833820086744971	0.0574989052305155
5	evg11674465	7233.13263840782	-12.2797192242942	3.61534344645602	-3.39655676041829	0.00068239403129146	0.0574989052305155
6	evg11388829	7215.51362198718	11.4495023622333	3.52349500551288	3.24947313514546	0.00115618998446551	0.0574989052305155
7	evg156162	4563.03794888794	15.553336087098	4.36844847866963	3.56037988385173	0.000370318676374902	0.0574989052305155
8	evg11923630	323187.79172758	-12.8071837590479	3.54849409853984	-3.60918840595449	0.000307156473539355	0.0574989052305155
9	evg1717	41270.260014935	12.9657485998807	3.58547778675136	3.61618433330984	0.00029897751132929	0.0574989052305155
10	evg1371917	12018.0065546671	-13.597322179429	3.74150044833828	-3.63418964321333	0.00027885570154398	0.0574989052305155
11	evg1368428	15809.865212356	12.5814141144768	3.59295829340607	3.50168665680498	0.000462322999136441	0.0574989052305155
12	evg11359459	45980.9597650705	12.121561150978	3.51862896442953	3.44496713734728	0.000571128823469144	0.0574989052305155
13	evg11928125	12464.5061168515	11.5601241667562	3.5070023068228	3.2962978508073	0.000979680898960797	0.0574989052305155
14	evg11245723	1528.7679722533	13.9757518037231	4.28619573889825	3.26064245664046	0.00111160112484505	0.0574989052305155
15	evg11149993	4172.10238293977	-15.5136742226438	4.36651498733734	-3.55287323360451	0.00038104804128285	0.0574989052305155
16	evg1520976	2346.95450908386	14.5941564266151	4.3188272635407	3.37919428957443	0.000726986111516141	0.0574989052305155
17	evg1368423	17686.1064454183	13.4802552056208	3.68586441733152	3.65728460934008	0.000254901298530189	0.0574989052305155
18	evg148461	1474.9654215494	13.9240647779804	4.28348814136833	3.25063693850509	0.00115146800072725	0.0574989052305155
19	evg11224921	4645.06787745773	-15.6685936906789	4.37443391811554	-3.5818563004899	0.000341161443786509	0.0574989052305155
20	evg11137	2695.94402716324	14.7941519198788	4.32924965614702	3.41725543567877	0.000632558989537822	0.0574989052305155
21	evg1369203	6330.76679949282	16.0257090124213	4.39270871623154	3.64825214865819	0.000264030445870583	0.0574989052305155
22	evg11165474	5935.33854708707	11.9048199604756	3.59264761767589	3.31366201959347	0.000920827404247612	0.0574989052305155
23	evg11205247	146173.195496967	-13.2016946377494	3.57852614099553	-3.68914299284028	0.000225010732894375	0.0574989052305155
24	evg11318595	5727.85259975625	12.4385452464145	3.67458823119625	3.38501743972689	0.000711737323682656	0.0574989052305155
25	evg169314	5837.93072866113	-11.5553485829257	3.54567928055186	-3.25899430507071	0.00111807912261824	0.0574989052305155
26	evg11928898	187807.096818329	-14.7559742558284	3.68056730431307	-4.0091575661547	6.09357481021386e-05	0.0574989052305155
27	evg11046	14109.6660627429	11.4170092383219	3.4901010563264	3.27125462961213	0.00107071457815268	0.0574989052305155
28	evg183	144417.889907714	11.2364053643654	3.44952098932415	3.25738135791628	0.00112445252869342	0.0574989052305155
29	evg11811	7080.21804945305	12.1593397163126	3.60805329604355	3.37005546166574	0.000751530559806866	0.0574989052305155
30	evg11434503	4646.95450903816	12.1367815474474	3.6567545405784	3.31900361721509	0.000903392591854809	0.0574989052305155
31	evg1507750	2866.10748436612	12.4396230730513	3.81916129649193	3.2571609595221	0.00112532601550962	0.0574989052305155
32	evg11197755	8785.51281281959	11.4705018130373	3.51440825739078	3.26385012012048	0.00109909291243585	0.0574989052305155
33	evg11920064	8698.96462905126	-12.5459838106353	3.63124243051133	-3.45501134961915	0.00055026965804764	0.0574989052305155
34	evg16958	24608.3097964077	12.9567499220361	3.60525615350262	3.59385002628682	0.0003258274284049	0.0574989052305155
35	evg1369629	2485.09619332361	14.6766661154309	4.32313136187414	3.39491560327428	0.000686497589973546	0.0574989052305155
36	evg1367536	31108.5191748888	11.9728362488699	3.51458854841977	3.40661106810161	0.000657747823283955	0.0574989052305155
37	evg11243487	6346.33957901916	12.5864981552753	3.68326908235384	3.41720842921195	0.000632668225689873	0.0574989052305155
38	evg11199089	56794.6945474738	12.6608361526607	3.55446055593075	3.56195713904761	0.000368100488317431	0.0574989052305155
39	evg1788407	12569.0476365794	12.9874719324918	3.65725125066888	3.55115660432586	0.000383542128972188	0.0574989052305155
40	evg11922647	43197.7496578111	11.2238663482744	3.45508603530803	3.24850560407934	0.00116012923542024	0.0574989052305155
41	evg1839824	16012.6824053122	-14.0113563699447	3.76477795300601	-3.7216952884983	0.000197889734283007	0.0574989052305155
42	evg150081	3742.46197188911	-15.3568930037989	4.35847325844147	-3.52345697522767	0.000425956247713375	0.0574989052305155
43	evg11399418	5282.85989706586	13.3219503921287	3.86837458441965	3.44381085683493	0.00057357680825193	0.0574989052305155
44	evg11905169	51570.7628792028	-12.611122523403	3.55145414352039	-3.5509743372055	0.000383807838645492	0.0574989052305155
45	evg1367460	247809.639029804	12.6257852526943	3.53819290895723	3.56842760628768	0.000359130051701058	0.0574989052305155
46	evg11886618	25028.0977005701	12.7587394296131	3.58617509830006	3.55775696386412	0.000374035135787063	0.0574989052305155
47	evg11906458	11539.3675373141	-13.5386856087018	3.73817824420557	-3.62173356224726	0.000292635433154383	0.0574989052305155
48	evg11921729	15905.7306182184	-12.001479034589	3.53456514794775	-3.3954612610712	0.000685130685648	0.0574989052305155
49	evg11918624	1753.1876206849	14.1733577124554	4.29679588193866	3.29858762247291	0.000971725475552757	0.0574989052305155
50	evg11926337	296389.151835819	-14.4666746896324	3.65393709756552	-3.959201897392	7.52006451164667e-05	0.0574989052305155
51	evg1369946	5372.59294918406	11.7610713140977	3.58388725828766	3.2816521465346	0.00103200831614638	0.0574989052305155
52	evg11314342	12717.4303160415	12.2673445643776	3.57397365522038	3.43241046180044	0.000598241385060765	0.0574989052305155
53	evg1515934	1921.7769166564	-14.3953804085064	4.30862389642926	-3.34106219399574	0.00083458525488396	0.0574989052305155
54	evg11907203	47411.1633600962	-12.876852287976	3.57309428775358	-3.60383780862154	0.000313552763049322	0.0574989052305155
55	evg1467027	2977.5679387701	-15.0270516353234	4.34146892568728	-3.46128278067647	0.000537607778228212	0.0574989052305155
56	evg1742721	28332.474114609	12.2855034395207	3.54146919263221	3.46904145462562	0.000522318853064597	0.0574989052305155
57	evg1726483	1952.40247058855	14.3286238433886	4.30493916938346	3.32841493912229	0.000873416721253671	0.0574989052305155
58	evg1535977	1953.37188591655	14.3293399805077	4.30497669384054	3.32855227788102	0.000872986193007825	0.0574989052305155
59	evg1243	176731.367395374	-13.5687077049552	3.60089419305258	-3.76814951439953	0.000164462192145706	0.0574989052305155
60	evg1642878	25927.2925515669	12.4470505888298	3.55759028254879	3.49873077006277	0.000467478355225203	0.0574989052305155
61	evg1251	40483.859080517	12.0118477230651	3.51263058671279	3.41961599050646	0.000627095915002895	0.0574989052305155
62	evg1367592	64178.4638631471	12.3396229613779	3.52950853984561	3.49613064313982	0.000472057519812396	0.0574989052305155
63	evg16023	21159.005790833	14.323903796773	3.78211893084119	3.78726953295125	0.000152311850130853	0.0574989052305155
64	evg154841	72894.5027014376	-13.2910197230241	3.59466844180758	-3.69742576768519	0.000217796878920129	0.0574989052305155
65	evg1248	26990.3496601345	12.089921961777	3.52705862599712	3.42776325651778	0.000608575925311331	0.0574989052305155
66	evg11927620	7209.50019887899	-16.3027697853756	4.4067784032689	-3.69947573794098	0.000216045291551614	0.0574989052305155
67	evg155069	16523.9638699835	11.7970029325243	3.51750578829639	3.35379773127192	0.000797106077385222	0.0574989052305155
68	evg11290977	5603.28273010847	12.4068179835717	3.672721292097	3.37809950628946	0.000729886641421916	0.0574989052305155
69	evg111	1444918.46464283	11.6424239959455	3.4731678451576	3.35210520049518	0.00080199537322175	0.0574989052305155
70	evg11929341	70159.6595915549	-14.8208691063071	3.72228070574395	-3.98166346869987	6.84346298066656e-05	0.0574989052305155
71	evg1519476	13280.1137796661	13.0668721315668	3.66189452614712	3.56833656411048	0.000359254839097685	0.0574989052305155
72	evg151661	3637.24631064958	15.2261967134845	4.35163360130055	3.49896110484438	0.000467074710003939	0.0574989052305155
73	evg11389757	1473.9960062214	13.9231162843392	4.28343844416193	3.25045322019641	0.00115221222760891	0.0574989052305155
74	evg13597	4244.64714791887	12.0061126939128	3.6489792648159	3.29026607788041	0.00100092685957514	0.0574989052305155
75	evg1371536	2078.42646322833	14.4188627575998	4.30966478154305	3.34570401376722	0.000820739561243083	0.0574989052305155
76	evg11912911	17800.1059478757	12.4894291006959	3.57723059131466	3.49136819164513	0.000480553512267769	0.0574989052305155
77	evg11257905	2748.29245487515	14.8218961901411	4.33069264524047	3.42252323226649	0.000620427955871683	0.0574989052305155
78	evg1524015	8693.8098629062	12.4555876446444	3.62581530672761	3.43525154784727	0.000592004029771116	0.0574989052305155
79	evg11917947	52331.3323410975	11.8751868618335	3.49919858096758	3.39368760790644	0.000689583066003547	0.0574989052305155
80	evg144672	2197.66454857212	14.4993401782186	4.31387424685444	3.36109477201174	0.000776341823640281	0.0574989052305155
81	evg1367647	54197.096408387	11.7263806378038	3.4883277803952	3.36160515181726	0.000774908455322975	0.0574989052305155
82	evg11137277	313614.464840042	-11.8351846630754	3.48681120976351	-3.39427171449241	0.000688113828879325	0.0574989052305155
83	evg12135	1774.26532294632	-14.2801653137421	4.3026014122938	-3.31896077404231	0.000903531205263185	0.0574989052305155
84	evg11928012	160168.558378478	-13.0856683866583	3.57007709385302	-3.66537417614574	0.000246977216559202	0.0574989052305155
85	evg1129	103955.635867801	-12.9550762077665	3.56553636091778	-3.63341581641641	0.000279693729251	0.0574989052305155
86	evg11258955	1502.45200166937	-14.0402707900377	4.28980901626983	-3.27293609966961	0.00106436537398459	0.0574989052305155
87	evg1381	13174.1802712246	11.3180027579684	3.48380602019334	3.24874654110056	0.00115914711508064	0.0574989052305155
88	evg1934798	2039.1651424444	14.3913503744268	4.30822462162962	3.3404364067218	0.000836468349252686	0.0574989052305155
89	evg11428718	4074.93733124081	15.3901236344635	4.36007463347485	3.52978444825335	0.000415898360402755	0.0574989052305155
90	evg15428	23114.2924689086	-13.2189581781512	3.63085685116201	-3.64072689175852	0.000271869403930679	0.0574989052305155
91	evg1932907	209535.191719696	-13.8632653205802	3.6186379032963	-3.83107282106117	0.000127585734198416	0.0574989052305155
92	evg11375427	2495.27505426759	14.6825631188254	4.32343875350808	3.3960381899505	0.000683688197224995	0.0574989052305155
93	evg1368648	22630.4974238798	11.5136679682862	3.48571879742633	3.30309719096883	0.000956232395345633	0.0574989052305155
94	evg1367463	414751.123437629	11.8751250577794	3.48900819372087	3.40358187726557	0.000665084768082047	0.0574989052305155
95	evg11361400	4687.7839847043	-11.6538642234276	3.57739993735331	-3.25763527352481	0.00112344698295081	0.0574989052305155
96	evg11431760	1511.31849634933	13.9591904886095	4.28532831317125	3.25743781303872	0.00112422888562124	0.0574989052305155
97	evg1367585	57765.0605902239	11.7725714801943	3.49092444929565	3.37233636854261	0.000745333602955911	0.0574989052305155
98	evg11930363	171900.993394441	-14.2657221671747	3.6480493427664	-3.91050691116932	9.21026247302123e-05	0.0574989052305155
99	evg11915533	16534.0495295099	12.3829660496274	3.57077804591237	3.46786215508487	0.000524616317870949	0.0574989052305155
100	evg1214127	7247.95796833594	11.7779991457693	3.55938419676594	3.30899911183255	0.000936301341372446	0.0574989052305155
101	evg1368222	15558.7866424044	12.5583152156064	3.59156944972796	3.4966093211862	0.000471211374810599	0.0574989052305155
102	evg11924593	6919.29510500533	12.1261642580737	3.60605287016385	3.36272503334725	0.000771771946590114	0.0574989052305155
103	evg1368965	3727.4330032926	12.8187651653806	3.84045287490182	3.33782644467635	0.000844364719151249	0.0574989052305155
104	evg150621	7153.4399738561	11.7590566358957	3.55821729722958	3.3047606859343	0.000950575288268187	0.0574989052305155
105	evg11894983	16572.2359324864	-13.0608568305516	3.63662053500196	-3.59148190052901	0.000328803014924922	0.0574989052305155
106	evg1797477	2863.19923838213	12.4381581892473	3.81907863035661	3.25684789267769	0.00112656784600736	0.0574989052305155
107	evg11154305	1443.65367410662	-13.9826785539495	4.2868024770235	-3.26179678884067	0.00110708474956671	0.0574989052305155
108	evg11757048	8274.05302588294	12.3841815722611	3.62155066977468	3.41957981580072	0.000627179302564371	0.0574989052305155
109	evg11928835	4582.91096311191	15.5596055255908	4.36876952174431	3.5615533042307	0.000368667239174489	0.0574989052305155
110	evg11356252	9267.73996840436	-11.414706830883	3.50347693783607	-3.25810816894753	0.00112157645834131	0.0574989052305155
111	evg1754791	25616.8434760569	11.5119208134468	3.48313075431405	3.30504986044198	0.000949595050789793	0.0574989052305155
112	evg11920035	113959.305645492	-13.5206314479375	3.6031431519559	-3.75245469794841	0.000175111483117067	0.0574989052305155
113	evg1377	343501.364730915	11.1795304390752	3.44419470510367	3.24590547175198	0.00117077707538174	0.0575131287207438
114	evg1801786	2665.92321913448	12.3351481689248	3.81325808795824	3.23480548245017	0.00121725628144346	0.0581053261728347
115	evg11918502	3558.30109569608	11.7515936475201	3.63374387012004	3.23401815525646	0.00122061695996599	0.0581053261728347
116	evg145246	1416.3157942055	13.865528092163	4.28042038436065	3.23929120205655	0.00119827164928613	0.0581053261728347
117	evg145628	1373.17681210958	13.8209036341391	4.2780808921213	3.23063167402755	0.00123516996728418	0.0581053261728347
118	evg11154777	2640.71842060652	12.3214410215805	3.81248246793974	3.23186824469229	0.00122983747708587	0.0581053261728347
119	evg11223563	2376.6592259238	-12.2589845101114	3.80908339662947	-3.21835550278552	0.0012892791317226	0.0599159857993235
120	evg11912550	4398.81525220978	11.4724808349511	3.56617076928936	3.21703069683262	0.00129524739613021	0.0599159857993235
121	evg1367708	11832.5094572749	11.1629841123702	3.47372058272292	3.21355268696367	0.00131103742338617	0.0601451961753441
122	evg1367888	13442.7704513585	11.0839919077789	3.46335376028116	3.20036377308424	0.00137254235080498	0.0612033893841699
123	evg11921278	1217.58565196585	13.6474138268673	4.26898045280531	3.1968789685835	0.00138923204150701	0.0612033893841699
124	evg153357	8378.87414986349	11.1796325049757	3.48834537591474	3.20485253041898	0.00135131696070217	0.0612033893841699
125	evg11290191	4140.46606729824	11.3851288386076	3.56077446271435	3.19737432342985	0.00138684829428295	0.0612033893841699
126	evg1689824	1168.22992920739	-13.6772885306346	4.27084451310434	-3.20247868745121	0.00136250381741871	0.0612033893841699
127	evg139101	10153.9357497067	11.0942394665867	3.47284377850702	3.1945691122784	0.00140039750301986	0.0612095003091593
128	evg11383413	3013.00497369705	11.5115367155445	3.6192666928367	3.18062682098787	0.00146956800387053	0.0627989097213151
129	evg153308	17428.6769081193	10.9560680086657	3.44725881574227	3.17819711088521	0.00148193965793439	0.0627989097213151
130	evg12554	3919.92408017863	11.3061324015454	3.55588091455981	3.17955878534953	0.00147499448211788	0.0627989097213151
131	evg1369188	2990.22371348909	11.5005835165652	3.61860369865159	3.17818265671112	0.00148201354233332	0.0627989097213151
132	evg157441	1101.25581260606	13.5025437911854	4.26137841885649	3.16858595130558	0.00153182448112803	0.0630322622443421
133	evg11277928	8263.54479297088	10.9668980395618	3.46908147087045	3.16132616995301	0.00157052527086156	0.0630322622443421
134	evg11475568	20871.195006398	10.9112433765459	3.44075089433518	3.17118085895439	0.00151820587450527	0.0630322622443421
135	evg113230	1091.07695166207	13.4891473444162	4.26067545948949	3.16596452198038	0.00154569644773779	0.0630322622443421
136	evg11327194	1090.10753633408	13.4878649804422	4.26060817010447	3.1657135418091	0.00154703062420129	0.0630322622443421
137	evg1642860	1067.81098379011	13.4580515509491	4.25904382279315	3.1598762799588	0.00157836145774879	0.0630322622443421
138	evg11349154	1014.52903785913	-13.473781302806	4.26020753287365	-3.16270538438241	0.00156310432268926	0.0630322622443421
139	evg1763	8395.38527757864	10.9897447368319	3.47054987966037	3.16657161484375	0.00154247360498613	0.0630322622443421
140	evg150607	2074.57986905552	11.9732596928137	3.79269767572652	3.15692436268866	0.00159442698435214	0.0632190299295623
141	evg11323577	1045.99913891015	13.4282776554641	4.25748167203914	3.1540423869946	0.00161025696142462	0.0633742707011383
142	evg1947864	1038.72852395017	13.4182148887712	4.25695374189663	3.15206969639114	0.00162117572321413	0.0633742707011383
143	evg11145030	1013.52372542221	13.382776973675	4.25509470497711	3.14511847598159	0.00166019581763659	0.0644457831028021
144	evg13787	4304.81303253313	11.0261071270538	3.51230065234115	3.13928339810665	0.00169361569194572	0.0648362807309703
145	evg1749288	1961.15827567972	11.8921273004445	3.78806574944393	3.13936665491887	0.00169313452558635	0.0648362807309703
146	evg1623777	8918.93168897608	10.7549718954944	3.4473904967349	3.11974286222598	0.00181008976299818	0.0681259365770532
147	evg1579	13819.9972825065	10.7086926995198	3.43230875718713	3.11996777011863	0.00180870828903114	0.0681259365770532
148	evg1419856	922.883392254371	13.2476207374107	4.24777044294196	3.1187233197648	0.00181636436919544	0.0681259365770532
149	evg11319178	914.158654302386	13.2339172694223	4.24705788066916	3.11601999343065	0.00183309843564236	0.0681593251400006
150	evg1859703	2439.59580718606	11.2068650955794	3.60058951571982	3.11250839526454	0.00185504737706217	0.0681593251400006
151	evg11270164	11060.9480576059	10.686955951941	3.43553386419181	3.110711864415	0.00186636955886869	0.0681593251400006
152	evg11195997	901.071547374409	13.2131148713159	4.24597625849654	3.1119144495628	0.00185878356831195	0.0681593251400006
153	evg1512718	3133.72824917202	10.983049380266	3.53558845611834	3.10642754850606	0.00189362705671237	0.0687027698811133
154	evg1718847	817.503063043583	-13.1622776055131	4.2437493900825	-3.10156807003563	0.00192498608922458	0.0689393405244233
155	evg11323086	1747.4021958561	11.7255898428824	3.77853445138753	3.10321104484747	0.00191433073061244	0.0689393405244233
156	evg12926	3051.32794629216	10.9445879538221	3.53318003385491	3.09765928963458	0.00195055538713378	0.0694072625255103
157	evg11315443	6741.07802034956	10.6729585335374	3.4500705258955	3.09354792994183	0.00197778603002323	0.0699279633927323
158	evg150178	5183.65016164195	10.7090029902726	3.46572587283035	3.08997404388676	0.00200173987890633	0.0703269497962596
159	evg11188739	815.278290846561	13.0687693172772	4.23847479058146	3.08336606043241	0.00204673220608423	0.0705677669315129
160	evg1367459	258843.343018404	10.480497975596	3.39784700347513	3.08445258567473	0.00203927112186248	0.0705677669315129
161	evg1279889	821.09478281455	13.0790252376137	4.23900749323131	3.0853979990594	0.00203279935464981	0.0705677669315129
162	evg11253768	1614.10758825633	11.6110819266907	3.77179738446273	3.07839492506159	0.00208118908389406	0.070875341133104
163	evg1870755	802.675891582583	13.0462948292282	4.23730763597256	3.07891141027191	0.00207758451300347	0.070875341133104
164	evg1293339	746.326140204457	-13.0308640167499	4.23696003307489	-3.07552205237418	0.00210134388509879	0.071125365281606
165	evg11863852	760.506324814657	12.9684393916394	4.23326675287514	3.06345906097969	0.002187941394243	0.0715049436784018
166	evg1295023	2074.6109361947	10.9729604949904	3.58628986018331	3.0596970470283	0.00221560985636554	0.0715049436784018
167	evg1327967	732.915995321723	-13.004706508136	4.23561012546295	-3.07032661716347	0.00213824795477383	0.0715049436784018
168	evg11958005	2740.14562600471	10.789322775922	3.52342780267428	3.06216655489093	0.00219741146519731	0.0715049436784018
169	evg11176676	2732.39030338073	10.7852315410143	3.52317019471436	3.06122921827475	0.00220430272867125	0.0715049436784018
170	evg1498368	2098.36161173066	10.9893908462838	3.58729718711314	3.06341802005186	0.0021882415212944	0.0715049436784018
171	evg151873	2077.0344745147	10.9746456602947	3.58639319528764	3.06007876512673	0.00221278788960918	0.0715049436784018
172	evg11434539	2132.2911482106	11.0125428533292	3.58871589093282	3.06865831345227	0.00215022366288643	0.0715049436784018
173	evg140712	1919.6516831653	-10.9505022406749	3.58508186298558	-3.05446365220669	0.00225463333539162	0.0723437551720168
174	evg1128	292187.395772472	10.3096175759776	3.38619138574043	3.0446056945843	0.00232985548120258	0.0734831123645199
175	evg132292	713.97438907074	12.8773536646104	4.22854483365556	3.04533927655627	0.00232417963615247	0.0734831123645199
176	evg11147419	2461.18415936729	-10.7239301663088	3.51944109851225	-3.04705487778785	0.00231095514875692	0.0734831123645199
177	evg11323088	1960.7046351549	10.8914516363232	3.58128644829321	3.04121208777194	0.00235627792893746	0.0738966032967899
178	evg1371646	694.586082510774	12.8376357981761	4.22648815083387	3.03742382328537	0.00238609705583068	0.0739956690330509
179	evg154463	697.979036158768	12.8446658314488	4.22685206926106	3.0388254949491	0.00237502383730257	0.0739956690330509
180	evg11264601	4320.38581205947	10.4460268131069	3.44865803910277	3.02901206633541	0.00245354883208445	0.0756647198161155
181	evg1367687	22716.4583826665	10.2554446068209	3.39093848432213	3.02436763575528	0.00249153470445869	0.0757922707368694
182	evg11777942	2299.23087116812	-10.625671335581	3.51324198086923	-3.02446327165658	0.00249074712221841	0.0757922707368694
183	evg11158005	17744.5633359138	10.2616566115215	3.39396015469752	3.023505328228	0.00249864628802866	0.0757922707368694
184	evg1503771	655.809469390842	12.7547610137476	4.22220205999759	3.02087887611775	0.0025204216172291	0.0760372847676018
185	evg11519105	1336.37009678482	11.3385741554075	3.75613748397564	3.0186792160244	0.00253879192521953	0.0761774809561816
186	evg151329	1818.68528960316	10.7829179107051	3.57460850952948	3.01653114794504	0.00255684947446428	0.0763068356599529
187	evg1611535	606.36928766293	12.6416836705002	4.21628987307678	2.99829567013976	0.00271494140509895	0.0805916563620548
188	evg1880072	596.675134382947	12.6184331965375	4.21508519261581	2.99363657433143	0.00275674097433579	0.0813773124359786
189	evg1376466	558.584111846183	-12.6128459438223	4.21539386188665	-2.9920919271295	0.00277072816616825	0.0813773124359786
190	evg1463104	587.465688766963	12.5959926673537	4.21392347994632	2.98913654395882	0.00279767075804052	0.0817361598835943
191	evg151116	6523.5374806315	10.1658414474091	3.40562390819735	2.98501588003885	0.00283563602367246	0.0822999906706754
192	evg12715	576.802120158982	12.569565169986	4.21255667250884	2.98383289464448	0.00284662190754273	0.0822999906706754
193	evg1927798	569.046797534995	12.5500364683652	4.21154759999086	2.97991086896239	0.0028833226615672	0.0829291403852826
194	evg1455518	562.745597903006	12.5339724130202	4.21071816259867	2.97668281965582	0.0029138529520681	0.0833752460666496
195	evg143797	521.964100820256	-12.5150251346874	4.21037924059338	-2.97242229726641	0.00295459986904753	0.084107609605553
196	evg11308386	2589.91731730416	10.2926165630571	3.4653981372214	2.9701108373394	0.00297692320284496	0.0843107178520019
197	evg1298278	1141.51761585717	11.1111168876661	3.74302264311758	2.96848775630479	0.00299269024534078	0.0843270231060238
198	evg11319174	543.84199900704	12.4846782836612	4.2081765357763	2.96676676406545	0.00300949161011879	0.0843721612513607
199	evg1275983	499.270009480245	-12.4508968490963	4.20710485648994	-2.95949287546027	0.00308145826938158	0.0859556525293323
200	evg11229819	525.907815439072	12.4363017927066	4.20568774329845	2.95701976746212	0.00310628203110508	0.0862148577733216
201	evg11926551	278171.520190517	9.92812590719888	3.36013912262102	2.95467703713846	0.00312996515828213	0.0864399830528561
202	evg14122	1971.39927090207	10.3139802226375	3.49328691380972	2.95251448767751	0.00315197279021399	0.0866168364281082
203	evg162367	2908.40131969078	10.1378840815643	3.43924144773485	2.94770932358975	0.00320137931027904	0.0870084227728583
204	evg11928554	502.157139903113	12.3696323226522	4.20226744993958	2.94356141535687	0.00324459439992464	0.0870084227728583
205	evg11618709	993.351203789486	-11.0000504169171	3.73692299437118	-2.94361174514064	0.0032440668676888	0.0870084227728583
206	evg1394196	506.519508879106	12.3821109685671	4.20290674913936	2.94608272503371	0.003218263163651	0.0870084227728583
207	evg11501172	504.580678223109	12.3765782249941	4.20262324720038	2.94496496521283	0.00322991234010922	0.0870084227728583
208	evg11176787	499.248893919119	12.3612528539253	4.20183839291546	2.94186774883276	0.00326239222042057	0.0870650923824739
209	evg11546629	493.432401951129	12.3443464749074	4.20097331385469	2.9384491527704	0.0032985876099494	0.0876098556116226
210	evg1611511	488.585325311137	12.3301048864607	4.20024520511189	2.93556787385993	0.00332937765183498	0.0880065492635046
211	evg156150	484.222956335145	12.3171661340961	4.19958420170949	2.93294896410988	0.00335759079591883	0.0883316896120637
212	evg1265001	473.074680063165	12.2835633906853	4.19786979944679	2.92614206193438	0.00343194180398031	0.0894399481403508
213	evg11400498	1004.34534694541	10.9263335799982	3.73234803706483	2.9274691083179	0.00341733007262771	0.0894399481403508
214	evg11197802	7669.54173402139	9.85846926363414	3.3755679299972	2.92053647507023	0.00349429290441728	0.0906393453851417
215	evg1370108	1778.97032829441	10.1656825157557	3.48380077384819	2.91798618108886	0.00352299962475169	0.0908005745146272
216	evg154655	7053.93193360329	9.83083574736698	3.37507253641911	2.91277761923225	0.00358229613019336	0.0908005745146272
217	evg11905571	454.171081167198	12.2247326648808	4.19487647848123	2.91420563336989	0.00356594932301726	0.0908005745146272
218	evg1380294	456.109911823195	12.2308781966163	4.19518865953578	2.91545367544202	0.00355171829806935	0.0908005745146272
219	evg11155344	455.625204159196	12.2293442662335	4.19511072759371	2.91514218821304	0.00355526524069766	0.0908005745146272
220	evg1753631	4321.44842880502	9.8609159058227	3.39181607633729	2.90726728215498	0.00364601519701004	0.0910879737466138
221	evg1388	11712.7990308301	9.76880924969868	3.36144733163447	2.90613187889774	0.00365927186912176	0.0910879737466138
222	evg11166043	418.809140183842	-12.1973775677743	4.19427982626616	-2.90809818920275	0.00363634143426739	0.0910879737466138
223	evg1783693	418.809140183842	-12.1973775677743	4.19427982626616	-2.90809818920275	0.00363634143426739	0.0910879737466138
224	evg11322761	2121.20500621699	10.0043450412153	3.44665524759121	2.90262423206008	0.00370050356135218	0.0912955345291819
225	evg177563	438.175728255226	12.1730075941117	4.19225381464767	2.90369050451559	0.00368792527772192	0.0912955345291819
226	evg11175	5505.19774570848	9.79508932616299	3.37817622669658	2.89951993882253	0.00373734574009778	0.0917964876251451
227	evg11442568	1229.76547784419	10.218022695771	3.53959571514139	2.88677677285605	0.00389210259621382	0.0927543528833493
228	evg146515	419.27212935926	12.1093864309489	4.18904046602194	2.89073035440224	0.00384347739096942	0.0927543528833493
229	evg1526488	881.229600289627	10.7375679475399	3.7214332897976	2.88533129882436	0.00391001955948545	0.0927543528833493
230	evg1529207	1641.31335171865	10.049387318534	3.47633626513731	2.89079840155712	0.00384264533018003	0.0927543528833493
231	evg1525550	413.45563739127	12.0892325064343	4.18802556192094	2.88661860528122	0.00389405947735648	0.0927543528833493
232	evg1803	5706.8672010713	9.73144528545093	3.37148709496913	2.88639553150656	0.00389682091016747	0.0927543528833493
233	evg11193674	886.076676929619	10.7454860157184	3.72189120647185	2.88710373829129	0.00388806014548906	0.0927543528833493
234	evg13234	4564.31803560777	9.78771870219463	3.38320254469917	2.89303361914589	0.00381540455516642	0.0927543528833493
235	evg1854566	408.608560751279	12.0722197895924	4.18717001502892	2.88314535742802	0.0039372571111626	0.0930030392513345
236	evg1516413	1196.80535669225	10.1787953227436	3.53715073918592	2.87768208744372	0.00400608636828227	0.0934360732367012
237	evg15082	861.356586065662	10.704641717044	3.71952910466504	2.87795616483232	0.00400260753242029	0.0934360732367012
238	evg171887	404.246191775286	12.0567348999539	4.18639225222049	2.87998213582565	0.00397697704450509	0.0934360732367012
239	evg1296650	379.52610091133	11.9657019210871	4.18183908556036	2.86134919978244	0.00421842133101783	0.0936928019833452
240	evg159398	1557.9436335108	9.97410802471727	3.47149300778757	2.87314651141237	0.00406405595777284	0.0936928019833452
241	evg11142385	395.036746159303	12.0234883428808	4.18472550724656	2.87318447101492	0.00406356764972108	0.0936928019833452
242	evg11164488	379.041393247331	11.9638582634631	4.18174722351108	2.86097117401036	0.00422345451235104	0.0936928019833452
243	evg1880088	799.314005073772	10.5967283614206	3.71328889404581	2.85373119727157	0.00432090745950935	0.0936928019833452
244	evg113684	373.224901279341	11.9415486139541	4.18063677463933	2.85639467326944	0.00428482142647737	0.0936928019833452
245	evg11927174	374.679024271339	11.9471584535623	4.18091579945843	2.85754581690208	0.00426930994108569	0.0936928019833452
246	evg1841628	2297.18495538786	9.79718940499593	3.41654004274178	2.86757634402952	0.00413628997055335	0.0936928019833452
247	evg1507233	379.041393247331	11.9638582634631	4.18174722351108	2.86097117401036	0.00422345451235104	0.0936928019833452
248	evg1931560	810.462281345752	10.6167234855986	3.7144450034234	2.85822605417869	0.00426016780149678	0.0936928019833452
249	evg1301016	350.726866163808	-11.9414405796788	4.18157300822764	-2.85572930478144	0.00429381045464609	0.0936928019833452
250	evg11179551	388.735546527314	12.0002910546775	4.18356516137692	2.86843651091308	0.00412505978987892	0.0936928019833452
251	evg11324189	385.827300543319	11.98945749812	4.18302400843217	2.8662177109076	0.00415408455800747	0.0936928019833452
252	evg1524216	349.695316557444	-11.9371912383083	4.18136447031613	-2.85485547195213	0.00430564177934842	0.0936928019833452
253	evg1276976	392.613207839307	12.0146103961659	4.18428116939966	2.87136784306722	0.00408699634977078	0.0936928019833452
254	evg11893485	359.495037817904	-11.9770633845246	4.18332457391995	-2.86304903501703	0.00419585623645526	0.0936928019833452
255	evg145810	383.403762223323	11.9803669711612	4.18257029642968	2.86435519837834	0.00417859154188704	0.0936928019833452
256	evg11275151	390.67437718331	12.0074684914616	4.18392394983292	2.86990601058633	0.00410593826419118	0.0936928019833452
257	evg11859581	355.775425375372	11.8724718128287	4.17721244815389	2.84219966309726	0.00448034227589753	0.0940946171239493
258	evg1368707	3614.74465469427	9.60299528892037	3.37416999455104	2.846031855072	0.00442677662639071	0.0940946171239493
259	evg11536587	344.021793722441	-11.9135934566861	4.18020799055513	-2.85000016353349	0.00437192066197189	0.0940946171239493
260	evg1659907	358.683671359367	11.8842167520513	4.17779315056821	2.84461588301349	0.00444650083651715	0.0940946171239493
261	evg11177134	358.198963695368	11.8822658902847	4.17769665035745	2.8442146198595	0.00445210481668793	0.0940946171239493
262	evg11920467	770.231545233823	10.5432240107567	3.71019577363892	2.841689402394	0.00448751873527477	0.0940946171239493
263	evg1186932	353.351887055376	11.862610789554	4.17672538777115	2.84017015441954	0.00450894760493074	0.0940946171239493
264	evg1657355	364.500163327357	11.9074236122164	4.17894242216482	2.84938685660283	0.00438035826039823	0.0940946171239493
265	evg1368605	13730.9787745895	9.48879747938317	3.33808413587415	2.84258787170992	0.00447488936059278	0.0940946171239493
266	evg1607924	353.836594719375	11.8645883938337	4.17682303001432	2.84057723024789	0.00450319675982652	0.0940946171239493
267	evg15182	27254.6656526283	-9.45485469086777	3.33081714154011	-2.83859914522237	0.00453120401970121	0.0942049195256983
268	evg1782974	348.989518079384	11.8446892905637	4.17584137513304	2.83647969989912	0.0045613877990781	0.0944785957935915
269	evg11519103	753.266776993853	10.5110715152286	3.70833744015897	2.8344431122692	0.00459056303098959	0.0947294252231346
270	evg11674973	317.48351991944	11.7081903908725	4.16916084537744	2.80828464650242	0.00498061818812465	0.0947384132885003
271	evg11269	2047.0758007643	9.63069137363114	3.40550629283016	2.82797638457086	0.00468432619267174	0.0947384132885003
272	evg11408804	1246.27660555935	9.65173573310032	3.45048962319018	2.79720758127559	0.00515464038511067	0.0947384132885003
273	evg154894	27491.8043209357	9.32454569578695	3.32152857185196	2.80730558057128	0.00499578259771734	0.0947384132885003
274	evg1375603	941.849125428703	9.8328434852073	3.515348294598	2.79711785609333	0.00515607213941775	0.0947384132885003
275	evg1536009	305.85053598346	11.6543367051513	4.16655249855672	2.79711745122335	0.00515607860078561	0.0947384132885003
276	evg11293896	4520.75648012622	9.5105097685039	3.35857216806815	2.83171219571392	0.00462995015260625	0.0947384132885003
277	evg11657	7796.75261196344	9.35800729119646	3.33458158853126	2.80635127458922	0.00501060367566679	0.0947384132885003
278	evg1261325	338.810657135402	11.8019858123692	4.17374119682671	2.82767552078749	0.00468873042723909	0.0947384132885003
279	evg1374610	305.85053598346	11.6543367051513	4.16655249855672	2.79711745122335	0.00515607860078561	0.0947384132885003
280	evg1505900	985.957522852625	9.89894268059168	3.5194692058113	2.81262375140169	0.00491391111317542	0.0947384132885003
281	evg11664793	1913.78119316454	9.53342748492965	3.39903236222293	2.80474748957521	0.00503560121677542	0.0947384132885003
282	evg1510405	335.902411151407	11.7895489919478	4.17313124494262	2.82510860549507	0.00472645926390499	0.0947384132885003
283	evg11524356	709.158379569931	10.4239585828262	3.70330469013822	2.81477206306703	0.00488118414144119	0.0947384132885003
284	evg129673	342.688318447395	11.8184031981303	4.17454755422471	2.83106205992788	0.00463937183320138	0.0947384132885003
285	evg1686412	2861.47787770041	9.43556035059724	3.36744743311542	2.80199187604478	0.00507881525589449	0.0947384132885003
286	evg150433	311.182320287451	11.6792694349767	4.16775806029947	2.80229064787352	0.00507411371166431	0.0947384132885003
287	evg1309543	304.881120655462	11.6497568202395	4.16633143678262	2.79616660292293	0.00517127350502893	0.0947384132885003
288	evg1368488	5789.84541303271	9.45235513972445	3.34755961649358	2.82365550508863	0.00474793872172364	0.0947384132885003
289	evg11158045	313.605858607446	11.6904615971295	4.16830037424824	2.80461112384154	0.00503773188604261	0.0947384132885003
290	evg1768264	297.602061436055	-11.7044844366143	4.17008733842194	-2.80677201380715	0.00500406439105019	0.0947384132885003
291	evg1578482	704.31130292994	10.4140569046824	3.70273288340839	2.81253258946841	0.00491530423630004	0.0947384132885003
292	evg11856969	698.979518625949	10.4030859859807	3.70209939518213	2.81005042693321	0.0049533738299545	0.0947384132885003
293	evg1374623	975.778661908643	9.88395560731283	3.51853511544149	2.80911097460303	0.00496785188592561	0.0947384132885003
294	evg1890837	6037.07738881145	9.42517960063269	3.34444157018329	2.81816243544543	0.00482993683163642	0.0947384132885003
295	evg165568	660.160680933868	-10.4102239121142	3.70298006942418	-2.81130973349609	0.00493402630797597	0.0947384132885003
296	evg1620266	316.029396927442	11.7015675984146	4.16883920350084	2.80691267453733	0.00500187991173071	0.0947384132885003
297	evg11149781	38671.7355927585	9.29700525523607	3.31834651063875	2.80169814256272	0.00508344135402538	0.0947384132885003
298	evg1327941	334.44828815941	11.7832901437206	4.17282458125529	2.82381631776524	0.00474555727875237	0.0947384132885003
299	evg1323936	313.121150943447	11.6882301002325	4.16819219154941	2.80414855244179	0.00504496548355125	0.0947384132885003
300	evg160609	675.228843089991	10.3531757660359	3.69921839811339	2.79874683022664	0.00513013431168246	0.0947384132885003
301	evg11267	6512.63774147298	9.37403272001716	3.33880366811007	2.80760225872261	0.00499118305079831	0.0947384132885003
302	evg11290193	308.758781967455	11.6679897646176	4.16721222026491	2.79995093791406	0.00511103741133864	0.0947384132885003
303	evg1315	36000.7167598706	9.30722481425618	3.31930046625778	2.80397177323006	0.00504773240004356	0.0947384132885003
304	evg11412519	297.125798031475	11.6125847134384	4.16454175881287	2.78844237516989	0.00529621686247361	0.0967082230381283
305	evg1834653	275.423744899226	-11.5927562539403	4.16478464202487	-2.78351877716876	0.00537727498302344	0.0971873799390213
306	evg11394497	293.732844383481	11.596015805362	4.16374669255729	2.78499550082859	0.00535284657978882	0.0971873799390213
307	evg11189204	290.339890735487	11.5792543907226	4.16294409240931	2.78150610089531	0.00541073136779469	0.0971873799390213
308	evg11181783	274.392195292862	-11.5873429215333	4.16452977232389	-2.78238926241782	0.00539602764779151	0.0971873799390213
309	evg11810678	273.360645686498	-11.5819091998155	4.16427414054182	-2.78125522214263	0.00541491483023329	0.0971873799390213
310	evg11337721	289.370475407489	11.5744294273687	4.16271337628184	2.78050117342142	0.00542750635580915	0.0971873799390213
311	evg1485811	287.431644751493	11.5647308179748	4.16225005513576	2.77848054892935	0.00546137829655208	0.0974794563477833
312	evg11570983	285.008106431497	11.5525151417889	4.16166733014575	2.7759343131793	0.00550433279046778	0.097614675242001
313	evg11148447	284.523398767498	11.5500595450189	4.16155030477311	2.775422306387	0.00551300697719184	0.097614675242001
314	evg11294985	284.038691103499	11.5475997613719	4.16143311835792	2.77490937206953	0.00552170924625983	0.097614675242001
315	evg141357	3211.98365305016	9.28010419565448	3.34837985905717	2.77152073130303	0.00557951192694486	0.0976461482545155
316	evg151027	1153.69744173551	9.54023419573563	3.44327645670879	2.77068493212263	0.00559385248512627	0.0976461482545155
317	evg1241224	282.099860447502	11.5377184708715	4.16096275434067	2.77284829306282	0.00555680193664734	0.0976461482545155
318	evg11294826	281.615152783503	11.535237536835	4.16084475675399	2.77233067110008	0.00556564671862516	0.0976461482545155
319	evg11191810	276.768076143511	11.5101906782474	4.15965572512459	2.76710176006277	0.00565570982538139	0.0984164427607902
320	evg1226694	271.92099950352	11.4847012958627	4.15822220686882	2.76192582418793	0.00574615313631289	0.0996778001864776
321	evg11292703	599.614447506124	10.1816984007441	3.68914721142654	2.75990569560572	0.00578180488865692	0.0999837973113227
322	evg1891768	19518.381948726	9.11760895734099	3.30784928295477	2.75635561883781	0.00584494108646357	0.100449746040122
323	evg1379654	836.18285467689	9.66096888091743	3.50462086799632	2.75663737813696	0.00583990753720426	0.100449746040122
324	evg11305897	1103.2878446796	9.4756909913893	3.43909393509001	2.75528705241409	0.00586406628159046	0.100467382497249
325	evg1794791	1099.89489103161	9.47124123821571	3.4388054007716	2.75422425359997	0.00588314418358531	0.100484102655637
326	evg1372334	1371.84695767431	9.37482296621716	3.4050565952578	2.75320621080819	0.00590147112843271	0.100487933232914
327	evg16422	5806.93444982941	9.13417819687525	3.32117635208692	2.75028400438165	0.00595436326351376	0.100770336816356
328	evg12880	1364.09163505032	9.36663175680475	3.40451410320654	2.7512389353837	0.00593703214483049	0.100770336816356
329	evg11371678	1012.88851203204	-9.44186483884265	3.43721940659732	-2.74694854239452	0.00601525712983152	0.101491466041625
330	evg13340	571.986110658173	10.1135845932536	3.68524548159564	2.74434488659209	0.00606318007289459	0.101990038135266
331	evg11875445	13178.2690684975	9.05331667778052	3.30540933772003	2.73893964492313	0.0061637687668148	0.103368823035012
332	evg11927313	5332.37457963506	9.08509172005163	3.31863537644959	2.73759864808384	0.00618895553289933	0.103478590852784
333	evg11175044	556.9601730742	10.0751442019842	3.68304575089146	2.73554684992592	0.00622767205428555	0.103502417884249
334	evg1461	64896.7873502397	9.01935083837567	3.29693324468241	2.7356789382748	0.00622517305414702	0.103502417884249
335	evg1205123	777.533227332993	9.5559220324614	3.49805864766429	2.73177867925172	0.00629934414005846	0.104070414647216
336	evg11176085	551.14368110621	10.0599846645614	3.68217874053862	2.73207396311508	0.00629370103136192	0.104070414647216
337	evg1478772	532.240082210243	10.0095862505909	3.67929846620112	2.72051488688435	0.00651803369170587	0.107363813123618
338	evg11184149	1208.5004749066	9.19163054481338	3.39263880606761	2.70928650829982	0.0067428084595925	0.110737662009461
339	evg1371150	725.184799621086	9.45522965783198	3.49176668050165	2.7078641051909	0.00677177444242815	0.110885309527784
340	evg1747729	20360.7851681802	8.89055500253431	3.29053522809594	2.70185680634053	0.00689534515778371	0.112576649914286
341	evg1329996	3145.82242660126	-8.96053522755346	3.31816831458178	-2.70044626373416	0.00692465223699835	0.112723591107266
342	evg11879785	473.590454866347	9.84097875366768	3.66969048937606	2.68169176178695	0.0073250918643491	0.11718036005476
343	evg11391186	675.259910229174	9.35217359826089	3.48507616541512	2.68349188206247	0.00728577440007122	0.11718036005476
344	evg1369990	1489.88700355791	-8.9978551059874	3.35170682870484	-2.68455911147346	0.00726255394110793	0.11718036005476
345	evg151422	1802.8452723871	8.96091598678377	3.34081143458858	2.68225733844427	0.00731271831806879	0.11718036005476
346	evg173761	673.321079573177	9.34801903234883	3.48481856421299	2.68249805839174	0.00730745759849805	0.11718036005476
347	evg11167917	2037.47484890187	8.94474659935316	3.33356129203793	2.68324047939881	0.00729125402976836	0.11718036005476
348	evg11250621	472.136331874349	9.83653748887961	3.6694380748764	2.68066589165997	0.00734758354302369	0.117202403009553
349	evg1882643	875.475242600003	9.14149791011136	3.41715820766775	2.67517549804946	0.00746901403327975	0.118044235807077
350	evg1641	22991.3681615449	8.78244905252513	3.28204436485437	2.6759080853908	0.00745270809396538	0.118044235807077
351	evg1534800	2225.08778200872	8.90181512587977	3.32580357661628	2.67659076094223	0.00743754183748427	0.118044235807077
352	evg1327878	463.411593922365	9.80959888965577	3.66790787173002	2.674439825837	0.00748542082581355	0.118044235807077
353	evg11162273	1702.02607827528	8.87772326364787	3.33510576380736	2.66190156845673	0.00777005966169695	0.122185839042719
354	evg15107	4868.11783894143	8.74146676731102	3.29164190357163	2.65565545201804	0.00791544418390296	0.124120425606908
355	evg11193580	435.298549410414	9.71920772201586	3.66278439116915	2.65350254998589	0.00796611686708968	0.124563140082295
356	evg11156180	13765.7781909666	8.67803919154403	3.27647163669754	2.64859280158179	0.00808276544300782	0.126032109477911
357	evg11924677	1003.95384069896	8.92360673850947	3.37487577055527	2.64412895323885	0.00819014472033209	0.126992998163585
358	evg143669	1828.08113805424	8.78796134425603	3.3227300106537	2.64480150842203	0.00817388493752307	0.126992998163585
359	evg11291278	15234.7220171366	8.63713115636587	3.27285305475852	2.63902198230624	0.00831455893039933	0.128562998948877
360	evg11848599	384.736936034642	-9.63053993713372	3.65835777559115	-2.63247624422888	0.00847649506267093	0.130702844702462
361	evg165273	403.307843586471	9.60895014456572	3.65635124244541	2.6280161580262	0.00858844361215512	0.131334574355573
362	evg11175303	404.277258914469	9.61241810320773	3.65654498447424	2.62882533758569	0.00856803551299681	0.131334574355573
363	evg135255	576.864254437348	9.12458962305116	3.4709653638351	2.62883338396938	0.0085678327952133	0.131334574355573
364	evg1950426	392.159567314491	9.56845765964496	3.65409116501933	2.61856019117529	0.00883017118754883	0.134291178800229
365	evg11400206	935.125352411081	8.8209283246289	3.3680407562362	2.61900878375543	0.00881856767703889	0.134291178800229
366	evg11176064	1115.46767055795	8.75326812214854	3.34632644828638	2.61578428088838	0.00890227805384136	0.135017883816594
367	evg11700759	385.373660018503	9.54324180851878	3.65268577053701	2.6126643264788	0.00898394916371564	0.135516037521156
368	evg162229	1295.32528104081	8.70579056689756	3.33154510964845	2.61313903320258	0.00897147975555449	0.135516037521156
369	evg1379706	378.587752722515	9.51757736665095	3.65125705001928	2.60665771712805	0.00914307061545718	0.137542506738219
370	evg122034	1082.99225707	8.71054272111493	3.34342883886	2.6052723539003	0.00918012548852304	0.137726693477815
371	evg1529775	1074.75222678202	8.69949765123656	3.34267925328984	2.60255232166669	0.00925326945976325	0.138449861916835
372	evg11293894	1614.80976589461	8.6085669148619	3.3102554953262	2.60057476742096	0.00930677361291204	0.138876076143212
373	evg1370967	1055.84862788605	8.67383481418159	3.34093681771829	2.59622832978489	0.00942534079355805	0.140268275455873
374	evg11296	1581.84964474267	8.57873858932492	3.30817325177776	2.59319507668313	0.00950888178167235	0.140756807386835
375	evg11683306	521.122873077446	8.97770716585848	3.46186795553224	2.5933129978316	0.00950562173481869	0.140756807386835
376	evg1372604	2283.83061077016	8.52347686688364	3.28953734942501	2.59108681905481	0.00956733515951242	0.141245418804397
377	evg11388649	687.408668968335	8.79190588198299	3.39447989406231	2.59005979012041	0.00959592636752362	0.141291743411468
378	evg11166671	338.841724274585	9.35733302003288	3.64237916234805	2.56901673410648	0.0101987532386583	0.149770579967705
379	evg11059	4477.08302265085	8.37869890628937	3.26305963678007	2.56774311197	0.0102362982872228	0.149925308159297
380	evg11538372	3126.43893363577	8.39120901436623	3.27013160471621	2.56601569253799	0.0102874173934164	0.150277510396986
381	evg150702	333.509939970594	9.33441647235042	3.6411162280748	2.56361398199197	0.0103588681792935	0.15092408730514
382	evg1371855	1941.59593284759	8.41448905129952	3.28449261610786	2.56188399085846	0.0104106086213379	0.151280859835201
383	evg1950425	789.228345547339	8.57562512583319	3.35165898589109	2.55862101781015	0.0105088235970051	0.152309346702286
384	evg1103946	625.850795640444	8.6562384547843	3.3856628736714	2.55673372623705	0.010566006259563	0.152739324861547
385	evg153399	26354.7419740083	8.28757577490459	3.24456803101032	2.55429249616441	0.0106403830330908	0.1534149771862
386	evg11151515	4431.06686171012	8.30913392975476	3.25740885995663	2.55084156978237	0.0107463163855326	0.153744335711577
387	evg1376376	462.47324573355	8.80509324781297	3.45120170931915	2.55131226437357	0.0107318124295713	0.153744335711577
388	evg1229	50779.5831333834	8.27411294825166	3.24247901538461	2.55178612074077	0.010717228629757	0.153744335711577
389	evg11227346	769.840038987373	8.53964635423369	3.34925126732039	2.54971803326835	0.0107810074447791	0.153844144796834
390	evg11304537	1701.14986436483	8.36110078574698	3.28388559019415	2.54609990394113	0.0108934007077362	0.155049403406778
391	evg11394495	314.121633410628	9.24787355201852	3.63636397539038	2.54316498969983	0.0109853343447748	0.155958033114692
392	evg11520333	311.698095090633	9.23668132619605	3.63575147661493	2.54051504499308	0.0110689331277003	0.156151170286914
393	evg11264949	447.932015813575	8.75889913696812	3.44835388936274	2.54002327428951	0.0110845092256849	0.156151170286914
394	evg143248	292.413246265051	-9.2341112961812	3.63665974564835	-2.5391738413886	0.0111114596042751	0.156151170286914
395	evg11617633	448.416723477574	8.7604630101141	3.44845024570647	2.54040580142381	0.0110723915726061	0.156151170286914
396	evg11402480	1200.35364603616	8.37265455996218	3.3000280810857	2.5371464588288	0.0111760187612758	0.156661818545055
397	evg11606	4077.68390751556	8.24346700701779	3.25311436461768	2.53402311848529	0.0112761292111211	0.157666985518724
398	evg1740045	303.458064802647	9.19796487149878	3.6336366225579	2.53133866341975	0.0113628078138497	0.158479764257989
399	evg151740	2662.05792438541	8.24122508546026	3.2603721985449	2.52769456479181	0.0114814187636437	0.15854068546514
400	evg1885193	726.701056891449	8.45622072098483	3.34358726624776	2.52908629194373	0.0114359906655852	0.15854068546514
401	evg1287	35591.2066491555	8.18066919510525	3.23591026574583	2.52808901461293	0.0114685270833073	0.15854068546514
402	evg1605296	302.00394181065	9.19102337895591	3.63325810794424	2.52969183743358	0.0114162745983809	0.15854068546514
403	evg11378451	299.095695826655	9.17703938480744	3.63249619447711	2.52637274576098	0.0115247131773337	0.158743629894241
404	evg1314204	298.126280498657	9.17234776837173	3.63224076203605	2.52525875053232	0.0115613130391957	0.158853585843008
405	evg149025	295.702742178661	9.16055153914981	3.63159894737226	2.52245682188507	0.0116538256162157	0.159578912105439
406	evg11165453	1587.24356332503	8.26080056916636	3.27672323666821	2.52105532646877	0.0117003453840594	0.159578912105439
407	evg1623484	295.218034514662	9.15818067451162	3.63147002616098	2.52189350553259	0.0116725039889318	0.159578912105439
408	evg1355377	423.211924949619	8.67680636930588	3.44322878461537	2.51996219596983	0.0117367438846931	0.159683003195911
409	evg157487	850.332578350414	8.36068144908076	3.31950455577482	2.51865340402561	0.0117804554598236	0.159885839260344
410	evg1376092	690.347982091513	8.38196724206252	3.3385941649731	2.51062777560748	0.0120516698290821	0.162441922710034
411	evg11764	972.99468448138	8.29184087499343	3.30288540132958	2.51048397611844	0.0120565793832704	0.162441922710034
412	evg11162501	10097.181217853	8.12234829366661	3.23527645051229	2.51055772757239	0.0120540611643238	0.162441922710034
413	evg1912301	542.96578509659	8.45073809727037	3.37221528492891	2.50599009352646	0.0122109040972914	0.163726397690977
414	evg11281829	282.130927586685	9.09264861270322	3.62791668738981	2.5063002809045	0.0122001959660819	0.163726397690977
415	evg1765400	280.192096930688	9.08268193454013	3.6273780313815	2.50392483385057	0.0122824124944714	0.164288365679062
416	evg11242206	2863.3048063626	8.1114550302559	3.24765465267295	2.49763472343953	0.0125024947710808	0.166586836578557
417	evg1525373	274.860312626698	9.05491313228367	3.62587981097364	2.49730095986061	0.0125142696547033	0.166586836578557
418	evg11167315	525.031601528622	8.40214093849731	3.36905024103414	2.49391975108042	0.0126341104512422	0.167779777786712
419	evg155251	656.903153275572	8.31010502304764	3.33376199689648	2.49271094660741	0.0126772002103815	0.167950210901737
420	evg11485	4011.85686662922	8.0618126906598	3.23825741728119	2.489552759962	0.0127903933037267	0.168278533852329
421	evg11322739	784.41233604653	8.24389926038305	3.31149136886302	2.48948233351837	0.0127929276320812	0.168278533852329
422	evg11428241	389.767096133678	8.55773770409987	3.43589609352956	2.49068582726227	0.0127496803816957	0.168278533852329
423	evg1623192	5864.35979071851	8.04115819254284	3.23255230542838	2.48755702391557	0.0128623831432203	0.16879217217025
424	evg11280372	26389.2430855565	8.01518831637803	3.22382681927717	2.4862341452247	0.0129102991523584	0.169021392912126
425	evg1643303	2976.33761976571	-8.05500986726602	3.24120614350172	-2.48518900391926	0.0129482668312703	0.169119598071486
426	evg1394864	81030.5663773986	8.00305262354596	3.22162628361928	2.48416542422639	0.0129855469326528	0.169208382683464
427	evg11259488	506.128002632655	8.34908047233424	3.36559774521213	2.48071252252637	0.0131120074081472	0.170430638869069
428	evg11217163	2727.58666044284	8.04114017052315	3.24248441298028	2.47993178882617	0.0131407518349777	0.170430638869069
429	evg1515740	6418.74925877291	-7.98661979029943	3.22703562051858	-2.47490908979058	0.0133270094524983	0.172215679705636
430	evg115649	752.421630222587	8.18362687139816	3.3073530013948	2.47437357546863	0.0133470050371253	0.172215679705636
431	evg11915570	7549.18493020329	7.97353055655664	3.2252513419324	2.47221990202454	0.0134276891346514	0.172215679705636
432	evg11351562	15631.7036265015	7.96269311732401	3.2210693616663	2.47206508872097	0.0134335055508089	0.172215679705636
433	evg1369571	10543.9387149272	7.97368578785755	3.22342794529073	2.47366651998743	0.0133734464193839	0.172215679705636
434	evg120693	615.218294171646	8.21521609363442	3.32738313472387	2.46897209038002	0.0135501786344903	0.173311155760497
435	evg146759	12331.5840134582	7.92457430820976	3.21892606225973	2.46186900690928	0.0138215136678255	0.176148122042993
436	evg11166250	1965.95558460427	7.98355961182697	3.24444520284046	2.46068560653682	0.0138671823694448	0.176148122042993
437	evg11251867	848.909522497599	8.09434951345119	3.28912879284217	2.46094027423498	0.0138573432320106	0.176148122042993
438	evg139079	720.915632062642	8.12169999475415	3.30309972305914	2.45881162414083	0.0139397739416643	0.176665947831458
439	evg163031	475.10671213671	8.25754220578666	3.35965086930682	2.45785723785353	0.01397687231986	0.176732615598048
440	evg11391557	2280.16590402664	-7.94582380864536	3.23658717640757	-2.45500070770989	0.0140884311013765	0.177096646007425
441	evg147614	472.198466152715	8.24865506837371	3.35907420578144	2.45563347608594	0.0140636514660182	0.177096646007425
442	evg11296693	352.444606005744	8.41211866408956	3.42698468232229	2.45467063435752	0.0141013722816217	0.177096646007425
443	evg11247264	351.475190677745	8.40813337606849	3.42674178100395	2.45368163503849	0.0141402107902587	0.177183544236402
444	evg1913700	328.486415348613	-8.40009042478041	3.42721650899278	-2.45099497004031	0.0142461944051955	0.178109516088379
445	evg151054	4634.98581912077	7.87944082896181	3.22160997710271	2.44580842652096	0.0144527772615265	0.179799083026298
446	evg11907151	6639.78015112334	7.86451876165404	3.21741290973093	2.44436103860594	0.0145108969907731	0.179799083026298
447	evg11920226	1051.57946032761	7.98778836283552	3.26635993587296	2.44547095839293	0.0144663098804646	0.179799083026298
448	evg158132	2000.4008958874	7.91523475766938	3.23787597729451	2.44457626332036	0.0145022416390161	0.179799083026298
449	evg11255480	806.255248065674	8.01969711674515	3.28392021669055	2.44211082717083	0.0146016633066127	0.18012809250935
450	evg1386765	340.326914405765	8.36149335103057	3.42390334471475	2.44209386457642	0.0146023494197816	0.18012809250935
451	evg11183108	337.903376085769	8.35115156172113	3.42327504891134	2.4395210558313	0.0147067455871587	0.180214447581275
452	evg11664492	2741.1132423755	-7.87411513455365	3.2271312953321	-2.43997359076874	0.0146883356577872	0.180214447581275
453	evg11224927	13364.123292171	-7.83755088176472	3.21167190459826	-2.44033360647563	0.0146737040875034	0.180214447581275
454	evg11400205	446.508959960761	8.16767909928565	3.35382632090013	2.43533156394739	0.0148781496122675	0.180677054509993
455	evg11390489	3470.92311360618	7.8520230507868	3.22264382000027	2.43651594447262	0.0148295156635213	0.180677054509993
456	evg11908723	31830.5088858688	7.81411763175803	3.20808106668613	2.43576065234219	0.0148605138425671	0.180677054509993
457	evg15250	905.166678660683	7.96403603054654	3.27126359255212	2.43454426866693	0.0149105558466049	0.180677054509993
458	evg12957	3908.25369509014	7.83674967082209	3.21991775114867	2.43383535744862	0.0149397888704895	0.180677054509993
459	evg156872	2308.2834639444	7.87366647191814	3.23110302138886	2.43683547686254	0.0148164187963486	0.180677054509993
460	evg11559	2274.35392746446	7.85221136586924	3.22951422971794	2.43139085550802	0.0150409792091718	0.181505381717637
461	evg11162154	325.300976821792	8.29614561672821	3.41994022870787	2.42581596809447	0.0152740133862635	0.183917675286656
462	evg11321145	2564.3023119535	7.81365012951401	3.22393558672281	2.42363717243393	0.0153659489278011	0.18462420454161
463	evg163686	864.935942548754	7.89817799227227	3.26660913261538	2.41785217380711	0.0156124179808807	0.187180415144425
464	evg11235950	421.788869096804	8.08521812659043	3.34849549737352	2.41458234987393	0.0157532614736944	0.188461970776891
465	evg11469	5217.39932783639	7.74294353282894	3.20941413071283	2.41257226941578	0.0158403967467725	0.189004695557341
466	evg13336	6952.66513151625	7.73445044256081	3.20669849946804	2.41196683874205	0.0158667245775033	0.189004695557341
467	evg1377225	411.610008152822	8.04984430373815	3.34621332484037	2.40565783537491	0.0161433767915755	0.191478385833409
468	evg11580648	7648.67339496412	-7.70996480234252	3.20391280011617	-2.40642154869601	0.0161096636490078	0.191478385833409
469	evg11929558	3749.04910978707	-7.70060578243449	3.20851590049355	-2.40005224261159	0.016392732098382	0.193587860807332
470	evg11257299	4308.83969552771	7.6993666428927	3.20754750998045	2.40039052233388	0.016377588915414	0.193587860807332
471	evg159786	717.553745553831	7.85086236461546	3.27212871292097	2.39931342969914	0.016425848034634	0.193587860807332
472	evg11917940	35841.1054115728	-7.64322066095387	3.19467482986095	-2.39248783303762	0.0167345829318129	0.195988008071234
473	evg1243652	603.616377374849	7.86449825171901	3.28543163829364	2.39374886394033	0.0166771633100314	0.195988008071234
474	evg1316950	2460.12123133287	7.68910934566051	3.21387980481379	2.39246948007939	0.0167354198929499	0.195988008071234
475	evg141805	803.862776884862	7.79207587515884	3.25910254592091	2.39086551140019	0.0168087087595918	0.196431878577883
476	evg11405008	393.675824584854	7.98532726484305	3.34205886800946	2.38934368908921	0.0168785044933251	0.196833147988336
477	evg1468443	292.34085566985	8.14150668968526	3.41063376773423	2.38709496361255	0.0169821040181212	0.197626120345054
478	evg11446528	1173.33428540894	7.68509901943202	3.2317528228542	2.37799715531609	0.0174069602057624	0.200885729942177
479	evg11226994	2413.5651752157	-7.63050457886909	3.2082825408696	-2.37837674259227	0.0173890493563728	0.200885729942177
480	evg1974218	2673.48580491004	7.63194472094745	3.20765263951063	2.37929276597475	0.0173458932765545	0.200885729942177
481	evg1640753	579.865701838891	7.80633234584886	3.28143813672255	2.37893631407774	0.017362675412335	0.200885729942177
482	evg12029	3897.29182165326	7.5905250346776	3.19954414657779	2.37237702839524	0.0176740453291235	0.202285826024669
483	evg11295241	281.677287061869	8.08770583840509	3.40742232087423	2.37355545535373	0.0176177472585078	0.202285826024669
484	evg11370281	376.711056344884	7.92152203588898	3.33796121535904	2.37316179691947	0.0176365363546345	0.202285826024669
485	evg11143769	6350.2045723045	7.5802087617845	3.19485308928691	2.37263140117544	0.0176618796188045	0.202285826024669
486	evg1375839	859.635225383946	7.69576142796772	3.24550751209353	2.37120431836669	0.0177302267451392	0.202511293543761
487	evg11237200	17376.9679208399	7.55666114342953	3.1889083264765	2.36967023501082	0.0178039568340781	0.202935861162151
488	evg11852412	1818.69765616608	7.60651188409381	3.21236110075388	2.36788818116018	0.0178899418988702	0.203498089099649
489	evg1864999	1523.90219503705	7.61444970770888	3.21724722791532	2.36675927222504	0.0179446004120844	0.203540658877818
490	evg11152526	2580.4219334222	7.58056802692547	3.20355714841466	2.3662971115333	0.0179670190686599	0.203540658877818
491	evg11389021	3054.62136450928	7.57014513349418	3.20035415098436	2.3654085692878	0.0180101897313779	0.203614181667778
492	evg11300799	1218.92787296404	7.61421721592039	3.22365891315978	2.36197979408964	0.0181776329320626	0.20508951302008
493	evg1535744	11268.3031009029	7.51243102050239	3.1866064650624	2.35750197047168	0.0183983576612963	0.207158789813094
494	evg1338727	530.910227774978	7.67848882683143	3.27245069769909	2.34640321158399	0.0189555887196011	0.213000957454465
495	evg11322768	437.33058148396	7.72087301078775	3.29404957649503	2.34388488439296	0.0190840605524243	0.214011353790924
496	evg1401	34013.9238738728	7.44615488947352	3.17922395816336	2.34212971072826	0.0191740498466933	0.214014093075025
497	evg1368029	6922.53242149369	7.45610737795584	3.18415870960912	2.34162554631931	0.0191999672764119	0.214014093075025
498	evg11387819	2241.06443434444	7.49214909286198	3.19815437616302	2.34264773104876	0.0191474519881169	0.214014093075025
499	evg168847	3115.78773159072	7.4649127153822	3.19126367158176	2.33917140155398	0.0193265645378271	0.214993506511981
500	evg12758	4696.97863239722	7.44395655382889	3.1856347588102	2.33672630964421	0.0194534196170304	0.215132019838073
501	evg11248618	781.597291480084	7.55776923424683	3.23542073420472	2.33594634365368	0.0194940381874529	0.215132019838073
502	evg150756	9052.6298679215	7.43272938817618	3.18106680610315	2.33655243389289	0.0194624681971036	0.215132019838073
503	evg11928362	288873.424366433	-7.42018279467082	3.17628016809097	-2.33612351618546	0.0194848050115893	0.215132019838073
504	evg1377622	779.173753160088	7.55326509097817	3.23509888193954	2.33478646762406	0.0195545784826774	0.215371954677267
505	evg11540630	592.014460578053	7.57208594225053	3.25244737295388	2.32811943560321	0.0199057625502783	0.21863582783061
506	evg1864952	2674.09478113077	7.42470872530816	3.18976158172489	2.32766886649038	0.0199296935475209	0.21863582783061
507	evg12162	3082.37396991396	7.40720710935022	3.18653766842506	2.32453147588593	0.0200970266027214	0.220036675881077
508	evg170499	325.816751624974	7.7111976499331	3.32434318804474	2.31961539881463	0.0203616920840772	0.222495576296678
509	evg11152940	576.988522994079	7.53479920881278	3.24985095362301	2.31850608422913	0.0204218326822257	0.222714328524626
510	evg163155	322.908505640979	7.69820049062365	3.32352236854683	2.31627762264456	0.0205431153361719	0.223597712217824
511	evg11156342	649.725739733134	7.48341668159362	3.23704611474097	2.31180416229333	0.0207884779489233	0.225825520732824
512	evg11666284	5194.11465938817	7.33469946828958	3.17600016304709	2.30941407170854	0.0209206149115244	0.226459433526412
513	evg153808	398.553968364028	7.58626025493759	3.28512894391379	2.30927320797935	0.0209284254006574	0.226459433526412
514	evg11528	6571.24363365104	7.30608051863001	3.17232581654137	2.30306750981697	0.0212750449996102	0.229762207768164
515	evg11268045	3770.51588365976	7.30301888931129	3.1758201530844	2.29956941428768	0.0214726265615134	0.230385709473778
516	evg11927272	276551.962761601	-7.2741303043112	3.16489756847579	-2.29837779799439	0.0215402960217782	0.230385709473778
517	evg11000651	549.844893810127	7.46489812816755	3.24498508749433	2.30044142789318	0.0214232240461499	0.230385709473778
518	evg155064	47830.9562057391	7.27967404165166	3.1658925019213	2.29940657720811	0.021481862814846	0.230385709473778
519	evg1739329	3116.88141547545	7.30399941098873	3.17774190349996	2.29848730098065	0.0215340698330912	0.230385709473778
520	evg11429484	941.64402201735	7.3660169732788	3.20822030310369	2.29598228218704	0.0216768944522057	0.231400848277296
521	evg11752591	733.667940675441	-7.38513810505247	3.21805453983342	-2.29490768836838	0.0217384151112973	0.231612173287546
522	evg163515	379.650369468062	7.51578369906173	3.28047541604575	2.29106539323534	0.0219596318161993	0.233463515960088
523	evg11190310	301.096660761017	7.59679986598722	3.31714219188492	2.29016407091987	0.0220118073555459	0.233463515960088
524	evg1368099	7274.44255211999	7.25076455890505	3.16737384424744	2.28920390059855	0.0220675080781379	0.233463515960088
525	evg1312106	611.433834277201	7.39527841334264	3.23081569290297	2.28898182882658	0.0220804081929466	0.233463515960088
526	evg1382435	453.357001535115	7.44946640467118	3.25683301369096	2.28733446675202	0.0221763081770862	0.234031723747159
527	evg11407343	1926.00445274499	7.27226739168431	3.18151630253194	2.28578661875686	0.0222667448959095	0.23454022944439
528	evg150498	981.421117604463	7.29976982093846	3.20033347587346	2.28094036948638	0.0225519756985002	0.23664653516517
529	evg11392481	369.956216188079	7.47826076490264	3.27800321583797	2.28134637842048	0.0225279583530961	0.23664653516517
530	evg1366090	1356.74018523572	7.26424621155566	3.1878388578488	2.27873695487157	0.0226827065796084	0.23756925325171
531	evg1314421	629.512497571845	-7.33386218187827	3.21993270373996	-2.27764455243427	0.0227477637821136	0.23780195245671
532	evg11159733	817.043085230387	7.29833348308093	3.20689330706829	2.27582672207857	0.0228563827009674	0.238040863739344
533	evg11273576	969.303426004485	7.28173161965425	3.19900323795758	2.27625015606527	0.0228310415190314	0.238040863739344
534	evg11144304	360.262062908096	7.43973576417414	3.27546917729221	2.27134964839586	0.0231258199247912	0.239554447981934
535	evg1375063	435.422817967146	7.39089664593348	3.25285092389297	2.2721289167129	0.0230787250352399	0.239554447981934
536	evg1676638	3273.59732664309	7.19573117976874	3.16816564809072	2.27126103210709	0.0231311807094787	0.239554447981934
537	evg155760	432.514571983151	7.38117070465564	3.25219025685446	2.26959990704688	0.0232318692772168	0.239926590815281
538	evg1715055	7940.86582240338	7.17234201834797	3.16067620150637	2.26924289648198	0.0232535589729096	0.239926590815281
539	evg11023331	681.05891075087	-7.27712599311522	3.21028327800022	-2.26681739988016	0.0234013827476779	0.240773802041229
540	evg11286449	282.67776952905	7.50524718936228	3.31142095530316	2.26647330275023	0.0234224199427606	0.240773802041229
541	evg11238747	572.65722115727	7.3001747211411	3.22409414204632	2.26425606682431	0.0235583699924917	0.241557063016624
542	evg11894402	4167.65948057289	-7.15270532498619	3.16221172977137	-2.26193118495052	0.0237016552864736	0.241557063016624
543	evg152132	279.284815881056	7.48772966838493	3.31033089322036	2.26192785854731	0.0237018608372211	0.241557063016624
544	evg1870760	32859.2256482063	7.13516303202194	3.15478437025272	2.26169594958731	0.0237161951619637	0.241557063016624
545	evg11609858	498.465881426218	7.32252814115748	3.23508527902826	2.26347298744377	0.0236065479462246	0.241557063016624
546	evg182805	348.629078972116	7.39210528311395	3.2723426043228	2.25896434968297	0.023885602566947	0.242393016177556
547	evg11143526	4959.00099778717	-7.14039579272652	3.16009450008337	-2.25955134966316	0.0238491099313158	0.242393016177556
548	evg11527033	489.256435810234	7.29545490689459	3.23320489035642	2.25641589515546	0.0240445970968383	0.243117592868032
549	evg1327952	633.276746296346	7.25238947952155	3.21357464500515	2.2567982015896	0.0240206871763136	0.243117592868032
550	evg146443	2411.70717941433	-7.14105243699265	3.16627353486461	-2.25534918520487	0.0241114196203245	0.24334998238622
551	evg11287530	1343.68414544692	7.16718659095052	3.17920347862653	2.25439693908704	0.0241712076857966	0.243510660369976
552	evg1876183	412.156850095187	7.31118887078708	3.2474419459174	2.2513686133723	0.0243622003422326	0.244129988258378
553	evg153532	3677.60734786784	7.11691464883608	3.16055726835166	2.25179107497957	0.0243354779639422	0.244129988258378
554	evg1311970	271.04478559307	7.44428000687403	3.30763392321328	2.25063600739773	0.0244086008797333	0.244129988258378
555	evg11158107	693.896271435422	7.21409711019501	3.20523686964395	2.25072199141287	0.0244031510079738	0.244129988258378
556	evg11315316	320.171884219334	-7.35862682761259	3.27116608042813	-2.24954240985817	0.0244780077711111	0.244383850966615
557	evg11195975	1386.36948701803	7.13407123657285	3.17550033319384	2.2465975399214	0.0246657595447109	0.245816214062281
558	evg11419072	336.026679708139	7.33866674094657	3.26884369105894	2.24503446310986	0.0247659202326312	0.246372084608129
559	evg166279	404.401527471201	7.28360999594729	3.24557351793346	2.24416731147873	0.0248216383886959	0.246484641673794
560	evg1116	44272.6922097318	7.05884056035397	3.14849204510401	2.24197503415346	0.024962985898755	0.247445597721409
561	evg11722323	1763.17374478046	7.08465277587456	3.16651957073536	2.23736269983934	0.0252626443280537	0.249969587638192
562	evg147602	326.817234092155	7.29832439271732	3.26620894040719	2.23449403448374	0.0254505846272331	0.251381130366141
563	evg11392325	323.90898810816	7.28534671178418	3.26536265545918	2.23109880294742	0.0256745850355641	0.252292382561303
564	evg11325051	523.701747093356	7.17039407673854	3.21492802457999	2.23034357905269	0.0257246421419019	0.252292382561303
565	evg153314	17570.0055382046	7.02256297648235	3.14658257937355	2.23180634842276	0.0256277645733041	0.252292382561303
566	evg11233786	591.10717952842	7.1522992537091	3.20641001610358	2.23062528428618	0.0257059605338459	0.252292382561303
567	evg1376158	2790.28165135758	7.03281139882602	3.1560123537097	2.22838525665446	0.0258548353931107	0.25312203045354
568	evg11304442	1185.15367218002	7.06781904196863	3.17304674664743	2.2274550633193	0.0259168758760393	0.253282707725166
569	evg11162035	2067.75656060702	7.00359733485984	3.15704912288964	2.21839986083253	0.0265275806114698	0.257162135320999
570	evg11237827	8975.22564336422	6.97745043004794	3.14447540976934	2.21895531711592	0.0264897645664457	0.257162135320999
571	evg11919451	2535.23221867648	7.00392168769702	3.15457575468966	2.22024203327019	0.0264023424399937	0.257162135320999
572	evg12952	1091.574025889	7.03638251910059	3.17220327640928	2.21813733420807	0.0265454699223442	0.257162135320999
573	evg11162329	1879.59678555781	7.01286615909624	3.15921584138674	2.21981229241303	0.0264315121471598	0.257162135320999
574	evg11250985	827.284080452735	7.05157654528715	3.18199141847807	2.21608911461486	0.0266853996023193	0.258067340056575
575	evg1248118	472.232249740497	-7.11028516942418	3.21138657522496	-2.21408572368031	0.0268228825172824	0.258945775397277
576	evg11787905	305.005389212193	7.19802081986255	3.25968540714898	2.20819493932642	0.0272306870294055	0.260632891283227
577	evg11320479	1126.98875250012	6.99466384677114	3.16751722305046	2.20824808650448	0.0272269839952258	0.260632891283227
578	evg1222863	1125.37718684117	-6.99972736255352	3.16683145045224	-2.21032520109459	0.0270826008349434	0.260632891283227
579	evg11247561	1509.60950223054	6.98015607817701	3.15996457012356	2.20893491786969	0.0271791680431903	0.260632891283227
580	evg11722191	494.134579589408	7.08595437992012	3.20897097603092	2.20817029285959	0.0272324044215946	0.260632891283227
581	evg143502	3899.42942170728	6.9417702702617	3.14552403802489	2.20687242772448	0.0273229732078313	0.26104961149169
582	evg11003313	4544.91706102115	6.92342598919255	3.14301408699079	2.20279826865849	0.0276089702594593	0.261085849932297
583	evg11170659	6679.6564806776	6.92093287185746	3.14091551093279	2.20347629465591	0.0275611959798235	0.261085849932297
584	evg1524058	1115.35576856414	6.97957688919716	3.1663755898039	2.20427952756843	0.0275046918035176	0.261085849932297
585	evg1859037	11920.5018452077	6.9145487093418	3.13862662066894	2.2030491501624	0.0275912846204579	0.261085849932297
586	evg1906159	8219.83363287928	6.92586246761011	3.14056192408132	2.20529403177938	0.0274334683796624	0.261085849932297
587	evg1757085	1116.32518389214	6.98084017927759	3.16647120304562	2.20461192653929	0.0274813381334001	0.261085849932297
588	evg1679709	7593.32412277813	-6.90080310972163	3.13862834615459	-2.1986684464175	0.0279015061515452	0.263403504502087
589	evg1992377	11722.2874777713	6.88251880348368	3.13606953114868	2.19463208169455	0.0281900002984291	0.26529025389318
590	evg142601	1453.86812087064	6.92543957786597	3.15576580712732	2.19453533662885	0.0281969464595525	0.26529025389318
591	evg1371422	475.230980693442	7.02925752737183	3.20497530278875	2.19323297788143	0.0282905976733289	0.265720994390268
592	evg1233	33641.5682495631	6.85139901138857	3.13184707436264	2.18765439330492	0.0286947865015824	0.268204900436751
593	evg1367390	289.010036300222	7.1197628384315	3.25462545445084	2.18758285341096	0.0287000019563015	0.268204900436751
594	evg11376147	588.230000683608	6.97401409963975	3.18786329140871	2.18767665427646	0.0286931637821307	0.268204900436751
595	evg155610	14893.5927867343	6.845066854051	3.13231067026663	2.18530904965066	0.0288661943118285	0.269304612815059
596	evg11265530	403.463179282386	7.01535062818264	3.21381331144024	2.18287434531746	0.0290450647816255	0.270065585599335
597	evg11195783	877.271104123013	6.91273709048836	3.16640710542632	2.18314855302147	0.0290248720033655	0.270065585599335
598	evg11319184	578.535847403626	6.94984810222759	3.18586149830427	2.18146586282134	0.029148976734821	0.270578544908012
599	evg11407886	400.070225634392	7.00307246549024	3.2127113021915	2.17980135990221	0.0292721891006583	0.271268650580558
600	evg1508192	2467.64702870853	-6.84165132296131	3.14027989894491	-2.17867564138471	0.0293557725408774	0.271589822290684
601	evg11429018	1141.81984626463	-6.86758034229097	3.1541692878123	-2.17730239427138	0.0294580126676695	0.27188633218072
602	evg11295	4363.21382129984	6.82419711339256	3.13478004330407	2.17693012559817	0.0294857812957653	0.27188633218072
603	evg11618962	801.140933735964	6.88848400817751	3.16693937580531	2.17512342067674	0.0296208688173499	0.272679009627047
604	evg1500221	335.088331519323	7.01045005092739	3.22693066897685	2.17248238963565	0.0298192965289689	0.274051183828322
605	evg11356671	3336.19943070421	-6.80509375431555	3.1346367762845	-2.17093533955844	0.0299360604984408	0.274669540209661
606	evg13270	901.052846798154	6.85127495129636	3.1597858284899	2.16827194094059	0.0301380019935585	0.276066087568058
607	evg1526453	444.209690197497	6.93109927650176	3.19783781560725	2.16743302073485	0.0302018517113155	0.276195187560976
608	evg11321922	2371.49422966232	6.79625296052943	3.13731747914475	2.16626242186434	0.030291139531517	0.276556111084623
609	evg1514868	1044.88525040558	-6.81312068845526	3.15119073915076	-2.16207816423432	0.0306121518137505	0.27857058150513
610	evg11243674	8239.71901366617	6.7604655194491	3.12683122640992	2.16208200249143	0.0306118560126795	0.27857058150513
611	evg145289	716.286025396931	6.84204595915596	3.16624152689243	2.16093620813294	0.0307002674621699	0.278915195879714
612	evg1376405	1376.83066943396	6.78428632639588	3.14390884307847	2.15791445141037	0.0309344837044774	0.280126132208082
613	evg11009516	767.211397256024	6.82551428396538	3.16226777353748	2.15842388208953	0.03089489058322	0.280126132208082
614	evg1502813	874.8786329422	6.80837279414639	3.15657080187425	2.15688898538371	0.0310143153645552	0.28039163613786
615	evg124058	3350.70927892106	6.74512382380737	3.12993027915251	2.15503964057428	0.0311587323440526	0.281239224783473
616	evg142231	481.563247464614	6.85429981464722	3.1849026048359	2.15212226717381	0.0313877258042551	0.282387789204894
617	evg11160404	756.063120984044	6.80420951326032	3.16068609393137	2.15276345421478	0.0313372736833702	0.282387789204894
618	evg11241833	1679.47465460452	6.74869525200237	3.13752381930834	2.15096223667558	0.0314791804701919	0.282752315194232
619	evg11365982	586.322237166795	6.8160101653246	3.17148060557034	2.14915713290287	0.0316219460775477	0.283515469869916
620	evg11375028	477.200878488621	6.8410574039781	3.18396363706845	2.14859784337136	0.0316662927975766	0.283515469869916
621	evg1609496	1501.00903283529	6.73852631320685	3.13836046791012	2.14714860899778	0.0317814525071068	0.284088313795411
622	evg1455	9826.31619961795	6.69595035918394	3.12109443830382	2.14538537411989	0.0319220475208754	0.28488631155688
623	evg142804	686.234150228984	6.77966107342102	3.16163796247724	2.14435085670244	0.0320047847379006	0.285166228057924
624	evg1860856	3161.15751515822	6.6847894114584	3.12529507704445	2.13893064388023	0.0324412858163176	0.288592271740992
625	evg144841	1146.98603528082	6.71276890678441	3.1410278686441	2.13712491181498	0.0325878332430417	0.289432099731399
626	evg11321881	1985.05795289827	6.68672254606294	3.12991874298289	2.13638854396914	0.0326477570490429	0.289501117219229
627	evg11516590	461.20552557665	6.79143464801296	3.18044649009731	2.13537145465547	0.0327306804521913	0.28977353618838
628	evg1372766	615.435764145926	6.74780854609445	3.16257992632337	2.13364047812036	0.0328722218488859	0.290563222106951
629	evg1985428	2575.80469331942	6.65702203872447	3.12464333864679	2.1304902087185	0.0331311633189337	0.292386466746266
630	evg11187450	454.419618280662	6.76985574297357	3.17891780339352	2.12961018864555	0.0332038091899449	0.292562452084737
631	evg11316649	2696.10539540876	6.63694818363901	3.12253297457204	2.12550139187838	0.0335447980522496	0.295098532469156
632	evg170912	647.942244773052	6.69605021265044	3.15546323735191	2.12204982564456	0.0338335541442714	0.296698355536889
633	evg1368487	15645.2685041527	6.6070916413457	3.1129678189279	2.12244135682108	0.0338006923524276	0.296698355536889
634	evg1368291	13072.8256973421	6.60345738851955	3.11295972247872	2.12127941805218	0.033898295362508	0.296797220121896
635	evg11801120	4361.62820772186	-6.59694899333607	3.11568116713376	-2.1173376348405	0.0342312029992298	0.297832927662577
636	evg11353354	414.950179448104	-6.7279467973371	3.17675156538912	-2.11786998726575	0.0341860800277762	0.297832927662577
637	evg11380341	542.213839742873	6.70213779605536	3.16321085204894	2.11877680923929	0.0341093335182188	0.297832927662577
638	evg11222729	491.773175547779	6.71337747364292	3.16887303062379	2.11853785518235	0.0341295424669554	0.297832927662577
639	evg11181101	289.041103439405	6.79540235728092	3.21272698685045	2.11515089364711	0.0344170887278165	0.298981626804553
640	evg11162844	583.929765985982	6.67127160670711	3.15696973224998	2.11318833327948	0.0345846514658744	0.299967812948545
641	evg1535230	14704.5938974634	6.56971531770256	3.11001350913406	2.11243947925223	0.0346487717976086	0.30005512051252
642	evg170359	432.6077734007	6.69822440645131	3.17384731589526	2.11044317504036	0.0348202009093628	0.300181497915871
643	evg151559	1369.16854822752	6.60459378351166	3.12798349572392	2.11145416609148	0.034733293523865	0.300181497915871
644	evg11231465	727.011728283278	6.63921952708896	3.14598224445172	2.11038048253385	0.0348255962273141	0.300181497915871
645	evg152550	4078.97002678499	6.55888289888007	3.11309055790056	2.10687186154435	0.0351286882931975	0.302324571651999
646	evg150927	10608.2986633312	6.54450974752798	3.1085381273892	2.10533359390531	0.0352622798135582	0.303004512763254
647	evg11430854	1969.15580140384	6.56138769693155	3.11917092449064	2.10356785689871	0.0354161602808553	0.303856423058776
648	evg156275	3107.99500781422	6.54151664651397	3.11306090150542	2.10131341900527	0.0356134625676233	0.305077670853205
649	evg1111	133302.836777358	6.50844001238114	3.1034248880428	2.09717980849401	0.0359776612028701	0.307359786693899
650	evg146885	2213.15015923051	6.52792464334293	3.11478870900396	2.0957840974807	0.0361013476714866	0.307359786693899
651	evg11164421	417.581835816727	6.6467244241953	3.16993633363894	2.09680060563399	0.0360112299676865	0.307359786693899
652	evg11902234	464.144838699827	6.62914198284198	3.16256245541545	2.09612998203103	0.0360706620018716	0.307359786693899
653	evg11196007	1870.72907847283	6.52353543815458	3.11623112121799	2.093405522375	0.0363129698756877	0.307798123855657
654	evg1957982	320.093461074533	6.67850376636865	3.1903641371651	2.093335894975	0.0363191805306171	0.307798123855657
655	evg11142139	1362.77656543791	-6.53466047477684	3.12086186616682	-2.09386405262563	0.0362720923003604	0.307798123855657
656	evg157535	1438.57494559695	6.52308003467948	3.11971395039932	2.09092248148088	0.0365350134546988	0.30915527391316
657	evg1370640	733.966245504343	-6.54894268043149	3.13541264251705	-2.08870200739323	0.0367345560523687	0.309898967548174
658	evg1310918	316.700507426539	6.66297903613821	3.18932990398713	2.08914701104095	0.0366944916446645	0.309898967548174
659	evg1984952	4771.26920609542	6.47266024467389	3.10488724525575	2.08466837388832	0.0370994133244518	0.310688908679857
660	evg154991	23634.741426612	6.46757926184721	3.10088386718078	2.08572121332855	0.0370038837231786	0.310688908679857
661	evg11396735	358.901141333647	6.62063607730657	3.17601488231634	2.08457337973114	0.037108042957079	0.310688908679857
662	evg11302911	4288.64334188526	6.4818481651907	3.10615522872633	2.0867753501967	0.0369084463329678	0.310688908679857
663	evg1379660	359.385848997646	6.62260291774413	3.17614927240044	2.08510442984909	0.0370598222537685	0.310688908679857
664	evg1523272	356.477603013652	6.61076145117259	3.17534026836804	2.08190647063163	0.0373510136387191	0.311824187814345
665	evg1314043	310.884015458549	6.6359702514833	3.18753213145193	2.08185203405639	0.0373559871908736	0.311824187814345
666	evg1508170	590.674051637276	-6.53500488827749	3.14102057252437	-2.08053552575921	0.0374764406436797	0.312359942962562
667	evg11180453	1164.07507207752	6.48018915268965	3.11946406348374	2.07734053696798	0.0377701401771526	0.313967009422012
668	evg11323120	442.332993819866	6.55898176846721	3.15759523084408	2.07720790315289	0.0377823747602061	0.313967009422012
669	evg11351137	394.315867944768	6.56316849127584	3.16411236147945	2.07425266282487	0.0380558516180103	0.315766864471712
670	evg183830	482.110089406979	6.53091223449493	3.15059281397011	2.07291535914641	0.0381801573676344	0.315906881558365
671	evg165828	453.571155408393	-6.53245731194262	3.1514425182406	-2.07284672785007	0.0381865461224397	0.315906881558365
672	evg11906566	35763.5366633055	6.40805968170883	3.09575752415782	2.06994883536691	0.0384571360346765	0.317671967453109
673	evg11321977	1888.27175579435	6.42903787426224	3.10798927392274	2.06855214340809	0.0385881327112501	0.318280423001708
674	evg11157496	1231.80083256885	-6.43671118132106	3.11383371670165	-2.06713388283919	0.0387215401649468	0.318906927975697
675	evg11177028	340.48225010168	6.54383680157145	3.170772873541	2.06379865810557	0.0390368103641577	0.321027161972503
676	evg11287411	1339.69458214112	6.41918675909158	3.11165937240568	2.06294648315853	0.0391177130809781	0.321216605491878
677	evg1719536	1894.11931490152	6.39920609259989	3.105384651569	2.06068065975875	0.0393335159278363	0.322035909904748
678	evg1371736	1593.38309324777	6.40619207703301	3.10805098964881	2.06116054671191	0.0392877260813547	0.322035909904748
679	evg1352179	1409.55462003537	6.39918063075384	3.1091284485536	2.05819114154991	0.0395717886359777	0.323078408924052
680	evg11197728	593.201345880331	6.45068053489026	3.13423704921341	2.05813422329022	0.0395772505977941	0.323078408924052
681	evg1310327	332.726927477693	6.51023580974795	3.16848310935208	2.05468534471034	0.0399094063711112	0.324358879598885
682	evg11151152	503.468293762124	6.45511637257139	3.14098913452505	2.05512215932816	0.0398672071042673	0.324358879598885
683	evg1509149	844.466318666986	6.41227421458398	3.12011877594695	2.05513785693555	0.0398656913134755	0.324358879598885
684	evg11152003	784.934749601819	-6.39617450896123	3.11932798100563	-2.05049759047755	0.0403158986828228	0.327183557877704
685	evg12014	1325.18441936033	6.35541817418402	3.10618846585984	2.04605040680451	0.0407514115694012	0.3302351614916
686	evg12757	488.92706384215	6.41234611326437	3.13788817513466	2.04352282661864	0.0410007100799507	0.330806601240998
687	evg11405352	282.2862632826	6.4952842080282	3.17820322558494	2.04369694037824	0.0409834956695024	0.330806601240998
688	evg147587	2950.99648758182	-6.32497786260469	3.09492535849385	-2.04366087383857	0.0409870610203604	0.330806601240998
689	evg1969	18771.9306388487	6.29398481141591	3.08696784907982	2.0388890066646	0.0414611063311324	0.334035705724407
690	evg11183362	682.965465137722	6.35327518710158	3.12027611671274	2.03612595471034	0.041737709094931	0.334040766624189
691	evg11220290	3603.37711276585	-6.28687893939103	3.09055881867798	-2.0342207698478	0.0419293413388056	0.334040766624189
692	evg11281126	437.032276655058	6.38768107603965	3.14032347375898	2.03408379086297	0.0419431479619996	0.334040766624189
693	evg11195061	397.255181067946	6.4021795871098	3.1465023122789	2.0346972452955	0.041881345556149	0.334040766624189
694	evg11172291	278.408601970606	6.47510657355375	3.17687077012465	2.03820269758712	0.0415296658454486	0.334040766624189
695	evg1663639	479.232910562167	6.38311152021255	3.13576841506718	2.03558129150804	0.0417924179907298	0.334040766624189
696	evg13190	1933.98961190619	6.29973122162167	3.09658656816517	2.03441146660869	0.0419101267054107	0.334040766624189
697	evg11177457	357.962793144832	6.42207788816444	3.15429621244157	2.03597806155099	0.0417525582783788	0.334040766624189
698	evg11266059	1318.8114386107	-6.30411639058461	3.10108281298796	-2.03287586006465	0.042065066466834	0.334531782173919
699	evg1531711	1835.53182183599	6.28692365676085	3.09602399767311	2.03064435595007	0.0422910847412073	0.335368301997774
700	evg11140267	6167.81122004411	6.26973940216148	3.08709857485859	2.03094888294867	0.0422601802675114	0.335368301997774
701	evg1215811	310.915082597732	6.41130828081813	3.16175748943666	2.02776724724718	0.042584008620109	0.337209460556669
702	evg11748636	346.329809208852	6.3738501898098	3.1509482821582	2.02283554633405	0.0430901055121421	0.337366961492103
703	evg11371620	1804.99523900405	6.26240822922289	3.09407918089706	2.02399740377919	0.0429704188768164	0.337366961492103
704	evg11125	5502.87647891827	-6.25218559527619	3.08587563996123	-2.02606531329783	0.0427580920592567	0.337366961492103
705	evg11186698	7301.08247159996	6.23869776384227	3.08403425864836	2.02290157651378	0.0430832959900135	0.337366961492103
706	evg1112	215998.310040808	6.23395271502896	3.08110502973801	2.02328471599004	0.0430438017508326	0.337366961492103
707	evg11248813	1106.98333019878	-6.28069988063966	3.10172416195328	-2.02490600475719	0.042877016907275	0.337366961492103
708	evg11374511	775.103961202176	-6.30286202742245	3.11097824184153	-2.02600646402834	0.042764122242249	0.337366961492103
709	evg11270220	1176.31703223423	6.27876815803236	3.10126337319075	2.02458398480759	0.0429101001209062	0.337366961492103
710	evg158077	3891.35348921361	-6.2375100467576	3.08603363506181	-2.02120611256159	0.0432584332208211	0.338207834941941
711	evg11318794	693.175393220887	6.28639446867319	3.113491365816	2.01908203044771	0.0434786942266685	0.338655519430264
712	evg11244184	537.45996452043	6.30660606726006	3.12360461583366	2.0190154782368	0.0434856107724317	0.338655519430264
713	evg11179746	848.406114257345	6.27290475295778	3.10710671716985	2.01888937972222	0.0434987183126965	0.338655519430264
714	evg1311	109653.377974308	6.20053050034929	3.07845175835425	2.01417172886416	0.0439915067791696	0.341534061721917
715	evg1972782	17492.6628449982	6.20364111448982	3.07961506409195	2.01442095371715	0.0439653562534827	0.341534061721917
716	evg11393086	528.735226568445	6.28269372921988	3.12183848519321	2.01249800686952	0.0441674665727629	0.341943663801125
717	evg1364235	299.282098661753	6.35563535707328	3.15798461572562	2.01256058228546	0.0441608772929913	0.341943663801125
718	evg11141396	1669.21495880592	6.21454587627186	3.0907788124273	2.01067311943664	0.0443599951151042	0.342955895381537
719	evg1368684	8665.71977548826	-6.18123588284801	3.07877183600235	-2.00769534480154	0.0446756756269992	0.343764776307964
720	evg154105	13946.2933395307	6.17943151440825	3.07788848336084	2.00768531667552	0.0446767419242807	0.343764776307964
721	evg11922219	13858.9838257325	6.17821681686505	3.07779643212877	2.00735069817202	0.0447123344432265	0.343764776307964
722	evg1877102	713.079474584035	6.24423459502718	3.10872773302519	2.00861417636942	0.0445780667140201	0.343764776307964
723	evg1374158	347.868387895252	-6.29897225988986	3.1401759227463	-2.0059297360579	0.0448637451243939	0.344451796937082
724	evg1515143	4755.98839738466	6.1735616981214	3.079981073479	2.00441546582234	0.0450255739695537	0.345216797106344
725	evg156784	2867.95281214084	6.17318157675012	3.08252181280804	2.00264003034795	0.0452159399313051	0.345858500622044
726	evg1606670	1185.58861212858	6.19275431084846	3.09344842410199	2.00189350583602	0.0452961862641373	0.345858500622044
727	evg11016764	2753.4686020195	6.17250386970704	3.08273334491022	2.00228277281855	0.0452543277321783	0.345858500622044
728	evg11281271	550.093430923591	6.23226017810697	3.11546864943467	2.00042461644988	0.0454544324562211	0.346590047478686
729	evg1245732	474.901608725357	6.24274032921707	3.12196220036035	1.99962072843051	0.0455412339093887	0.346775568492479
730	evg1307633	768.398282558303	6.19943186457026	3.10261737133426	1.99812968297287	0.0457026024277317	0.347527597364847
731	evg11546636	5880.77170739188	-6.14536439227991	3.07675185611419	-1.99735457380734	0.0457866788180927	0.347690634910031
732	evg11786738	286.194991733776	6.29032278449274	3.15357140963144	1.99466635360824	0.0460792813898433	0.349434550539645
733	evg11243570	283.77145341378	6.27789654297573	3.15273348604534	1.99125507143659	0.046452852132195	0.351786878834672
734	evg11152905	2994.16320761572	6.12502048662883	3.07793608923283	1.98997650017986	0.0465935242495525	0.352371462001725
735	evg1360217	1892.46008849817	6.12017112056404	3.08103886081619	1.98639854835935	0.0469890876999211	0.354879490914642
736	evg1473704	278.439669109789	6.25017612476215	3.15063243323377	1.98378460744373	0.0472798568021478	0.356106492684834
737	evg11278040	1632.43931062035	6.11545635754044	3.08214570406059	1.98415550227999	0.0472385073721284	0.356106492684834
738	evg1589	5595.01102975385	6.08943580962707	3.07211139797016	1.98216634125004	0.0474606264768844	0.356983655248219
739	evg1621070	804.813491636605	6.1277436796876	3.09463134477811	1.98012073070596	0.0476899642436121	0.357739177724717
740	evg114910	293.227325897135	-6.2213778636682	3.141296674913	-1.98051266960976	0.0476459511346908	0.357739177724717
741	evg11169071	556.425697694762	6.14810124781784	3.10662765105199	1.97902740154132	0.0478129212374901	0.358177497691373
742	evg11305792	3186.84068733684	6.08004945410647	3.07372042849432	1.97807497316365	0.0479202494200508	0.358461532128944
743	evg13021	5075.00054113739	6.07316129322423	3.07106001715578	1.9775456224554	0.0479799888978212	0.358461532128944
744	evg1522606	514.225063787654	6.13364545317096	3.10787608624093	1.97358108334035	0.0484293964464601	0.361332768379435
745	evg11415774	822.294034679757	6.09413457537366	3.09103060446288	1.97155426626151	0.0486605123719156	0.362083785759388
746	evg1510398	351.963519181525	-6.16205570726498	3.12487182553403	-1.97193870702582	0.0486166039440919	0.362083785759388
747	evg177521	648.128647608149	6.10454513195929	3.09783632320629	1.97058349604508	0.048771535915977	0.36242409085621
748	evg150163	8813.66838664247	6.03320791931749	3.06621457183415	1.96764048241691	0.0491094183652046	0.364447033884025
749	evg155394	3065.63270419787	6.03963048672513	3.07047249046186	1.96700361442309	0.0491827940842581	0.364504258960903
750	evg1523000	1011.51642647452	6.05798302968024	3.08368679694874	1.96452604579509	0.0494691188361051	0.366137438212292
751	evg11897	2618.62004435829	-6.01967208483563	3.06992782319978	-1.96085133967786	0.0498963670921393	0.366348600169008
752	evg155314	32181.96899681	5.99835662148897	3.06232115286938	1.95876144991146	0.0501407301867933	0.366348600169008
753	evg1316979	597.203275749056	6.06842531999857	3.09716514840505	1.95934831667715	0.0500720089352806	0.366348600169008
754	evg11162313	7122.06367387504	6.00993205877486	3.06518416374486	1.96070830909954	0.0499130592385124	0.366348600169008
755	evg145345	997.459904218545	6.03748907446717	3.0825261076159	1.95861733646003	0.050157617749675	0.366348600169008
756	evg148068	53436.7393899937	5.99808285001607	3.06208589855517	1.95882253102248	0.0501335739927139	0.366348600169008
757	evg1618083	330.365523436064	6.13272212604329	3.12724028828394	1.96106520788289	0.0498714166900476	0.366348600169008
758	evg1374506	563.729493315076	-6.0748598614945	3.09778873886109	-1.96103103652186	0.0498754025045172	0.366348600169008
759	evg1985	2904.58549119343	6.0279445510969	3.06978293593318	1.96363869267013	0.0495720069350045	0.366348600169008
760	evg11364705	3394.12153125631	6.0180363603718	3.06854005597886	1.96120508469363	0.0498551039690846	0.366348600169008
761	evg16039	2827.97061314238	6.00612118405858	3.06852108138171	1.95733417655195	0.0503081918468625	0.366592485641402
762	evg11819297	327.457277452069	6.11978320944591	3.1267934297955	1.95720739052665	0.0503230902645916	0.366592485641402
763	evg11225678	425.946134661444	6.08359332040301	3.11049127336437	1.95583037718118	0.0504851391399905	0.366810219065559
764	evg11186830	659.307991019313	6.05042626024594	3.09267243335897	1.9563747505178	0.0504210243318078	0.366810219065559
765	evg156134	3442.20079140977	5.99533787913541	3.06650404416829	1.955105159746	0.0505706593851128	0.366951281368315
766	evg157903	6078.10290105175	5.98629231330791	3.06357505740263	1.95402175600137	0.0506986443262258	0.36739970581577
767	evg11288306	555.487349505947	6.05116496906192	3.09767128274556	1.95345613421531	0.050765570249464	0.36740505926307
768	evg12213	2902.25515429098	5.97594779951976	3.06574060907617	1.94926726084649	0.0512635162078888	0.370043925188545
769	evg11165214	909.665682756334	6.00720106736705	3.08139572970691	1.94950652052031	0.0512349648786666	0.370043925188545
770	evg11295127	610.806157480215	6.0176988613353	3.09159701110473	1.94646936186065	0.0515983847796911	0.370055082573728
771	evg11273160	481.264942635712	6.03667008287134	3.10103680213822	1.94666186441546	0.0515752864747899	0.370055082573728
772	evg11237905	481.264942635712	6.03667008287134	3.10103680213822	1.94666186441546	0.0515752864747899	0.370055082573728
773	evg11157955	300.932880805683	-6.08701612663823	3.12555976345337	-1.94749631659988	0.0514752609222276	0.370055082573728
774	evg11727428	42033.6634283007	5.959399569885	3.05889929355061	1.94821698852584	0.0513890048940248	0.370055082573728
775	evg13590	2386.54490037214	5.96310106673649	3.0658766484618	1.94499053630493	0.0517761173296653	0.370850615867061
776	evg15066	282.833105224965	6.0777474826239	3.13063583233892	1.94137798457484	0.0522124466472938	0.373220180666956
777	evg11261938	2235.67654831168	5.94998100930868	3.06520080531148	1.94113905979613	0.05224141242627	0.373220180666956
778	evg11268435	281.863689896966	6.07272072478613	3.13028529799668	1.93998953663187	0.052380961510476	0.373736140545826
779	evg11395971	1109.09800263426	5.95986996054626	3.0736986399705	1.93898968592558	0.0525025940782051	0.374123106197839
780	evg11150570	3424.39087639853	5.93188771821072	3.061031663675	1.93787205425018	0.0526388341852003	0.374133378440521
781	evg137880	6923.28952120623	-5.92666371184806	3.05804255667421	-1.93805795766742	0.0526161519563952	0.374133378440521
782	evg164106	746.67963909589	5.95283107274037	3.08036589816166	1.93250778301791	0.0532968623514883	0.377842762341139
783	evg11147337	371.143101490358	6.00932187355671	3.10877902184307	1.93301673465167	0.0532341363102446	0.377842762341139
784	evg11292249	307.099555564105	6.02580816465504	3.12009357661568	1.93129084647235	0.0534470947301433	0.378424518937532
785	evg1623	32509.4259727984	5.88613712531756	3.05280031744294	1.92811075512723	0.0538413515030877	0.378901693059942
786	evg1368757	4529.25077861354	5.89629236432	3.05677755813112	1.92892425182712	0.0537402666077481	0.378901693059942
787	evg1374558	803.452570062156	5.93802463303645	3.07740140530392	1.92955804296515	0.0536616217335249	0.378901693059942
788	evg11361141	707.387251172777	5.93874724354716	3.08027149356552	1.92799474200661	0.0538557801881272	0.378901693059942
789	evg1535693	550.804056096341	-5.95714408199999	3.08751341361697	-1.92943099638919	0.0536773787831052	0.378901693059942
790	evg117282	303.221894252111	6.00719270393026	3.1187718659918	1.92614046876427	0.0540868367121708	0.379760447258048
791	evg1371414	1135.33435076858	5.91034263933706	3.06884506073083	1.92591757562682	0.0541146665071367	0.379760447258048
792	evg1889	8950.92752295845	5.87372012106056	3.05305984638005	1.92387978507035	0.0543696536413893	0.381068115357768
793	evg16704	543.400725045151	5.93009127111108	3.08648713474026	1.92130762651312	0.0546929362347561	0.381729831463397
794	evg11431358	513.802490402021	5.93685994977323	3.08889994327657	1.92199814134338	0.0546059916248731	0.381729831463397
795	evg159172	1641.4125856858	5.88373161364879	3.06201476980712	1.92152293701033	0.0546658135224465	0.381729831463397
796	evg1479916	786.487801822186	5.90672885338544	3.07491412583778	1.92094107726541	0.0547391363438776	0.381729831463397
797	evg1374339	602.597194331413	5.91861916308893	3.0824011019516	1.92013270412524	0.0548411392705109	0.381961310025855
798	evg11178196	326.518929263253	5.961269532589	3.10988001019888	1.91688088062529	0.0552530665662573	0.384348085851246
799	evg1720	5638.62838550045	5.83668222052125	3.05093717213881	1.91307847104224	0.0557380074140831	0.387236144124625
800	evg1379593	1275.11656083543	5.85453346067719	3.06222424598079	1.9118565429561	0.0558945969747169	0.387838634758317
801	evg1536207	702.086534007969	5.86251147952916	3.07322843669957	1.90760680511765	0.0564420549388163	0.391148373240162
802	evg11423771	289.165371996136	5.93762366564698	3.11384937267619	1.90684357366455	0.0565408468846232	0.391344440220129
803	evg11268391	1286.2959042466	5.83280812298107	3.06015619790299	1.90604915101329	0.0566438290144539	0.391568984880739
804	evg1313684	904.190631130681	-5.84022813390951	3.06537788996608	-1.90522289373403	0.0567511034746017	0.391822606203376
805	evg1368076	16581.9321960125	-5.7954810500503	3.04552218771585	-1.90295151137839	0.0570468725699632	0.393375390852007
806	evg1516530	2030.64520644004	5.80885102457453	3.05350921784576	1.90235254265014	0.0571250808643866	0.393425960146662
807	evg1370522	400.772403272671	5.87700743603907	3.09183488116002	1.90081542576882	0.0573261928441434	0.393833782769604
808	evg11375073	1222.56665382701	-5.81558302236014	3.05874857944151	-1.90129488296223	0.0572633989438679	0.393833782769604
809	evg11286975	456.575918910939	5.85831470250106	3.08507096820177	1.89892380528146	0.0575744948820283	0.395050705921062
810	evg1632493	858.83351231479	5.81806163739684	3.06493267064237	1.8982673561235	0.05766087187465	0.395154937995287
811	evg11285525	396.410034296679	5.86094776815816	3.09063681011394	1.89635603542238	0.0579129812332978	0.396393290784261
812	evg11010489	1300.41456078094	5.78207973815047	3.05545178761169	1.89238127127185	0.0584401995606431	0.397582302984903
813	evg151680	392.532372984686	5.84652086169978	3.08956129082601	1.89234661861545	0.0584448134094183	0.397582302984903
814	evg11276726	478.903538594082	5.83366516272321	3.08100261506264	1.89343077289293	0.0583006063094084	0.397582302984903
815	evg11664303	530.657771633058	-5.82316420271995	3.07561351785134	-1.89333418159382	0.0583134422450804	0.397582302984903
816	evg11244696	1092.19989717867	-5.78996051791926	3.05790522290869	-1.89344014802782	0.0582993605806768	0.397582302984903
817	evg1604947	389.624127000691	5.83560520829419	3.08874801097163	1.88931087533375	0.0588501851555938	0.398387046095977
818	evg11287177	982.104594666488	5.78143353397534	3.05926828833723	1.88980925799014	0.0587834749319305	0.398387046095977
819	evg1356203	673.48878183202	5.80146396497899	3.06840653837371	1.89070903494223	0.0586631957188916	0.398387046095977
820	evg11272016	333.820611362423	5.85391497427666	3.09742767415991	1.88992789827268	0.0587676037801663	0.398387046095977
821	evg1102	133014.347345831	5.72939711060607	3.03908846958811	1.88523538157564	0.059398065917533	0.401606167975914
822	evg11371212	3684.48615511765	5.73111257608379	3.04326976815985	1.8832088551746	0.05967206946738	0.402967953301005
823	evg11136954	5975.36960940979	5.72476406792449	3.04113190497622	1.88244517068038	0.059775597732368	0.403176601473116
824	evg11274926	1317.28281477741	-5.73741056379752	3.05084260573746	-1.88059867559462	0.0600265320463241	0.404377766248962
825	evg11198779	376.537020072714	5.78543618070166	3.08501557875838	1.87533451063806	0.0607467184782109	0.405470694955376
826	evg11080	8181.46028964127	5.70185964987692	3.03847239525555	1.87655469859793	0.0605791512027511	0.405470694955376
827	evg11849204	459.542983072298	-5.77520230975485	3.07530532477748	-1.87792810789372	0.0603910006100267	0.405470694955376
828	evg11376406	378.475850728711	5.79297961603872	3.08557620396047	1.87743851816176	0.0604580164573911	0.405470694955376
829	evg11225833	11013.8677726009	5.70739991319715	3.0384734393836	1.87837742440657	0.0603295516243182	0.405470694955376
830	evg1369240	3013.93668640881	5.70382276789618	3.04180766965341	1.87514247688977	0.0607731252392133	0.405470694955376
831	evg1375168	1195.17086341476	5.72487247283048	3.05132714508943	1.87619098202684	0.0606290599387132	0.405470694955376
832	evg11837	15825.758919591	5.70026036220654	3.03744317356441	1.87666403500723	0.0605641548541645	0.405470694955376
833	evg11008355	2241.43332753628	-5.70456588676229	3.04335241005803	-1.874434872514	0.0608705107615844	0.405632899444844
834	evg145487	429.432289726987	5.76831892572318	3.07824913810366	1.87389605809383	0.0609447528923975	0.405640675426497
835	evg11145207	326.628419547238	-5.78533573744255	3.08945183793046	-1.87260913616248	0.061122378804347	0.406335718255006
836	evg1379118	345.969370101585	5.77864424348587	3.08793128450663	1.87136426010501	0.061294609177902	0.406993272184849
837	evg156121	7389.67177065427	5.67521839674166	3.03637311530963	1.8690780682146	0.0616119538167992	0.408611655480349
838	evg1375120	2022.59157898715	5.6804744028047	3.04219801155774	1.86722704479582	0.0618698883950495	0.409832637805393
839	evg1508307	1431.53416717417	5.68277128776773	3.04545320851956	1.8659854211092	0.0620434052288085	0.410492184058541
840	evg1519079	865.712621028327	5.68513134916398	3.05248660089378	1.86245906779717	0.0625384099010605	0.413274658762842
841	evg1374382	540.911133418333	-5.70423602178857	3.0636275779275	-1.86192214187059	0.0626140655340224	0.413282613292935
842	evg1975026	644.437389131254	5.67410804814887	3.05735560947245	1.85588749655718	0.0634695955426831	0.416997127189879
843	evg1372922	515.349814811567	5.68893648738801	3.0645549615373	1.85636627790621	0.0634013679423937	0.416997127189879
844	evg11141821	10914.1235617976	5.62591565671844	3.03147674152701	1.85583335661173	0.0634773144434242	0.416997127189879
845	evg11259364	464.393375813291	5.69939373577234	3.06875376532954	1.85723396909961	0.0632778741046258	0.416997127189879
846	evg1261858	409.074567839023	5.69693509214984	3.07285455342693	1.85395533472174	0.0637455503401301	0.418264243425605
847	evg153196	1076.8400591206	5.6415827004726	3.04513992995945	1.85265138227908	0.0639323426620991	0.418994609347476
848	evg11527960	892.433676826646	5.64066547153047	3.04787136651527	1.85069013525319	0.0642141440500554	0.419850074937406
849	evg11388434	1583.98091078337	5.62482008418826	3.03927495718736	1.85071116085978	0.0642111175608814	0.419850074937406
850	evg1368045	43338.0529378672	-5.55899672768261	3.02472597881733	-1.83785135136644	0.0660843123622397	0.42310728710818
851	evg11292971	418.799788258188	5.63655804066428	3.06598872876381	1.83841446897194	0.0660013546590194	0.42310728710818
852	evg11367032	730.839621879833	5.63241956549623	3.05073031692407	1.84625285763547	0.0648554992976011	0.42310728710818
853	evg11150295	1331.65332125116	5.60437145497365	3.03918131594836	1.84403984900942	0.0651773329624812	0.42310728710818
854	evg11431074	699.787264244705	5.62204262765714	3.050641841731	1.84290484407277	0.0653429049233573	0.42310728710818
855	evg11751217	495.961508251601	5.63251955847116	3.06018492855057	1.84058143216167	0.065682920805136	0.42310728710818
856	evg144895	6323.50764670458	5.58617505747997	3.02901042735402	1.84422443945158	0.06515043806691	0.42310728710818
857	evg1393692	510.996194833773	-5.6205378365416	3.05711805842966	-1.83850859833286	0.0659874960274143	0.42310728710818
858	evg11416985	15836.2855516156	5.56072974297672	3.02544887839629	1.83798502849743	0.0660646114599742	0.42310728710818
859	evg1369898	895.372989949824	5.60283676344948	3.0443330183141	1.84041520088109	0.06570730345233	0.42310728710818
860	evg1523585	472.17976557646	5.63977263066061	3.06237298273246	1.84163479186275	0.0655285883202271	0.42310728710818
861	evg11274131	490.396269845673	-5.63178587135456	3.05935323721052	-1.84084198021198	0.0656447188704777	0.42310728710818
862	evg11162552	2256.68668012248	5.57331749522024	3.03198096001626	1.83817694395757	0.0660363360433008	0.42310728710818
863	evg11280578	344.061606584771	5.65284191984199	3.07519764727082	1.83820442398516	0.0660322881538442	0.42310728710818
864	evg11297763	324.157525221623	5.68292669358768	3.08092706435066	1.84455086890719	0.0651028995810565	0.42310728710818
865	evg1387	37427.2744569646	5.58090917770667	3.02666237307354	1.84391533966813	0.0651954791903497	0.42310728710818
866	evg1367776	6899.14761468714	5.57411849828848	3.02777642214121	1.84099408976391	0.0656224248156903	0.42310728710818
867	evg11896403	572.153812917015	5.62708382293066	3.05575404615757	1.84147144630517	0.0655525012102919	0.42310728710818
868	evg11139777	1132.70570903723	5.57899642026598	3.03878756204717	1.83592841103625	0.0663682451396489	0.424435632223722
869	evg1276810	661.46429164959	5.59468785711929	3.04926381040978	1.83476675190247	0.06654025691883	0.424557432363707
870	evg11181430	341.638068264776	5.64244044049289	3.07443056777992	1.83527983998915	0.066464236576679	0.424557432363707
871	evg11894318	868.229360765872	5.55749630054562	3.04065420393384	1.82773045792436	0.067590014627395	0.42968245708029
872	evg158268	3353.64287405857	-5.52556364349951	3.02558224887917	-1.82628108872151	0.0678079323369364	0.42968245708029
873	evg11015427	3801.7766771825	-5.53126122474829	3.02560290140386	-1.82815174528747	0.0675267807936014	0.42968245708029
874	evg1827983	748.351232062168	5.56569696374206	3.04403544663481	1.82839426850136	0.067490400945694	0.42968245708029
875	evg1371943	3305.56903042705	5.52744497316397	3.02595123940553	1.82668012001736	0.0677478790181936	0.42968245708029
876	evg11338417	455.21499733649	5.58590635188586	3.05823034700007	1.8265158990935	0.0677725886006905	0.42968245708029
877	evg1866734	357.179780651931	5.59883940923474	3.06814008699206	1.82483173860673	0.068026424747577	0.430575466104675
878	evg1692796	6042.25928996704	-5.51364122775313	3.02274810096934	-1.82404919086212	0.0681446358628184	0.430832430153195
879	evg11211844	872.026190498295	-5.53421405821596	3.0378610449307	-1.82174693850824	0.0684933922649332	0.431654587708603
880	evg11290047	760.984698465329	5.54205075541174	3.04151790610969	1.82213320009692	0.0684347772621196	0.431654587708603
881	evg11143559	4697.08993146357	5.5066241486366	3.02287552533621	1.8216509751999	0.0685079610468887	0.431654587708603
882	evg1964997	472.695540379642	5.56177136736964	3.0547141694263	1.82071744159755	0.0686498194968872	0.432057990960568
883	evg1978977	329.035669000798	5.58710968623376	3.0703582710648	1.81969307584947	0.0688057583673177	0.432548997391824
884	evg1939189	1284.57153220266	-5.50752467667149	3.03046560923638	-1.81738563865745	0.0691580851867636	0.432792448658841
885	evg11283145	517.835487409928	5.54869253091871	3.05084153069469	1.81874164065652	0.0689508556467619	0.432792448658841
886	evg175789	582.879515803362	5.5262801094572	3.04566853346255	1.81447194556477	0.0696050980766481	0.432792448658841
887	evg11184267	771.679334212493	5.51582563396306	3.03882274597081	1.81511924026385	0.0695055870118875	0.432792448658841
888	evg11283546	6651.22582783304	5.47790732414206	3.01950773935645	1.81417230787081	0.069651202104775	0.432792448658841
889	evg14626	982.322064640768	5.50626486732388	3.03406924742467	1.81481186429664	0.0695528265080422	0.432792448658841
890	evg1588624	371.267370047089	5.55419650306618	3.062117726773	1.81384159547629	0.0697021165737713	0.432792448658841
891	evg160632	793.037538567638	5.51070985510739	3.03786121988523	1.81400974443315	0.0696762255660417	0.432792448658841
892	evg1368854	4509.27070546572	-5.47896878141902	3.02048652869949	-1.81393584422906	0.0696876034968853	0.432792448658841
893	evg136277	775.184796056798	-5.52464559212214	3.03891688904158	-1.81796534549667	0.0690694295949006	0.432792448658841
894	evg11662576	3195.02461589606	5.48817647394872	3.02265571408901	1.81568031329786	0.0694194256718909	0.432792448658841
895	evg11265128	282.27178647358	-5.57065817740351	3.07396233722584	-1.81220768710877	0.0699541117441114	0.433833779905168
896	evg11292141	522.796881028595	-5.52016353807462	3.04688237864928	-1.81174159421335	0.0700261334525367	0.433833779905168
897	evg1524822	855.173320977078	5.4936389068817	3.0350099961477	1.81008922997114	0.070281950877721	0.434933232243288
898	evg11390309	10730.7858287988	5.45730889564149	3.01693357316827	1.80889262666478	0.0704676861360143	0.435100773469648
899	evg11403997	5189.93809031983	5.45684078865853	3.01825732534338	1.80794418780636	0.0706151875099554	0.435100773469648
900	evg154284	1704.56121712535	5.46830101820929	3.02467531579019	1.80789686405752	0.0706225539355347	0.435100773469648
901	evg11324	1912.78040923363	5.46681228773383	3.023665261778	1.80800843163412	0.0706051883095258	0.435100773469648
902	evg1761216	3331.79392948983	-5.45692658229669	3.01960009939623	-1.80716863249137	0.0707359901239717	0.43531649798023
903	evg168472	926.058276275681	-5.47528631665304	3.03156580342549	-1.80609185869108	0.0709039923050788	0.435867177503314
904	evg1385809	1071.17890284853	5.46427053144007	3.0290720270005	1.80394209273756	0.0712403853312891	0.437337861628592
905	evg1375117	1093.02181486767	5.46232338463757	3.02863941220354	1.80355685877552	0.0713008043188392	0.437337861628592
906	evg1783782	589.211782574534	5.48202157854097	3.04120262143338	1.80258347138908	0.0714536547493949	0.43779165288509
907	evg11783666	292.16681939768	5.52994753837669	3.06982660962211	1.80138758359952	0.0716418117961669	0.438460526218878
908	evg1506553	290.712696405683	5.52259316858796	3.06929616219167	1.79930279671822	0.0719707959434918	0.439212295415408
909	evg1378691	608.146448609684	5.47082497783815	3.03941555587094	1.79995952421534	0.0718670295978858	0.439212295415408
910	evg1291434	290.227988741683	5.52013335709661	3.06911881324491	1.79860529780543	0.0720811387359821	0.439212295415408
911	evg149157	561.5523785874	5.47131424332328	3.04132970516347	1.79898753957332	0.0720206517828143	0.439212295415408
912	evg11139420	9483.84444675366	5.40834352603979	3.01285305172421	1.79509037885026	0.0726393014179823	0.442128028696513
913	evg11324253	708.151563089422	5.43593070362751	3.03297303409027	1.79227795385197	0.0730884529473482	0.442295234456774
914	evg164369	1214.94193377308	-5.42530784498397	3.02365214656705	-1.79428968082313	0.0727669443071234	0.442295234456774
915	evg1330105	418.377214872555	5.46151684798954	3.04869334347334	1.79142873115841	0.0732245217917088	0.442295234456774
916	evg11323207	752.32209479171	5.4329584604084	3.03157493851986	1.79212408420984	0.0731130917407279	0.442295234456774
917	evg11377767	6253.70340907538	5.39741500912702	3.0126342340759	1.79159320042137	0.0731981531212335	0.442295234456774
918	evg1333825	440.704834555699	5.4584551780431	3.04674643225309	1.7915685796033	0.0732020999797598	0.442295234456774
919	evg11718607	753.291510119709	5.43485922450601	3.03172859927102	1.79266020903482	0.0730272727013031	0.442295234456774
920	evg12764	1516.82401546176	5.40079039764419	3.01962402026777	1.78856386139267	0.0736850822806061	0.44459336058657
921	evg153690	5530.07226787717	5.38253821200023	3.0116165507273	1.78725880979116	0.0738956680849459	0.445371891759075
922	evg1510476	3254.30344045579	-5.38408245581038	3.01330375336941	-1.78677056695331	0.0739745783105508	0.445371891759075
923	evg1351777	281.503250789699	5.475124118685	3.06587998315842	1.78582467309911	0.0741276504780615	0.445809954283553
924	evg11143702	796.723069233713	-5.40097818996843	3.02703492552768	-1.78424706778926	0.074383527179723	0.446483819583741
925	evg167391	389.263687893423	5.43942848944035	3.04892844894517	1.78404596254865	0.0744161968656925	0.446483819583741
926	evg1347835	563.03756871858	5.41496588002734	3.03589500840636	1.78364728194926	0.0744809974661402	0.446483819583741
927	evg171874	344.040494298697	-5.43826074651743	3.05198961369657	-1.78187393630433	0.0747697917096347	0.447731514325979
928	evg11144839	1292.60947044151	5.37422241728094	3.01875857151464	1.78027566298038	0.075030857986795	0.448810660220581
929	evg11277649	747.021377626903	5.37843291974013	3.02663040458533	1.77703657228574	0.0755622227492676	0.448847824715463
930	evg11901409	382.962488261435	5.41533694408584	3.04710210555382	1.77720888782018	0.0755338776726761	0.448847824715463
931	evg1368397	14727.3736503527	5.34209228020931	3.0066003847922	1.7767882646561	0.0756030834280234	0.448847824715463
932	evg12807	5018.60011437759	5.35544713481131	3.00949425427933	1.77951731497615	0.0751549887227398	0.448847824715463
933	evg11161138	790.222494001192	5.37704801103643	3.02553276374593	1.77722352752811	0.0755314699111673	0.448847824715463
934	evg1372400	662.073267870321	5.3849994211205	3.02952038191372	1.77750889324562	0.0754845489312352	0.448847824715463
935	evg151947	490.722925365159	5.40073983758701	3.03802717737579	1.77771281238244	0.0754510343030345	0.448847824715463
936	evg11225469	1729.01407029959	5.35412634713389	3.01437522946454	1.77619769921111	0.0757003373665374	0.448945056326548
937	evg11525146	1681.9352926133	5.35074387455726	3.01428613620828	1.77512805114383	0.0758767462304287	0.449511012086563
938	evg11577923	527.62284210746	5.37930896481181	3.03407749976701	1.77296359938891	0.0762347387706504	0.450623068506466
939	evg11004770	801.401837412355	5.35732028215996	3.02347367163253	1.77190902385707	0.0764096602410554	0.450623068506466
940	evg1502705	779.558925393211	5.35697244513759	3.02390103194486	1.77154357518513	0.0764703531855685	0.450623068506466
941	evg156412	1780.00157643705	5.34266980413653	3.01313502083074	1.77312658317699	0.0762077339622756	0.450623068506466
942	evg11273796	1140.22486111068	5.34733777002138	3.01768962048419	1.77199727027042	0.0763950103525716	0.450623068506466
943	evg1368542	8749.86013962608	-5.32278590722357	3.0054868520368	-1.77102285562033	0.0765569011005001	0.450654674452679
944	evg1280751	271.324389845717	5.42077461865583	3.06198550501542	1.77034627034543	0.0766694744798629	0.450839250887414
945	evg1688959	692.187277316633	5.35536266559485	3.02587788275013	1.7698541954137	0.0767514329171828	0.450843602246859
946	evg11395691	3502.80764852219	5.31872720347891	3.0074042844263	1.768544133232	0.0769699809543656	0.45164943369734
947	evg1510451	352.879545954305	5.38404839533211	3.04693239468108	1.76703900773475	0.077221695802096	0.452647976132455
948	evg1710	21393.876747933	-5.29800019709782	3.00248426124471	-1.76453887385291	0.0776412964704771	0.454627464881454
949	evg1383004	703.366620727797	5.3335596891964	3.02354150022749	1.76401074329395	0.0777301704490954	0.454668257284435
950	evg11181889	868.415763600969	5.32428728607209	3.01916715859776	1.76349536358395	0.0778169785706795	0.454696892679833
951	evg1495372	1132.98531328988	5.31028241125565	3.01440002627658	1.76163825801679	0.0781304356607039	0.455091341398287
952	evg11360508	307.254891260019	5.37678241750968	3.05173347529273	1.76187811322348	0.0780898932689811	0.455091341398287
953	evg11757849	369.390673669459	5.36203929353676	3.04306939871461	1.76204962522435	0.0780609133381011	0.455091341398287
954	evg11308451	1497.55997745853	5.29741379363736	3.010462622107	1.75966768520439	0.0784641679328306	0.456556180498053
955	evg11241036	7837.95759009806	5.27728212158322	3.00173214117909	1.75807896020672	0.0787340751527857	0.457646964579176
956	evg11275686	526.684493918645	5.31633889649009	3.02810110833824	1.75566756402252	0.0791451883154804	0.45925611505374
957	evg11188418	648.532520417528	5.3059859037594	3.02251849667168	1.75548500682534	0.079176383013228	0.45925611505374
958	evg11200874	707.275349178973	5.29760594292834	3.0200863437662	1.75412400174028	0.079409261807656	0.4601261088667
959	evg11296266	566.451336463973	-5.29629388524111	3.02371952380015	-1.7515823949785	0.0798456419637413	0.461690790146592
960	evg11902072	7657.56704102986	-5.25545861095146	2.99981788187817	-1.75192588946801	0.0797865521567212	0.461690790146592
961	evg11250048	1163.13038987538	5.2691387169138	3.01037370829597	1.75032711134605	0.0800618853014722	0.461897733688031
962	evg141356	559.706749348952	5.29245092989051	3.02438533248661	1.7499261331026	0.0801310606271976	0.461897733688031
963	evg1249717	601.97766360517	-5.28762043898261	3.02161298918795	-1.74993305161944	0.0801298666579294	0.461897733688031
964	evg11153219	398.050560123774	5.30807561899259	3.03520347337585	1.74883682940991	0.0803192285786445	0.462502113941966
965	evg1192	67689.0144742804	5.23787506356363	2.9968610154307	1.74778711344772	0.080500897562561	0.463067857378006
966	evg1369226	1473.35566139776	5.25288574622388	3.00660366085518	1.74711612794677	0.0806171963497486	0.463256787719932
967	evg15158	594.183127771257	5.27516189903526	3.02142412675592	1.7459190361001	0.0808250215558153	0.463491420099515
968	evg11244479	435.435184530074	5.2928152070595	3.03094668832796	1.74625810062641	0.0807661129938064	0.463491420099515
969	evg150928	1641.82882505811	5.2410535657794	3.00466010913163	1.74430829958138	0.0811053452062486	0.464618958967891
970	evg11260973	1441.81859609863	5.2412712848677	3.00574751324573	1.74374968681516	0.0812027471938033	0.464697370796703
971	evg1561	35983.1363832079	5.22073642804585	2.99553525805945	1.74283925184974	0.0813616977813333	0.465127481343132
972	evg1513585	1433.09385814664	5.23228259248287	3.00499223085057	1.7411967121798	0.0816491033798926	0.466290301298131
973	evg1514382	427.195154242088	5.26454276860908	3.02875889522673	1.73818483105601	0.0821782510505655	0.468829878295672
974	evg1483289	1842.38589595995	5.20946703842092	3.00100165552239	1.73590941838854	0.0825798522010118	0.470637330151762
975	evg11684157	1432.64021762183	5.21138111671648	3.00311437207254	1.73532555575629	0.0826831576766265	0.470742777705593
976	evg1668265	21140.0047700273	5.19251599361669	2.99332181993411	1.73470021132943	0.0827939188628391	0.470890413532397
977	evg11327210	345.155290469501	5.26167341093693	3.03550644918015	1.73337579709575	0.0830288965230952	0.471743505219756
978	evg1704989	361.181710520656	5.24424573138146	3.03215532663401	1.72954389417876	0.0837117976424964	0.472720436127668
979	evg11371271	6846.92315406824	5.17730940433032	2.99321942573829	1.72967920754868	0.0836876055956227	0.472720436127668
980	evg1393897	304.377712415207	5.26084074696936	3.04031457011678	1.73036066684615	0.0835658566966211	0.472720436127668
981	evg11155133	936.49230653513	5.20267376006043	3.00693743829633	1.73022348047526	0.0835903547507654	0.472720436127668
982	evg1379246	516.051992449846	5.22810819746081	3.02017428509576	1.73106175470103	0.083440750712906	0.472720436127668
983	evg1373921	2127.40636895437	5.1896939073665	2.99833232675731	1.73086013883563	0.0834767126106399	0.472720436127668
984	evg11144257	1621.04852978451	5.18648037125236	2.99986752856027	1.72890313384655	0.0838264331036983	0.472794111732292
985	evg11251540	417.501000962106	5.23055580746958	3.02613216236623	1.72846244870536	0.083905347779995	0.472794111732292
986	evg11262560	702.975114481346	5.20394956834115	3.01146846746797	1.72804385121675	0.0839803628477824	0.472794111732292
987	evg11257402	604.424122993605	5.20170560761157	3.01414020049697	1.72576763574366	0.0843892244894748	0.474614574611018
988	evg1504459	299.530635775216	5.23707283527984	3.03856677537563	1.72353389687558	0.0847920208026927	0.476397274773023
989	evg11500761	138200.690701743	5.14593121860278	2.98886315090472	1.72170185076728	0.0851235419054838	0.477758940125186
990	evg11291060	2285.76280594911	5.15483060605165	2.99482808811398	1.72124424320394	0.085206512470534	0.477758940125186
991	evg11288782	1214.72687223357	5.16183684690818	3.00019363680527	1.72050123151541	0.0853413700128945	0.478032235057091
992	evg11283455	408.291555346122	5.1975092550017	3.02358170340913	1.71899084094253	0.0856160396821033	0.479087334954995
993	evg1105822	416.031496769906	-5.18252235221932	3.02060338677018	-1.7157242075931	0.0862125319373317	0.480799279867955
994	evg11178113	3726.34474903002	5.13436377088395	2.99094518922009	1.71663586126189	0.0860457258593082	0.480799279867955
995	evg11814509	1181.73568394244	5.14435453317169	2.99889096698644	1.7154189964903	0.0862684350114363	0.480799279867955
996	evg11381612	1163.77043323529	5.14536491846551	2.99914213024212	1.71561223010466	0.0862330385578246	0.480799279867955
997	evg13948	736.513144714836	5.15437958041845	3.00587065210211	1.71477091897279	0.0863872352766424	0.48097847845601
998	evg11233778	311.194686850378	5.19805702259098	3.03287625754767	1.71390343066421	0.0865464628994177	0.481382179914496
999	evg11243111	4819.92577240298	5.09862183791158	2.98687922548539	1.70700636115711	0.0878208700632271	0.481915795942398
1000	evg1920965	450.554323531596	5.14556451390107	3.01555494217276	1.70634082700334	0.0879446408376237	0.481915795942398
1001	evg11167553	455.886107835587	5.16301330274964	3.01691086578048	1.71135758809167	0.0870151214576694	0.481915795942398
1002	evg1295166	1666.79745303553	5.12543156769547	2.99400143089927	1.71190017305904	0.0869150667959694	0.481915795942398
1003	evg11204820	1058.91824211556	5.13003203675178	2.99860177513205	1.71080804370093	0.0871165542084138	0.481915795942398
1004	evg11362585	358.873695034245	-5.17062033702856	3.02380528645826	-1.70997132658791	0.0872711754157209	0.481915795942398
1005	evg11223	3487.04213214743	5.11981523904266	2.98969861133032	1.71248540559897	0.0868072518953712	0.481915795942398
1006	evg1311150	471.427820222742	5.15218844745302	3.01499207877953	1.7088563793304	0.0874775562695114	0.481915795942398
1007	evg1888595	650.595619630256	5.1309018375631	3.00588025672702	1.70695483497068	0.087830447475322	0.481915795942398
1008	evg1404477	541.349992395351	5.1371768245229	3.01023328283101	1.70657100026865	0.087901819132131	0.481915795942398
1009	evg155154	18732.9013368992	-5.09709662420185	2.98487580555213	-1.70764110678267	0.0877029560282085	0.481915795942398
1010	evg1371858	2061.54826092885	5.11632628219744	2.99179718416048	1.71011802179803	0.0872440508638996	0.481915795942398
1011	evg11365200	1441.03558360573	5.12180768913329	2.99481929816533	1.71022261418944	0.0872247154525627	0.481915795942398
1012	evg1378714	1088.54754389787	5.11980769465241	2.99736424537591	1.70810327858912	0.0876171806799787	0.481915795942398
1013	evg166313	1051.64762715557	5.11980746873451	2.99775477330727	1.70788068267709	0.0876584842287288	0.481915795942398
1014	evg11138054	376.269782382995	5.14875149137715	3.02119061844388	1.70421272327038	0.0883413530704251	0.482688147823157
1015	evg1534416	5053.53616587431	5.08714338447721	2.9857582234771	1.70380285465744	0.0884179245011655	0.482688147823157
1016	evg11271192	2663.6731141592	5.09304200158652	2.98841219473603	1.70426355860738	0.088331859767923	0.482688147823157
1017	evg11167851	339.854573304694	5.15404888015408	3.02517364691884	1.70372001137968	0.0884334077348496	0.482688147823157
1018	evg158448	2350.99323717764	5.09011575992502	2.98875398368832	1.70308957769869	0.088551306071217	0.4828568762292
1019	evg1841722	1342.51565925717	5.09482936660826	2.99301519709582	1.7022397251948	0.088710438709332	0.483249897228167
1020	evg11299420	1410.01429310978	5.08949998302791	2.99210860880483	1.70097434566751	0.0889478046253797	0.484018395777344
1021	evg1524171	636.348172583272	-5.10769684623399	3.00354061203665	-1.7005586093176	0.0890259020156132	0.484018395777344
1022	evg11179574	514.660003736215	5.11422176440148	3.00922252187104	1.69951598036745	0.0892220061802431	0.484136223173538
1023	evg1371526	534.926939191501	-5.11261877300027	3.00747350624218	-1.69997134218764	0.0891363161300198	0.484136223173538
1024	evg11903744	352.972747371854	5.13002462428273	3.02147882355272	1.6978522517827	0.0895356510944897	0.485363671118664
1025	evg1379939	759.872314004344	5.09073519023557	2.99949706170035	1.69719625841198	0.0896595622803662	0.485561200212988
1026	evg1503501	404.929668837311	5.1162520549284	3.01575482620213	1.69650795564556	0.0897897248176757	0.485792166143195
1027	evg147147	1034.22921839079	5.06918201769804	2.99335677652636	1.69347738881316	0.0903646352386585	0.487762138490295
1028	evg1373594	454.463051982772	5.09779988252637	3.01074919153074	1.6931997845807	0.0904174455965615	0.487762138490295
1029	evg11177231	314.618707637555	5.12437921106634	3.02508068020886	1.69396447658134	0.0902720335205208	0.487762138490295
1030	evg11140041	436.013093611622	5.09687552696205	3.01177439588523	1.69231650747996	0.0905856420406378	0.48819504754134
1031	evg11171164	1010.93218337965	5.06117087022162	2.99289448975771	1.69106224343757	0.0908249153750364	0.488890033000533
1032	evg11172793	1025.5044804388	5.05659432225754	2.9923120934652	1.68986194097215	0.091054370293113	0.488890033000533
1033	evg11761431	329.191004696713	5.10674366219533	3.02163933586073	1.69005731477898	0.0910169900778788	0.488890033000533
1034	evg11224562	718.685738257305	-5.06521557058171	2.99752986749036	-1.68979653064224	0.091066887790047	0.488890033000533
1035	evg1860435	1509.62790134307	5.04585802408706	2.98763991465139	1.68891103621362	0.0912364799966287	0.489327246822499
1036	evg11357861	2846.31320457584	-5.03325375935075	2.98272260312338	-1.68746961386223	0.0915130879491598	0.489864176669032
1037	evg12234	621.997867454306	5.06415678190806	3.00051008819131	1.68776529092115	0.0914562928429994	0.489864176669032
1038	evg11632622	1139.14354378888	5.0434386427351	2.98996892582003	1.68678630710247	0.0916444493356188	0.490094738210039
1039	evg11514965	2495.87106099794	5.02699377768556	2.98287087173759	1.68528709214865	0.0919331948796101	0.49116570238375
1040	evg11606610	874.511859821605	5.0404612207931	2.99283263685423	1.6841774440455	0.0921473810418664	0.491381875542151
1041	evg152359	651.142461572621	5.04962675225415	2.99830535504225	1.68416026865383	0.0921506994126066	0.491381875542151
1042	evg1986987	1653.41204127865	5.0175755778206	2.98443074041627	1.68125046759193	0.0927142745187897	0.493439058344968
1043	evg1325514	493.332866520253	5.0513623878492	3.0042643705818	1.68139742870597	0.092685744650145	0.493439058344968
1044	evg131791	474.882908149102	5.04876388736286	3.00494532826922	1.68015166195081	0.092927811448949	0.493628977371403
1045	evg165175	594.338463467172	5.03963451925465	2.99910283930855	1.68038069692087	0.0928832692899451	0.493628977371403
1046	evg11281127	437.498283742802	5.04128028190522	3.00634596029181	1.67687962346685	0.0935660234613206	0.496543973454867
1047	evg1302931	369.51494222619	5.04941216600225	3.0120719420515	1.67639162116531	0.0936615090452466	0.49657596629433
1048	evg154874	95216.597886513	4.98051057116236	2.97442497904746	1.67444484438042	0.0940432056858202	0.497440296481467
1049	evg1938099	70115.0665193764	4.98149678723506	2.97435268675985	1.67481711547184	0.0939701197079205	0.497440296481467
1050	evg11182726	602.60956089434	5.01708309963743	2.99672364144439	1.67418944818657	0.0940933726005298	0.497440296481467
1051	evg187373	599.701314910346	5.00988767123153	2.99614498247279	1.67211122977659	0.0945023906209405	0.499127279102608
1052	evg1956931	548.229101108888	5.00969921248613	2.99795005546432	1.67104158501741	0.0947134641942925	0.499291965567443
1053	evg11247564	1048.89471686749	4.99095859049395	2.9860988281228	1.67139765887504	0.0946431580413531	0.499291965567443
1054	evg11428743	1860.84822089403	4.97741863451919	2.98005889320869	1.67024170088125	0.0948715525093452	0.499650842485176
1055	evg1285818	388.664365062073	-5.01830333250408	3.00656839623109	-1.66911331163955	0.0950949256612013	0.50035254250742
1056	evg136274	1254.81463921251	4.97443539794505	2.98279217789189	1.66771102419237	0.0953731059113931	0.501341014123242
1057	evg162401	806.10594491936	4.98002790796645	2.98842565836719	1.6664386125929	0.095626085502613	0.501875635379861
1058	evg11278546	443.345842849975	5.00270065137333	3.00229860361043	1.66629017025732	0.0956556336213101	0.501875635379861
1059	evg11805611	557.954321528053	4.9900789993119	2.99573692840326	1.66572670383699	0.0957678607054006	0.50198998562387
1060	evg11181806	1683.65031928169	4.95432495434083	2.97864738008176	1.66328011414524	0.0962563774072573	0.504074670743099
1061	evg1326881	18697.1952423999	-4.93987360701994	2.97115947896531	-1.66260802962358	0.0963909227544917	0.504303498784339
1062	evg1371550	1836.07173338768	-4.94625667638848	2.97717955086734	-1.66139011499911	0.0966351217990297	0.50431970332867
1063	evg11278423	275.326319714442	5.01625506390393	3.01958321052389	1.66124087801959	0.0966650786956318	0.50431970332867
1064	evg155966	16068.6393856381	4.93530586158574	2.97086839527572	1.66123341896728	0.0966665761739695	0.50431970332867
1065	evg11198378	908.59673199746	4.95554428506888	2.98457225172728	1.66038677140449	0.0968366696459621	0.504672401712408
1066	evg166053	371.969547685369	4.99007625533738	3.00608406720521	1.65999225030879	0.0969160115700642	0.504672401712408
1067	evg12011	8745.87657611937	4.926064198985	2.97065330844823	1.65824271212524	0.097268486887951	0.506033149686051
1068	evg1373020	450.162817285146	4.96924436170832	2.9987067395336	1.65712915377687	0.0974933660718872	0.506560422814384
1069	evg1379192	723.096665818775	4.94777629170643	2.98709073240517	1.65638634207892	0.0976436051903065	0.506560422814384
1070	evg11191326	272.418073730447	5.00045913956137	3.01843653812463	1.65663881827649	0.0975925192833849	0.506560422814384
1071	evg1372062	301.137984217036	-4.98627070646451	3.01182569583167	-1.65556416938917	0.097810111321124	0.506950446259159
1072	evg11157089	7142.42049137182	4.91259644739719	2.96976199959971	1.65420543735806	0.0980857784653266	0.507904996512153
1073	evg11420758	890.662548429492	4.92584688707496	2.98211081604034	1.65179873953025	0.0985755857436718	0.509965588502444
1074	evg13790	1726.85174366981	-4.90581939309869	2.97394888267231	-1.64959775256475	0.0990252349805339	0.511814785267173
1075	evg1380	13597.7493191805	4.87985836282011	2.9661341474917	1.64519139060071	0.0999303484108258	0.51220070547414
1076	evg138022	339.727893038143	-4.94752094380671	3.00384456749637	-1.64706289977259	0.0995451178416662	0.51220070547414
1077	evg1941	2683.14196393521	-4.89487859885247	2.97071270440596	-1.64771187452517	0.0994118101550345	0.51220070547414
1078	evg11159040	723.688150593212	-4.91184165569621	2.98329923424983	-1.64644618927452	0.0996719301510384	0.51220070547414
1079	evg1309932	281.053834032118	-4.96400974839665	3.01225065756974	-1.64794046468948	0.0993648887563592	0.51220070547414
1080	evg11231130	1070.86189744337	4.90631422072451	2.97819083455246	1.64741431737761	0.0994729144938438	0.51220070547414
1081	evg11572	328.768431311079	4.94817030016016	3.00602603682486	1.64608364649652	0.0997465388450687	0.51220070547414
1082	evg11718225	753.540954899406	-4.91124638522932	2.98264437529856	-1.6466080991428	0.0996386246479021	0.51220070547414
1083	evg140753	279.506509622572	-4.95578938729388	3.01164967301352	-1.64553979558154	0.0998585429715066	0.51220070547414
1084	evg11146154	3004.23982978043	-4.87679079708805	2.96867365910188	-1.64275072207278	0.100434519624742	0.514243306527885
1085	evg1374272	350.528096765783	-4.92792189331667	3.00094279341788	-1.64212456969367	0.100564190786823	0.514243306527885
1086	evg11898506	10194.8164840317	4.86904454771083	2.96545954308426	1.64191906076275	0.100606779118949	0.514243306527885
1087	evg1390895	278.265632837619	4.94182599159222	3.01165343242123	1.6409012864469	0.100817907949892	0.514599014878865
1088	evg11175152	1783.87290373571	4.87472718665874	2.97114453589076	1.64069001954403	0.100861777731617	0.514599014878865
1089	evg11152889	3770.85068524999	4.85614559981794	2.96618912719533	1.63716654318993	0.101595675651815	0.515500544372235
1090	evg1513262	13270.4042943117	-4.85886425828487	2.96429513030685	-1.63912972382811	0.101186245845448	0.515500544372235
1091	evg11322918	2757.2153592977	4.8595840997649	2.96758154077947	1.63755705883265	0.101514126995591	0.515500544372235
1092	evg1293465	569.195799217582	4.89017550849451	2.98596230135818	1.63772178445461	0.101479744128037	0.515500544372235
1093	evg1293159	662.446073540516	4.88654347770328	2.98285257616662	1.63821152836965	0.101377575576803	0.515500544372235
1094	evg11839164	631.362648766205	4.88763403209071	2.9837866023148	1.63806420616639	0.101408300767433	0.515500544372235
1095	evg11321163	1825.19732373237	4.85744105356813	2.96945533658291	1.63580202528246	0.101881028031124	0.516476334795221
1096	evg153415	457.495566523499	4.8868420434142	2.99044805791261	1.63415045129569	0.10222726354907	0.516941872691508
1097	evg11333162	1433.74626806949	4.85249599143467	2.97067636959301	1.63346503883877	0.102371227883315	0.516941872691508
1098	evg156203	1986.9467143751	4.85114790399191	2.96839596182606	1.63426576722859	0.102203058380677	0.516941872691508
1099	evg11179180	837.798345914402	4.86196483205804	2.97705631523064	1.63314506587739	0.10243849035501	0.516941872691508
1100	evg1773443	1190.41065417899	4.85667632953195	2.972639597194	1.63379251696585	0.10230242412101	0.516941872691508
1101	evg11300251	638.664330865375	4.86795202384865	2.98175295810796	1.63258059679684	0.102557234812186	0.517071035824202
1102	evg11279088	546.38347187044	4.87118279736593	2.98500006243542	1.63188700016026	0.102703293084936	0.517337549831653
1103	evg11174819	271.479725541631	4.90503433960952	3.00896939249705	1.63013766502257	0.103072404788501	0.517791575578804
1104	evg1527916	1166.74504053994	-4.84376228236669	2.9713897636906	-1.63013359659371	0.103073264459481	0.517791575578804
1105	evg1737014	983.017308613317	-4.8491300348707	2.97360092360894	-1.63072657005551	0.102948027553819	0.517791575578804
1106	evg1463736	268.675238755748	-4.89689673859699	3.00735587161329	-1.62830637531769	0.10345993834304	0.519264120924243
1107	evg11431067	1736.94976975917	-4.82635024059813	2.96680208135031	-1.62678537639473	0.103782688527558	0.520413463429518
1108	evg1375818	598.37146047508	4.845330472493	2.98081486541682	1.62550533704999	0.104054927564741	0.521307674108195
1109	evg11375074	687.583914370467	-4.83549216037968	2.97704632078053	-1.6242582880309	0.104320695513724	0.5217829324669
1110	evg11150200	1291.25187151817	-4.82133821154536	2.96847863029024	-1.62417817745044	0.104337786892138	0.5217829324669
1111	evg1372522	1414.3890286487	4.81622735851739	2.96751490623101	1.6229833752156	0.104592958791411	0.521869218922467
1112	evg1514533	5171.07251515413	-4.80675543190541	2.96097157670037	-1.62337101434183	0.104510117106591	0.521869218922467
1113	evg13496	1143.36294363189	4.81598347865449	2.96933503000977	1.62190639654382	0.104823391733398	0.521869218922467
1114	evg11163227	3552.06112595128	4.80406298291199	2.96175348308057	1.62203336987898	0.104796203273837	0.521869218922467
1115	evg1529862	771.78490219297	4.82477075778849	2.97476760694205	1.6218983783907	0.104825108826977	0.521869218922467
1116	evg11157455	1523.82287405117	-4.79910759672572	2.96521779533954	-1.61846715080036	0.10556196058045	0.522279883574056
1117	evg1370025	1830.68444373227	4.79994651754672	2.9642878200088	1.61925791589714	0.105391781432718	0.522279883574056
1118	evg11747319	413.80974248521	4.84371475159545	2.98888909504634	1.6205735969338	0.105109118554444	0.522279883574056
1119	evg154858	45761.8848769834	4.79058941972703	2.95771775452411	1.61969120021657	0.105298627447649	0.522279883574056
1120	evg11172081	1050.59737697295	4.81243204800747	2.96986051783878	1.6204235919839	0.105141315419666	0.522279883574056
1121	evg151981	412.840327157212	4.84021309813723	2.98861587473177	1.61955008639966	0.10532895904274	0.522279883574056
1122	evg11215995	2064.17479896421	-4.79558447007978	2.96307708892129	-1.61844742008572	0.105566209578471	0.522279883574056
1123	evg11177661	410.416788837216	4.83142159911219	2.98793007959495	1.61697947087408	0.105882712353148	0.523379284303051
1124	evg1478020	464.343608097853	4.80946645400259	2.9827376234325	1.61243363017224	0.106867611622691	0.527777679819892
1125	evg11233276	1101.64701738878	4.78023062646377	2.96645226745688	1.61143015139827	0.107085999889751	0.528386120344897
1126	evg11245727	843.975581728438	-4.7835954768258	2.96941119433729	-1.61095758174152	0.107188968170007	0.52842447807434
1127	evg164400	1077.86527471364	4.76766782223015	2.96552804401438	1.607696083621	0.107901756739406	0.529194705216616
1128	evg11145	3424.06723551632	4.75548620354879	2.95755442098	1.60791164815592	0.107854530373064	0.529194705216616
1129	evg11164141	1878.29076640732	-4.75908564902866	2.96031967444162	-1.60762558520857	0.107917205243237	0.529194705216616
1130	evg11631056	297.465426316396	-4.81875855398929	2.99576563306572	-1.60852321049494	0.107720636979026	0.529194705216616
1131	evg11167654	504.182837963331	4.79443468136255	2.97946124438861	1.60916161953514	0.107581006300989	0.529194705216616
1132	evg11221829	13539.9445371441	4.75099937434351	2.95479799044033	1.60789312491562	0.107858587843691	0.529194705216616
1133	evg11896682	888.723721048547	-4.76587416828373	2.96716306325815	-1.60620568087366	0.108228725583209	0.529980730870173
1134	evg11921101	742.702442353021	4.76736208560821	2.97002969689292	1.60515636951225	0.108459396553507	0.529980730870173
1135	evg11225187	1222.68488983414	-4.75629217719897	2.96306568498015	-1.6051929598823	0.108451346321694	0.529980730870173
1136	evg141716	9079.8211545748	4.74474170520725	2.9546375882611	1.60586250038187	0.108304124463817	0.529980730870173
1137	evg1266808	912.722930422917	4.75962686894212	2.96660975942299	1.60439938344566	0.108626046838643	0.530172811322667
1138	evg1370991	725.221899309869	4.76135619910431	2.96982586843836	1.60324423384729	0.108880743092747	0.530172811322667
1139	evg1279	54910.6334523495	4.73427123706709	2.95272325927508	1.60335758598298	0.108855729460587	0.530172811322667
1140	evg11247198	541.113821844815	4.77370389773053	2.97604277563112	1.60404411415699	0.108704329098226	0.530172811322667
1141	evg1645284	536.751452868823	4.76159741443622	2.97506829858532	1.60050020253331	0.109487662031176	0.532660834298912
1142	evg1367138	533.843206884828	4.75346961373886	2.97441423289256	1.598119576343	0.110016367650216	0.53429646266522
1143	evg11251890	942.383299344413	4.73786993056701	2.96425019900391	1.59833671670465	0.109968060189324	0.53429646266522
1144	evg11376277	616.914620263779	4.74501076840628	2.97091476004681	1.59715479966565	0.110231205394925	0.534871871632192
1145	evg140263	1008.94358500821	4.73071811761065	2.96284741988509	1.59667962847514	0.110337138891647	0.534918303919242
1146	evg11063	16412.5076524469	4.69861176992397	2.95003674502868	1.5927299135653	0.111220793858612	0.535461081274205
1147	evg1968884	2223.93136091817	4.70698592770825	2.9549210232741	1.59293121225042	0.111175623375295	0.535461081274205
1148	evg11195488	347.311591099778	4.75793141386596	2.98563985974859	1.59360526968132	0.111024473461789	0.535461081274205
1149	evg11286757	2200.11855110384	4.70982149812682	2.95522660930819	1.59372600506916	0.110997417027597	0.535461081274205
1150	evg1372376	319.621119973461	4.76380270214361	2.98888833610086	1.59383763006624	0.110972406835638	0.535461081274205
1151	evg1916312	778.21037038169	4.72425554555586	2.96539750227142	1.593127242448	0.1111316490342	0.535461081274205
1152	evg1766013	7536.49988730232	4.70649925413276	2.95149873341038	1.59461334028577	0.110798727576615	0.535461081274205
1153	evg1901122	404.14665634441	4.75404985497301	2.98092307621842	1.59482473496229	0.110751434158364	0.535461081274205
1154	evg1530779	997.310601072231	4.7133536405533	2.96138807778952	1.59160282838428	0.111473974174388	0.536188051630034
1155	evg1528471	760.245119674539	4.71675817557491	2.96503084019812	1.59079565434123	0.111655571272745	0.536188051630034
1156	evg11217880	870.037588851809	4.71188450658447	2.96281563879041	1.59034009571656	0.11175816532804	0.536188051630034
1157	evg11321911	1478.25853830279	4.70256924969078	2.95693835206649	1.59035079186022	0.111755755651308	0.536188051630034
1158	evg11249137	4279.99372407728	-4.69138437359	2.95117280093486	-1.58966779990107	0.111909705514114	0.536451446726122
1159	evg11536281	516.626283966665	-4.71852395265495	2.97123004366695	-1.5880708943127	0.112270308985208	0.536921512301999
1160	evg11290289	534.843689352009	4.71635383570081	2.97089202271973	1.58752112147892	0.112394667140141	0.536921512301999
1161	evg1844871	452.741691301056	4.72413545762421	2.97523278401477	1.58782044988408	0.112326945843318	0.536921512301999
1162	evg11172534	811.263692951181	4.70701331763822	2.9632541440982	1.58846089088005	0.112182157891015	0.536921512301999
1163	evg11225664	3526.63917201298	-4.68086424311375	2.95075206426272	-1.58632922765855	0.112664645484359	0.537064508674534
1164	evg1380692	574.198211553488	4.70888710598316	2.96883165940087	1.58610781822956	0.112714853649042	0.537064508674534
1165	evg1478259	287.083572207153	4.74576973546981	2.99090634242428	1.58673298061989	0.112573133366917	0.537064508674534
1166	evg144533	1242.19353937228	4.68705017061772	2.95689911129476	1.58512346691645	0.112938284747976	0.53736228311537
1167	evg11649120	1610.44076144157	4.68295246431673	2.95458207096877	1.58497965256428	0.112970957376263	0.53736228311537
1168	evg11144465	1195.56840221081	4.68052183784585	2.95663920263231	1.583054785203	0.113408977978609	0.538062595520732
1169	evg1807804	728.081586708387	-4.69051435051134	2.96283335468101	-1.58311784329711	0.113394607385997	0.538062595520732
1170	evg11675344	298.747623282315	4.73235306241852	2.98813435903082	1.58371495181141	0.113258600735045	0.538062595520732
1171	evg11426738	12084.7218287123	4.66424119337252	2.94723083904448	1.58258427931106	0.113516248974771	0.538111612347529
1172	evg11549982	1954.9373079749	4.66228039375165	2.95157018339264	1.5795932686895	0.114200041783548	0.539497296064501
1173	evg11907209	6346.85354503998	4.65112312016861	2.94685597261879	1.57833404936831	0.114488887545304	0.539497296064501
1174	evg1724677	729.192762039411	4.68228337859129	2.96244496297869	1.58054695938834	0.113981661639269	0.539497296064501
1175	evg1373660	1642.55573582224	4.66215637785114	2.95258183478471	1.57901004569145	0.114333752872603	0.539497296064501
1176	evg11391675	1939.39559558774	4.66076104745644	2.95147693460806	1.57912839934674	0.114306608871601	0.539497296064501
1177	evg1383013	281.751787903162	4.7177060994387	2.98882820903441	1.57844672543519	0.114463017970044	0.539497296064501
1178	evg11177887	497.943772609708	4.69025708073962	2.96990452527527	1.57926190583682	0.11427599570875	0.539497296064501
1179	evg1344318	348.31207356696	4.70112489400452	2.98004171788026	1.57753660487293	0.114672106327982	0.539902342855492
1180	evg1321834	454.711589096236	4.68454291698464	2.97137559205791	1.57655697566669	0.114897499105143	0.540505099603939
1181	evg11353607	2160.98149887664	4.64520113910472	2.94952695887279	1.57489699327243	0.115280222808715	0.541846330915475
1182	evg11149326	1036.75832469126	4.64990016964493	2.95520247382802	1.5734624652035	0.115611772954125	0.542042216309131
1183	evg1307089	318.198064120647	4.69057119256429	2.98187519640404	1.57302733468551	0.115712488979701	0.542042216309131
1184	evg144893	2178.97781672298	4.6391206511968	2.94894210211603	1.57314741712561	0.115684687612209	0.542042216309131
1185	evg11364933	862.841779471894	-4.65402485109422	2.95729074954854	-1.57374612279997	0.11554615421715	0.542042216309131
1186	evg1380811	490.188449985722	4.66672659526395	2.96802018421857	1.57233654274916	0.115872522470331	0.542334209302534
1187	evg11237929	368.24722206929	4.66919378033047	2.9753249985501	1.56930546498477	0.116576779528602	0.545170769303511
1188	evg11166896	1234.04671050184	4.62800160455644	2.95160370424275	1.56796171447541	0.116890067548491	0.545716370867683
1189	evg14226	642.102530272895	-4.64232301683038	2.96026220129376	-1.56821345582209	0.116831325166748	0.545716370867683
1190	evg1390611	331.351227630498	-4.6605674922022	2.97679561845204	-1.56563234080065	0.117434714187	0.547798402060535
1191	evg11877764	3140.85198579571	-4.60350638703597	2.94421533429845	-1.56357666282344	0.117917018981148	0.5491253123862
1192	evg1990023	2691.68028922694	4.60486880693598	2.9449670153033	1.56364019800803	0.117902089067521	0.5491253123862
1193	evg11304976	285.175808690339	4.6626928818107	2.98294461214069	1.56311748559909	0.118024963552597	0.549167286404416
1194	evg1670843	387.212955243623	4.63733597941538	2.97087952042854	1.56093033982962	0.118540187808156	0.551102665429709
1195	evg173651	545.870112052129	-4.62021447628411	2.96098157089615	-1.56036583330905	0.118673454107345	0.551260538702824
1196	evg11163096	450.380287259426	4.62540915728256	2.96599158787874	1.55948154950454	0.118882448158774	0.551482749246652
1197	evg11356834	282.752270370343	4.64989172720469	2.98199423214103	1.55932284411769	0.118919987542468	0.551482749246652
1198	evg11814337	1356.56584749982	4.58789825478215	2.94721443506069	1.55668966608046	0.119544183334918	0.55266673114757
1199	evg11195469	447.472041275431	4.6156831813749	2.96521906339738	1.55660781975633	0.119563626087571	0.55266673114757
1200	evg1210	9617.15021506144	4.57460384392605	2.93951211735003	1.55624595555335	0.119649617319639	0.55266673114757
1201	evg1255282	511.608788619233	4.6107963839861	2.96186796132233	1.5567190854543	0.11953719531095	0.55266673114757
1202	evg1518592	766.701655002442	4.59662255626734	2.95384826798578	1.55614714746393	0.119673105897925	0.55266673114757
1203	evg11179779	484.887732820914	4.60929559496205	2.96283718821233	1.55570330131543	0.119778661199071	0.552694387627631
1204	evg141744	515.501532942752	-4.60411584234641	2.96056164628788	-1.5551494589276	0.119910478015083	0.552843075964891
1205	evg1492311	896.696513646813	-4.58485471500142	2.95052692099762	-1.55391048370818	0.12020577066643	0.553744591675813
1206	evg1535902	519.879886046401	4.59685749143154	2.96023895730899	1.55286703462964	0.120454903773333	0.554177267611916
1207	evg1316737	570.413751659044	4.59303305279599	2.95813051093727	1.55268100437554	0.120499362638729	0.554177267611916
1208	evg11238346	1715.15059290587	-4.56945781048559	2.94381749936658	-1.55222183829969	0.120609152470456	0.554223017685017
1209	evg132	182767.911148014	4.55736871796234	2.93703007362877	1.55169290191557	0.120735721898033	0.554345733875917
1210	evg11922505	985.37931230735	4.57357287404793	2.9487631110146	1.55101400209604	0.120898328448704	0.554398218441866
1211	evg11000658	2361.94244258786	4.56195881452475	2.94165942113966	1.55081134877176	0.120946900114052	0.554398218441866
1212	evg11630593	289.084537141515	4.61331257835366	2.97759347251909	1.54934265571543	0.121299370858371	0.555555121810906
1213	evg1367601	154670.304585978	4.54187797374435	2.93566641100985	1.54713694877272	0.121830225921592	0.557526450198482
1214	evg11843608	456.827473936728	-4.57293527447124	2.96012049504666	-1.544847678371	0.122383111615304	0.557764932783042
1215	evg11197719	1546.16104496478	4.54669442314831	2.94256575185127	1.54514624534314	0.122310893196865	0.557764932783042
1216	evg11524795	1135.84832006445	-4.54897059779953	2.94492255990263	-1.54468258681475	0.122423058839899	0.557764932783042
1217	evg1810273	771.6108659208	4.55610705639938	2.95003303149614	1.54442577684925	0.122485219431189	0.557764932783042
1218	evg165410	516.502015409934	-4.57167098129395	2.95748959627613	-1.54579444237109	0.122154219686949	0.557764932783042
1219	evg1326880	1011.16201991685	4.55493912437322	2.94679870864112	1.54572455560552	0.122171104232359	0.557764932783042
1220	evg135752	408.148586213135	4.56856727487065	2.96294846737036	1.5418989986435	0.123098139338878	0.559131854015689
1221	evg1535271	507.762194446423	4.56140899770316	2.95738026554969	1.54238163108028	0.122980882627116	0.559131854015689
1222	evg1529521	2156.02252024285	4.53373027541588	2.93953931104852	1.54232680555605	0.122994198226532	0.559131854015689
1223	evg1675834	964.536882755387	4.5414205690951	2.94605104158315	1.54152813545777	0.123188300749629	0.559131854015689
1224	evg181190	406.209755557138	4.56140755292676	2.96238526025549	1.53977526627761	0.123615142888803	0.560610831842928
1225	evg149113	2602.34569012112	-4.52147969126881	2.93754180289368	-1.53920522486347	0.123754202482429	0.560783328963237
1226	evg12730	310.720235503215	-4.56403182513432	2.96946382478516	-1.53698852534919	0.124296119340736	0.561477244656834
1227	evg11287349	379.488699758819	4.55613399327074	2.9636405400963	1.53734365947184	0.124209175327534	0.561477244656834
1228	evg11594340	529.33425121112	-4.54020483239676	2.95408553490122	-1.53692395794104	0.124311931847099	0.561477244656834
1229	evg11752336	318.744906063012	4.56799417743768	2.9698790555114	1.53810781249174	0.124022256112574	0.561477244656834
1230	evg1368091	15513.7652917959	-4.5028262319516	2.93273418465281	-1.53536800420413	0.124693458426538	0.56206933109746
1231	evg11230160	1511.74680082084	4.51281477512524	2.93965565941274	1.53515081287676	0.124746787229701	0.56206933109746
1232	evg1976620	879.04193105644	4.52382655605968	2.945462552242	1.53586286561894	0.12457201736771	0.56206933109746
1233	evg1964387	291.539142600694	4.55921925415558	2.97199060188262	1.53406247357159	0.125014284183789	0.562700317412758
1234	evg1372136	2126.97112754208	4.50462732416058	2.93698988126653	1.53375650113511	0.12508956794944	0.562700317412758
1235	evg11324033	483.495744107283	4.52582207532396	2.95503493142246	1.5315629697634	0.125630316296521	0.564675211143308
1236	evg1708010	4378.49342415569	4.48453004951679	2.93276158923625	1.52911510638158	0.126235911045109	0.566938140947735
1237	evg11302382	527.728410087936	4.51061694560124	2.9518642068784	1.52805706139552	0.126498371161566	0.567657605754125
1238	evg1966308	7299.22900102955	4.47495950737511	2.93099356522529	1.52677220464357	0.126817665549211	0.56773782123876
1239	evg11022635	718.580170276829	-4.49380540975151	2.94490645885745	-1.52595862467394	0.127020169059163	0.56773782123876
1240	evg1837912	1304.4321798637	-4.48543638131199	2.93804607256286	-1.52667326193402	0.126842279379378	0.56773782123876
1241	evg1873773	586.048665463749	4.50281607058865	2.94924416377579	1.52676951128519	0.126818335522727	0.56773782123876
1242	evg155810	4645.85931783479	4.4734801189313	2.9316443225882	1.52592866892594	0.127027629972715	0.56773782123876
1243	evg11842093	1381.1119020916	4.47797368185522	2.93713309278779	1.52460700294822	0.127357149653815	0.568752644994632
1244	evg11921797	296.901994043867	4.52260853771542	2.96778760697055	1.52389899030948	0.127533945741412	0.569084351133906
1245	evg148966	2604.83678251647	4.46341511021013	2.93242765100401	1.52208874059755	0.127986846827012	0.570646575692164
1246	evg1165	67136.9484356632	4.45344676141556	2.92790004110428	1.52103784244489	0.128250341129109	0.571362474805527
1247	evg11403494	707.748899410006	-4.47091406498893	2.94300604736867	-1.5191657757504	0.128720773574169	0.572481573524714
1248	evg1371681	1164.40414258188	4.46181713913611	2.93701082933295	1.51916945439029	0.128719847854094	0.572481573524714
1249	evg11141771	1092.48100547491	4.46094302180464	2.93749345662339	1.51862228382031	0.12885759874492	0.572481573524714
1250	evg11423828	293.024332731874	4.50281157615657	2.96630070969641	1.51798890835225	0.129017194826052	0.572481573524714
1251	evg1692889	1169.09407801864	-4.45744362706042	2.93637180424216	-1.51801063496822	0.129011717675217	0.572481573524714
1252	evg1525479	2003.24640466557	4.44934372704432	2.93231045394347	1.51735083884474	0.129178128926984	0.572737854371954
1253	evg11240833	1553.22655651341	4.44717234687392	2.93354930460087	1.51596986622967	0.129526972205142	0.573826195299876
1254	evg1869530	475.28678095848	4.46187427842131	2.94937357704623	1.51282099804048	0.130325133564331	0.574416033721729
1255	evg1382692	868.956271530006	4.444060340953	2.93828603467018	1.51246689005614	0.130415129518035	0.574416033721729
1256	evg12272	3973.11011479357	4.42786866602551	2.92793461405357	1.51228399868376	0.13046162993548	0.574416033721729
1257	evg11193315	1470.63985079846	4.43492296839636	2.93280000719701	1.51218049560597	0.130487951454351	0.574416033721729
1258	evg11162812	406.271889835504	4.47035272037201	2.95371707647929	1.51346679611593	0.130161129153734	0.574416033721729
1259	evg11153931	1575.13160281092	4.43439265652844	2.9323063475114	1.51225422278673	0.130469201721377	0.574416033721729
1260	evg11256592	3860.95474735623	-4.43054339176907	2.92819013643631	-1.51306547229927	0.130263028964566	0.574416033721729
1261	evg1244108	324.138824645368	4.47739615812072	2.96057530920142	1.51233989698051	0.13044741634129	0.574416033721729
1262	evg146489	369.816867894873	-4.46721698380927	2.95515003707223	-1.51167180270654	0.1306173753221	0.574530150881914
1263	evg11247286	3521.15143598541	4.42337155088938	2.92785151737449	1.5107909416308	0.130841723336732	0.57506128760269
1264	evg11017003	1245.14521905838	4.43040505723541	2.93360657934798	1.51022467989559	0.130986103254376	0.57524039490905
1265	evg11240869	402.87893618751	4.45770546550969	2.95272021340778	1.50969449975925	0.13112139540374	0.575379340621471
1266	evg11266531	828.14762633653	4.43392410389152	2.93791653788444	1.50920696579227	0.131245900651605	0.575470769760712
1267	evg11223154	15830.2238419102	4.41095518543629	2.92456802480093	1.50824160971142	0.13149270137859	0.576097857421115
1268	evg1692003	26377.4283222679	-4.40608370102678	2.92388739002815	-1.50692660601555	0.131829470829086	0.577117817486008
1269	evg11918506	731.442264087237	4.42693699010722	2.93884648368215	1.50635190190697	0.131976860965239	0.57730776612927
1270	evg11199920	399.485982539516	4.44494635712574	2.95171526664012	1.50588588518748	0.132096470565772	0.577375990638267
1271	evg1383533	1498.64944412613	-4.40887031671793	2.93016421245489	-1.50464956809508	0.132414195307502	0.578290404704634
1272	evg158685	1365.24081773636	4.40893828261978	2.93096519895181	1.50426156004736	0.132514032567879	0.578290404704634
1273	evg1602689	282.360764123893	4.44692609979263	2.96211774463502	1.50126581154544	0.13328682397733	0.579383258028748
1274	evg1255	78091.4674211943	4.38775063164949	2.92203844638798	1.50160605760452	0.13319887799581	0.579383258028748
1275	evg1989785	496.707119591991	4.41925942172661	2.94447665557596	1.50086413942452	0.133390705055078	0.579383258028748
1276	evg153898	4515.78362761085	4.39220302925697	2.92445092130763	1.50188980681989	0.133125569535014	0.579383258028748
1277	evg11921986	2740.26899017026	4.3954226998566	2.92614397192184	1.50212113348947	0.133065827892934	0.579383258028748
1278	evg11912811	1153.83377539144	4.40253511672436	2.93169987702817	1.50170048142416	0.133174479518014	0.579383258028748
1279	evg11158332	315.414086693384	4.43623923170775	2.95743690278567	1.50002836156172	0.133607056051421	0.579869247960468
1280	evg11263089	337.288065851711	4.42958603043268	2.95478013161897	1.49912542832947	0.133841096011094	0.580337927540618
1281	evg11694441	285.447270147293	-4.43623225096612	2.95984549326994	-1.49880534678353	0.133924137124758	0.580337927540618
1282	evg1625627	538.03153958865	4.40561951740523	2.94168728345699	1.49765052940225	0.134224071211089	0.581183946406206
1283	evg11365639	469.986063793673	4.40767531216762	2.94450858461546	1.49691372448257	0.134415708593614	0.581219860882068
1284	evg1870357	14939.4183243477	4.37246450257029	2.92118177873565	1.49681356168899	0.134441776503797	0.581219860882068
1285	evg11151457	3102.52568399939	4.36720569627176	2.92319895166941	1.49398168529641	0.135180406298793	0.583958315458834
1286	evg11274601	2060.90791610521	4.36447344766004	2.92453688671763	1.49236395939548	0.135603757848179	0.585331617274683
1287	evg1947631	3400.09878854236	4.35072882249837	2.92144934389812	1.48923644066789	0.136425118057422	0.585751070883762
1288	evg11353518	364.524896453212	4.39819746878114	2.94960936334729	1.49111184804145	0.135932132185295	0.585751070883762
1289	evg11876190	1114.05667980433	4.36454080800382	2.92854585325766	1.49034402283604	0.13613380283076	0.585751070883762
1290	evg139230	705.268050231283	4.37187390547054	2.93426472620822	1.48993847297481	0.136240414397804	0.585751070883762
1291	evg11012349	819.206024612771	-4.36924323964554	2.93182777932988	-1.49027963731356	0.136150724293044	0.585751070883762
1292	evg11407734	551.665488458992	4.38045886296172	2.93889254405681	1.49051344929917	0.13608928282183	0.585751070883762
1293	evg11226966	1023.16780952303	4.36193392328101	2.9290814882103	1.48918148601806	0.136439584696938	0.585751070883762
1294	evg1481060	832.634263869254	4.35926413047117	2.9310032588772	1.48729419432345	0.136937127210706	0.58743276131888
1295	evg1375094	329.132792721855	-4.38565016398561	2.9505537418479	-1.48638206509634	0.137178090971919	0.587718318541461
1296	evg1945347	295.025297666237	4.39231077490393	2.95531575423881	1.4862407743078	0.137215446015084	0.587718318541461
1297	evg158364	3870.24018803194	4.33606892194057	2.91979171059674	1.48506104260923	0.137527654668105	0.588575003453094
1298	evg1860499	3852.75964498879	4.33349778594227	2.91957297313873	1.48429165011878	0.137731564517274	0.588575003453094
1299	evg11182863	1293.95772398931	4.34060605917551	2.92516447265659	1.48388444470387	0.13783957926302	0.588575003453094
1300	evg11288055	348.013768738058	4.37612130811026	2.94875969158081	1.48405491319106	0.137794353084111	0.588575003453094
1301	evg11217882	367.691634403778	-4.36965563599667	2.94602225862778	-1.48323917893003	0.138010875275632	0.588853473216782
1302	evg1963029	955.420340368276	-4.33583662605817	2.92713393357205	-1.48125665734982	0.138538193515383	0.590649394933863
1303	evg11575854	445.325092570808	-4.34803088436808	2.93952160746935	-1.47916275672875	0.13909682075027	0.591687715510946
1304	evg149241	1097.60768636754	4.3269642952444	2.92525616944955	1.47917448749749	0.139093686299588	0.591687715510946
1305	evg11284452	322.746835931737	4.36298892048059	2.94966908731234	1.47914521640664	0.139101507609761	0.591687715510946
1306	evg162160	535.67013554702	4.33594061262957	2.93526409952862	1.47718926325092	0.139624911039607	0.593459327091011
1307	evg11251512	5526.18736816066	4.30482159058612	2.9162537055929	1.47614783389051	0.139904210106784	0.593518565444025
1308	evg11254714	341.712569106069	4.34847881655226	2.94662240248892	1.47575027356041	0.14001094440446	0.593518565444025
1309	evg11158039	341.449253719859	-4.34665048495909	2.94579660500135	-1.47554331401543	0.140066532288178	0.593518565444025
1310	evg11479903	1498.18735279179	4.31449814913609	2.92178677045058	1.47666427706863	0.139765652453345	0.593518565444025
1311	evg1504025	277.060046959085	4.35661245508429	2.95396322324642	1.47483638956627	0.140256535299569	0.593870348930515
1312	evg1325418	1296.47446372685	4.30552008923935	2.92196815651852	1.47350000363088	0.140616262865946	0.594717918504101
1313	evg1381722	1423.35596970082	4.30371735208668	2.92114726460844	1.47329694884916	0.140670983065373	0.594717918504101
1314	evg11253117	3796.6888916608	4.28996958529798	2.9157139733581	1.47132730593499	0.141202622167317	0.596511229566801
1315	evg143520	316.930343963747	4.33546475454923	2.94756488848653	1.47086321033473	0.141328113738521	0.596587345522836
1316	evg11177756	464.231706104049	4.31698534917672	2.93624093696551	1.47024220486421	0.141496167833959	0.59684287815069
1317	evg11315736	272.212970319094	4.32989537299941	2.95197431151631	1.4667794892752	0.142436051007152	0.598080574236537
1318	evg11713370	404.156309733791	-4.31065176591886	2.93814313270594	-1.46713470761	0.142339414197872	0.598080574236537
1319	evg11202324	619.804165671519	4.30149456889107	2.92963851430055	1.46826802962005	0.142031431536803	0.598080574236537
1320	evg11243074	378.189912462737	4.31829415336811	2.94104153143168	1.4682873761616	0.142026178519619	0.598080574236537
1321	evg11185386	638.769898845851	4.29579341235845	2.92865455943646	1.46681464992753	0.142426483339595	0.598080574236537
1322	evg1999931	387.915132881903	4.31408117542738	2.94000950066167	1.46736980763378	0.142275483150807	0.598080574236537
1323	evg1320551	461.220910051903	-4.2990008724547	2.93420449299558	-1.46513335478734	0.142884538029415	0.598182305199499
1324	evg154981	54811.4770005201	-4.26458099971792	2.91113349404076	-1.46492114100839	0.142942434150492	0.598182305199499
1325	evg154252	1043.25829372127	4.2803043814644	2.92146065171315	1.46512477549695	0.14288687828059	0.598182305199499
1326	evg11659544	13645.3173297617	4.26849961425402	2.9119856776987	1.46583812102653	0.142692392967165	0.598182305199499
1327	evg1367521	111909.344696983	4.26167817946923	2.91077929187329	1.4641021362793	0.143166043681928	0.598182305199499
1328	evg11714102	437.025942641731	4.29764180264277	2.93569928658842	1.46392439521183	0.143214607027587	0.598182305199499
1329	evg1381351	354.377102648413	4.30890785831121	2.94183992789023	1.46469827180617	0.143003256661906	0.598182305199499
1330	evg11522126	1140.99520557693	4.27017629330721	2.91975959390983	1.46250955120214	0.14360162895472	0.598447929675412
1331	evg11145755	400.545886111516	-4.29705073284443	2.9370681203222	-1.46304088186182	0.143456192750366	0.598447929675412
1332	evg1369061	3373.79609546264	-4.26108691065422	2.91338352236627	-1.46259044782176	0.143579478579513	0.598447929675412
1333	evg142859	2569.83829527766	4.26092589447647	2.91430525996199	1.4620726088701	0.143721313833444	0.598497384163126
1334	evg11167927	436.52585377753	-4.28296137159376	2.9338381860079	-1.45984921459545	0.14433151931043	0.600052578178612
1335	evg11158175	2166.83509053342	4.25557932997855	2.91450976489985	1.46013555392043	0.144252822916911	0.600052578178612
1336	evg11160809	1205.6787948631	4.25940010051612	2.91833517847265	1.45953080781671	0.144419067635854	0.600052578178612
1337	evg11831674	416.472770731795	-4.28219335206021	2.93478563972615	-1.45911622780729	0.144533120501305	0.60007730134835
1338	evg11924878	820.640840826007	4.25853228325682	2.9219338077429	1.4574362608667	0.144995993803567	0.601099896641973
1339	evg11166519	1497.88904796289	4.25009538766058	2.91596291190671	1.45752724436454	0.14497089650369	0.601099896641973
1340	evg11835	2204.82869116045	4.23899347530442	2.91294224295112	1.4552274373315	0.145606307428105	0.603179561592097
1341	evg1989783	540.125705940561	4.25840898351204	2.92789322505945	1.45442769123713	0.14582776728752	0.603427742626486
1342	evg1965460	641.740279108212	4.25308286778738	2.9246365862629	1.45422610377106	0.145883630085524	0.603427742626486
1343	evg11540682	563.48729021494	-4.25115681974788	2.92611458670142	-1.45283333710461	0.146270033472823	0.604575544160567
1344	evg1503055	495.106711366005	-4.25001247210929	2.92826055273693	-1.45137783867524	0.146674677246992	0.605796974254502
1345	evg14317	5764.91810851131	4.21527657287346	2.90684019611711	1.45012325703495	0.14702415069429	0.606788892568033
1346	evg1289376	1069.8478458334	-4.22543639955681	2.9147127350584	-1.44969222823674	0.147144363954016	0.606833851640966
1347	evg1511297	2190.38066265802	4.20793945976152	2.90895259660521	1.44654796529591	0.148023568852474	0.609247195439244
1348	evg1882086	269.820499138281	4.25704164058118	2.9439495186124	1.44603078743949	0.148168566716444	0.609247195439244
1349	evg11359692	2978.06138233209	4.20483903050385	2.90755810377634	1.4461754092008	0.148128009109611	0.609247195439244
1350	evg11257368	861.057979773033	4.22036310836274	2.9166544145438	1.44698771555452	0.147900364172668	0.609247195439244
1351	evg152554	1022.02435792286	4.20372543180766	2.91356747887829	1.44281039045167	0.14907389137399	0.612138513696953
1352	evg1956088	436.603369256097	4.22387682194907	2.92766668780731	1.44274511833605	0.149092284366471	0.612138513696953
1353	evg1362161	511.002528847101	-4.21117766055993	2.92303678580348	-1.44068582407606	0.14967346156477	0.61407049899929
1354	evg11389187	590.752772970753	4.20264576515835	2.9202396835983	1.43914411846492	0.150109694263498	0.615405400928122
1355	evg11161418	903.413949376056	4.18965759977498	2.91363944104744	1.43794648738995	0.150449238146863	0.616342229485782
1356	evg11140161	3903.08207317675	4.17484714820286	2.9044175840452	1.43741284694615	0.150600720559996	0.616507816982697
1357	evg148224	1916.7757036253	4.17456064065285	2.90689831594056	1.43608760504653	0.150977414642875	0.617594420547234
1358	evg11234999	854.334206755411	4.1730546791923	2.91288289692751	1.43262013162081	0.151966425347857	0.6211823469116
1359	evg13369	1811.79924394884	4.16074535791018	2.90607187680093	1.43174206774625	0.152217652287096	0.621751425935005
1360	evg11715492	308.955441119388	-4.19490401648777	2.9334543305242	-1.4300219276767	0.152710725729371	0.623306793032159
1361	evg1304891	337.443401547626	4.18921917579393	2.93107253799627	1.42924445624869	0.152933984172164	0.623759402012991
1362	evg11348	4857.85633436046	4.14769830835463	2.90324357413262	1.42864289627983	0.153106898261441	0.624006161710177
1363	evg1504556	519.79905119178	4.17112697404322	2.9212345058069	1.42786447501964	0.153330870525161	0.624436888303208
1364	evg11155808	692.429480416769	4.16256363043843	2.91599385626909	1.42749396453266	0.153437563618371	0.624436888303208
1365	evg11913669	355.43971939396	4.18130439155774	2.93037658278801	1.42688295290006	0.153613635303283	0.62469545023335
1366	evg11250569	1541.49403714656	4.14398942802579	2.90688062169305	1.42557950164882	0.15398975664101	0.624851709878836
1367	evg11906189	4357.21757834906	-4.13835924524491	2.90247714381835	-1.42580252666545	0.153925351390276	0.624851709878836
1368	evg11218539	1793.38035271687	4.14517521262983	2.90617622624547	1.42633305413314	0.153772227746883	0.624851709878836
1369	evg11847200	937.529888691094	4.14886989466924	2.91116221067431	1.42515929873528	0.154111158648364	0.624887539559582
1370	evg11231424	695.853501203946	4.14876957645938	2.91450311512169	1.42349121362533	0.154593807394631	0.626024807555172
1371	evg11314309	362.256693829131	4.16851270312984	2.92853866106613	1.42341050796041	0.15461718810271	0.626024807555172
1372	evg1372103	2395.9525124587	4.12988826420589	2.90335748265838	1.42245255325034	0.154894916074946	0.62619564045853
1373	evg1493700	3556.25518974097	4.12806314476471	2.90194299904901	1.42251696401946	0.154876230383928	0.62619564045853
1374	evg11226081	1081.50043146177	4.13389962605727	2.90834579410522	1.42139206226304	0.155202812808478	0.62619564045853
1375	evg151677	1718.0642619619	4.12975426112362	2.9048309716225	1.42168487649281	0.155117752440079	0.62619564045853
1376	evg11246096	5737.34557192839	4.12241127402684	2.9004080408551	1.42132114376964	0.155223419432704	0.62619564045853
1377	evg11431199	520.799533658962	4.14557955464119	2.91853549140849	1.42043143447967	0.155482116754179	0.626279819124717
1378	evg11159055	1039.69130380111	4.12873637639998	2.9081536582004	1.41971053171753	0.155691970771583	0.626279819124717
1379	evg11313547	2844.37526848587	4.11956716766852	2.90172046259354	1.41969814831387	0.155695577444084	0.626279819124717
1380	evg182335	350.107935089969	4.15828795504402	2.92831976164484	1.42002523409817	0.155600334825616	0.626279819124717
1381	evg148073	771.506205606557	-4.12986857000477	2.91102740059603	-1.41869793776561	0.155987098708688	0.626998106395314
1382	evg11149197	5623.2528680535	4.10699456022451	2.8980133764618	1.4171758465928	0.156431521645633	0.627906764938952
1383	evg1816131	2281.28189950225	4.11077469150287	2.90073584625658	1.41714892681726	0.156439390364001	0.627906764938952
1384	evg1367955	20812.2199326646	4.09823829656487	2.89615993163408	1.41505938667294	0.157051084654871	0.629552868312526
1385	evg150787	7170.35829375669	4.0980639669733	2.89700469289269	1.41458658214369	0.157189745177655	0.629552868312526
1386	evg11241912	8833.10374774432	4.09784031369896	2.89674230334741	1.4146375081289	0.157174805533865	0.629552868312526
1387	evg11516932	691.293873423617	-4.11134647791751	2.90995004462159	-1.41285809545646	0.15769745237766	0.630676194631405
1388	evg11290837	390.978714561812	4.1283487852795	2.92193434738007	1.41288211659552	0.15769038816254	0.630676194631405
1389	evg11430541	910.870967171141	4.10487007930824	2.90648191494296	1.41231571344176	0.157857021684836	0.630859846920462
1390	evg1749788	723.637173747812	4.10608136780345	2.90922980426567	1.41139808267566	0.158127268001224	0.631485226384743
1391	evg1770638	296.634756354149	4.13358295644778	2.92995585138741	1.41080042366182	0.158303469547881	0.631734406513505
1392	evg1296794	425.517227262483	4.11547666689149	2.91947402843931	1.40966373627634	0.158638997393397	0.632200625117852
1393	evg12985	2477.39576657348	4.08658852337494	2.89904429677515	1.40963300489088	0.158648076164505	0.632200625117852
1394	evg11247199	476.113227153491	4.0959188489027	2.91485282598209	1.40518890435666	0.15996511268292	0.636535011113183
1395	evg11220598	1557.20556858875	-4.07443688637662	2.89949480333965	-1.40522303460715	0.159954966568249	0.636535011113183
1396	evg11218728	2258.14020018703	4.07016229971439	2.89737039260587	1.40477803946002	0.160087291271828	0.636564866654668
1397	evg11322035	490.716591351832	4.08330989756465	2.91360605641093	1.40146259257663	0.161075786169019	0.6395791766983
1398	evg11263571	1090.41157224885	4.0674395150249	2.90200157187952	1.4015979710137	0.161035333234936	0.6395791766983
1399	evg180252	317.085679659662	4.09436085982946	2.92481844068627	1.39986838255464	0.161552735591958	0.640182504697689
1400	evg11317113	7285.38301180707	4.05228697560966	2.89364611650983	1.40040862373915	0.161390989071247	0.640182504697689
1401	evg11181515	407.551976555332	4.08392596337907	2.91751021622153	1.39979834198084	0.161573714480537	0.640182504697689
1402	evg11277118	407.549263381785	-4.07799410056823	2.91657923785324	-1.39821131812275	0.162049618999846	0.640696178823464
1403	evg1812083	6051.03196392673	4.04758862914534	2.89356149480498	1.39882585402531	0.161865211331148	0.640696178823464
1404	evg11429379	1977.1092904984	4.05170620414328	2.89701880454449	1.39857780618733	0.161939625537388	0.640696178823464
1405	evg1321536	652.672897463328	-4.06320842037899	2.90709365702402	-1.39768748439239	0.162206934244441	0.64086170248462
1406	evg11290132	366.712264222672	4.06821411001326	2.91767848312415	1.39433256047361	0.163217202802098	0.641157321560266
1407	evg11263760	6822.05858675266	4.03998927069617	2.89190285346278	1.39700034040171	0.162413468756082	0.641157321560266
1408	evg11747741	1561.69220612147	-4.03693244903088	2.89586211519375	-1.39403476009795	0.163307108200912	0.641157321560266
1409	evg11351103	766.224189018005	-4.04993630051277	2.90294076392851	-1.39511503329198	0.162981153516246	0.641157321560266
1410	evg11280017	709.61171863102	4.05646154217319	2.90477434568958	1.39648077937366	0.162569764630292	0.641157321560266
1411	evg11838	3536.58094491503	4.03202114283772	2.89231606607877	1.39404582719208	0.163303766397218	0.641157321560266
1412	evg11200519	2521.42332914278	4.04083426063253	2.89420687824354	1.39618017323104	0.162660245655547	0.641157321560266
1413	evg11234333	4616.36001569509	4.03380607540384	2.89190784342456	1.3948598274235	0.163058113395031	0.641157321560266
1414	evg11421	5839.68705586018	4.03022596719398	2.89114863876608	1.39398781271725	0.163321284937167	0.641157321560266
1415	evg11144350	2337.61355650663	4.03253224303057	2.89365226939531	1.39357872598605	0.163444856438072	0.641188973913595
1416	evg11170679	3125.60494757253	4.02807050445346	2.89225097500012	1.39271126166818	0.163707121733332	0.641311385138831
1417	evg1754623	6002.68546608355	4.02618638279441	2.8907051000751	1.39280426173179	0.163678989339061	0.641311385138831
1418	evg11247289	1448.00759227309	4.02944002028743	2.89566899158019	1.39154027342349	0.164061655980926	0.642247004478222
1419	evg11286659	1258.31919339058	4.02702733636822	2.89634707541894	1.39038148105428	0.164413066917962	0.643169087006067
1420	evg1496666	468.873679332687	4.04281409472003	2.90978209067252	1.38938723544952	0.164715029673729	0.643896570224557
1421	evg11293787	424.125238548851	4.04402462163505	2.91189519605831	1.38879470219575	0.164895186692486	0.644147207128775
1422	evg162947	630.525648065682	-4.03065581336412	2.90341029455905	-1.38824878485742	0.165061301624789	0.644342676033194
1423	evg149294	364.864223274405	-4.04483040065848	2.91484149559471	-1.38766735919314	0.16523835973499	0.644580558600793
1424	evg1380626	369.166869681851	4.04065037756409	2.91464288835735	1.38632777061801	0.165646840736877	0.644814595322865
1425	evg11004049	448.453823166357	4.03469176597974	2.90980143294273	1.3865866310676	0.165567847204784	0.644814595322865
1426	evg1480648	421.897756453334	-4.03628243365676	2.91075827380533	-1.38667730329252	0.165540184485806	0.644814595322865
1427	evg1326721	507.320920484534	4.02291835561137	2.90774645761839	1.38351758457867	0.166506219280444	0.647705692519794
1428	evg11390424	14175.0265460149	-3.99391406089179	2.88813348289507	-1.38287031556737	0.166704633706097	0.648023404553602
1429	evg159981	462.572479700698	4.02210156388876	2.90940203279122	1.38244956130385	0.16683370738138	0.648071315377217
1430	evg13157	1484.12449652249	3.99333442102618	2.89354372169554	1.38008435507108	0.167560673704392	0.648625732031437
1431	evg1237055	426.095136344031	4.01888796861179	2.91079989278554	1.380681639632	0.167376869018812	0.648625732031437
1432	evg1491738	382.316110888193	4.02131645481126	2.91343517022721	1.38026632475149	0.167504659419464	0.648625732031437
1433	evg151097	1121.22775933344	3.99849535150219	2.895939973356	1.38072452754208	0.167363676787562	0.648625732031437
1434	evg1375331	311.410046578567	-4.03238457065976	2.91917581662122	-1.38134351062383	0.16717336587405	0.648625732031437
1435	evg140945	3306.42866710754	-3.98570473110408	2.88951621590321	-1.37936749036663	0.1677814773846	0.649027861297503
1436	evg11282651	374.086035453316	-4.01344109336267	2.9127836233201	-1.37787134658083	0.168243013011157	0.649135138691152
1437	evg11473	2387.00397051911	3.98450610486945	2.89051739496973	1.37847504803242	0.168056666524848	0.649135138691152
1438	evg11165080	811.381627494585	3.99234508565447	2.89850064030559	1.3773828544794	0.16839391095573	0.649135138691152
1439	evg1957488	346.323475195525	4.0194226941337	2.91572399525709	1.37853332505819	0.168038686171202	0.649135138691152
1440	evg11143991	570.096746253887	4.00043723029891	2.90388152766585	1.37761723134569	0.168321497956922	0.649135138691152
1441	evg1774220	378.923157240199	4.00766013333939	2.91246844338193	1.37603555583446	0.168810625507923	0.650289925187009
1442	evg1718655	3315.72828640359	3.97248923102362	2.88847477297026	1.37528957088265	0.169041688496716	0.65072844164027
1443	evg11373711	1276.95555459683	3.9752955196944	2.89303711647487	1.37409074258205	0.169413513056568	0.650896784391531
1444	evg11393336	822.107330380932	3.9798531211636	2.89731096736424	1.37363685361816	0.169554449690174	0.650896784391531
1445	evg1475368	8278.76588238814	3.96496812862804	2.88623310905256	1.37375186924163	0.169518727983862	0.650896784391531
1446	evg135453	308.876716510859	4.00989730089898	2.91804528210201	1.37417240420973	0.169388165709431	0.650896784391531
1447	evg11152	14896.3212686353	3.96246825154573	2.88554655518838	1.37321237961695	0.169686332249362	0.650952888953842
1448	evg150061	1091.82739297221	-3.97128427519081	2.89373694648838	-1.37237224690035	0.169947585221811	0.651055241936697
1449	evg1524237	794.385792115432	3.97645704683345	2.89740784445697	1.37241881719924	0.169933095538877	0.651055241936697
1450	evg1504932	272.884080818191	4.00601313645137	2.92153711930239	1.37120049236545	0.17031246476587	0.651105021980264
1451	evg11490555	1176.76403728199	3.96842131963194	2.89306568353985	1.37170107896628	0.170156512395851	0.651105021980264
1452	evg14494	1091.14481702631	3.96880909231214	2.89369630113251	1.37153615282947	0.170207881533261	0.651105021980264
1453	evg1372815	1122.29037607899	3.96440993096039	2.89310224137166	1.37029721047149	0.170594143491323	0.65170576030371
1454	evg11525075	2531.16091612488	3.95638746748176	2.88799228848276	1.36994391683791	0.170704409202233	0.65170576030371
1455	evg11789100	685.438469709428	3.96456440861884	2.89820185017023	1.36793936846944	0.171331055488632	0.653648583517109
1456	evg169731	574.036541844246	3.9645147250919	2.90073022471942	1.36672989832254	0.171709982781803	0.654196305201746
1457	evg1848086	270.272330880733	-3.99060403899131	2.91982141822149	-1.36672880542881	0.171710325469095	0.654196305201746
1458	evg1234	57398.8128388705	3.93601993329903	2.88183340540128	1.36580411828176	0.17200045344351	0.654852206491719
1459	evg11362642	324.21121524057	-3.97463986858198	2.91303856492517	-1.36443091294402	0.172431984183641	0.655065643559085
1460	evg137001	3346.63767490574	3.93960505286177	2.88575011671857	1.36519272061628	0.172192485685547	0.655065643559085
1461	evg1636506	3288.77106005474	3.93620324059789	2.88551722081117	1.36412398172809	0.172528548168507	0.655065643559085
1462	evg1530102	377.984809051384	3.96860119466371	2.90915084420543	1.36417855491012	0.17251137588094	0.655065643559085
1463	evg11299325	394.042296241721	3.96423061072746	2.90781122347123	1.36330397885841	0.172786728577774	0.655149679190728
1464	evg11234759	544.092951105374	-3.95482962729487	2.90043981614092	-1.36352756064314	0.172716304540539	0.655149679190728
1465	evg11305982	301.606101550872	3.97337175591101	2.91554160126847	1.36282457920762	0.172937802781989	0.655274910063358
1466	evg12700	2118.18245307947	-3.9302223835062	2.88644617341087	-1.36161291338474	0.173320077745037	0.656275410342908
1467	evg11378403	2543.01137003514	3.92776995580873	2.88561754090387	1.36115403380117	0.17346501689577	0.65627635800472
1468	evg11597045	366.805465640221	3.95780437468757	2.90893356714744	1.36056884192397	0.173649983727608	0.65627635800472
1469	evg11383645	450.001147575904	3.95062860065153	2.90382836555303	1.36048970645658	0.173675008090242	0.65627635800472
1470	evg1534528	406.706829784065	3.94745347761525	2.90440003376816	1.35912871220217	0.174105805938731	0.65725963764659
1471	evg11761603	497.688901482917	3.94061176856868	2.89981203349124	1.35891972412583	0.174172027918958	0.65725963764659
1472	evg11148869	288.231247574557	-3.95580313878289	2.91345041342931	-1.35777259861672	0.17453585222725	0.657815399455098
1473	evg11279504	355.626122229057	3.94640609554093	2.90740493329258	1.35736376118469	0.174665656869988	0.657815399455098
1474	evg11284174	339.083927374721	3.94818449303579	2.90877691394017	1.35733492455688	0.174674815131835	0.657815399455098
1475	evg1731	11653.47286664	3.89401907353057	2.87869766877847	1.35270164552672	0.17615096454589	0.659091183068324
1476	evg11277440	587.732624992954	3.91163628011088	2.89443833473192	1.35143189377126	0.176557122900846	0.659091183068324
1477	evg11653488	360.988973672231	3.93324749991541	2.9058021406383	1.35358407405241	0.175869110697175	0.659091183068324
1478	evg1944113	1910.68563995426	3.8971561141224	2.88281116413302	1.35185965789557	0.176420215138129	0.659091183068324
1479	evg144892	819.808060617668	3.91218929527485	2.890271778775	1.35357142674416	0.175873147958977	0.659091183068324
1480	evg11018502	564.599674675925	-3.92384696012874	2.89586630980508	-1.35498208147352	0.175423266026612	0.659091183068324
1481	evg1298549	533.712604314769	3.92299067093729	2.89699251462976	1.35415975399531	0.175685415852015	0.659091183068324
1482	evg1541	70888.6922339383	3.89070347281306	2.87776715482864	1.35198689243666	0.176379508444546	0.659091183068324
1483	evg1369331	6193.78425279222	3.89778631494216	2.8796969350469	1.35354046028413	0.175883033334899	0.659091183068324
1484	evg11273360	295.304901918883	3.94095058213319	2.91192595751298	1.35338282622374	0.175933361039442	0.659091183068324
1485	evg151894	2931.39251000478	3.9078343378132	2.8821721525182	1.3558643033862	0.175142347050855	0.659091183068324
1486	evg11141660	7946.41176058065	3.89403967594244	2.87905035623132	1.35254309377199	0.176201642758116	0.659091183068324
1487	evg11216870	1404.17879910181	3.89925621116219	2.884653018214	1.35172451818014	0.176463458636516	0.659091183068324
1488	evg11224641	621.08636591249	-3.90845286114443	2.89307114060922	-1.35097018745325	0.176704982850888	0.659199838578818
1489	evg14209	2455.18608143374	3.88894839744935	2.88105841826271	1.34983323239742	0.177069482382659	0.659672950809492
1490	evg149755	5925.87151717075	3.8857723223782	2.87868799259243	1.34984143206115	0.177066851626336	0.659672950809492
1491	evg1212572	471.452553348598	3.91036553957129	2.89798977286724	1.34933724617752	0.17722866731783	0.659823160483753
1492	evg14283	7335.40866868518	-3.88234285203412	2.87808345707197	-1.34893338221117	0.177358364674297	0.659863459991301
1493	evg1125	26071.2196671855	3.87661116252723	2.87672441851476	1.34757821693908	0.177794080631738	0.660630578563684
1494	evg11429024	7066.04630910227	3.87705193204537	2.87767150567039	1.34728787646738	0.177887535162613	0.660630578563684
1495	evg1832987	356.141897032239	3.91245921375114	2.90417988019172	1.34718212202918	0.177921584390688	0.660630578563684
1496	evg14388	8110.90772749813	3.86799185895881	2.87670402579507	1.34459152706534	0.178757181062004	0.66328951341924
1497	evg165017	384.761970624225	-3.89484634935752	2.90026746835733	-1.34292660654623	0.179295740135469	0.664843455906472
1498	evg11171960	848.592215628715	3.87472415634169	2.8864986820244	1.34236131146411	0.179478872669751	0.665078252463142
1499	evg156863	432.066964007935	3.88807722654523	2.89760599607482	1.34182398566683	0.179653073168536	0.665279659211838
1500	evg11351730	4424.14220904838	3.85909530425306	2.8768044580464	1.34145207313594	0.179773720424208	0.665282614716518
1501	evg151719	2315.73324333498	3.85620298734765	2.87833463762687	1.33973407293845	0.180331815909957	0.666246112256335
1502	evg11328495	438.399230779107	3.88169612121787	2.89672273801406	1.34003025911934	0.180235507582715	0.666246112256335
1503	evg158626	390.226769208094	3.88382293909198	2.89936534272233	1.33954244463904	0.180394146409885	0.666246112256335
1504	evg1368336	9140.99174542347	3.84778403752155	2.87478092003317	1.33846165831557	0.180745990999561	0.666392197874692
1505	evg11377535	1819.84081285263	-3.85298369327756	2.87898166397935	-1.33831477340913	0.180793847955195	0.666392197874692
1506	evg1378751	286.095456302899	3.89221535646101	2.9082468860832	1.33833732448451	0.180786499918989	0.666392197874692
1507	evg1382338	372.715159025759	3.87865565225149	2.8999269031803	1.3375011790807	0.181059097660489	0.666927041216571
1508	evg1897512	320.53865733993	-3.88211290137303	2.90350734300092	-1.33704256361917	0.18120874369115	0.667035634104492
1509	evg178634	292.427723074071	3.88254502139695	2.9066738567765	1.33573466192134	0.181636015692458	0.668165356599626
1510	evg11864082	512.385467098806	3.86019339440531	2.89187726446083	1.33483998157336	0.181928724726885	0.668798907919826
1511	evg1387322	479.745369264347	-3.85442487298992	2.8921474466254	-1.33272073575893	0.182623465874702	0.669451890843391
1512	evg1972591	658.872749607024	3.84707724678983	2.88691895765239	1.33258927708807	0.182666625975554	0.669451890843391
1513	evg1950718	487.572174817301	3.85767999045637	2.89250462623786	1.33368152827256	0.182308251006684	0.669451890843391
1514	evg1328891	376.623887476935	3.86158749756678	2.89809069337039	1.33245916230312	0.18270935230188	0.669451890843391
1515	evg1372102	518.233026205979	3.85378330501878	2.8910957093364	1.332983647886	0.182537170066399	0.669451890843391
1516	evg1368323	2825.91264208807	3.82550353786516	2.87490795291925	1.33065252888554	0.183303369736153	0.670301057579306
1517	evg1499507	742.703651482982	-3.84015762184671	2.88458747584657	-1.33126752230653	0.183101000701511	0.670301057579306
1518	evg1962355	7575.06355567894	3.82341459336263	2.87280401167621	1.33089990748508	0.183221947701479	0.670301057579306
1519	evg1926342	29879.7828414913	3.81102795218615	2.87084186390234	1.32749490667027	0.1843450236721	0.673666376829378
1520	evg11266143	487.603241956484	3.83268736855276	2.89019552917804	1.32609968075162	0.184806681881008	0.674909138895707
1521	evg11256884	633.605816800703	3.82436589490559	2.88536306558127	1.32543662893777	0.185026374898915	0.675267197280657
1522	evg11143081	1478.06218716468	-3.80190617665609	2.87546646612992	-1.32218762466497	0.186105680936253	0.675652475393812
1523	evg11380242	724.166825707611	-3.81664691758152	2.88273865656742	-1.3239656355551	0.185514457859495	0.675652475393812
1524	evg1600781	469.945648003888	-3.82256913229758	2.88957811885314	-1.32288139481577	0.185874823442846	0.675652475393812
1525	evg11185361	668.660104304556	3.81502097545875	2.88379710267499	1.32291587779181	0.185863354485775	0.675652475393812
1526	evg11892811	318.9602657912	-3.838216510923	2.89951896842502	-1.32374250788497	0.185588575826062	0.675652475393812
1527	evg1603788	383.956636715288	3.8270369718109	2.89443082694286	1.32220709377017	0.186099199548938	0.675652475393812
1528	evg154094	5058.00892952547	3.79740256979928	2.87105013656582	1.32265282359071	0.185950858925261	0.675652475393812
1529	evg11240900	601.006134756029	3.82100113536829	2.88579141644673	1.32407391386349	0.185478498143638	0.675652475393812
1530	evg11902764	642.392689031053	3.80795905383167	2.88367687348193	1.32052210455664	0.186660760868516	0.676848345054508
1531	evg11239581	1716.84118791213	-3.79510679406018	2.87406277019303	-1.32046760892605	0.186678943663926	0.676848345054508
1532	evg11142474	923.218495308328	3.79870834914101	2.87877230370693	1.31955846047619	0.186982479554484	0.677506360317847
1533	evg159493	1464.65204228195	-3.78781007444458	2.87425103803667	-1.31784246550432	0.187556389005124	0.678550313729243
1534	evg11166300	1845.04500190302	3.78470887882751	2.87286964998881	1.31739665906605	0.18770570022639	0.678550313729243
1535	evg11863807	729.043458893096	3.79481330510845	2.880891127584	1.31723593049866	0.187759553573792	0.678550313729243
1536	evg1299460	551.06526123646	-3.80307540535641	2.88515107372484	-1.31815468520561	0.187451871388342	0.678550313729243
1537	evg11536868	379.594267739296	3.80938326291852	2.89304279187587	1.31673934226479	0.187926011339384	0.678710012325907
1538	evg11585563	455.034627050993	3.80251070669797	2.88866809497453	1.31635431336444	0.188055149039043	0.678716257927984
1539	evg11230001	273.008349374922	3.81999932458806	2.90283654254453	1.31595398797053	0.188189486564447	0.678716257927984
1540	evg11268530	342.045863377662	-3.80876236926024	2.89498595764515	-1.31564105145379	0.188294548227184	0.678716257927984
1541	evg11284991	308.062636878775	3.8003245510539	2.89741987626662	1.31162369050587	0.189647135610935	0.680625853671819
1542	evg11142769	953.941480975372	3.77386947798961	2.87622374203515	1.31209176213785	0.189489175166365	0.680625853671819
1543	evg11370174	2228.67226665023	3.7653292022666	2.87033379280515	1.31180882575569	0.189584646300096	0.680625853671819
1544	evg1997412	894.073901190013	3.77508185814661	2.87693300287509	1.31218970145427	0.189456135790297	0.680625853671819
1545	evg165616	1516.95040081469	-3.76804126628445	2.87227675882216	-1.31186566709178	0.189565463501406	0.680625853671819
1546	evg11231790	1955.11707533294	3.76931684778448	2.87122759148731	1.31278929575623	0.189253957975933	0.680625853671819
1547	evg168564	804.192755055453	-3.77419157880734	2.87772631494258	-1.31151859689015	0.18968261495772	0.680625853671819
1548	evg14008	2259.87995998127	3.75578376937173	2.86942605813768	1.30889721263956	0.190569170939593	0.683365289331837
1549	evg1377711	1942.54574320815	3.75335476797003	2.86982464702932	1.30786902672095	0.190917736651601	0.684173244772782
1550	evg1855567	1076.64702080845	3.7544679009616	2.87345110346184	1.30660580806068	0.191346623057963	0.684384732341981
1551	evg11138520	343.046345844843	-3.78071787853143	2.89230035556891	-1.30716641210929	0.191156200067196	0.684384732341981
1552	evg1336	58410.3213223275	-3.7434119996937	2.8646958646265	-1.30673976456547	0.191301108741737	0.684384732341981
1553	evg1536296	3802.95842122616	3.74124577893348	2.86659699824802	1.30511745502421	0.191852855965534	0.685753511567728
1554	evg11164863	465.757315300065	-3.76112253479439	2.88408165062597	-1.30409710625844	0.192200475425118	0.686112436710501
1555	evg1195641	1104.52299365373	-3.74649540254548	2.87239595637621	-1.30431022026365	0.192127832041829	0.686112436710501
1556	evg1669248	2419.18711172775	3.73335627150349	2.86717091649002	1.30210454145994	0.192880650899612	0.68809800330575
1557	evg1989767	2464.48239445395	3.7293746599546	2.86675029845718	1.30090669632499	0.193290393742929	0.689116875829799
1558	evg11232966	2008.90092546059	3.72411086949431	2.8670598303457	1.29893029440033	0.193967852024012	0.69063366678406
1559	evg156175	1970.93839197274	3.72308453799772	2.86704918626567	1.29857714190353	0.194089086684045	0.69063366678406
1560	evg1245647	358.236063384151	3.75166814691321	2.88900413955746	1.29860255149648	0.194080361900753	0.69063366678406
1561	evg11920326	22246.3920934957	3.70796566126132	2.86177478884031	1.29568744393192	0.195083188925251	0.693726317568268
1562	evg1500585	359.94264579312	-3.73119132812989	2.88656041542337	-1.29260808406902	0.196146642216771	0.694954067684056
1563	evg11191170	922.46654995461	3.7095899350449	2.87071278238713	1.29221911638273	0.196281273319541	0.694954067684056
1564	evg11217790	272.664802061546	-3.74666982869863	2.89536766127887	-1.29402213017871	0.195657776826744	0.694954067684056
1565	evg1864422	272.149027258364	-3.7437345848941	2.89514915384543	-1.29310594582719	0.195974418989523	0.694954067684056
1566	evg14711	2146.12146131925	-3.7016456124142	2.86471564888626	-1.29215114730612	0.196304806004071	0.694954067684056
1567	evg180219	331.968648110648	3.73366212499162	2.8891909613515	1.2922863787602	0.19625798734755	0.694954067684056
1568	evg11147677	827.154084085182	-3.71178559986484	2.87178592126203	-1.29250079972314	0.196183769158673	0.694954067684056
1569	evg11890781	315.426453256311	3.72489203706478	2.88970187352666	1.28902295118729	0.197390107659146	0.695690468327567
1570	evg11246035	2064.07676430187	3.69420230796203	2.86427023333458	1.28975341256863	0.197136287981585	0.695690468327567
1571	evg11387169	423.982269415864	3.71949786199145	2.8823663223501	1.29043204298849	0.196900692631363	0.695690468327567
1572	evg11874514	4291.57181213941	-3.68915242292274	2.86167131341135	-1.28916008125509	0.197342439671469	0.695690468327567
1573	evg1107	67144.7517237703	3.69191995301145	2.86009518330647	1.29083814222691	0.196759808647791	0.695690468327567
1574	evg1375386	466.822946682887	3.7161118067267	2.88023065699787	1.29021326736383	0.19697662089774	0.695690468327567
1575	evg1338855	537.416229354592	3.70934411635107	2.87723935144595	1.28920248309789	0.197327702009122	0.695690468327567
1576	evg154909	115948.746663721	3.68309219530749	2.85925851743767	1.28812843359407	0.197701259050557	0.696344980323376
1577	evg11224209	349.996033096165	3.71557266405732	2.88619878768443	1.28735854228471	0.197969347340531	0.696847081222124
1578	evg142526	1718.50523446006	3.68092003021578	2.86390181440123	1.28528150361376	0.198693931275025	0.698954380549851
1579	evg11138914	3550.50868648352	-3.66864148648604	2.86024629007254	-1.28263132416929	0.199621270495578	0.700884043340263
1580	evg11157697	359.395803850755	-3.6992582482025	2.88363683921776	-1.28284470426103	0.199546488639803	0.700884043340263
1581	evg1758954	332.969130577829	3.70421670780986	2.88636827746001	1.28334860687616	0.199369970584779	0.700884043340263
1582	evg11677095	415.742239127879	3.68901120387453	2.8799457152294	1.28093081212147	0.200217969055302	0.701696692692452
1583	evg11376458	1625.58433210522	3.66712076047738	2.86294519529036	1.28089100919917	0.200231951220473	0.701696692692452
1584	evg1953770	451.281234295731	3.68797566104158	2.87826280902817	1.28131998560855	0.200081295847207	0.701696692692452
1585	evg11137472	2378.94733497905	-3.66341557490702	2.86092373772622	-1.28050095379984	0.200369009513449	0.701733988523125
1586	evg11377315	311.13044232592	-3.69527863025536	2.8868179951889	-1.28005251332568	0.200526667862828	0.701843337519898
1587	evg11153360	1284.31303696104	3.66467475900392	2.86409679205533	1.27952196628595	0.200713309348902	0.702053925769223
1588	evg11266994	382.997176240398	-3.68502682224314	2.88091111009686	-1.27911854320255	0.200855314643182	0.702108218881804
1589	evg11222551	1014.60443981656	3.66228913105248	2.86561650342309	1.27801090155565	0.201245582453574	0.703029721963368
1590	evg11533	6934.24807526706	-3.64775525548914	2.8572564377575	-1.27666358793895	0.201721041833391	0.703916860405021
1591	evg1967	19938.5692070169	3.64633425794233	2.85634674906774	1.27657269171974	0.201753148064202	0.703916860405021
1592	evg11266083	286.250791998814	3.68646934449627	2.88881080791938	1.27612003333351	0.201913090881725	0.704032391635966
1593	evg1888925	606.132815648666	3.66277024487267	2.87121755631976	1.2756853749416	0.202066760538679	0.704125918236162
1594	evg11432803	324.244392625845	3.66292885910727	2.88319802630556	1.27043956942522	0.20392809584729	0.709276228100442
1595	evg11371823	389.640114403399	-3.65812498707735	2.878066346143	-1.27103567017478	0.203715959057185	0.709276228100442
1596	evg11159900	428.136821806957	-3.65402846994477	2.87580132832979	-1.27061227559379	0.203866617668761	0.709276228100442
1597	evg11929738	1272.5165778085	-3.63155618265265	2.86107602557149	-1.2692973378529	0.204335035492835	0.709802116408467
1598	evg1317626	351.027582702529	3.65667973310154	2.88065865555871	1.26939015354887	0.2043019462699	0.709802116408467
1599	evg1523944	507.333287047462	3.64089765845121	2.87190179317445	1.26776537662409	0.204881750057822	0.711218030402678
1600	evg11742546	335.93951084019	3.65183374932246	2.88127319735565	1.26743751778693	0.204998891847286	0.711218030402678
1601	evg11212122	10228.7771236764	-3.6113707907686	2.85364594636443	-1.26552868107886	0.205681873707753	0.711409225430209
1602	evg11151796	1350.69928635266	3.61980038508243	2.85975148669353	1.26577445695034	0.205593842469565	0.711409225430209
1603	evg1529889	661.215453072399	3.62690479444495	2.86681256797635	1.26513495683645	0.205822953709406	0.711409225430209
1604	evg11355958	1432.01827191071	3.61875837383124	2.85930831597883	1.26560621448493	0.205654100076495	0.711409225430209
1605	evg11283790	296.204040172823	-3.65298769514125	2.88420565064709	-1.26654896966923	0.205316608999863	0.711409225430209
1606	evg11243577	1703.72783398955	3.61659885155013	2.85818847240726	1.26534652506807	0.205747135451224	0.711409225430209
1607	evg1861297	1349.96363314043	-3.61609656907264	2.85932232244414	-1.26466909333314	0.205989973575856	0.711543461928798
1608	evg11274303	998.671221182952	3.61612437904192	2.86159151531465	1.26367595084385	0.206346360403926	0.711574203767233
1609	evg11385214	15592.9496395364	3.59816546588415	2.85219244630868	1.26154371895238	0.207113018940556	0.711574203767233
1610	evg11387476	419.228394193422	3.62348729451747	2.87374595125107	1.26089339697547	0.207347257509554	0.711574203767233
1611	evg11222892	1893.46630860133	-3.60315034639742	2.85642943066115	-1.26141759629029	0.207158431870501	0.711574203767233
1612	evg11281367	379.295962910394	3.62885395182033	2.87632148847078	1.26163016421007	0.207081896808854	0.711574203767233
1613	evg146546	1729.57267587742	3.60906795391007	2.85744249425677	1.26304132494845	0.206574328757125	0.711574203767233
1614	evg1887	5357.2967592731	3.60265262655591	2.85361713325174	1.26248633167219	0.206773841560335	0.711574203767233
1615	evg11142170	1541.15199715182	3.60444652957047	2.85761651108616	1.26134718062657	0.207183789549846	0.711574203767233
1616	evg11180934	427.49949162059	3.62859752711292	2.87383284103087	1.26263346820524	0.206720934285529	0.711574203767233
1617	evg11571	7333.14740300188	-3.60347129347254	2.85326058374804	-1.26293101793704	0.206613971547662	0.711574203767233
1618	evg11218102	4395.59695413667	-3.5974305329086	2.85346802308334	-1.26072221724825	0.207408946441251	0.711574203767233
1619	evg11137769	653.412476254118	-3.61065484540985	2.86527407459173	-1.26014292225233	0.207617808779036	0.711850806999647
1620	evg1915473	557.428595146815	-3.61095304375575	2.86744684024041	-1.25929206187237	0.207924859403465	0.712023994169423
1621	evg11378564	646.643156013242	3.60847266853688	2.86542373893597	1.25931554886777	0.207916379216554	0.712023994169423
1622	evg11521641	576.534581005536	3.60295531756969	2.86647990980152	1.25692676416461	0.208780156003426	0.713093229801543
1623	evg11896201	1076.17467970738	3.58985450602302	2.85863281618234	1.25579419843687	0.209190595587735	0.713093229801543
1624	evg11258743	1907.93876221578	3.58250538261361	2.85462290522259	1.25498375847098	0.209484655987457	0.713093229801543
1625	evg138477	2316.98829546522	3.58296781870283	2.85389824676743	1.25546445909948	0.209310202256631	0.713093229801543
1626	evg1337373	1044.99805351552	3.59352729116586	2.85919207971048	1.25683311613319	0.208814071717997	0.713093229801543
1627	evg173987	395.384517239915	3.61080796823134	2.87377047477878	1.2564705497259	0.208945416972388	0.713093229801543
1628	evg11149500	1114.16828033441	3.58654415845277	2.85807358394865	1.25488167225481	0.209521718214073	0.713093229801543
1629	evg11151314	585.640873625914	-3.60079254745786	2.86582146111663	-1.25646087738308	0.20894892174681	0.713093229801543
1630	evg180424	396.353932567913	3.61462964649747	2.87407106436388	1.25766884866415	0.208511542678641	0.713093229801543
1631	evg11303308	4161.66652424765	3.57912517008944	2.85197276408521	1.25496470904675	0.209491571488093	0.713093229801543
1632	evg1931408	2577.96824217936	-3.57772980468156	2.85302285331073	-1.25401372110632	0.209837018220218	0.713291664507306
1633	evg1269	52885.0491815091	3.57398838779194	2.84967602153145	1.25417358351889	0.209778919320415	0.713291664507306
1634	evg1484502	780.641150381247	-3.58347421154703	2.86079133595876	-1.25261642347154	0.21034533495551	0.714144926200632
1635	evg1105829	1093.19464855998	-3.58029956323688	2.85753270286095	-1.25293388931378	0.210229767304381	0.714144926200632
1636	evg11398211	386.999106109123	-3.59553197088382	2.87245430944578	-1.25172816815929	0.210668932356074	0.714806383562694
1637	evg1388196	331.123501339382	3.5971537099707	2.87655990089604	1.25050540711848	0.211114981352428	0.715882261140702
1638	evg11929625	1522.3415996734	3.56473256608762	2.85413344492125	1.24897193312066	0.211675339628536	0.716356678307968
1639	evg11922546	11105.1991259741	3.55619311750733	2.84869750997401	1.2483575757188	0.211900137953825	0.716356678307968
1640	evg1371510	1826.22827041128	3.56423537995175	2.85318736415601	1.24921181999069	0.21158760989946	0.716356678307968
1641	evg11249275	672.034357376295	3.57296091433048	2.86172485760278	1.24853404576549	0.21183554848787	0.716356678307968
1642	evg11369882	4364.51653089943	3.55859116052986	2.85005780061779	1.24860315456005	0.211810257986928	0.716356678307968
1643	evg153082	853.700195945097	3.56448201440817	2.85835143444183	1.24704120405132	0.212382389712165	0.71672138218784
1644	evg13583	2672.68891853557	3.55622485499072	2.85104386987587	1.24734133085983	0.212272368773301	0.71672138218784
1645	evg11145000	1069.45090668975	3.56062867709482	2.85605901822132	1.24669296200759	0.212510100425589	0.71672138218784
1646	evg11224349	531.7861402217	3.57143596928451	2.86481787463863	1.24665375795835	0.212524481189188	0.71672138218784
1647	evg11014236	584.547189741184	-3.56425439831481	2.86253588454694	-1.24513876579015	0.213080746579414	0.717377678586036
1648	evg1376684	637.908165019473	-3.5578732210302	2.86080236558977	-1.24366270939402	0.213623725941761	0.717377678586036
1649	evg11536499	405.442730466946	-3.56902724171339	2.86907460798336	-1.24396459812595	0.213512592577609	0.717377678586036
1650	evg11239394	926.829223669381	-3.55422192408344	2.85652441152374	-1.24424699811598	0.213408671317189	0.717377678586036
1651	evg1374609	346.727348004903	3.57625039026915	2.87350919606199	1.24455853322837	0.213294070884469	0.717377678586036
1652	evg1367752	1274.99168935125	3.55363696632188	2.85419177978682	1.24505893103907	0.213110088932298	0.717377678586036
1653	evg1495834	2110.72663458919	3.54956782476072	2.85127233744169	1.2449066257717	0.2131660750876	0.717377678586036
1654	evg166506	416.727641858586	-3.56456521165356	2.86812753981721	-1.24281963133367	0.213934306685455	0.717986297709167
1655	evg156298	8529.11603425693	3.53060838280581	2.84665702079363	1.2402647586331	0.214877482739957	0.718112526604155
1656	evg155077	17912.8706126478	3.53286215757666	2.84634346790924	1.24119320012061	0.214534386213057	0.718112526604155
1657	evg151403	1031.48807501323	-3.54429311956088	2.85474981418818	-1.24154246440289	0.214405421284717	0.718112526604155
1658	evg165120	2318.29944932423	3.53487039283978	2.84961594869655	1.24047256068197	0.214800657181221	0.718112526604155
1659	evg11150314	3756.91211063763	-3.53890299156721	2.8485874799546	-1.24233607585175	0.214112590162373	0.718112526604155
1660	evg11144628	1383.15599926435	3.54220553967761	2.85266565401409	1.24171773677481	0.21434072348654	0.718112526604155
1661	evg1474048	549.114064017536	-3.55193240844119	2.86231092445844	-1.24093171642883	0.214630974989991	0.718112526604155
1662	evg11177164	562.993833552743	3.54750144181038	2.86178752560744	1.23961035194511	0.215119549871727	0.718451447120991
1663	evg1376638	730.541015587204	3.54180964197215	2.85793219419866	1.2392909982825	0.21523775113713	0.718451447120991
1664	evg11173864	846.710092903991	-3.53190131485873	2.85534503084078	-1.23694379373085	0.216107950008332	0.720922614480919
1665	evg1341643	332.028672142922	-3.5465599541957	2.87140389660545	-1.23513099581303	0.216781755337902	0.722302235222506
1666	evg11837542	679.913948557013	3.53040019521073	2.85773816839309	1.23538266530411	0.216688121146141	0.722302235222506
1667	evg11891846	415.928641962977	3.53607831256795	2.8658873366027	1.23385112436405	0.217258384864719	0.722866182898511
1668	evg12699	7578.44323837282	3.50825572294798	2.84480035598482	1.23321684615492	0.217494871875461	0.722866182898511
1669	evg11281287	919.085962869544	3.51868731546454	2.85355317579511	1.23308980022218	0.217542262470148	0.722866182898511
1670	evg11142155	8637.26164359378	3.51155569800267	2.8449596433152	1.2343077365803	0.217088254138366	0.722866182898511
1671	evg11604204	529.909443844069	3.52723358938488	2.86085621227671	1.23292934969907	0.217602124234086	0.722866182898511
1672	evg146070	2362.84278669671	3.50438762792663	2.84684090219433	1.23097417394329	0.21833252364819	0.724425486414286
1673	evg1373433	2592.2585134509	3.50447124221783	2.84654207431771	1.23113277468692	0.218273209235857	0.724425486414286
1674	evg11917145	1601.40716743022	-3.50172613905099	2.8481714569646	-1.22946465546808	0.218897641773312	0.725775805416607
1675	evg1522627	374.057380023953	3.52406320756041	2.86698259359802	1.22918890942333	0.219000986141743	0.725775805416607
1676	evg1673658	335.094364068923	3.5228115875652	2.86939915952349	1.22771750868925	0.219553031468314	0.726317028015895
1677	evg1375813	481.311394250149	-3.51246345321139	2.86079382145048	-1.22779328830853	0.219524575828704	0.726317028015895
1678	evg11283779	461.25499182836	3.51358455872655	2.86190715378399	1.22770738878825	0.219556831743951	0.726317028015895
1679	evg11282859	419.729089260129	-3.50716992749494	2.86275306284581	-1.22510389492293	0.22053607786051	0.726525678459164
1680	evg138129	1270.36208268554	3.4923452556797	2.8487404656789	1.22592608830282	0.220226490354112	0.726525678459164
1681	evg1524599	2345.90908559593	3.48886441317299	2.84548797098945	1.22610408082654	0.220159510378581	0.726525678459164
1682	evg174259	378.684574979844	-3.5110227266713	2.86517014539582	-1.22541508828484	0.220418864871358	0.726525678459164
1683	evg11202	1145.72917764326	-3.49144970165964	2.84924823732448	-1.22539330056345	0.220427069902331	0.726525678459164
1684	evg11165760	447.621042958018	3.51070793829486	2.86218295889479	1.22658404047325	0.219978970659176	0.726525678459164
1685	evg11149747	797.351047494426	-3.4951412686819	2.85263383854769	-1.22523305355633	0.22048742400197	0.726525678459164
1686	evg11271687	558.208891191117	3.49806395403969	2.85743279110805	1.22419815609494	0.220877484614184	0.727143557617791
1687	evg1367483	32381.2607690899	3.47632599603625	2.84114684249788	1.22356435226697	0.221116614170209	0.727143557617791
1688	evg171451	665.480400138659	-3.49287267132791	2.85441971068078	-1.22367171802316	0.221076092804345	0.727143557617791
1689	evg13577	1759.97865613931	3.47812494290795	2.84569057106181	1.222242846175	0.221615805486091	0.727417113919233
1690	evg173337	268.863450373211	3.51240317693896	2.87440867101721	1.22195678448742	0.221723969870535	0.727417113919233
1691	evg1372750	7931.49651913557	3.47237153433212	2.84158140150254	1.22198559312643	0.221713075162587	0.727417113919233
1692	evg1519765	1466.23977920623	3.47880464325797	2.84667740331256	1.22205791186941	0.221685727709539	0.727417113919233
1693	evg11254301	543.63659413196	3.4744555598811	2.85568722053429	1.21667931098947	0.223726253693302	0.727962739889518
1694	evg11148793	280.152886995813	-3.49786776330106	2.87137318982153	-1.21818639795772	0.223153147388976	0.727962739889518
1695	evg1391811	1290.45256688378	3.46319381164078	2.84604245724278	1.21684544895928	0.223663024134786	0.727962739889518
1696	evg11267799	1166.68441030516	3.4720062595531	2.84749549062809	1.21931931796923	0.222723019290134	0.727962739889518
1697	evg11375768	2000.72906200057	3.46068553956012	2.84358627666407	1.21701443278169	0.223598724600243	0.727962739889518
1698	evg1368433	1241.7332633704	3.46435152160598	2.84639235946514	1.21710259307222	0.223565184237337	0.727962739889518
1699	evg11229902	940.17692953497	3.46882110240699	2.84888787945844	1.21760534256841	0.223373983216924	0.727962739889518
1700	evg11215454	6345.52158035862	3.46596678756125	2.84127234621208	1.21986433021178	0.222516309712299	0.727962739889518
1701	evg11581333	580.660779430992	3.47318904882229	2.85462205990125	1.21668962683713	0.223722327268001	0.727962739889518
1702	evg11141227	309.396715081277	-3.49502895573293	2.86842426888299	-1.21844909543104	0.223053357919515	0.727962739889518
1703	evg11010185	509.492605590065	-3.48825170930045	2.8576806496029	-1.22065833695769	0.222215408577071	0.727962739889518
1704	evg182509	361.21036595002	-3.48749708497434	2.86403965202894	-1.21768463732816	0.223343837253477	0.727962739889518
1705	evg11152069	610.025258508458	-3.47259658323971	2.85368613593741	-1.21688105062016	0.223649476352653	0.727962739889518
1706	evg11657708	588.486985331543	-3.47774663608233	2.85462867988435	-1.21828336574522	0.223116309040912	0.727962739889518
1707	evg11813991	405.834236713396	-3.4768896122374	2.86064748270378	-1.21542050646211	0.224205750747328	0.728969117492921
1708	evg13481	6802.30230121719	3.4509347045205	2.83985931319511	1.21517805071755	0.224298189997822	0.728969117492921
1709	evg11214593	1824.45714201412	3.44760407425896	2.84281741566985	1.21274199857349	0.22522847717205	0.731506195493658
1710	evg170061	506.882664434972	-3.46199788533417	2.85538737959422	-1.2124442063711	0.225342387730887	0.731506195493658
1711	evg11304230	275.711491947564	3.47884210705448	2.87054611346515	1.2119095006821	0.225547024954866	0.731742568979812
1712	evg1529609	322.19788374328	-3.4705918920692	2.8651585404265	-1.21130884839363	0.225777058804547	0.731916574394744
1713	evg1926324	298.080736550454	-3.46698390975322	2.8668202877654	-1.20934818431037	0.226529106446723	0.731916574394744
1714	evg11015455	316.644405697773	3.46435558216234	2.86542653149379	1.20901916140084	0.226655483946057	0.731916574394744
1715	evg11405357	864.251862559275	3.44413257013722	2.8474365885453	1.20955549422674	0.226449504653019	0.731916574394744
1716	evg1372362	2844.01514066749	-3.43365727386409	2.83995337912968	-1.20905409895016	0.226642062068578	0.731916574394744
1717	evg11321546	2243.99620759938	3.43598638248436	2.84095801531344	1.20944637828633	0.226491399941783	0.731916574394744
1718	evg11264016	1278.36594242299	3.44082549587643	2.84411065749841	1.20980718060487	0.226352890237337	0.731916574394744
1719	evg163400	406.834719180578	-3.45812808806296	2.85889313484992	-1.20960383090517	0.226430947453507	0.731916574394744
1720	evg147111	570.966626151009	3.44669274506437	2.85246808696843	1.20831947631971	0.226924399726116	0.732358920278878
1721	evg140524	694.59995966739	-3.43865056217379	2.84904826247951	-1.20694710842882	0.227452513907682	0.733063998590187
1722	evg1305188	302.175867836728	-3.4578993109174	2.86562504289084	-1.20668240232472	0.227554478731695	0.733063998590187
1723	evg11813623	345.882201233636	3.45616125753252	2.86252232638706	1.20738316193143	0.227284617063613	0.733063998590187
1724	evg1374102	330.388146315827	-3.45388704384129	2.86301814838009	-1.20637972406689	0.227671110352996	0.733063998590187
1725	evg1726884	492.555886576952	3.43160862802971	2.8533536898363	1.20265799513505	0.229108695023161	0.736910476360419
1726	evg11689416	690.372413753641	3.42510512135164	2.84808395081995	1.20259977602331	0.229131234407869	0.736910476360419
1727	evg11541578	2614.48659770316	3.4095692539846	2.83811139344623	1.20135145571029	0.229614898268557	0.737788186717104
1728	evg11358324	7660.2674671539	-3.40637836520647	2.83579052970673	-1.2012094439002	0.229669966969403	0.737788186717104
1729	evg11666364	382.452746007853	3.42894537929639	2.85781183794703	1.19984994595013	0.230197622498272	0.738689243895774
1730	evg144798	1717.99549220648	3.40680507957465	2.8394749447383	1.19980107092955	0.230216608167842	0.738689243895774
1731	evg11168889	1183.02150174814	3.40384850723641	2.8413310388344	1.19797674424898	0.230926070679433	0.738696960620112
1732	evg1302106	669.952557587311	3.40565782343194	2.84669528093606	1.19635489131527	0.231558096505945	0.738696960620112
1733	evg1605410	4389.00408515284	-3.39100841352286	2.83520793488087	-1.19603517322455	0.231682833442554	0.738696960620112
1734	evg11758334	2223.51905039947	-3.39580721265684	2.83738743451467	-1.19680772930387	0.231381504917689	0.738696960620112
1735	evg11271013	296.709257195442	3.4249420003436	2.8635070773601	1.19606549165616	0.231671002761102	0.738696960620112
1736	evg150240	268.440876987577	3.43677840596481	2.86744303331686	1.19855158970303	0.230702351550691	0.738696960620112
1737	evg1938434	1059.71905406859	-3.40152540600638	2.84180261655976	-1.19696047367435	0.231321961329765	0.738696960620112
1738	evg1533615	1765.32280700623	3.39563286979465	2.83836014437135	1.19633615787919	0.231565403977264	0.738696960620112
1739	evg11022916	725.48883553586	3.40936351742926	2.84610924209039	1.19790325227474	0.230954683495568	0.738696960620112
1740	evg11157542	428.263803537236	3.41883542384297	2.85464687259796	1.19763864899043	0.231057723024175	0.738696960620112
1741	evg164356	1410.58285681578	-3.40514489839464	2.84026599626573	-1.19888239442066	0.230573678375985	0.738696960620112
1742	evg1603211	952.089517723596	3.39741203217368	2.84240619571876	1.19525915658742	0.231985792158799	0.738814189485652
1743	evg1387218	775.208621516419	3.40074737442658	2.84462830614079	1.19549797317466	0.231892527659809	0.738814189485652
1744	evg166929	288.796790093177	-3.41713614278506	2.86309443867141	-1.19351150162226	0.232669110397032	0.739593614813935
1745	evg11177685	1417.95541564141	3.38611181254388	2.83863166261246	1.1928676260264	0.232921219897901	0.739593614813935
1746	evg1471551	300.081701484817	-3.41692328323421	2.86204938751789	-1.19387292830664	0.232527678641286	0.739593614813935
1747	evg14069	1088.06856731975	3.38751915051546	2.84047231381185	1.1925900963877	0.233029946371748	0.739593614813935
1748	evg1911507	5993.46848059933	3.3836929881912	2.83409411445096	1.19392400236035	0.232507697508098	0.739593614813935
1749	evg11149475	3970.33729807432	3.38144443941651	2.83457926534276	1.19292640031628	0.232898198790276	0.739593614813935
1750	evg11363134	690.896334627567	-3.39156972273103	2.84489496382527	-1.19215990954221	0.233198549772426	0.739705799878136
1751	evg1374844	1179.20597471451	3.3828651267243	2.83948918908413	1.19136397480542	0.233510729036942	0.739850489089078
1752	evg11636	3801.78963357268	3.37749831512972	2.83432135919797	1.19164268517719	0.233401380353782	0.739850489089078
1753	evg11889816	497.980872298491	3.3914989562731	2.84955477528441	1.1901855636148	0.233973465990423	0.740893730583478
1754	evg11771528	1132.45656899632	3.37523505013636	2.83909239522088	1.18884297524729	0.234501463320615	0.742142316358458
1755	evg167634	839.109198309685	3.37529959818639	2.84156959186627	1.18782929260218	0.234900671264323	0.742455069425592
1756	evg1503392	273.350087905935	3.39523536997471	2.86307494685828	1.18587023846525	0.235673548006688	0.742455069425592
1757	evg11242967	285.04520612028	3.39418474220907	2.86178176150172	1.18603898727343	0.235606903292062	0.742455069425592
1758	evg11924071	2355.07902636341	-3.36441932238743	2.83441893298099	-1.18698731625005	0.235232623585353	0.742455069425592
1759	evg11368407	4816.15156882537	3.35759846011799	2.83212608645842	1.18553989392354	0.235804051053381	0.742455069425592
1760	evg1982232	1300.61272725151	3.36568690552142	2.83733167584624	1.18621553277433	0.235537193670692	0.742455069425592
1761	evg1524925	772.36250981079	3.37079992104559	2.84199211778894	1.18606941234871	0.235594888801381	0.742455069425592
1762	evg1961734	488.740359543325	3.38082290394084	2.8488959706742	1.18671335799627	0.235340704215452	0.742455069425592
1763	evg194126	343.036089528007	3.38777949348259	2.85646533161425	1.18600406452967	0.23562069439153	0.742455069425592
1764	evg1839660	596.93573659561	3.3710904299438	2.84505859618736	1.18489314577259	0.236059697779929	0.742590456070176
1765	evg11252848	307.466027220972	3.38734931500301	2.85911541562118	1.18475431124457	0.236114601867026	0.742590456070176
1766	evg11198710	1261.16500363248	3.36010671829203	2.83702963492653	1.18437490991491	0.236264687580431	0.742641721834074
1767	evg11147675	585.690641341352	-3.36350664428931	2.84443127552616	-1.18248827919639	0.237012013478473	0.743307167694352
1768	evg1370401	3318.69172972517	3.35188195117481	2.83237291040533	1.18341830585265	0.236643405878324	0.743307167694352
1769	evg11144385	1228.04954678462	3.35488496378229	2.83673788443794	1.18265595922233	0.236945525058608	0.743307167694352
1770	evg1375624	1907.26192718092	-3.35190147399765	2.83410008097474	-1.18270399005981	0.236926482318386	0.743307167694352
1771	evg11386932	19948.8886253841	3.34198317685125	2.82948858305024	1.181126227853	0.237552582143496	0.744581808852934
1772	evg11181989	476.106893140164	3.35856426355513	2.84732360150091	1.17955130276893	0.238178720818416	0.746123069561528
1773	evg1516868	291.313529830721	-3.37007020212141	2.85855081263659	-1.17894360569824	0.238420632544901	0.746459634098558
1774	evg11139936	785.146488490227	-3.34635968538817	2.83949628202317	-1.17850468992474	0.238595463734397	0.746585918370708
1775	evg1653980	371.335536875055	3.35745418849868	2.85193820119899	1.17725348574775	0.23909434633963	0.747725474102133
1776	evg1374799	402.068477395207	-3.35178252002763	2.84949076619917	-1.17627421705895	0.239485315287227	0.748526455607768
1777	evg1980109	614.356560345268	-3.33881766558019	2.8415993683737	-1.17497832479146	0.240003387612279	0.749723581674598
1778	evg15561	1017.91022787166	-3.32946855973246	2.83571359896681	-1.17412017946578	0.240346891746978	0.750354395051478
1779	evg1489777	459.079990621828	3.33998836868254	2.84627046366128	1.17346134575917	0.240610849070732	0.750354395051478
1780	evg11763825	453.717139178655	3.34130119281981	2.84659313952702	1.17378951927601	0.240479343027803	0.750354395051478
1781	evg11714922	859.715457311112	3.32750215576113	2.8370887378288	1.17285797634502	0.240852764087515	0.750375634264006
1782	evg150805	661.836795856057	3.33084308983813	2.84015010775962	1.17277008730556	0.240888016620151	0.750375634264006
1783	evg1377050	1432.20196484732	-3.31958811825461	2.83261442276466	-1.17191668995834	0.241230505575677	0.750600076485753
1784	evg11747661	474.683837287349	3.33461485193102	2.84521856961545	1.17200656833254	0.241194419070561	0.750600076485753
1785	evg11428357	305.073556040159	3.3448408370244	2.85543212230543	1.17139567454464	0.241439770111451	0.750830343915218
1786	evg11354827	449.209087896128	-3.32659962040293	2.84518356300741	-1.16920386566786	0.242321504089565	0.75315043068375
1787	evg1182148	269.744189514623	-3.34052434568684	2.85799319452417	-1.16883565436306	0.24246985226105	0.753189787297755
1788	evg164050	381.607599236586	3.32809805842179	2.84870422977431	1.16828487269297	0.24269187517551	0.753457829473858
1789	evg146076	9579.03476086255	3.2887733159682	2.82526155138775	1.16405977151134	0.244399789924776	0.756609064409781
1790	evg11374076	427.63974758003	-3.30621698176004	2.84422814678356	-1.16243030134517	0.245060720872864	0.756609064409781
1791	evg11141986	786.538477203858	-3.2953674076061	2.83494984814324	-1.16240765591124	0.245069914935829	0.756609064409781
1792	evg131678	365.603802065195	-3.31195406940648	2.84783200158751	-1.16297382273963	0.244840123393791	0.756609064409781
1793	evg11543574	706.574682134382	-3.30423991211889	2.8368592430843	-1.16475285834994	0.244119046009322	0.756609064409781
1794	evg11243553	1824.9355156648	3.29092116218343	2.82897257763827	1.16329199801958	0.244711051186915	0.756609064409781
1795	evg163878	1668.92811614877	3.29601913819306	2.82982719194599	1.16474219612205	0.244123363168718	0.756609064409781
1796	evg11145767	1728.39363845721	-3.2887218399176	2.82896050905484	-1.16251952948483	0.245024496537527	0.756609064409781
1797	evg1236575	690.167310342288	3.3043672300154	2.83729866875836	1.16461734057114	0.244173921444282	0.756609064409781
1798	evg11154669	465.073838238041	-3.3078485033184	2.84290916708754	-1.1635435073387	0.244609056751435	0.756609064409781
1799	evg1479395	275.871352874442	-3.31393578274745	2.85492585862277	-1.16077822922733	0.245732098700894	0.756741020352305
1800	evg174037	343.129290945556	3.30830867804091	2.84923562558316	1.16112147705011	0.24559250178886	0.756741020352305
1801	evg1920368	343.613998609555	3.31055061032807	2.84940633269882	1.16183872139867	0.245300982195288	0.756741020352305
1802	evg1377994	1666.08200444314	3.28270324015505	2.82866342101619	1.16051390765174	0.245839634676834	0.756741020352305
1803	evg11151400	1512.04450272228	3.28369923095883	2.82923496216805	1.16063150458261	0.245791787740876	0.756741020352305
1804	evg11181194	381.15395871177	3.30268918925216	2.84643335621891	1.16029036198456	0.245930607226726	0.756741020352305
1805	evg1377017	678.3313365161	-3.28756927476012	2.83583734393277	-1.15929402008681	0.246336358428379	0.75685301760997
1806	evg11520923	424.056770257158	3.29544015430635	2.84368611281962	1.15886213300764	0.246512386207679	0.75685301760997
1807	evg11190747	389.174107315655	-3.3000682959721	2.84547290001725	-1.1597609297042	0.246146155343689	0.75685301760997
1808	evg1927685	3497.50512257502	3.2748469503581	2.82548662991765	1.15903820449278	0.246440612660887	0.75685301760997
1809	evg1906143	269.197347572258	-3.30588112086707	2.85488888122254	-1.15797190658132	0.246875501177264	0.757044490553762
1810	evg1458345	269.534560872307	3.30554678541572	2.85525493759144	1.15770635465711	0.246983889820368	0.757044490553762
1811	evg180174	883.398572221611	-3.28100860436021	2.8325926538402	-1.15830583684953	0.246739250279961	0.757044490553762
1812	evg11395175	1009.0301509487	3.2765565438528	2.83121158496502	1.15729836697927	0.247150480496848	0.757137040418325
1813	evg11348764	6176.32090300668	3.26403903078772	2.82355456814557	1.15600352393099	0.247679715585268	0.758339824166477
1814	evg11243596	349.97733251991	3.28844261258583	2.84698829303992	1.15506011058252	0.248065811680367	0.75872500573446
1815	evg11000315	288.156746733263	-3.29404526027913	2.85191764009124	-1.15502818663927	0.248078884058376	0.75872500573446
1816	evg11232821	916.675397314982	-3.26666894960552	2.83100582905544	-1.15388987054662	0.248545322558301	0.75973297660855
1817	evg11251760	386.063169630127	3.27694415519805	2.8438497831533	1.15229157834227	0.249201276475916	0.76131881437414
1818	evg148377	288.077720661006	3.28407210133849	2.85141848368754	1.15173276743701	0.249430902905918	0.761601178234735
1819	evg141852	1257.03730116344	-3.25425841209654	2.8276179984142	-1.15088332791827	0.249780237536285	0.761793020516484
1820	evg11267054	460.173674506558	3.26624871243512	2.83960949606419	1.15024573518375	0.250042674001267	0.761793020516484
1821	evg155627	1549.25509085641	3.25391288200616	2.8264898863017	1.15122042282052	0.249641565327396	0.761793020516484
1822	evg11691506	1017.39444979342	3.25526720686109	2.82926790407858	1.15056873976777	0.249909699584062	0.761793020516484
1823	evg11267588	407.070889731113	-3.26758034614254	2.84167876397743	-1.14987675157518	0.250194637513247	0.761837867710385
1824	evg1368525	2427.30860454487	3.24510674714185	2.82387743056277	1.14916699712959	0.25048712662559	0.762310328891805
1825	evg1808458	892.625810747616	3.24622778904801	2.82955141172644	1.1472588112712	0.251274671629037	0.763033753945724
1826	evg1349369	404.121621754827	3.26125206315391	2.84152938570486	1.1477101308755	0.251088247546905	0.763033753945724
1827	evg11451	3181.56289451553	3.23840266099089	2.82252157499582	1.14734381117908	0.251239553809847	0.763033753945724
1828	evg1505341	485.049101066429	3.25800749424042	2.83799662581331	1.14799554890476	0.250970401338906	0.763033753945724
1829	evg163063	569.885308829207	3.25141160608569	2.83499754316316	1.1468833946353	0.251429816453163	0.763087430908424
1830	evg147109	413.393201649177	3.25490232396188	2.84052400237426	1.14588094353058	0.251844417202079	0.763928065512974
1831	evg1379735	910.199555208317	3.23911881744565	2.82875392649559	1.14506913701696	0.252180519022164	0.764063678806995
1832	evg11865799	12889.4798248227	3.2299813957806	2.81991736743493	1.14541703706682	0.252036444164385	0.764063678806995
1833	evg11148770	1753.16771425374	3.23186817100642	2.82396448528335	1.1444436315856	0.252439702203572	0.764063678806995
1834	evg1316	96153.803560711	-3.22684326387873	2.81912420937795	-1.14462614068032	0.252364058923972	0.764063678806995
1835	evg11008634	407.03982259193	-3.24741408331874	2.83987390210307	-1.14350643558993	0.252828384252277	0.764364278525283
1836	evg170948	396.270686003473	-3.24502902769953	2.84017586981749	-1.14254510158487	0.253227510035668	0.764364278525283
1837	evg161565	551.58737005297	-3.2387482166214	2.83412769424497	-1.14276721659298	0.253135253567022	0.764364278525283
1838	evg1346026	347.100153675098	3.25022184732602	2.84372412750841	1.14294555364404	0.253061197416645	0.764364278525283
1839	evg11928443	858.540938571761	3.233206741066	2.82875138854422	1.14298016932832	0.253046824674901	0.764364278525283
1840	evg1479817	369.089957130738	-3.23735987303932	2.84092213194072	-1.13954544429128	0.254475725184268	0.766090353738989
1841	evg11180664	3598.72185548289	3.2134938470504	2.82005980589146	1.13951265868086	0.254489391514087	0.766090353738989
1842	evg11198342	1514.35613904848	3.21755349974449	2.82341625705047	1.1395958678462	0.254454707663069	0.766090353738989
1843	evg16016	864.419564818117	3.22426815977823	2.82790062996223	1.14016317462375	0.254218326357867	0.766090353738989
1844	evg11164661	3278.82746527011	3.21774273049023	2.82064346303551	1.14078321938192	0.253960145390827	0.766090353738989
1845	evg11260743	624.060665203307	3.22364619077185	2.83133693057474	1.13855972277996	0.254886835726359	0.766870907922502
1846	evg1678573	396.366299130841	3.23035003381858	2.83913651102174	1.13779313579256	0.255206871902827	0.767417847200754
1847	evg12749	595.792284995442	3.21936435200454	2.83155241589274	1.1369608889933	0.255554636029214	0.768047528206913
1848	evg1925276	462.690414244103	3.21897443137154	2.83529312357059	1.13532333027979	0.256239870488244	0.769436469614269
1849	evg1373023	5960.81239536216	3.19888383891816	2.81791799172056	1.13519408595883	0.256294006902681	0.769436469614269
1850	evg11157218	3753.9773096452	3.19842445530107	2.81865578493879	1.13473396517288	0.256486801626053	0.76959904639255
1851	evg11380223	2658.86193135308	3.19658868455408	2.81935515902128	1.1338013496901	0.256877884731915	0.77035609840457
1852	evg1921922	1157.0771244294	3.19393919140121	2.82294257040135	1.13142195129642	0.257877536611143	0.771418870099107
1853	evg11664104	407.123069156371	3.20964073900018	2.83676248277242	1.13144500411727	0.257867838550498	0.771418870099107
1854	evg1309901	373.154021277828	-3.21168328469831	2.83839567618074	-1.13151359116353	0.25783898625277	0.771418870099107
1855	evg11349104	6602.94148719359	-3.19026246480028	2.81703159794989	-1.13249083436693	0.257428135628627	0.771418870099107
1856	evg11155614	2328.3350396715	3.189301605715	2.81913730022935	1.13130410691794	0.257927116358123	0.771418870099107
1857	evg11237567	473.931891933632	3.20315593854384	2.83348376994909	1.13046560298505	0.258280084445772	0.771643029471733
1858	evg11226919	509.480239027137	-3.20234242210503	2.83205112518671	-1.13075021620378	0.258160239036407	0.771643029471733
1859	evg11919726	275.960029061028	3.21555575415487	2.84638777385462	1.12969700885144	0.258603918051309	0.772081127115506
1860	evg11138732	4991.80787711403	3.18128233488695	2.81664640624845	1.1294574739057	0.25870489937576	0.772081127115506
1861	evg1881869	580.735280272286	3.19277520253715	2.82953618136258	1.1283740506897	0.25916198201913	0.772242343066621
1862	evg189680	306.683014728071	3.20973754540505	2.84303747338801	1.12898179339861	0.258905514162368	0.772242343066621
1863	evg166591	414.65217608293	-3.19908218269087	2.83521067529853	-1.12834020080501	0.259176271866892	0.772242343066621
1864	evg11226217	15135.2278573155	3.17512312575186	2.81505663993244	1.12790736808339	0.259359041832235	0.772372339705331
1865	evg162810	320.832738401596	3.2012217504081	2.84115173485263	1.12673382105519	0.259855038342562	0.773256229997235
1866	evg11573207	1053.20671847564	-3.17937601898021	2.82223344793521	-1.12654607693998	0.25993444877947	0.773256229997235
1867	evg11919612	5820.60761190968	3.16641712108787	2.81512703747728	1.12478658296195	0.260679481302744	0.775057204451813
1868	evg11417912	6023.550819979	3.16290533692403	2.81477694176414	1.12367885710393	0.261149289007698	0.77603838505446
1869	evg1226738	352.100455764912	-3.18408102174296	2.83715700504894	-1.12227875160826	0.261743937723734	0.777389298183224
1870	evg1738013	1124.37127475184	-3.16274528624857	2.82031584397089	-1.12141528155781	0.262111134362186	0.778063586547859
1871	evg1522098	676.989115517906	-3.16607052541795	2.82511690291884	-1.12068655358893	0.262421307787938	0.778152072398956
1872	evg11854503	873.772887233322	-3.16336026718429	2.82232727536667	-1.12083396379795	0.26235854413652	0.778152072398956
1873	evg11354893	2931.2187850215	-3.15070743238695	2.81505780103261	-1.11923365524901	0.263040471086061	0.779571625733435
1874	evg11208202	275.021680872212	3.17963035537663	2.84323427316517	1.11831458469195	0.263432660054415	0.780317340427993
1875	evg11137884	2706.70744249098	-3.14539010981694	2.81481296401249	-1.11744195796698	0.26380540359618	0.780588377058846
1876	evg171371	701.559903235548	-3.15594436013423	2.82382987835396	-1.11761136332117	0.263733013455072	0.780588377058846
1877	evg11215382	357.711844321549	-3.16551242692025	2.83515862769013	-1.11652039360467	0.264199445714318	0.780965508060551
1878	evg1525402	314.531538769607	3.16945944663001	2.8387816362288	1.11648582130484	0.264214236018324	0.780965508060551
1879	evg1921304	283.808553102563	3.17067105514496	2.84155469416877	1.11582263809723	0.264498061572299	0.781283250387293
1880	evg11241513	344.285109108652	3.16395574081997	2.8361606955845	1.11557703544295	0.264603226576853	0.781283250387293
1881	evg11757550	931.992699512023	3.14086916352717	2.81991804762586	1.11381576006137	0.265358234409342	0.782697647644097
1882	evg1310542	450.445740913845	-3.15152258090518	2.82951847756387	-1.11380173195354	0.265364253804033	0.782697647644097
1883	evg1465298	425.843886057021	-3.14910484919433	2.8302837837243	-1.11264632447934	0.265860356594659	0.783744471299495
1884	evg11196779	511.658254870944	3.10957154719221	2.82398895473918	1.10112737586093	0.270841223873037	0.783869576316724
1885	evg11380320	1392.68004185072	-3.12208673843396	2.81545613031224	-1.10890974461311	0.267469119627536	0.783869576316724
1886	evg11379804	950.909271173424	-3.09920361884422	2.8160090421635	-1.10056593300679	0.271085619165936	0.783869576316724
1887	evg11276599	717.932282309899	3.12663148359475	2.82114998220958	1.10828261641939	0.267739780564065	0.783869576316724
1888	evg11206720	620.502424281342	-3.12064634548392	2.82215245279853	-1.10576816726871	0.268826876489	0.783869576316724
1889	evg1889371	888.966527076137	-3.11309501658623	2.81777936953664	-1.10480438967021	0.269244358033402	0.783869576316724
1890	evg11415369	553.591651088334	3.11596020961613	2.82340909786802	1.10361626728802	0.269759631594083	0.783869576316724
1891	evg1936329	1208.59277193296	3.12484060880746	2.81661303403916	1.10943199191487	0.267243867604817	0.783869576316724
1892	evg1629328	408.732527844283	3.11506477907432	2.82826921024143	1.10140320723161	0.270721210193789	0.783869576316724
1893	evg1498932	562.316389040318	3.14109957475523	2.82540766519712	1.11173322471187	0.266252870026228	0.783869576316724
1894	evg177171	426.728845690617	3.14559071565883	2.83017993538771	1.11144548667288	0.266376642337671	0.783869576316724
1895	evg161723	682.507302656994	-3.12275591812024	2.82122075504438	-1.10688109483695	0.268345340565717	0.783869576316724
1896	evg169011	393.020701488466	-3.13237659649705	2.83029606695039	-1.10673107067281	0.268410217695535	0.783869576316724
1897	evg1313062	291.549700381257	-3.12121073978851	2.83603452232237	-1.1005545649115	0.271090569242228	0.783869576316724
1898	evg157096	2070.42110272235	-3.10407077726828	2.81209571326895	-1.10382828102957	0.269667634378635	0.783869576316724
1899	evg161732	1086.63917745361	3.12990683261254	2.81777502133641	1.11077243886139	0.266666312660266	0.783869576316724
1900	evg11291439	1242.80191266555	3.1107595154768	2.81520969756887	1.10498323381138	0.269166854138892	0.783869576316724
1901	evg1512236	1289.1598121373	3.10657639401185	2.81462170724995	1.10372786012766	0.269711206433649	0.783869576316724
1902	evg11231129	306.291508481621	3.12684015832502	2.8356224022274	1.10269976562072	0.270157568608209	0.783869576316724
1903	evg1720230	508.840195667223	-3.13925801820185	2.82648871984823	-1.11065648207165	0.266716240709841	0.783869576316724
1904	evg1488952	470.632139703186	3.13940039791746	2.82793961553821	1.1101369989189	0.266939995903685	0.783869576316724
1905	evg1369673	1374.57392898163	3.09630481440803	2.81335586439569	1.10057346587156	0.271082339120639	0.783869576316724
1906	evg13104	2078.93439669955	3.09617519529796	2.81143929649992	1.10127762642875	0.27077584563013	0.783869576316724
1907	evg11249962	787.526593108112	-3.11614942021639	2.81915161249569	-1.1053500657447	0.269007931778661	0.783869576316724
1908	evg11275218	1082.85471755916	3.10209842569658	2.81537450625935	1.10184219499032	0.270530282671902	0.783869576316724
1909	evg11812689	578.973202337058	-3.10978009082511	2.82207927260948	-1.10194639853246	0.270484975322888	0.783869576316724
1910	evg1705853	412.495875452653	-3.13445978256174	2.82956552691579	-1.10775302877622	0.267968490735349	0.783869576316724
1911	evg11600211	5224.6970909071	3.09398469703593	2.80900559481261	1.10145195251643	0.270700005008057	0.783869576316724
1912	evg11225212	1111.77520950119	-3.09705303282581	2.81466247393362	-1.10032839159486	0.27118906608725	0.783869576316724
1913	evg11232023	530.201414659643	3.10554690167016	2.82310733816393	1.10004563400339	0.27131223945783	0.783869576316724
1914	evg1902821	369.419329098822	-3.11221280794519	2.82974457731438	-1.09982110501962	0.271410074883939	0.783869576316724
1915	evg11261882	368.706895143707	3.13629073477023	2.83220378341884	1.10736761003275	0.268135023838402	0.783869576316724
1916	evg11377445	373.100331258882	3.13346216070747	2.83170540083652	1.10656361349659	0.268482646359486	0.783869576316724
1917	evg1370394	470.663206842369	3.12231513734802	2.82642732402094	1.10468615655263	0.269295603944765	0.783869576316724
1918	evg11384267	739.868395746592	3.13066538947757	2.82118410652099	1.10969907360574	0.267128722238829	0.783869576316724
1919	evg1389692	353.618823281367	3.11377325290032	2.83109193978335	1.09984886366446	0.271397978126115	0.783869576316724
1920	evg11240428	401.726738864195	-3.12932114997335	2.82960528477832	-1.1059214395758	0.26876052419016	0.783869576316724
1921	evg11535801	815.738871587211	-3.12559045296565	2.81964224758341	-1.10850603676564	0.267643333469597	0.783869576316724
1922	evg11270632	407.21627057392	3.14877868883708	2.83133214877165	1.11211914511801	0.266086926110373	0.783869576316724
1923	evg11160471	435.093144535334	3.10199493814394	2.82597070416893	1.09767413142953	0.27234680950466	0.786165959209759
1924	evg1365953	780.956645192715	3.09135079770259	2.81719274361807	1.09731604438695	0.272503259588659	0.786208728678091
1925	evg1372434	905.2227836645	-3.07583288549316	2.81437775833069	-1.09289979868145	0.274437796695586	0.786463326750715
1926	evg11157871	987.610117053972	-3.05370929787399	2.81175610591708	-1.08605056158596	0.277456623262494	0.786463326750715
1927	evg1528139	409.854867158376	-3.08753617148841	2.82553585324571	-1.09272588700007	0.274514170234352	0.786463326750715
1928	evg11256620	6809.24233835418	3.05035960955656	2.80490092146942	1.08751064474625	0.276811196790032	0.786463326750715
1929	evg178653	629.342681791859	3.05561933280966	2.81644401014838	1.08492102871545	0.277956633407586	0.786463326750715
1930	evg1523381	1059.16617630157	3.05173631289294	2.811155314169	1.08558082775126	0.277664485806006	0.786463326750715
1931	evg11326041	370.22315241407	3.09940779941251	2.82883998546129	1.09564620669313	0.273233632289447	0.786463326750715
1932	evg153449	18288.6330677621	3.05387581340732	2.80449303147533	1.08892258926412	0.276188023842975	0.786463326750715
1933	evg11609236	385.858066218774	3.0823270900573	2.82648602994453	1.09051559335596	0.275486088218538	0.786463326750715
1934	evg1512985	1981.29068626144	3.04551538217213	2.80724014154076	1.08487882354824	0.277975328244443	0.786463326750715
1935	evg11235866	22714.5822990415	3.06424780801557	2.80530289012968	1.09230551139308	0.274698838671646	0.786463326750715
1936	evg11219302	1556.87679954812	-3.07837521933603	2.81108281653516	-1.09508521101855	0.273479307118198	0.786463326750715
1937	evg1336923	914.351394425863	-3.05175808087139	2.81220167702125	-1.08518464582664	0.277839883216646	0.786463326750715
1938	evg1514678	269.752030846588	3.08901450015815	2.83563311734251	1.089356193954	0.275996841125295	0.786463326750715
1939	evg11890251	1635.63228901541	3.08174239377716	2.81119534958956	1.09623914760214	0.272974131895422	0.786463326750715
1940	evg135580	13448.6879926261	3.05067476605562	2.80436952006174	1.08782909820973	0.276670561193072	0.786463326750715
1941	evg156230	3927.38593776861	-3.05349330864205	2.80598237939136	-1.08820829776714	0.276503162406714	0.786463326750715
1942	evg11249633	409.339092355194	-3.08550566744305	2.82538004653082	-1.092067479995	0.274803442020486	0.786463326750715
1943	evg1380507	1148.9115949827	3.0566379726575	2.81101365651853	1.08737926817587	0.276869229578159	0.786463326750715
1944	evg1497902	831.995128175574	-3.08456990859584	2.81587759602628	-1.09542045185087	0.273332478147929	0.786463326750715
1945	evg1710464	1546.49584655501	3.06019292544388	2.80960030174463	1.08919155637321	0.276069421635986	0.786463326750715
1946	evg11184231	370.254219553253	3.07818847448021	2.82695773100636	1.08886964977167	0.27621137183247	0.786463326750715
1947	evg1956567	303.804027100895	-3.08683036765455	2.83192199452375	-1.09001249809272	0.275707638672564	0.786463326750715
1948	evg1738	6760.16259573353	3.04321610074515	2.80429474291641	1.08519837596681	0.277833803356043	0.786463326750715
1949	evg1367870	6721.97022570848	3.06629370044172	2.80628739387251	1.09265134680679	0.274546909100115	0.786463326750715
1950	evg1381462	271.011909671523	-3.08343981847194	2.83462985147382	-1.08777511704703	0.276694396955634	0.786463326750715
1951	evg1835927	1089.31125288706	3.07528728960265	2.81299928533727	1.0932414045153	0.274287822309806	0.786463326750715
1952	evg166010	842.186355682484	-3.06894304743096	2.81440612556997	-1.0904407219514	0.275519051998353	0.786463326750715
1953	evg1721634	1924.99009639625	3.07058529166846	2.80952030862969	1.09292155042869	0.274428245409028	0.786463326750715
1954	evg11638828	1137.70118443236	3.05437211775395	2.81088309294429	1.08662367546372	0.277203157458412	0.786463326750715
1955	evg11886851	1474.77781285939	3.06079323930494	2.80989429251627	1.08929124040605	0.276025474355378	0.786463326750715
1956	evg11170163	383.403460759596	3.09257758440881	2.82752082478715	1.0937417533049	0.274068256464257	0.786463326750715
1957	evg1385641	316.109930318336	3.07535761007378	2.83025161212721	1.0866021935634	0.277212655214292	0.786463326750715
1958	evg11000200	883.42873169456	3.08118947615975	2.81516127943954	1.09449838581652	0.27373645494031	0.786463326750715
1959	evg11919579	14443.2659371558	-3.04501248065339	2.80384530645741	-1.08601300993338	0.27747323639529	0.786463326750715
1960	evg1878281	342.754375029269	-3.09685711912471	2.8299806736669	-1.09430327490965	0.273821989475009	0.786463326750715
1961	evg11874124	428.307237239346	3.07665229033092	2.82401335067629	1.089460957964	0.275950662666862	0.786463326750715
1962	evg1368956	819.074514376478	3.06983221093578	2.81485627021961	1.09058222382924	0.275456754952959	0.786463326750715
1963	evg1374923	983.483918628516	-3.04694014839959	2.8112011626164	-1.08385703197554	0.278428193468687	0.787343302060458
1964	evg11813898	308.89964085435	-3.0654977550993	2.82961752548736	-1.08336117071911	0.278648143517456	0.787512981000144
1965	evg1359117	299.677828675438	-3.06476227887246	2.83030388514657	-1.0828385937483	0.278880071814034	0.787512981000144
1966	evg11705929	3815.44410490185	-3.03671001886667	2.80459444636077	-1.08276261575255	0.278913803034819	0.787512981000144
1967	evg11147972	1459.79923455609	-3.03733542686663	2.80785677542416	-1.08172733504465	0.279373703205611	0.787609663024046
1968	evg11217931	3207.46956921803	3.03551755680319	2.80489557111877	1.08222123777408	0.279154233750823	0.787609663024046
1969	evg1369449	1099.22287614133	3.04019903993958	2.80989096902004	1.08196334785184	0.279268814478369	0.787609663024046
1970	evg1383961	411.765042385009	3.0501644277432	2.82239815668208	1.08069955350625	0.279830781779806	0.787698108346704
1971	evg11356056	902.519641091858	-3.03867917625773	2.81117544287391	-1.08092832980614	0.279728995641466	0.787698108346704
1972	evg12711	853.862773320574	-3.03960880769436	2.81173386155274	-1.08104427992192	0.279677417239722	0.787698108346704
1973	evg11183276	293.204401553644	3.05645139787908	2.83045983745888	1.07984270168027	0.280212232169847	0.788372073378013
1974	evg11385289	1116.07544419882	-3.03090508229465	2.80889804243782	-1.07903705884039	0.280571207598349	0.788982154700321
1975	evg1367660	13860.8940075092	3.01694433182692	2.80145691231871	1.07691976933882	0.281516110298742	0.789438745000006
1976	evg1521940	1877.14218664873	-3.02385940310148	2.80554138309638	-1.07781671705878	0.28111555771058	0.789438745000006
1977	evg11360429	455.354951832203	-3.0373584184307	2.81928163889912	-1.07735189578886	0.281323085996072	0.789438745000006
1978	evg11577938	432.816196188106	-3.03654581923122	2.82007303928741	-1.07676140898766	0.281586869951362	0.789438745000006
1979	evg1519697	2268.38029101819	3.02228912197615	2.80474756905871	1.07756190087026	0.281229312365612	0.789438745000006
1980	evg11255544	977.300348801152	3.02746495426463	2.80965795748042	1.07752082284761	0.281247653277815	0.789438745000006
1981	evg11245077	440.09555687124	3.03121281779557	2.81953766081709	1.07507442085989	0.28234141050913	0.791154553122757
1982	evg1227978	347.272079701176	-3.03298181229307	2.82404785526964	-1.0739838585361	0.282829916118649	0.791372265247017
1983	evg11145516	1977.42630245366	-3.01175426668083	2.80429502446991	-1.07397910719117	0.28283204568476	0.791372265247017
1984	evg1794470	623.317468847788	-3.02147352335096	2.81343100804566	-1.07394619406353	0.282846797739161	0.791372265247017
1985	evg11178561	438.156726215244	3.02406195434243	2.81898726568829	1.07274764634457	0.28338435630811	0.791979307187087
1986	evg11152801	970.57657578353	3.00068292549542	2.80739505167503	1.0688495456687	0.285137469811446	0.791979307187087
1987	evg1808843	504.058267942872	3.00879880890034	2.81537615794077	1.06870224087606	0.28520386147847	0.791979307187087
1988	evg158407	1254.76306598976	-3.00917238330296	2.8062727458116	-1.07230218010498	0.283584327890211	0.791979307187087
1989	evg11222724	375.710272413975	3.01889943743367	2.82142621012751	1.06999056952024	0.284623553579624	0.791979307187087
1990	evg189617	282.50976580648	3.02307344442326	2.82847813168112	1.06879859192211	0.285160433965802	0.791979307187087
1991	evg11169151	509.421119386046	3.01101502045838	2.8154103465876	1.06947643497434	0.28485504174707	0.791979307187087
1992	evg11349721	4413.17882829286	3.00294011427948	2.8014403884095	1.07192718670854	0.283752737997133	0.791979307187087
1993	evg1353612	505.997098598869	3.01502399162105	2.81586168859631	1.07072872358444	0.284291423623622	0.791979307187087
1994	evg11216967	1975.75470948738	-2.99602345499633	2.8029459976858	-1.06888375925542	0.285122050919233	0.791979307187087
1995	evg1519753	695.822132601036	3.00975284999926	2.81128750040192	1.07059589229809	0.284351171255602	0.791979307187087
1996	evg1673744	357.651820289275	3.02219671064766	2.82274028726357	1.07066056494253	0.284322080380594	0.791979307187087
1997	evg1103674	887.1012895952	3.00940930648771	2.80889044952415	1.07138721162925	0.283995360575853	0.791979307187087
1998	evg11434406	1026.20605514963	3.00052919989487	2.80695519498071	1.06896227102602	0.285086670483703	0.791979307187087
1999	evg11221428	758.487868434001	-3.0080802448303	2.81011237993584	-1.07044838003916	0.2844175323601	0.791979307187087
[truncated: 83,610 more rows]
