# Supplementary material for: Comparison of transcriptomes from two chemosensory organs in four decapod crustaceans reveals hundreds of candidate chemoreceptor proteins
Source: PLoS One. 2020 Mar 12;15(3):e0230266. doi: 10.1371/journal.pone.0230266 (PMC7067487; doi:10.1371/journal.pone.0230266)
Supplement: S11 Table — (CSV) [file pone.0230266.s012.csv]

	countData...1.	baseMean	log2FoldChange	lfcSE	stat	pvalue	padj
1	evg11298617	16653.3919345372	12.3516389861043	3.12083299016309	3.95780197948331	7.5642625368824e-05	0.0835697042161043
2	evg1735314	5427.7687493462	15.4990037228095	3.90173981061041	3.97233144062078	7.11725968082717e-05	0.0835697042161043
3	evg1302490	196286.136081561	12.3019117871899	3.0540194660174	4.02810523117987	5.6228177037185e-05	0.0835697042161043
4	evg1364	23611.1542028034	12.8553656968542	3.15170523303958	4.07886040930808	4.52569995738674e-05	0.0835697042161043
5	evg11136	2961.2138508915	-15.3239450926433	3.89538664750642	-3.93387010823501	8.35889668643235e-05	0.0835697042161043
6	evg162907	14782.3000704077	12.9167336873351	3.20009240683629	4.03636271869568	5.42862666391128e-05	0.0835697042161043
7	evg166289	8012.94374361259	16.0609644549218	3.93013594048728	4.08661804531129	4.3770682844483e-05	0.0835697042161043
8	evg157046	10397.3035027785	12.9940357694912	3.25940813121891	3.98662433373506	6.70200139811916e-05	0.0835697042161043
9	evg1302861	4484.03076191288	15.223446598181	3.88784806409879	3.91564854057892	9.01615125803091e-05	0.0835697042161043
10	evg1908811	3697.25543351214	14.9451110922299	3.87380264193031	3.85799496609946	0.000114321001976203	0.0836688750380627
11	evg11023543	8107.07058840022	12.0499744895502	3.14755742512654	3.82835731394662	0.000129001383214792	0.0836688750380627
12	evg1394227	2069.28196809286	-14.8069013941332	3.87035185098607	-3.82572488606192	0.000130387841704006	0.0836688750380627
13	evg11044	6134.23841503301	-11.9316998343187	3.11296182307633	-3.83290914326968	0.000126636734523628	0.0836688750380627
14	evg1553766	2919.84711402143	10.5761021795515	3.05579727066856	3.46099601602092	0.000538180776591558	0.0866425994675207
15	evg173401	1066.5612681263	13.1516597165866	3.78565939568291	3.47407369283789	0.000512620224879241	0.0866425994675207
16	evg1447	14402.451501379	-11.0753098882814	2.9896001973504	-3.70461237529256	0.000211714235305298	0.0866425994675207
17	evg1394208	1218.12411422215	-14.0424533061374	3.83446592224051	-3.66216667220563	0.000250091052654256	0.0866425994675207
18	evg1813640	5475.00073334656	10.2604583985908	2.96541312117064	3.46004350130491	0.000540088129023145	0.0866425994675207
19	evg11181273	1146.61222423291	13.2560684166791	3.79050932022497	3.49717341306849	0.000470216062459546	0.0866425994675207
20	evg1510619	1340.83860765355	-11.7378920998675	3.35277601421907	-3.50094728967497	0.000463607529557964	0.0866425994675207
21	evg1929	3554.79171023209	-10.5590595233592	2.99618962902229	-3.52416263012191	0.000424823419418854	0.0866425994675207
22	evg13923	1296.48670106803	-14.1323971571779	3.83857258622599	-3.68168032249524	0.000231701823525603	0.0866425994675207
23	evg1306827	1989.79291193614	-11.3072453636224	3.16263852563372	-3.57525694826496	0.000349884093775254	0.0866425994675207
24	evg1931346	1332.16397637998	-14.1715603661721	3.84037250386923	-3.69015254428939	0.000224119616069593	0.0866425994675207
25	evg1273	21431.7140837285	10.1785914216556	2.9187012208999	3.48737011817788	0.000487795787617838	0.0866425994675207
26	evg1857505	2081.96195297385	11.6735795998708	3.34412824778052	3.49076911377981	0.000481632280891589	0.0866425994675207
27	evg1535008	33278.6337726297	-10.6704006482228	2.94733053842915	-3.6203610382668	0.00029419222075544	0.0866425994675207
28	evg11092536	2706.91629583263	-11.1662609926806	3.09559305468828	-3.60714757896529	0.00030958159835581	0.0866425994675207
29	evg1922443	806.561259730775	-13.4476637894071	3.80851068317319	-3.53095078578136	0.000414068782398254	0.0866425994675207
30	evg147200	1023.81038261244	-13.7917473759817	3.82324441509586	-3.60734127316732	0.000309350662865765	0.0866425994675207
31	evg1846785	9251.22687148382	10.6549523348901	2.98000521347246	3.57548110544221	0.000349584424454704	0.0866425994675207
32	evg1435598	695.706868582943	-13.2343646501975	3.79986726477808	-3.48284919656802	0.000496107740835388	0.0866425994675207
33	evg187	111706.309371377	-10.3829758831656	2.92166666903869	-3.55378523949889	0.000379729163551034	0.0866425994675207
34	evg15724	3131.25732860656	12.2625167076303	3.37679151106841	3.6314106652532	0.000281876232383828	0.0866425994675207
35	evg138877	1499.4750639513	-11.899255153221	3.3612880595599	-3.5400878896345	0.000399993800245285	0.0866425994675207
36	evg166808	1754.45012133653	13.8696976201919	3.81999363904906	3.63081694126711	0.000282525525930585	0.0866425994675207
37	evg165994	5469.46082245108	12.0671514411089	3.20458445771428	3.76559007894459	0.00016615620503082	0.0866425994675207
38	evg1308790	2719.23034864607	12.0589317379238	3.36553337596567	3.58306704786839	0.000339583398906993	0.0866425994675207
39	evg15456	1091.34236802434	-13.8839001631103	3.82732755177723	-3.62757040657867	0.000286100772298236	0.0866425994675207
40	evg1828990	1308.34680335159	-11.7024917940172	3.35096177267604	-3.49227851222897	0.000478918597455072	0.0866425994675207
41	evg1882498	6111.6827854487	11.6422580909475	3.12250436003751	3.72850018720474	0.000192622765872256	0.0866425994675207
42	evg145	337029.284500151	-11.1721247107884	2.97509202272994	-3.75521988074066	0.000173189365234796	0.0866425994675207
43	evg1895546	2511.6472320755	11.9443410734156	3.35920181233931	3.5557080939706	0.000376962437825033	0.0866425994675207
44	evg1829645	1279.24567111543	13.4139811173719	3.79795086285899	3.53189959579262	0.000412585977169939	0.0866425994675207
45	evg1561067	2409.0008968515	-11.583155273227	3.1786050430394	-3.64410020005226	0.000268328877323147	0.0866425994675207
46	evg1329368	1933.63224018807	11.5669170894385	3.33829221220083	3.46492049053213	0.000530388262756669	0.0866425994675207
47	evg1170819	658.118310665	-13.1542340525606	3.79673570880334	-3.46461672906555	0.000530987642855755	0.0866425994675207
48	evg1626665	2419.58681073107	-11.0043002034647	3.0856205392117	-3.5663167468661	0.000362033761480085	0.0866425994675207
49	evg1946187	6876.43259095298	10.8120170636184	3.01072358472238	3.59116895303271	0.000329198135213809	0.0866425994675207
50	evg1502	9705.10519940824	-11.008282763981	2.99431509986137	-3.67639423268804	0.00023655386569228	0.0866425994675207
51	evg11071528	656.844122261002	-13.1514382007182	3.79662767937583	-3.4639789074288	0.000532248242889807	0.0866425994675207
52	evg154085	1998.95691831855	-12.3141300738506	3.38308407595549	-3.63991251691632	0.000272730685299522	0.0866425994675207
53	evg12117	1141.42812242785	-11.5055277604669	3.34094956025039	-3.4437897229447	0.000573621642021137	0.0902858818441571
54	evg11114337	526.632217498782	-10.3889989815025	3.2886250945561	-3.15907063979416	0.00158273122529849	0.0978086017872404
55	evg11006574	660.421999918579	-10.7158028309431	3.30300841455542	-3.24425538358354	0.00117758114045502	0.0978086017872404
56	evg142478	549.812296325165	-12.8948326414444	3.78710137882199	-3.4049346324749	0.000661798932412019	0.0978086017872404
57	evg11084517	389.264557421409	-12.3966561920218	3.77130382653111	-3.28710089725771	0.00101224558651897	0.0978086017872404
58	evg1607425	4197.12621909639	9.22370490669532	2.87363362464477	3.20977066373085	0.00132840913706167	0.0978086017872404
59	evg1247056	418.697892969375	11.8026990133275	3.73138180835827	3.16309067779919	0.00156103700515234	0.0978086017872404
60	evg174695	497.964035780822	12.0528266049984	3.73974351667502	3.22290193197915	0.00126898991674503	0.0978086017872404
61	evg1633364	587.432751429385	12.2912045236125	3.74874793850117	3.27874925848624	0.00104268236173522	0.0978086017872404
62	evg1451643	629.841478222625	-10.6473631577803	3.29980078236183	-3.22666847486455	0.00125240477444319	0.0978086017872404
63	evg168791	758.53450702643	-10.915736362218	3.31212104942879	-3.29569366557436	0.000981790071283361	0.0978086017872404
64	evg13914	489.925441337256	-12.7284596774542	3.78138555525902	-3.36608354039748	0.000762436139625128	0.0978086017872404
65	evg11276800	275.861789465581	-11.8998617549358	3.76033842124284	-3.16457202035628	0.00155311218871374	0.0978086017872404
66	evg11003155	1155.98432061257	-9.52239446505231	2.96372339221401	-3.21298353620603	0.00131363819492237	0.0978086017872404
67	evg1216246	492.473818145252	-12.7359443152452	3.78163402970011	-3.36784157727054	0.000757591152467778	0.0978086017872404
68	evg167444	1599.64657275832	-10.4069445821147	3.0496866938166	-3.41246351738862	0.000643785436311096	0.0978086017872404
69	evg191979	393.087122633403	-12.4107539796651	3.77169185601545	-3.29050051102962	0.00100009320152548	0.0978086017872404
70	evg1305845	814.598796802345	-11.0186605105703	3.31699491555089	-3.32188043427867	0.000894129996762131	0.0978086017872404
71	evg11012389	1333.8871635905	10.0303749089388	3.08251579860244	3.25395734013313	0.00113809369032564	0.0978086017872404
72	evg1309552	940.451015159499	10.5265415214495	3.28271667914904	3.20665550832069	0.00134287701855276	0.0978086017872404
73	evg11292302	402.643535663388	-12.4454072552861	3.77266196619092	-3.29883974944399	0.000970853169120218	0.0978086017872404
74	evg13388	957.700304697709	-10.2516807852756	3.10306175898513	-3.30373082507661	0.000954073906367448	0.0978086017872404
75	evg11079256	342.11958647348	-12.2104101080586	3.76641094380428	-3.24192189600146	0.00118726555734731	0.0978086017872404
76	evg1627598	1143.32525195909	10.8085221524825	3.29743258431271	3.27785993378703	0.00104597283322946	0.0978086017872404
77	evg1448492	3884.41863302258	-9.10038500971495	2.85207690389726	-3.19079229500425	0.00141883241056666	0.0978086017872404
78	evg11112119	518.594680427212	-12.8105029121383	3.78415475627271	-3.38530100834363	0.000711002400041967	0.0978086017872404
79	evg1297635	460.292997613005	11.9393395170235	3.73582441370568	3.19590489135983	0.00139393052085	0.0978086017872404
80	evg170811	366.966260351443	-12.3115545519133	3.76904575013383	-3.26649114075522	0.00108889214906534	0.0978086017872404
81	evg1666037	472.850010335611	11.978168979788	3.73714297117974	3.20516744265921	0.00134983930303562	0.0978086017872404
82	evg1996384	519.938808045381	12.1151257893252	3.74212763120883	3.23749668191077	0.00120583341857349	0.0978086017872404
83	evg11080747	382.256521199419	-12.3704469090598	3.77059282950749	-3.28076975383088	0.00103524216658533	0.0978086017872404
84	evg1399821	759.808695430428	-10.9181589749388	3.31223485170631	-3.29631184495094	0.000979632096046402	0.0978086017872404
85	evg1322155	364.417883543446	-12.3015011134814	3.76878880614494	-3.26404628814012	0.00109833219914228	0.0978086017872404
86	evg1511131	278.410166273577	-11.9131277303524	3.76054635960594	-3.16792470857898	0.00153531276147597	0.0978086017872404
87	evg1646768	323.643854615508	-12.1303182805775	3.7646163046525	-3.22219246237292	0.00127213651289904	0.0978086017872404
88	evg11289433	547.019231962751	-10.4438337802624	3.29093268055025	-3.17351790329427	0.00150603613235524	0.0978086017872404
89	evg11156370	296.24880392955	-12.0027232626464	3.7620770294624	-3.19045122379156	0.00142050816986738	0.0978086017872404
90	evg11081509	868.751803972262	-11.1115563117145	3.32145837254529	-3.34538478746596	0.000821684887923183	0.0978086017872404
91	evg1619829	541.91358030994	12.1748456951394	3.74432727925054	3.25154421265663	0.00114779922258049	0.0978086017872404
92	evg11025905	535.635073948638	12.1580336241334	3.74370312682071	3.24759555239052	0.00116384577901926	0.0978086017872404
93	evg1849466	281.595637283572	-11.9295404736879	3.76081041511484	-3.17206643167723	0.00151358379251989	0.0978086017872404
94	evg1206479	716.241602140076	-9.83216181270637	3.08081576084468	-3.19141505885137	0.00141577733341467	0.0978086017872404
95	evg1312278	315.99872419152	-12.0958306567361	3.76389013223749	-3.21365136382065	0.0013105869966744	0.0978086017872404
96	evg11130189	541.28538414476	-10.4286209830656	3.29028880069369	-3.16951538748421	0.00152693372928396	0.0978086017872404
97	evg1310866	345.305057483475	-12.2237805748376	3.76672482211482	-3.24520137576032	0.00117367592805763	0.0978086017872404
98	evg1592629	857.28410833628	-11.0923773209745	3.32053212042871	-3.34054209345893	0.000836150044544931	0.0978086017872404
99	evg161732	1532.75168154842	-10.3452702085075	3.04600367755	-3.39634199549901	0.000682929731016347	0.0978086017872404
100	evg11252878	394.9984052394	-12.4177515458826	3.77188589288943	-3.29218642835722	0.000994116887484354	0.0978086017872404
101	evg124295	271.402130051588	-11.8763486539104	3.75998207806421	-3.15861842086887	0.00158518892480145	0.0978086017872404
102	evg1230243	852.699645194425	12.8288085899499	3.77108899458438	3.40188433854868	0.00066922954216271	0.0978086017872404
103	evg181713	365.692071947445	-12.3065365901074	3.76891723694528	-3.26527111539383	0.00109359348354853	0.0978086017872404
104	evg1435143	1370.92110755632	11.0705615023447	3.31137878760689	3.34318790220472	0.000828217984006053	0.0978086017872404
105	evg188082	288.603673505562	-11.965004402028	3.76140623361929	-3.1809923360804	0.00146771512332119	0.0978086017872404
106	evg118737	429.685279101654	11.84006907279	3.73256518072237	3.17209974897171	0.00151341015238335	0.0978086017872404
107	evg190946	294.337521323553	-11.9933855979277	3.76190746079831	-3.18811287170329	0.00143204624527414	0.0978086017872404
108	evg1505672	270.12794164759	-11.8695596303318	3.75988212583789	-3.15689674119416	0.00159457802002694	0.0978086017872404
109	evg163135	1416.16344258259	-10.2310449155747	3.03920453276311	-3.36635616500384	0.000761682931419863	0.0978086017872404
110	evg122692	286.055296697565	-11.9522090687049	3.7611873181091	-3.17777554208966	0.00148409595655279	0.0978086017872404
111	evg1406395	331.288985039497	-12.1640006678155	3.76535290605859	-3.23050746405288	0.00123570677906932	0.0978086017872404
112	evg1171536	305.805216959535	-12.0485259672612	3.76294154361916	-3.20189028386369	0.00136528987941125	0.0978086017872404
113	evg11076088	659.147811514581	-10.7130150696291	3.30288123864247	-3.24353626291217	0.00118055781862993	0.0978086017872404
114	evg18314	714.330319534079	-9.82830268858367	3.08061735358767	-3.19036789075335	0.00142091788103621	0.0978086017872404
115	evg11252882	316.635818393519	-12.0987363246708	3.76395020214273	-3.21437204928569	0.00130730163738648	0.0978086017872404
116	evg1171448	284.144014091568	-11.9425375390556	3.76102479395688	-3.17534134798702	0.00149660335232408	0.0978086017872404
117	evg1594797	382.256521199419	-12.3704469090598	3.77059282950749	-3.28076975383088	0.00103524216658533	0.0978086017872404
118	evg1175232	318.547100999516	-12.10741837863	3.76413091513924	-3.21652425263274	0.00129753566192508	0.0978086017872404
119	evg1704185	568.043340628719	-10.4982804982077	3.29325964526151	-3.18780832034093	0.00143355532807934	0.0978086017872404
120	evg1922099	407.103195077382	-12.461298262959	3.77311446038042	-3.30265577517164	0.000957738760367796	0.0978086017872404
121	evg1188540	315.361629989521	-12.0929191246542	3.76383014819528	-3.2129290240296	0.00131388754154717	0.0978086017872404
122	evg168512	1562.45042148795	-9.95758513876846	2.99035976676834	-3.32989536892062	0.0008687862424445	0.0978086017872404
123	evg11242505	701.623085875578	12.547472386195	3.75904401262797	3.33794239813196	0.000844012442575885	0.0978086017872404
124	evg1441027	458.070731237304	-12.6314701442575	3.77824470398013	-3.34321123535251	0.000828148343439558	0.0978086017872404
125	evg11229954	542.559572548758	-10.4320154950259	3.29043223050373	-3.17040885945517	0.00152224578587662	0.0978086017872404
126	evg177112	560.356692746267	12.2231274976929	3.74614057129148	3.26285873823442	0.00110294481728381	0.0978086017872404
127	evg146823	1377.44841535382	-9.45324798353858	2.93859499984422	-3.2169278121142	0.00129571195825343	0.0978086017872404
128	evg1504423	539.61878909318	-12.8678347053886	3.78614736345572	-3.39866187713407	0.000677163764731818	0.0978086017872404
129	evg1846177	331.288985039497	-12.1640006678155	3.76535290605859	-3.23050746405288	0.00123570677906932	0.0978086017872404
130	evg1857912	1104.08458720095	10.7581091246666	3.29477895629593	3.26519905200595	0.0010938717641525	0.0978086017872404
131	evg1219856	583.11627830599	12.2805646087278	3.74833663038816	3.27627046865747	0.00105187774405578	0.0978086017872404
132	evg1309708	272.039224253587	-11.8797312224461	3.76003237174381	-3.15947578316636	0.00158053234977	0.0978086017872404
133	evg134187	276.49888366758	-11.9031897026366	3.76039012123246	-3.16541351266377	0.00154862692999343	0.0978086017872404
134	evg1507497	434.786565520213	11.857095794385	3.73311242218633	3.17619574591883	0.00149220225879506	0.0978086017872404
135	evg139993	479.094839903272	-12.6962095070649	3.78032474087264	-3.35849705444462	0.000783675564467634	0.0978086017872404
136	evg11147699	415.558639788723	11.7918416101802	3.73104263240424	3.16046820472315	0.00157515795757139	0.0978086017872404
137	evg148010	263.1199054256	-11.8316379375144	3.75934841468852	-3.14725761817814	0.0016480968404971	0.100353458711144
138	evg11064002	260.571528617604	-11.8175972902193	3.75916153899986	-3.14367902725548	0.00166838327300878	0.100852559879994
139	evg165996	386.91295451528	11.6888003026733	3.72793177918187	3.1354651841935	0.00171581793512653	0.102973764135435
140	evg1896767	3353.71916275738	-8.88803615635135	2.83688199502825	-3.13302991521254	0.0017301180771676	0.103090321426658
141	evg176140	380.634448153977	11.6651977962587	3.72724771571945	3.12970821527675	0.00174980015651397	0.103523637628649
142	evg1929874	248.466738779623	-11.7489719828511	3.75833404714072	-3.12611168551916	0.00177134265711188	0.104060143983291
143	evg137213	354.343202766022	11.5619407400921	3.72438744447845	3.10438720795098	0.00190673613076172	0.105344996912147
144	evg1835029	352.773576175696	11.5555359729445	3.72421736969796	3.10280921488791	0.00191693174569534	0.105344996912147
145	evg1173032	236.361948941641	-11.6769185073467	3.75762442053434	-3.10752677769916	0.00188659893128759	0.105344996912147
146	evg1263937	745.032504663952	10.1902402795436	3.26577599068126	3.12031208160663	0.00180659526766979	0.105344996912147
147	evg1145020	241.458702557633	-11.7076965471917	3.75790706741961	-3.11548325627724	0.00183643774217485	0.105344996912147
148	evg11268714	237.636137345639	-11.6846747946806	3.75769272798075	-3.10953439797605	0.00187382464518383	0.105344996912147
149	evg1510066	239.547419951636	-11.6962315927488	3.75779816718951	-3.11252256570675	0.00185495832279931	0.105344996912147
150	evg129413	352.381169528115	11.5539303284331	3.72417487096244	3.10241348184791	0.00191949646735152	0.105344996912147
151	evg1383466	237.636137345639	-11.6846747946806	3.75769272798075	-3.10953439797605	0.00187382464518383	0.105344996912147
152	evg1247188	236.361948941641	-11.6769185073467	3.75762442053434	-3.10752677769916	0.00188659893128759	0.105344996912147
153	evg1603298	2844.25581732882	8.79903756980551	2.84727094188711	3.09034080331452	0.00199926948314048	0.109005921753973
154	evg179501	434.253558208922	-10.1105173163864	3.27752596120588	-3.0848015960998	0.00203687979510957	0.110335397732493
155	evg1529752	423.422956774939	-10.0740464431218	3.27615709706832	-3.07495829553979	0.00210531990267527	0.113306958891078
156	evg178310	831.214248038701	9.34720510596848	3.0431959330679	3.07150946293011	0.00212979413135031	0.11388937592131
157	evg1496538	415.140732148951	-10.0455212772658	3.27510141172858	-3.0672397628029	0.00216045489140259	0.114187228008504
158	evg11282056	1041.39649204918	9.08704169956366	2.96291743967399	3.06692369415582	0.00216274059282471	0.114187228008504
159	evg1325729	316.672164598206	11.3997860483425	3.72036362918453	3.06415909426608	0.00218282794757052	0.114522960620335
160	evg1928513	1004.90267382411	9.03548229395759	2.95979715528796	3.0527370018634	0.00226764584009832	0.118229384988126
161	evg1937086	304.507558523182	11.3432749253999	3.71910684386088	3.04999974499906	0.00228841560503199	0.118571198616005
162	evg1317225	294.304985686065	11.2941096604873	3.71788940946628	3.03777450500031	0.00238332224280845	0.12122972042383
163	evg11001567	295.87461227639	11.3017834505364	3.71823512419502	3.03955588418663	0.00236927241948836	0.12122972042383
164	evg11208204	294.304985686065	11.2941096604873	3.71788940946628	3.03777450500031	0.00238332224280845	0.12122972042383
165	evg1292543	292.342952448158	11.2844596413742	3.71769845486269	3.03533483911648	0.00240268777750197	0.121474069332857
166	evg1318704	290.773325857832	11.2766928796167	3.71754652365209	3.03336967214025	0.00241839146658605	0.121531455507595
167	evg1319767	1380.92932455014	-8.60726851310168	2.84388333224752	-3.02658987993694	0.00247329278295169	0.122810764258232
168	evg1572504	285.672039439273	11.2511581851126	3.71705818692003	3.02689859004745	0.00247076833847168	0.122810764258232
169	evg1682730	367.358666999024	-9.86893579715001	3.26887740488201	-3.01905962652834	0.00253560622106858	0.124438222355139
170	evg1922308	728.011299724787	9.15563385892928	3.03264668568534	3.01902424115067	0.00253590239755138	0.124438222355139
171	evg1908148	276.254279897319	11.2027959117234	3.71618116939563	3.01459896626765	0.00257319245770774	0.125529657790631
172	evg1881931	2328.24107575925	8.50951191586585	2.82663056581618	3.01047898468782	0.00260835997283441	0.126505458682469
173	evg11004876	269.190960240854	11.1654296328759	3.71554766764508	3.00505622094536	0.00265531763592241	0.127318998811158
174	evg1233643	354.616782959043	-9.81795279283642	3.2671869492886	-3.00501714325658	0.00265565881001455	0.127318998811158
175	evg160465	266.444113707784	11.1506328570093	3.71530769850757	3.00126766391071	0.0026885812161894	0.127432639235523
176	evg1502681	352.068406151047	-9.80753636494562	3.26684780553719	-3.00214057977301	0.00268088341862253	0.127432639235523
177	evg150696	556.086269883901	-8.88060471791393	2.96348023504199	-2.99668093375629	0.00272936215950259	0.127474640511939
178	evg1307081	1158.8281356069	-8.52400316629198	2.84518680772419	-2.99593796201739	0.00273602090887252	0.127474640511939
179	evg162898	344.423275727059	-9.77582807595579	3.26582876512581	-2.99336823177844	0.00275916624880178	0.127474640511939
180	evg1190233	556.086269883901	-8.88060471791393	2.96348023504199	-2.99668093375629	0.00272936215950259	0.127474640511939
181	evg156662	343.78618152506	-9.77315398967159	3.26574375378454	-2.99262732366735	0.0027658726843276	0.127474640511939
182	evg11075703	780.491148080724	-8.63214357007923	2.88832185568705	-2.98863630903277	0.00280225472849946	0.128441807390893
183	evg1858465	671.112335825481	9.03801422136741	3.0263128151775	2.98647719959422	0.00282211881942051	0.128645438205497
184	evg187590	242.899714852899	11.0171627024829	3.7134354158039	2.96683837709827	0.00300879076826444	0.129600337450874
185	evg153822	501.740383163472	9.61928684590184	3.23923745192454	2.96961460487767	0.00298173567506078	0.129600337450874
186	evg163110	418.718609806528	-9.05658535666977	3.04420926537662	-2.97502062676014	0.00292968847722116	0.129600337450874
187	evg1384450	317.0282250411	-9.65611665159129	3.26217005485198	-2.96002859729194	0.00307610486876924	0.129600337450874
188	evg1843089	238.975648377085	10.9936658696467	3.71316260473361	2.96072837091265	0.0030691248939798	0.129600337450874
189	evg1833172	974.932049514754	8.57574171646171	2.89689413828606	2.96032278263904	0.00307316872047435	0.129600337450874
190	evg1877851	501.34797651589	9.6181566648166	3.23918851940977	2.96931055638873	0.00298468784909696	0.129600337450874
191	evg140146	873.899308220165	-8.53193474046315	2.86617787207321	-2.97676387205226	0.0029130827762648	0.129600337450874
192	evg170423	1361.94197249129	8.47279694686028	2.8537617991566	2.96899234875326	0.00298778035773227	0.129600337450874
193	evg175949	242.114901557736	11.0124938517928	3.71337980865122	2.96562550001928	0.00302068072100703	0.129600337450874
194	evg1507085	240.937681614992	11.0054621223742	3.71329736494087	2.96379768188844	0.00303867997980576	0.129600337450874
195	evg1408860	249.570627861783	11.0562494751965	3.71392776457042	2.97696944476662	0.00291113021706411	0.129600337450874
196	evg1530340	247.608594623876	11.0448628853061	3.71377942881406	2.97402231258337	0.00293923701489511	0.129600337450874
197	evg11002913	243.684528148062	11.0218164922728	3.71349152949806	2.96804675726903	0.00299698737013152	0.129600337450874
198	evg1835427	253.102287690016	11.0765215658819	3.71420169562478	2.98220788034472	0.0028617760828962	0.129600337450874
199	evg1688153	235.836395196433	10.9745889141386	3.71295415765739	2.95575664232353	0.00311903083877029	0.129975137507065
200	evg1234673	235.05158190127	10.9697799970479	3.71290347867597	2.95450179624916	0.00313174330363463	0.129975137507065
201	evg161126	7779.14368610249	8.17848811188649	2.76693163739032	2.955796956227	0.0031186232119531	0.129975137507065
202	evg1625718	3230.91955148711	8.21579708062285	2.78634249749344	2.94859554703475	0.00319221445012749	0.131828974965166
203	evg1227171	304.28634100112	-9.59686110677693	3.26047536367191	-2.94339322839387	0.00324635782065557	0.133404516945363
204	evg1302631	33595.4863744328	8.02262235556706	2.74555335907847	2.92204204629255	0.00347744592223948	0.140082298305615
205	evg1300118	444.841419264166	9.44540454292512	3.23191397977221	2.92254206084743	0.00347186725160491	0.140082298305615
206	evg1896905	290.270268557141	-9.52873957045001	3.25862830456897	-2.92415663274318	0.00345390901477921	0.140082298305615
207	evg167231	448.373079092399	9.45682922896682	3.23238192347533	2.92565341993968	0.00343733641249458	0.140082298305615
208	evg1696911	366.476885242607	-8.86394349663009	3.03645708232769	-2.91917298888188	0.0035096140429002	0.140082298305615
209	evg1937280	723.154700860646	8.55973664887253	2.93171349888176	2.91970434769204	0.00350363604815222	0.140082298305615
210	evg1215605	277.52838451716	-9.46388954176596	3.25697540813132	-2.90572950539895	0.00366398038549122	0.144366674355126
211	evg1934032	447.143161342067	-8.56529218346593	2.94814890021734	-2.90531193415451	0.00366887256812355	0.144366674355126
212	evg1678043	277.52838451716	-9.46388954176596	3.25697540813132	-2.90572950539895	0.00366398038549122	0.144366674355126
213	evg13694	346.726964980637	-8.78384627029606	3.03343963182542	-2.89567202133844	0.00378347600988985	0.148177262321601
214	evg1426168	409.91722762942	9.32727125564742	3.22719342687921	2.89021140721248	0.00384982831232429	0.15007134477294
215	evg1226719	265.423594679179	-9.39945876575034	3.25544011811441	-2.88730814412726	0.00388553490324529	0.150758754245917
216	evg156438	400.107061439884	9.2922701034893	3.22583800605688	2.88057555464409	0.00396949799238884	0.15313446147737
217	evg1303478	22512.9710933312	7.87390399504526	2.73450041874535	2.87946710158413	0.00398347855916918	0.15313446147737
218	evg178082	247.584957023206	-9.2989335764579	3.25326987315291	-2.85833451850886	0.0042587117229171	0.161482605420793
219	evg1902540	488.946691119585	-8.27836467395096	2.89348597361392	-2.86103501086318	0.00422260418173483	0.161482605420793
220	evg11302728	247.584957023206	-9.2989335764579	3.25326987315291	-2.85833451850886	0.0042587117229171	0.161482605420793
221	evg1847144	312.32387807269	-8.63273097146124	3.02811410077642	-2.85086053040332	0.00436010895475381	0.16457931629211
222	evg11019557	239.939826599218	-9.25361033652568	3.2523858009097	-2.8451760962483	0.0044386876754201	0.16604274703298
223	evg1941172	366.752496395464	9.16648310944024	3.22114244415421	2.84572423243056	0.00443105499425639	0.16604274703298
224	evg139939	1894.03937751635	-7.8381171647113	2.75635625449913	-2.84365170573192	0.00445997717687134	0.166094328613664
225	evg1189150	236.117261387223	-9.23040332726452	3.25195677854156	-2.83841513152096	0.00453381743390106	0.168093800149345
226	evg1382706	353.018263730114	9.11132215891437	3.21917499248717	2.83032832330586	0.0046500258960696	0.171639451438109
227	evg151888	768.926483983488	-7.93027558811236	2.80702331101079	-2.82515487384988	0.00472577678098597	0.173667092101255
228	evg11245576	751.504947947762	7.8759519525095	2.83042686813862	2.78260217254402	0.00539248831729089	0.197298848872108
229	evg17871	57379.7181320471	7.46466807633852	2.69852033985342	2.76620782363419	0.0056712379700736	0.206591559591065
230	evg1666856	300.435772954204	8.87818220211211	3.21142399597919	2.7645624536741	0.00569991947399396	0.206733601095903
231	evg1811	10143.1804330255	-7.41083798997776	2.69741744550296	-2.74738268721916	0.00600729953006949	0.216938929349955
232	evg15672	1214.1986032756	7.56664894075335	2.75930410672166	2.74223088434545	0.00610234312994988	0.218611306942957
233	evg11191785	1420.92307298548	-7.49217464157183	2.73234305255011	-2.7420329356445	0.00610602187937054	0.218611306942957
234	evg11009433	365.427557359555	8.15875783322341	2.98390676062306	2.73425361036408	0.00625218680734614	0.222887787807186
235	evg11004260	454.356147267374	7.88699964820021	2.89525051497902	2.7241164822856	0.00644737628343537	0.228868140240076
236	evg1712	13373.663107821	-7.28581370988745	2.68573454263069	-2.71278251600807	0.00667208801113906	0.234846237084059
237	evg155405	594.362672635753	-7.55704136685763	2.78437033555526	-2.71409347756558	0.00664574106473983	0.234846237084059
238	evg1822324	468.70739574878	-7.62979673626713	2.81408707737396	-2.71128665406725	0.00670226565296687	0.234917227214494
239	evg1603168	1400.93341689245	7.39356009655607	2.73439644007619	2.70390934840087	0.00685289818394194	0.239191952512316
240	evg189541	254.524195187178	8.63837810144975	3.20493853482171	2.69533346976662	0.00703182176107258	0.244414404711948
241	evg1303278	15128.5105472483	7.212803997625	2.68004711536121	2.69129746125858	0.00711747013874019	0.246363472157756
242	evg183	48354.2637364106	7.19915944097193	2.67634924655681	2.68991778641515	0.00714696239057505	0.246363472157756
243	evg1901689	1428.25416312998	7.31402715016684	2.72548758116449	2.68356649309767	0.00728414887217916	0.250059135356867
244	evg1927504	238.435522636339	8.54393126729841	3.20280826687055	2.66763744669819	0.00763866376190205	0.261154643859783
245	evg1385588	1932.66196908643	-7.12628596241884	2.69011040173582	-2.6490682158697	0.00807140379151057	0.274823062974617
246	evg1508779	248.369770318369	-7.71400702807669	2.9156835785152	-2.64569416411263	0.00815234859774537	0.276450780497528
247	evg1756	4125.73629585565	7.06513227305018	2.67654489968861	2.63964646132861	0.00829925539436592	0.280293070849395
248	evg1324027	1033.54382629498	7.19451897018389	2.72799540992335	2.63729144998307	0.0083570995044044	0.281108564781216
249	evg1313009	290.870294319086	7.82825731917125	2.97140391942409	2.6345315317106	0.00842534778139608	0.282266069045808
250	evg11275059	235.627886278388	-7.637657229884	2.91366744397865	-2.62132085309457	0.00875897835865725	0.292269589871675
251	evg152552	1111.05060325953	-7.06413840325214	2.69955791466662	-2.61677601538862	0.00887645665887118	0.295009567523121
252	evg148190	349.191165715553	7.50536036717888	2.87743384914876	2.60835201108071	0.00909793417472504	0.301170503514112
253	evg1914048	265.363862226293	7.69524436895576	2.9669188922342	2.59368208180472	0.00949542448434134	0.312899076610684
254	evg11080737	708.681872729478	7.10896211768322	2.74209323868013	2.59253114277946	0.00952725550936392	0.312899076610684
255	evg11104433	2039.42071753419	6.9321283911741	2.67677189479158	2.58973445016459	0.00960499930228388	0.31421531050844
256	evg197063	262.778249409929	-7.37854251554216	2.85515441424303	-2.58428842893192	0.00975801525163509	0.315509159802868
257	evg11255891	260.654982455316	7.66928839649219	2.96614320711259	2.58560961524104	0.00972069583784418	0.315509159802868
258	evg191113	477.605107935932	7.21846790341244	2.79163359374111	2.58575047943124	0.00971672437605953	0.315509159802868
259	evg1927936	838.2730348926	7.02872514075885	2.72165211394043	2.58252151505969	0.00980812464533613	0.315904925835498
260	evg1838982	2790.19983058226	-6.8524717194999	2.65878348958786	-2.57729587472431	0.00995766753921265	0.317049093939359
261	evg1237744	685.922287169755	7.0615227448961	2.73884293312988	2.57828685956312	0.00992915328963752	0.317049093939359
262	evg13022	8435.84389983752	6.83464073116365	2.64971741334788	2.57938476636578	0.00989764746003938	0.317049093939359
263	evg11226312	3019.79117668061	6.8405409450335	2.66024149113635	2.57139848687628	0.010128870523059	0.321273908377787
264	evg1424418	1333.10557437344	-6.81037816885938	2.6693757779479	-2.55129990506429	0.010732193046002	0.339121039355108
265	evg13725	11066.0752887588	-6.72537417932693	2.63764895316672	-2.54976090402498	0.0107796819140909	0.339336251046589
266	evg1816528	3805.28325107223	6.74947776615906	2.64866710504405	2.54825446101004	0.0108263469699546	0.339524009110381
267	evg1437510	4566.74155150012	6.72770882506466	2.64466641819424	2.54387804026274	0.0109629354806634	0.342519879324696
268	evg1303293	21405.4028437387	6.68226273335961	2.63274936857858	2.53813097939033	0.0111446265907412	0.346897294850609
269	evg18603	19902.0050739982	6.6594417883696	2.630900646245	2.53124031797796	0.0113659945001632	0.352472587808034
270	evg12352	1979.56678528251	-6.67166775450812	2.64761113952611	-2.51988203815393	0.0117394168870021	0.36270450248656
271	evg1215749	340.018093728017	7.04898975754835	2.81186704691144	2.50687164078081	0.0121804935475362	0.374943458204971
272	evg1978695	459.406683054022	6.89699183937086	2.75427547115249	2.50410386020136	0.012276199159803	0.376500196290724
273	evg11025345	1547.24581300584	6.64658833398796	2.65629919726653	2.50219867582222	0.0123424640619932	0.377145916502371
274	evg1217904	274.633902675084	7.15669926705099	2.86363031766224	2.49917009989385	0.0124484543268208	0.378996372242114
275	evg1386248	515.658429774201	-6.76156780342294	2.70735244486807	-2.49748340532458	0.0125078319240267	0.379419396037201
276	evg11080120	5343.74386593554	6.55938709888341	2.62798797435172	2.49597302685584	0.0125612152682973	0.379658180319335
277	evg1440281	449.204110216905	6.86431646619505	2.75246934066277	2.49387572271456	0.0126356776343227	0.380530046301515
278	evg1867342	329.030707595737	7.00123707241906	2.80976634313722	2.49175063596281	0.0127115246803277	0.381437190227674
279	evg1174249	575.693003855274	-6.69746149277494	2.69344092677287	-2.48658191319587	0.0128976873668132	0.385636229440703
280	evg11079640	600.932084380817	-6.65946110531611	2.68694558885359	-2.478450301689	0.0131954492627048	0.393130134819583
281	evg1310896	419.309486179183	-6.72587270152843	2.71895502659683	-2.47369766536626	0.0133722807179652	0.395572928188886
282	evg142396	1682.77785561222	-6.52700085209083	2.63725578021305	-2.47492143199077	0.0133265489190663	0.395572928188886
283	evg1227377	730.557645572948	-6.59962234883988	2.67067148328407	-2.47114719655615	0.0134680369931345	0.396997754758755
284	evg1544790	414.212732563191	-6.70806168034607	2.71800840299357	-2.46800623315142	0.0135867953740645	0.399088193698754
285	evg1948329	747.514501472505	-6.55829793473821	2.66526379118605	-2.46065622338258	0.0138683179902845	0.405928100613871
286	evg11026076	1148.49597488688	-6.49916418068484	2.64372896275421	-2.45833225426939	0.0139583968635075	0.407136177046783
287	evg1520735	1574.7165288268	-6.46224797848457	2.6323510395097	-2.45493396643946	0.0140910469795008	0.409573219174202
288	evg11201626	1333.05935654409	-6.46586350331909	2.63653239769681	-2.45241192900473	0.0141902111604976	0.411023407989135
289	evg1922869	246.773030696803	7.00123377352069	2.85840464961613	2.4493501206909	0.014311425778474	0.413100047903219
290	evg1849034	70259.8889155243	-6.36506095891618	2.60296155062698	-2.44531501334816	0.0144725671185839	0.41367090907312
291	evg1511588	351.642574062296	6.7732894039483	2.76866009560068	2.44641421123195	0.0144285130353472	0.41367090907312
292	evg1876213	1041.53514553721	6.4889899528545	2.65384185923227	2.4451306057595	0.014479969485657	0.41367090907312
293	evg11193328	334.769088216295	6.70168171567148	2.76535623277872	2.42344246149344	0.0153741885305708	0.436689528164484
294	evg1839210	250.821178665111	-6.72144034744654	2.77394756895792	-2.42305962184122	0.0153904005370844	0.436689528164484
295	evg197798	370.253232625258	-6.54456525995527	2.70955399201585	-2.41536624818694	0.0157193945902379	0.441519157143988
296	evg1360	68913.4496909345	-6.27026489409604	2.59453894831297	-2.41671642592728	0.0156612127858847	0.441519157143988
297	evg16790	728.740829585474	6.44272232009085	2.6660429540904	2.41658609071022	0.015666820912477	0.441519157143988
298	evg189221	765.479335364964	6.40634688355178	2.65948706447122	2.40886559259333	0.0160021900377272	0.447953923807787
299	evg11053267	92043.6894814281	-6.23314998939916	2.59110485013756	-2.40559543125715	0.0161461342796891	0.450471746358415
300	evg1868197	262.681280948675	-6.56414528297256	2.74839709482232	-2.38835403200603	0.0169240297790885	0.470600854723855
301	evg12516	4332.48890414672	-6.18192009634693	2.5934076370086	-2.38370551861162	0.0171393113010069	0.475003770342191
302	evg1405990	10766.0343002307	6.15412535208655	2.58719345002776	2.37868774444389	0.0173743867610466	0.478376906509707
303	evg1226	35257.7684134135	-6.1460432996557	2.5838263361468	-2.37865959243265	0.0173757135785712	0.478376906509707
304	evg1545354	1238.9111564681	6.20539445410356	2.61927376370241	2.36912786288214	0.0178300881679946	0.487667526221019
305	evg1106507	446.999975051469	-6.3284345000151	2.67098532577258	-2.36932582105617	0.0178205467080606	0.487667526221019
306	evg1850153	1036.66283352138	-6.17751021852245	2.61585661330163	-2.36156301041495	0.0181980790682206	0.49610580257221
307	evg171726	2310.80480015967	6.1317253473723	2.59794175104817	2.36022433716937	0.0182638865677614	0.496277986150703
308	evg1616909	12774.0587156713	-6.01407246236988	2.57336765954396	-2.33704361678178	0.0194369162702837	0.525360782336571
309	evg1923	14872.2064369454	6.0128374503765	2.57333078342529	2.33659717946287	0.0194601392642053	0.525360782336571
310	evg1529706	1050.5819375041	-6.07990060020277	2.60601715366565	-2.33302401392513	0.0196468849909056	0.528691337400433
311	evg171361	1437.07198069415	6.02994145853358	2.59774769925475	2.32121905459235	0.0202750243007209	0.539113181602276
312	evg1232313	1023.18688681814	-6.04121105783391	2.60296962930879	-2.32089187280996	0.0202926802952667	0.539113181602276
313	evg162169	433.84950032932	6.2223215624329	2.67774696261437	2.32371529099144	0.0201407583768424	0.539113181602276
314	evg143542	578.439850388344	-6.11250660438814	2.63272494493144	-2.32174143985532	0.0202468621530403	0.539113181602276
315	evg1468156	13363.7073807863	5.93212801429543	2.56611750312933	2.31171332063372	0.0207934868292182	0.548921731421956
316	evg1956153	249.694709354277	-6.29526831137173	2.72220357708178	-2.31256338224355	0.0207466567493297	0.548921731421956
317	evg1309022	722.263853499097	6.03751712798665	2.6233882177367	2.30141962488322	0.0213679236956872	0.562306686023415
318	evg1247577	449.790453786994	6.12099172534774	2.66296588488734	2.29856182540119	0.0215298333734562	0.564785754721294
319	evg1506242	513.457299156438	6.04788861644846	2.64472785746614	2.28677162354346	0.0222091566081803	0.580779888481004
320	evg11304669	257406.704248582	-5.83588448113558	2.55465492443634	-2.28441204536586	0.0223473263239716	0.582566863108034
321	evg1505742	320.347010717036	6.1463000193569	2.6986737453899	2.27752614774444	0.022754825013602	0.591341901132299
322	evg1559299	251.361304405856	-6.1327821023513	2.70221137381305	-2.26954196173685	0.0232353884718636	0.601955312522627
323	evg1437462	3538.7657227197	5.79904595025947	2.56086439790678	2.26448770774413	0.0235441349451296	0.6024698580131
324	evg1746149	535.509851299991	-5.93139450856828	2.61826445571521	-2.26539167791897	0.023488654575972	0.6024698580131
325	evg1687156	1042.74287015761	-5.85917709695915	2.58467674670173	-2.26688970078597	0.0233969645458083	0.6024698580131
326	evg1307118	491.090120244297	5.98263915286909	2.64058938250543	2.26564538678583	0.0234731038244882	0.6024698580131
327	evg1672781	661.833229771559	5.90945314650483	2.61427543831016	2.26045544394688	0.0237929987691643	0.60697613373813
328	evg1523104	1488.81484562332	-5.77589691984009	2.56833108198331	-2.24889110300369	0.0245194251925573	0.62352098397486
329	evg1618315	2968.16477210954	5.74980600923493	2.55800770802027	2.24776727263457	0.0245910337722044	0.62352098397486
330	evg1302466	573582.112996421	-5.70521406629772	2.54246939677581	-2.24396567900982	0.0248346096730181	0.627788829976719
331	evg11254324	681.113518174008	-5.78106116479266	2.5915341918875	-2.23074855924711	0.0256977891040955	0.647646394883277
332	evg1443538	256.140039606847	6.04452199571057	2.71349130322214	2.22758111976736	0.0259084608406509	0.65098909738768
333	evg1596916	1258.08379876511	5.71067316521389	2.56951637774868	2.2224700393688	0.0262515566109375	0.657629084830151
334	evg11002232	800.448603672901	-5.71911372044044	2.57916029660201	-2.21743244418552	0.0265935546981344	0.664052589933703
335	evg1593317	1177.93587419725	5.6955923142339	2.56980114174025	2.21635527423608	0.0266671802478771	0.664052589933703
336	evg1732637	693.567417593744	5.73961196286925	2.59397058943232	2.2126742632519	0.0269201109985246	0.668355851040749
337	evg1531320	359.865788470766	-5.81542870277888	2.63213998708469	-2.2093918755514	0.0271473956424769	0.671998737238998
338	evg1375517	4528.15477160773	-5.60059325673448	2.5388513760112	-2.20595553944304	0.0273871128800422	0.67592691019323
339	evg183531	243.583026884242	5.97087624637527	2.71078411653028	2.20263805220233	0.0276202696722203	0.678993742512552
340	evg12605	10276.8107613359	-5.57793424131814	2.53326601576237	-2.20187465769934	0.0276741635644051	0.678993742512552
341	evg11303895	40406.9795488855	-5.55056032701773	2.52866944925981	-2.1950517607758	0.0281598849946808	0.688884928520901
342	evg11162314	30319.2933298846	-5.53602381154328	2.52752677490863	-2.19029284536201	0.0285030053903071	0.695239973584626
343	evg167284	2604.01140315398	5.55721788668939	2.54099439535321	2.18702485013428	0.0287407099492868	0.698994176084403
344	evg1453107	356.005265015035	5.77816912760951	2.64347359745069	2.18582441420328	0.0288284538703141	0.699090006355116
345	evg1679078	8183.53217150357	-5.51922760079599	2.52840060466142	-2.1828928495827	0.0290437017388896	0.700238612444558
346	evg160208	2706.23106844766	5.54619485131171	2.53945960331446	2.1840059373549	0.028961811776499	0.700238612444558
347	evg1638162	394.809001119459	-5.69908606324525	2.61289624443466	-2.18113753096167	0.0291732456175099	0.701334913375412
348	evg1400773	247.049364085027	-5.81330051556554	2.66718474033479	-2.17956425276933	0.029289777018227	0.702112988178304
349	evg184691	728.45695884701	-5.58044161173876	2.56875378906041	-2.1724314862344	0.0298231322361419	0.712849768234659
350	evg1247857	373.515845063035	5.70866391829483	2.63093884694731	2.16982007199393	0.0300204791840073	0.715516678151397
351	evg168119	524.730000497917	-5.60062409105426	2.58523123796772	-2.16639192997566	0.0302812501120173	0.719675750525494
352	evg1915814	1396.30337437246	5.51193793251174	2.54698317724713	2.16410456957523	0.0304563248974528	0.72178029060952
353	evg11011937	310.633812988754	5.73266103330573	2.65134463245781	2.16217121045917	0.0306049817576564	0.723248605729093
354	evg11180010	714.588605496195	-5.47650713355009	2.55890329578031	-2.14017745124678	0.0323404287253343	0.762101289341069
355	evg175237	616.11558892704	5.49346740031898	2.57367473947583	2.13448394082533	0.0328031868447586	0.770828689180215
356	evg11263246	17621.667787243	-5.33988908884934	2.50940043408863	-2.12795415841581	0.0333408845529072	0.781263086911101
357	evg1383	7651.86341540655	5.33683907848379	2.51160514508384	2.12487185293835	0.0335973071962377	0.784481371679708
358	evg166906	820.300025198691	-5.41104149032788	2.54751628722043	-2.12404588636872	0.0336663067683212	0.784481371679708
359	evg1172369	365.519993018243	5.54874614111008	2.61453106773519	2.12227202406764	0.0338149013504171	0.785749044749804
360	evg193103	250.35090835438	5.5885279210014	2.6584686371415	2.10216056075442	0.0355392133235173	0.821241322838729
361	evg191805	351.393353705312	5.4906436426087	2.61132343615543	2.10262871561112	0.0354982377466587	0.821241322838729
362	evg1281	48175.7643684756	-5.2417167995821	2.49906438130218	-2.09747169332661	0.0359518404040678	0.828481360913629
363	evg1992361	245.249621935821	5.55820362242985	2.65730218231852	2.09167164329812	0.0364678988262949	0.838058435286368
364	evg122769	488.241772447407	5.3776379643503	2.57438322791538	2.08890343366045	0.0367164167017583	0.83965919222359
365	evg11449	2273.00803663827	-5.24312994882922	2.51029107533528	-2.08865418052325	0.0367388642006246	0.83965919222359
366	evg1257347	242.502775402751	5.54160724190572	2.6566755323154	2.08591797323326	0.0369860539235746	0.840702075832315
367	evg1309219	2418.44474387475	5.23783019767382	2.51060157809605	2.08628491409059	0.0369528223733411	0.840702075832315
368	evg166140	9241.49456895743	5.17388130397736	2.49523231528601	2.07350685236069	0.0381251340659652	0.861896662271766
369	evg1634341	332.165427973822	5.40760074836771	2.60685709056648	2.07437560268891	0.0380444413413093	0.861896662271766
370	evg1670745	676.83711803834	5.2610419316921	2.54482370828084	2.06735025085341	0.0387011623970066	0.872554315448186
371	evg1560179	372.680281135962	5.34989173109043	2.59047802605155	2.06521409457575	0.0389027474963456	0.874735093300579
372	evg11348	7886.6363179632	-5.132617115555	2.49135694816808	-2.06016930626062	0.0393823581064601	0.883138793881962
373	evg11250597	434.237374174335	5.28883903246298	2.57237239403977	2.05601609032865	0.0397809652909965	0.889685824282822
374	evg11223872	868.086623151184	-5.14013009017744	2.51872935747421	-2.04076316295133	0.0412743737140334	0.919742128573869
375	evg1608606	393.096188238535	-5.22987320135982	2.56360113907977	-2.0400494919569	0.0413453965733878	0.919742128573869
376	evg11145858	265.359329423727	5.34521314046212	2.62204075032944	2.03856982001159	0.0414929798616556	0.920570313845562
377	evg11303434	5916.60328169784	-5.04587335517136	2.48403931494727	-2.03131783173024	0.042222763641982	0.933073846087401
378	evg1265433	347.958662338333	5.24835448305137	2.58454206992492	2.03067094326843	0.0422883858048566	0.933073846087401
379	evg15016	13211.6237735584	-5.03122646343775	2.48020607104954	-2.02855178937156	0.0425039632597953	0.933073846087401
380	evg11234028	411.082544987672	-5.1863579969751	2.55622312282126	-2.0289144365657	0.0424670060745434	0.933073846087401
381	evg1624878	5556.04964839317	-5.02459831980626	2.4820482324631	-2.02437577726683	0.0429315021264136	0.938164150071145
382	evg1820837	82540.0605002754	-5.01281627648225	2.47657624976097	-2.02409123359964	0.0429607654432003	0.938164150071145
383	evg164449	2814.21720098097	5.03207582051412	2.4884435333006	2.02217802139144	0.0431579640054732	0.940009753873778
384	evg1970355	1606.96139508407	5.04811760960073	2.49777272776768	2.02104761313186	0.0432748365243319	0.940100745536397
385	evg147478	254.371943291448	5.2826721512295	2.61943354270777	2.01672310638913	0.0437244172200891	0.947400229740216
386	evg1986	2719.58298562051	-5.00714409589119	2.48518889952191	-2.01479416588994	0.0439262205986076	0.949307078325348
387	evg141076	1304.9021565758	-4.99652950387449	2.49436699848846	-2.00312524456197	0.0451638469762992	0.973531812600226
388	evg1429931	376.287051432143	-5.10911264519645	2.55394167580816	-2.00048133189249	0.045448313759456	0.974640792829647
389	evg166069	26566.0527270221	-4.94194298484219	2.47038441487801	-2.0004752924602	0.0454489652853911	0.974640792829647
390	evg11300422	2093.1580675546	-4.94249064726919	2.48168232475134	-1.9915887694306	0.0464161965985591	0.992830543654307
391	evg17387	360.220236874611	5.10172368831843	2.56539627047263	1.98866886454876	0.0467377648027995	0.99444793149441
392	evg1306163	537.231729786046	-5.01749858087121	2.52432592564601	-1.98765877650571	0.0468494410306046	0.99444793149441
393	evg11266868	11995.0373484601	4.9101976221567	2.46871501269378	1.98896899678949	0.0467046251190561	0.99444793149441
394	evg1586691	4107.89965733747	-0.464933375007604	2.0900742415473	-0.222448258423304	0.823964947946482	0.999985450721062
395	evg1882201	1680.64747022815	-0.454343913266057	2.09825861725996	-0.216533800709165	0.828571680893394	0.999985450721062
396	evg11086515	350.768884323173	-0.635940110185696	2.15713851425729	-0.294807267119168	0.768141114679496	0.999985450721062
397	evg1318101	435.375578501347	0.712410684089652	2.14735399691456	0.331762105881604	0.740068900259619	0.999985450721062
398	evg1826802	2347.61265866423	-0.67702541359922	2.10131183403874	-0.322191786403245	0.747307406506753	0.999985450721062
399	evg1309574	716.627780161885	0.176821689866412	2.11247815005179	0.0837034408436731	0.933292221351016	0.999985450721062
400	evg11113884	1241.29173579699	0.648038337114191	2.10943271382154	0.307209769180159	0.758683710117694	0.999985450721062
401	evg1444820	777.378369480102	2.16083963953595	2.22324328606493	0.971931256052758	0.33108474900722	0.999985450721062
402	evg1927394	3702.36244585152	-0.28624016372432	2.08686423686185	-0.137162810435027	0.890902105995898	0.999985450721062
403	evg11185888	255.052502127588	0.0889655525552008	2.17117475982898	0.0409757676817358	0.96731521422183	0.999985450721062
404	evg172194	965.878526217145	1.48036793046093	2.16115300733592	0.684989875976339	0.493350309544846	0.999985450721062
405	evg1925210	629.470039764668	0.898312207024372	2.13865630168299	0.420035798326948	0.674459302307949	0.999985450721062
406	evg1584267	13897.069761182	-0.682366956469175	2.09300586852136	-0.326022476444963	0.74440734966225	0.999985450721062
407	evg1608663	524.293239412513	-0.924649766318923	2.14712809823295	-0.430644900544078	0.66672658806481	0.999985450721062
408	evg1950608	486.455461137586	-0.816338443638239	2.14554841302665	-0.38048008550255	0.703589076476836	0.999985450721062
409	evg1945362	777.831482168408	1.68912564994943	2.182941796233	0.773784098533582	0.439058477537671	0.999985450721062
410	evg11239897	513.706435729265	-0.249920847354313	2.12640398820115	-0.117532156984777	0.906438363038184	0.999985450721062
411	evg11126547	1904.94898376963	-1.34382212281224	2.13925047023165	-0.628174279502073	0.529889777557193	0.999985450721062
412	evg11218497	335.261132736175	0.0122729248676124	2.14908644227742	0.00571076371158276	0.995443494570899	0.999985450721062
413	evg1905495	3967.1668261865	-1.85030007612349	2.17146129976312	-0.852099034104513	0.394159128037269	0.999985450721062
414	evg1558475	1516.50096926135	-0.711875489874436	2.10825138422642	-0.337661578311092	0.73561823189487	0.999985450721062
415	evg12440	4198.76397347147	-0.511146873497875	2.09123364118544	-0.244423608836039	0.806902758969442	0.999985450721062
416	evg1253509	1021.3491864252	0.477947090112293	2.10818062121548	0.226710693240662	0.820648711602948	0.999985450721062
417	evg1685819	978.865014027386	-0.323483520955001	2.10558492146339	-0.153631191816372	0.877900541389127	0.999985450721062
418	evg1930078	2808.38071074301	1.19204321310209	2.12550060386194	0.560829392819835	0.574913847263484	0.999985450721062
419	evg1833071	865.019978595749	-0.363673007369527	2.10958401603985	-0.17239086218155	0.863130255560272	0.999985450721062
420	evg1250958	606.946076154231	0.706400805024549	2.13175344470675	0.331370781540698	0.740364432288839	0.999985450721062
421	evg175411	1581.46475083178	0.546154395945535	2.10183031014164	0.259847045363396	0.794981760061217	0.999985450721062
422	evg1870873	2718.2830766939	1.2874188127027	2.1318727521573	0.603891020887585	0.545916098918646	0.999985450721062
423	evg1826542	1301.39430191655	0.840443708984809	2.11635192282019	0.397119070756842	0.691279657365043	0.999985450721062
424	evg144916	2325.21286033045	-0.664731953231854	2.10094846513054	-0.316396125018969	0.751701857801942	0.999985450721062
425	evg1951467	261.240352437567	-2.65892993924443	2.32704463302112	-1.14262094568957	0.253196005212706	0.999985450721062
426	evg1459620	1003.41989271791	-0.0531216771075393	2.10208410978231	-0.0252709569804229	0.979838839502419	0.999985450721062
427	evg11148547	5656.15124980806	-0.0948927598361279	2.08249634497584	-0.0455668313968776	0.963655506409552	0.999985450721062
428	evg11021800	976.293973206559	-0.470270650169178	2.10895734632507	-0.222987274251251	0.823545410842545	0.999985450721062
429	evg157728	851.216864088225	-0.572999669382145	2.11556276037561	-0.270849761639976	0.786506585525034	0.999985450721062
430	evg173409	359.97093273347	-2.06440808673303	2.24807197110179	-0.918301599446239	0.358460990161709	0.999985450721062
431	evg1651235	330.262237385119	-0.942834991158797	2.17411617587629	-0.433663574017052	0.664532761774776	0.999985450721062
432	evg1901458	432.53629630959	0.787939663693744	2.15069623820043	0.366364923924842	0.714092789635088	0.999985450721062
433	evg11011958	364.224920208778	0.67684577860581	2.15653354386792	0.313858219609156	0.753628723972307	0.999985450721062
434	evg174615	3091.80142359966	0.0648273194461257	2.08591206497904	0.0310786444618302	0.975206820692313	0.999985450721062
435	evg11196424	932.393399701987	0.0582089651739767	2.10393289746235	0.0276667403433756	0.977927950904418	0.999985450721062
436	evg180987	645.556848923986	-0.585116656675398	2.12484183631589	-0.27536951065021	0.783032365896092	0.999985450721062
437	evg181575	759.893122855979	0.790289912342155	2.12720379895776	0.371515842877567	0.710253358071747	0.999985450721062
438	evg1164950	262.948632515924	-3.07684508987858	2.36760365099296	-1.29956088240875	0.193751514058497	0.999985450721062
439	evg1424579	503.322634573657	0.516897146481375	2.13330444535507	0.242298818439551	0.808548629250892	0.999985450721062
440	evg1460921	1428.71528405142	0.725895331914795	2.10988484911788	0.344044999526057	0.730812444693111	0.999985450721062
441	evg1438238	888.106731959762	-0.03724621448181	2.10514588462337	-0.0176929374604713	0.985883814857399	0.999985450721062
442	evg176888	400.061733414222	2.75541185611251	2.30858137598716	1.19355197298786	0.232653270302643	0.999985450721062
443	evg11009503	8133.52003113516	-0.159564143616271	2.08166883985359	-0.0766520306022802	0.938900366238844	0.999985450721062
444	evg182782	817.35301311734	-0.0788514924139624	2.10761291483219	-0.0374127012882917	0.970155945597814	0.999985450721062
445	evg1455020	1126.60838324307	0.11161002166818	2.09976203978461	0.0531536524394113	0.9576094833714	0.999985450721062
446	evg1304000	2800.80332100504	-0.410826138501985	2.09145834437753	-0.196430466619815	0.844273251825315	0.999985450721062
447	evg1433451	2215.9254263619	-0.11603189404622	2.08926441414612	-0.0555371992461002	0.955710494955045	0.999985450721062
448	evg1878253	3091.99616654169	-0.562713308328092	2.09485913633559	-0.268616299095133	0.788224968285129	0.999985450721062
449	evg11004980	480.622865250977	0.551266716822597	2.13656212646256	0.258015767477499	0.796394738439845	0.999985450721062
450	evg11005506	705.110223697674	-0.23313849822915	2.11362528012739	-0.110302663589971	0.91216934491664	0.999985450721062
451	evg1584959	939.979603692614	-0.374782476519104	2.10761488837011	-0.177823035217281	0.858861956170967	0.999985450721062
452	evg1519649	1296.03019673331	0.736549641981969	2.11203996929502	0.348738495809729	0.727285640972505	0.999985450721062
453	evg1442298	3290.14461730036	1.6030264751885	2.15290201983851	0.744588680960384	0.456520412710102	0.999985450721062
454	evg1535530	256.343931938169	2.03324239231575	2.27249874661938	0.89471661770571	0.37093859315432	0.999985450721062
455	evg1914213	9487.21134105011	-0.0361332078374248	2.08054187858874	-0.0173672100568024	0.986143667792744	0.999985450721062
456	evg1970642	4274.34798416632	-0.608735506613247	2.09423049284337	-0.290672640233959	0.771301698446534	0.999985450721062
457	evg11292033	5290.92110480158	-0.864045819039936	2.10347381530992	-0.410770893724023	0.68124053759559	0.999985450721062
458	evg1952309	682.446716795524	0.111016743840131	2.11359240865863	0.0525251431568999	0.958110261640861	0.999985450721062
459	evg1210524	249.475439007893	0.412367519422044	2.17787735629837	0.189343774675597	0.849823388553487	0.999985450721062
460	evg174352	618.682013161144	0.355685634584601	2.12049852298849	0.167736799025599	0.866790344884877	0.999985450721062
461	evg11065068	259.234854565518	0.464207053443786	2.17566883576664	0.213362918939	0.831043900959709	0.999985450721062
462	evg1292953	311.379610668185	-0.0782240534741532	2.15457514610842	-0.0363060223800693	0.971038347942359	0.999985450721062
463	evg172363	773.642733536391	0.114919610476168	2.10949243698751	0.0544773749652693	0.956554833978451	0.999985450721062
464	evg1818765	243.778743414113	0.17095122691181	2.17600290064135	0.0785620399960974	0.937380981872646	0.999985450721062
465	evg11019507	299.352768277511	0.674456337034141	2.17034645116556	0.310759757582451	0.755983264732439	0.999985450721062
466	evg169732	3462.29108419373	-0.834560064303659	2.10449508702442	-0.396560709240551	0.691691431226425	0.999985450721062
467	evg199368	234.855781587242	-1.24020539586558	2.21890189040942	-0.558927549354938	0.576211166815982	0.999985450721062
468	evg1316420	2169.87235812748	-1.26472231961003	2.13249628423796	-0.59307128877928	0.5531334441192	0.999985450721062
469	evg1951699	341.691890993208	0.163357744488931	2.14857061268026	0.0760308939928899	0.939394519474437	0.999985450721062
470	evg1823369	413.118966458159	0.795819254328693	2.15359392180476	0.369530785851113	0.711732130620749	0.999985450721062
471	evg1308861	2835.57873617463	-1.5046155986831	2.14654792376425	-0.700946660461493	0.483336303467773	0.999985450721062
472	evg1872911	2272.55614889027	0.0332426342673646	2.08864084475046	0.0159159169710368	0.987301471704326	0.999985450721062
473	evg1445958	456.772989016793	-3.90159896862723	2.41692549399041	-1.61428185450003	0.106466304146332	0.999985450721062
474	evg171283	1581.33418936104	-0.197784965047669	2.09436884528904	-0.0944365485060363	0.924762384013172	0.999985450721062
475	evg11251015	1197.52778482061	-3.53085103798587	2.34723449557326	-1.50426003224	0.132514425798895	0.999985450721062
476	evg143861	322.256429931512	-0.229651296429136	2.15331735374424	-0.106650000302934	0.915066650250736	0.999985450721062
477	evg11106438	405.021613149547	0.6830043980661	2.1502703589986	0.317636521941446	0.750760667247485	0.999985450721062
478	evg12515	3276.45635111188	-0.012983751210063	2.08535113442396	-0.00622617025772477	0.99503226697431	0.999985450721062
479	evg166003	25324.1060087072	0.724930542538779	2.09390532611338	0.346209799219703	0.729185050873821	0.999985450721062
480	evg11129480	12471.2236255488	-0.92136446082342	2.10365242683877	-0.437983218647951	0.661398448375607	0.999985450721062
481	evg1548117	36885.4608885777	-0.392270324330562	2.08306058717148	-0.188314409454221	0.850630190317966	0.999985450721062
482	evg11286525	6478.44325825525	-0.303353529950729	2.08435682763597	-0.145538194770031	0.884285961697035	0.999985450721062
483	evg184834	367.849015695698	0.594920333288453	2.15299725743253	0.276321918773784	0.782300822292292	0.999985450721062
484	evg1405018	4557.45059482382	-1.33611438005205	2.13149767347901	-0.626842992453874	0.530762158785833	0.999985450721062
485	evg1301315	559.653386113139	1.02830717688516	2.15005067804351	0.478271134437113	0.63245723853638	0.999985450721062
486	evg1171902	314.708267968778	-0.187309080205925	2.15456811592478	-0.0869357895076475	0.930722551288386	0.999985450721062
487	evg1229669	830.791807596362	-0.0397359373709401	2.10701062061888	-0.018858916505731	0.984953653585974	0.999985450721062
488	evg11113168	464.907578333774	0.914054049909185	2.15272154367685	0.424603940344267	0.67112542008253	0.999985450721062
489	evg1816079	308.429761607475	-0.250215497360908	2.15683404749966	-0.116010546871223	0.90764418304288	0.999985450721062
490	evg17538	879.957738215558	0.249665322352097	2.10718417260413	0.118482914591918	0.905685031915623	0.999985450721062
491	evg1650446	1124.98711621716	0.37767868676816	2.10356029578465	0.179542600953724	0.857511670020254	0.999985450721062
492	evg11000452	3578.19075609028	0.0948051611714144	2.08498752851646	0.0454703732635137	0.963732389175266	0.999985450721062
493	evg1659870	533.774458190394	-0.0556857957772113	2.12300956139371	-0.0262296490745218	0.979074167471919	0.999985450721062
494	evg11183013	2721.55814638322	0.366608650004349	2.09075090694705	0.175347837366087	0.86080632521325	0.999985450721062
495	evg1726815	518.372740669783	0.478309354005786	2.13084941505668	0.224468867028346	0.822392489354312	0.999985450721062
496	evg1566145	938.985475459882	0.211551196700403	2.10496181337696	0.100501204038953	0.919946426993964	0.999985450721062
497	evg11016076	428.741817716675	0.488989574821938	2.1406809100357	0.228427119861494	0.819314208104972	0.999985450721062
498	evg164630	13146.0341099571	-1.13027313284185	2.11499999039535	-0.534408103061299	0.593059214006043	0.999985450721062
499	evg172279	1082.97240811055	0.115274062397252	2.10064579955138	0.0548755351434638	0.956237622630185	0.999985450721062
500	evg1825953	596.144451143008	0.00533734009068559	2.11827588317477	0.00251966239765061	0.997989602401714	0.999985450721062
501	evg1458777	510.037985804522	2.00129161464741	2.22484162006429	0.899520935152939	0.368375249831417	0.999985450721062
502	evg11249241	3456.5655797455	0.220367797234934	2.08637755828784	0.105622204552361	0.915882106611006	0.999985450721062
503	evg11152673	314.531572452853	1.30845444144783	2.19953325046752	0.594878227537461	0.551924871907855	0.999985450721062
504	evg11076944	803.119449934341	0.193947953409579	2.10907039157023	0.0919589759473044	0.926730633881608	0.999985450721062
505	evg1320271	627.500720528992	-0.226182365448155	2.11771016883619	-0.106805156237435	0.914943556791427	0.999985450721062
506	evg1437961	376.769224327366	-0.326369844701206	2.14430559127403	-0.152203047004739	0.879026790802573	0.999985450721062
507	evg113627	475.44905399136	-0.474843595656837	2.13467554104777	-0.222442983266566	0.823969054056089	0.999985450721062
508	evg11618	3576.6537489216	0.0637725731468154	2.08484651830432	0.0305886177168974	0.97559761964962	0.999985450721062
509	evg184262	509.727975622656	-1.00493920347134	2.1525104738955	-0.466868438346156	0.640594007473986	0.999985450721062
510	evg1308206	2641.78449725267	0.247383886386425	2.08890411579646	0.118427592973602	0.905728863584232	0.999985450721062
511	evg144231	717.598354578104	-0.359537272073145	2.11516121543855	-0.169981025299104	0.865025059100368	0.999985450721062
512	evg176681	704.203108517381	0.926884075744067	2.13605844517467	0.433922619410479	0.6643446335588	0.999985450721062
513	evg160077	2517.12982857668	1.29138806331351	2.13283873815356	0.605478529723017	0.544861086266517	0.999985450721062
514	evg1835757	309.355007998033	-3.57572771017807	2.40681462270995	-1.48566810108208	0.137366932079362	0.999985450721062
515	evg11204871	372.01776972593	0.611501254573443	2.15284135855492	0.284043806638827	0.776376809736502	0.999985450721062
516	evg147043	1166.54951765498	-0.830491627269198	2.11787771560847	-0.392133890048792	0.694959288075453	0.999985450721062
517	evg1969231	552.500300209031	-0.680343840521346	2.13434742399096	-0.318759651251711	0.749908777014305	0.999985450721062
518	evg1819855	4205.90905114245	0.385035738002085	2.08801026180893	0.184403182802613	0.853697173121176	0.999985450721062
519	evg1862943	586.714956584876	1.60367396427729	2.18615276845519	0.733559880817706	0.463217019824889	0.999985450721062
520	evg1985381	5757.43418504747	1.10649232105003	2.11596740939198	0.522925030006951	0.601026425546777	0.999985450721062
521	evg11299823	1227.3081989905	-0.72095310625934	2.1123223600808	-0.341308277507304	0.732871517099701	0.999985450721062
522	evg1931110	2795.55406414085	-2.71779194863277	2.25402725447707	-1.20574937292109	0.227914141556778	0.999985450721062
523	evg157104	2354.54550063412	-0.477600249313123	2.09478187527532	-0.227995217521324	0.819649958485744	0.999985450721062
524	evg1303083	31748.357327961	0.537883594921611	2.087046433747	0.257724785718311	0.796619315901016	0.999985450721062
525	evg169318	1123.51162110872	-1.85217075586564	2.18651393511658	-0.84708847545803	0.396945808244388	0.999985450721062
526	evg1308605	527.1987340354	1.13423555562859	2.15866413888312	0.525434010413238	0.599281515804992	0.999985450721062
527	evg1356	35354.0648183112	-0.358877303480513	2.08236618157267	-0.172341112075436	0.863169365092452	0.999985450721062
528	evg1867997	4724.93998995012	-2.90520347394592	2.26926517431905	-1.28023974757278	0.200460830856804	0.999985450721062
529	evg1312607	1658.77064001268	0.273066280030795	2.09471049567876	0.130359913980529	0.896281679911654	0.999985450721062
530	evg1808588	3734.106840435	0.9864375961565	2.11154644084264	0.467163580718049	0.640382847815117	0.999985450721062
531	evg1452510	1189.39611626715	-0.536332509739212	2.10644983017969	-0.2546144237831	0.799020917709216	0.999985450721062
532	evg11268	5432.72431580938	0.369963752453441	2.08638118729074	0.177323182698871	0.859254542172141	0.999985450721062
533	evg1438000	931.309505221612	-0.321442204000377	2.10679516261769	-0.152574018444672	0.878734215350962	0.999985450721062
534	evg1176525	1301.8146276149	-2.00133084871823	2.19642436347329	-0.911176766202612	0.362202243742268	0.999985450721062
535	evg11128992	1062.58539364658	0.172989197138636	2.10155723110021	0.0823147685814262	0.934396410645389	0.999985450721062
536	evg1818950	2304.54586947937	-0.179460828523419	2.08938595806224	-0.0858916600980014	0.931552541288541	0.999985450721062
537	evg127077	327.939527117594	-0.310922350200755	2.15327776111104	-0.144394910780264	0.885188635306033	0.999985450721062
538	evg11010811	1003.0103284479	1.16313250506365	2.13906174611006	0.543758265594171	0.586607831500562	0.999985450721062
539	evg1658228	2381.89327611874	-1.94996458570109	2.18385946877746	-0.892898381777604	0.371911593790587	0.999985450721062
540	evg11155849	540.102825379925	0.585716536441727	2.13223649406016	0.274695859522795	0.783549912461593	0.999985450721062
541	evg1657155	502.962847347721	0.298822256776334	2.12826450091125	0.140406540939056	0.888338790126407	0.999985450721062
542	evg1885694	3532.22389488877	0.0470098012848654	2.08487721929148	0.0225479950809003	0.982010827179607	0.999985450721062
543	evg182452	986.750299203226	-0.376875277407806	2.10645408631055	-0.178914546420474	0.858004800690296	0.999985450721062
544	evg1838265	310.478807897822	0.57184529791578	2.16399869690983	0.264253993651831	0.791584208279156	0.999985450721062
545	evg1204859	254.185208582552	-0.7933838078699	2.18812430915729	-0.362586259176223	0.71691397632698	0.999985450721062
546	evg141573	1792.29582406043	0.32262866938684	2.09448009809327	0.154037591324238	0.877580095696595	0.999985450721062
547	evg1932769	835.362033879308	0.0422893300595489	2.10686920689292	0.0200721192949203	0.983985841243208	0.999985450721062
548	evg1954538	379.499803041692	2.34435034936828	2.27173574749377	1.03196436995571	0.302088809080631	0.999985450721062
549	evg1636326	310.840374731122	-1.15909753950954	2.19024688570062	-0.529208623501257	0.596660735191896	0.999985450721062
550	evg162339	527.820366438179	-0.958477673158045	2.14852480486041	-0.446109661377784	0.655518034272976	0.999985450721062
551	evg139091	428.086592304411	0.214847566212817	2.13524477688819	0.10061964255261	0.919852403338805	0.999985450721062
552	evg158922	2305.41583243545	-0.49545316973805	2.09549395615062	-0.236437412899147	0.813093267714998	0.999985450721062
553	evg147827	3082.53396877776	-0.781617295379134	2.10299536964446	-0.371668576479688	0.71013962394505	0.999985450721062
554	evg1911464	861.053253505318	-2.12161672826	2.21616637573261	-0.957336394727425	0.338397491144758	0.999985450721062
555	evg1257373	243.787809019245	0.414982352995901	2.18010067028082	0.190350087339062	0.849034807039886	0.999985450721062
556	evg1260890	803.715832697401	2.18048924359763	2.22403842386906	0.980418872352181	0.326879397749563	0.999985450721062
557	evg141943	689.384981371656	0.348558668640843	2.11640266213101	0.164693928465332	0.869184896106113	0.999985450721062
558	evg1465628	832.721221412624	0.0951151244175654	2.1071759448414	0.0451386722833552	0.963996776797885	0.999985450721062
559	evg1599041	3388.5178284289	-0.331970114771781	2.08828309829452	-0.158967965139831	0.873694112956624	0.999985450721062
560	evg11012393	5640.16140910999	0.0668358922750375	2.08237923349616	0.0320959271970961	0.974395551364482	0.999985450721062
561	evg1308599	305.517064770977	-0.689418697020658	2.16887934833337	-0.317868625357342	0.750584592549243	0.999985450721062
562	evg1326882	2837.14060588429	1.39474147951004	2.138777096503	0.652121009613625	0.514323111661882	0.999985450721062
563	evg1304603	1945.19123032659	0.54236286432788	2.09886281675816	0.258407962634546	0.796092071944692	0.999985450721062
564	evg1669040	2300.55656416027	-0.0918854483040904	2.08871892457627	-0.0439912940046401	0.964911343528672	0.999985450721062
565	evg1990338	730.58500995666	2.0665793793207	2.2167146599894	0.932271264597755	0.351196354173523	0.999985450721062
566	evg171353	2183.9847605815	1.18931867807849	2.12777495760504	0.558949466825736	0.576196208212896	0.999985450721062
567	evg1644343	551.598607634986	0.260010602664155	2.12347796295188	0.122445632683991	0.902546100719302	0.999985450721062
568	evg1710924	1675.20825457696	0.713725622981954	2.10691927379061	0.338753189009408	0.734795668072208	0.999985450721062
569	evg1556692	800.249327928302	-0.420797013217192	2.11308601405718	-0.199138610741762	0.842154319024079	0.999985450721062
570	evg1320745	289.403948599944	0.796182635313343	2.17779205179498	0.365591671003259	0.714669791072996	0.999985450721062
571	evg180324	869.381779744807	-0.00715739526530325	2.10569162308281	-0.00339907096881763	0.997287938975291	0.999985450721062
572	evg1872394	387.889841341429	0.356508499713918	2.14328203699754	0.166337651116294	0.867891237441504	0.999985450721062
573	evg1836487	413.322858789481	0.128025289046207	2.13634393368643	0.0599272837240629	0.952213549671351	0.999985450721062
574	evg11234714	1187.58544512129	-0.245030383289285	2.1000085782953	-0.116680658270544	0.907113118031627	0.999985450721062
575	evg1990128	380.170406469018	0.849236442006114	2.16090741526842	0.392999920313858	0.694319540241372	0.999985450721062
576	evg177849	590.213996991464	1.87002178187393	2.20734619359624	0.847181011886164	0.396894235547884	0.999985450721062
577	evg1610	20790.8975493369	-0.592785328089349	2.08920896242851	-0.283736734213648	0.776612141301193	0.999985450721062
578	evg155456	770.154622126457	1.39518404796371	2.16133526440539	0.645519494795981	0.518590589048158	0.999985450721062
579	evg160715	1105.89233758329	-0.932328510070302	2.12385465466587	-0.438979432053923	0.66067643968529	0.999985450721062
580	evg194491	378.009903506037	0.794335335143228	2.15880911702336	0.367950704339476	0.712909991670943	0.999985450721062
581	evg1609533	1026.86190050529	0.297867007175124	2.10404787428458	0.141568550229117	0.887420809964304	0.999985450721062
582	evg16822	2818.00300106749	-0.785141551106312	2.10387729458057	-0.373187900800478	0.709008600554435	0.999985450721062
583	evg11117826	350.81056934995	-0.780132741792592	2.16254615444703	-0.360747325641276	0.718288342821282	0.999985450721062
584	evg148962	541.72320260216	0.614174847794378	2.13306363151995	0.287930860907669	0.773399663195661	0.999985450721062
585	evg1857813	687.576089833161	-0.0661932789718014	2.11307651448365	-0.031325547616517	0.975009916351166	0.999985450721062
586	evg1842655	720.356130107828	1.13360489347942	2.14659649381684	0.528094076713862	0.597434041800562	0.999985450721062
587	evg13825	4024.26823794639	0.10266414534114	2.08428236663446	0.0492563517230704	0.960715003546338	0.999985450721062
588	evg1332423	297.615511776393	3.26557552555534	2.38102981566141	1.37149711611159	0.170220041904374	0.999985450721062
589	evg11192691	736.091327842659	0.163491923002686	2.11146442590472	0.0774305837204114	0.938281011519334	0.999985450721062
590	evg1307273	1132.51714696963	0.256553115247012	2.10120298099694	0.122098206392839	0.902821242343438	0.999985450721062
591	evg1567534	310.016629604384	1.22216619972193	2.19507717641576	0.556775958883389	0.577680511557834	0.999985450721062
592	evg1426528	256.289538307374	0.377125353942087	2.17462027890417	0.173421243975581	0.862320327815905	0.999985450721062
593	evg1304126	4008.91273825512	0.167350099583126	2.08481437337345	0.0802709832206	0.93602173575963	0.999985450721062
594	evg1707610	1573.89837387462	-0.540638411612339	2.10166251214808	-0.257243210309613	0.796991029054756	0.999985450721062
595	evg11027	6688.6992520471	0.792393999143542	2.09928997419728	0.377458097205716	0.705833198865494	0.999985450721062
596	evg1811218	2282.51492397665	-0.0896446532993023	2.08879020186706	-0.0429170211633382	0.965767680325023	0.999985450721062
597	evg1829247	832.73206662512	-0.59300388389461	2.11683615257622	-0.280136884081896	0.77937248771105	0.999985450721062
598	evg1821318	803.616111040945	1.08559046354954	2.14038704189241	0.507193531965005	0.612019032888545	0.999985450721062
599	evg11014251	368.717199044416	0.334283479422932	2.1459946564037	0.155770881546896	0.87621362356932	0.999985450721062
600	evg1930274	314.158186819218	0.61239149236561	2.16445925641137	0.282930478155982	0.777230130535885	0.999985450721062
601	evg1321617	271.598820169298	-0.531756730799332	2.17309201586998	-0.244700512871034	0.806688330899118	0.999985450721062
602	evg1880710	830.956851880266	3.44058090048254	2.34789088758957	1.46539216054234	0.142813955053882	0.999985450721062
603	evg1653199	335.353568394863	-0.0966021513522747	2.1492952148111	-0.0449459667925447	0.964150377640986	0.999985450721062
604	evg183169	357.027479866847	0.883376688650758	2.16649683464259	0.407744278470866	0.683461426139185	0.999985450721062
605	evg1530759	77672.8323011249	-2.89919543267677	2.26405427770888	-1.28053265384195	0.200357868145598	0.999985450721062
606	evg1875755	14045.1386861629	-0.346683453043854	2.08315710697435	-0.166422134885155	0.867824755726727	0.999985450721062
607	evg1951196	425.849031697805	-1.05259008748179	2.16409395520624	-0.486388349706135	0.626691849125785	0.999985450721062
608	evg1928408	3174.39995049474	0.749952875511088	2.10147832159073	0.35686919432193	0.72118973254288	0.999985450721062
609	evg1434197	625.574059907933	0.651209194319513	2.12849908552273	0.30594760352438	0.759644540258423	0.999985450721062
610	evg1435910	1613.61667872542	0.0897946445063913	2.09318369128973	0.0428985974236517	0.965782366816743	0.999985450721062
611	evg11253412	1243.25093205553	-1.23644406965707	2.13880553754496	-0.578100275107913	0.563196421332932	0.999985450721062
612	evg1432612	350.329370042566	0.315507244024263	2.14898666562494	0.146816752784509	0.883276661167938	0.999985450721062
613	evg160849	1659.91790994483	-0.226968577329362	2.09400438974257	-0.108389733298154	0.913686544796652	0.999985450721062
614	evg1547885	2329.09176634891	0.601975964243391	2.09875049757269	0.286825882800078	0.774245643635007	0.999985450721062
615	evg1282907	459.248924767887	-0.0846649294887393	2.13031884972425	-0.0397428438938605	0.968298144154245	0.999985450721062
616	evg1565481	1556.89627373356	0.324602029797657	2.09655184608879	0.154826617048949	0.876958006858448	0.999985450721062
617	evg1308712	495.905840101185	-0.975648665273408	2.1522575911708	-0.453314077866799	0.65032259707501	0.999985450721062
618	evg1312797	1807.75816383761	-0.874367148773913	2.11267117300709	-0.41386807371891	0.678970726396785	0.999985450721062
619	evg1437480	440.425140700157	-2.90738721585513	2.31698832592641	-1.25481306199187	0.209546629720921	0.999985450721062
620	evg1569586	369.170311732722	-0.322693501003524	2.14551981670689	-0.150403412026657	0.880446349484951	0.999985450721062
621	evg1886021	241.331867869937	0.296610330957032	2.1786647017854	0.136143175548749	0.891708096106065	0.999985450721062
622	evg167250	8956.61976824282	0.247030459344223	2.08243135238612	0.118625979704525	0.905571681853208	0.999985450721062
623	evg11212618	241.937232453972	-0.57148716050013	2.1846853211195	-0.26158786117869	0.793639203608227	0.999985450721062
624	evg1524	11516.7154394076	-0.225657617804721	2.08153221343521	-0.108409380526623	0.913670960407796	0.999985450721062
625	evg1301249	801.421209048955	2.32735491470478	2.23771097988382	1.04006055099467	0.298311769918338	0.999985450721062
626	evg11017213	239.018223207544	1.49992408855385	2.23591469059091	0.670832431517076	0.502327284525418	0.999985450721062
627	evg185416	345.865177826006	0.271235518317592	2.14910341807148	0.126208685927729	0.899566735971329	0.999985450721062
628	evg1650842	633.993074630431	-1.06292543988023	2.1466527741822	-0.495154806899393	0.620490848927259	0.999985450721062
629	evg11082038	448.044047896587	0.243740149249725	2.13317084210166	0.114261898034189	0.909030185596731	0.999985450721062
630	evg1931216	876.264760886463	0.133136271116365	2.10600159093099	0.0632175548630567	0.949593265980066	0.999985450721062
631	evg11218690	1924.41714803713	-0.405135183177661	2.09524074033994	-0.193359729685253	0.846677251295704	0.999985450721062
632	evg11125553	2851.75361575838	-0.61223046877284	2.09715799091052	-0.291933402932141	0.770337543519502	0.999985450721062
633	evg1873356	10717.4223970745	2.00510060432673	2.18105704193794	0.919325155542529	0.357925523923261	0.999985450721062
634	evg11008086	619.129703243202	0.424072680485698	2.12199706220618	0.199846026197982	0.841601003636185	0.999985450721062
635	evg125372	954.16063663634	0.0456389381824909	2.10330714110969	0.0216986560310028	0.982688335853317	0.999985450721062
636	evg11218986	675.590932469264	0.19192834886403	2.11466369869934	0.0907606958884664	0.927682741241622	0.999985450721062
637	evg1447302	2810.59730315999	0.476253506803886	2.09312077242546	0.227532741100273	0.820009513069447	0.999985450721062
638	evg143459	283.730806822677	-0.00418302135317343	2.16171904490904	-0.00193504394709602	0.998456059273658	0.999985450721062
639	evg1920724	5826.06332821081	-0.00794177433404108	2.08211261114065	-0.00381428664883323	0.996956646951935	0.999985450721062
640	evg11013599	804.957317895597	-0.0102952674285256	2.10789596759409	-0.00488414399325238	0.996103032408656	0.999985450721062
641	evg139299	548.368698403011	-0.852871845485386	2.14174380417381	-0.398213756390151	0.69047262657178	0.999985450721062
642	evg11092428	1112.98738685772	-0.705806837157412	2.11371815304857	-0.333917195222761	0.738442043899709	0.999985450721062
643	evg140236	607.205251920029	0.319455624270158	2.12052290916315	0.150649456740002	0.880252245732579	0.999985450721062
644	evg183905	381.435529267884	0.670696781524271	2.15339654141036	0.311459951117504	0.755450984164512	0.999985450721062
645	evg1302758	10796.863727287	-0.989240525549325	2.10745257858121	-0.469401084324899	0.638782973463076	0.999985450721062
646	evg1580442	5291.75764231649	-0.603301857784414	2.09296139063678	-0.288252741060292	0.773153279642736	0.999985450721062
647	evg147672	1414.4471542711	-0.887061907595581	2.1169437655356	-0.419029509445259	0.675194566042173	0.999985450721062
648	evg11647	5967.91500753822	-0.425831228448531	2.08724596417027	-0.204015835104422	0.838341124528967	0.999985450721062
649	evg1227683	372.262457280347	0.602749358617938	2.1525029279753	0.280022549927446	0.779460204354913	0.999985450721062
650	evg1253040	662.632447493945	0.050198289517674	2.11434617695539	0.0237417552834033	0.981058599482579	0.999985450721062
651	evg167856	695.346275337482	-0.303971555532691	2.11517842909273	-0.143709651796645	0.885729749287567	0.999985450721062
652	evg1452373	2096.09910236265	-0.427457383687279	2.09474772035716	-0.204061510382929	0.838305431694369	0.999985450721062
653	evg11300161	329.348726010739	-1.6954789112969	2.22321797082457	-0.76262378837648	0.445687793457383	0.999985450721062
654	evg1687218	322.268248731847	2.43377833225543	2.29106125549883	1.06229299911299	0.288102691642932	0.999985450721062
655	evg16932	2313.61121157731	0.789460739634171	2.10598727137574	0.374864915075415	0.707760933233509	0.999985450721062
656	evg1545656	309.191910889807	-0.732854170122956	2.16965117370297	-0.337775112887011	0.735532665790257	0.999985450721062
657	evg1833577	4499.06287254501	-0.409719609398012	2.08818108392167	-0.196208850158026	0.844446701271318	0.999985450721062
658	evg11080002	270.263925724576	0.384627882437908	2.17010423092729	0.177239358808842	0.859320381172497	0.999985450721062
659	evg1292129	634.234202970121	0.985932301046393	2.14280642145397	0.460112631348848	0.645435377999991	0.999985450721062
660	evg1278867	300.627846485191	-0.394537503640354	2.16136168793832	-0.182541175705162	0.855158043602388	0.999985450721062
661	evg153448	783.740078326646	-3.27504455401773	2.33122989227531	-1.40485696621763	0.160063815407512	0.999985450721062
662	evg1454013	629.58691904355	0.0532146356588415	2.11624338779983	0.0251458012654049	0.979938667591526	0.999985450721062
663	evg1324438	396.883464617839	-0.106749262099901	2.13850303648023	-0.0499177510056754	0.960187931680411	0.999985450721062
664	evg129813	1198.68072871147	0.644637587747084	2.10999702003843	0.30551587591121	0.759973280387128	0.999985450721062
665	evg1921660	1911.32000957378	-0.430104762573841	2.09592193990203	-0.205210296426376	0.837407825247037	0.999985450721062
666	evg1896339	692.470730725195	-0.61179891561643	2.12324443127541	-0.288143421739215	0.773236955687288	0.999985450721062
667	evg11201884	1534.20290060497	1.02084997016656	2.12262507339803	0.480937487717661	0.630560928336512	0.999985450721062
668	evg1512570	367.988558987411	-0.414405733189428	2.14760400864238	-0.192961892193244	0.846988812780566	0.999985450721062
669	evg1449625	1428.57752036707	0.536707157933607	2.10316940417376	0.255189694595455	0.798576590160624	0.999985450721062
670	evg1882378	2938.84814827214	0.774252455497183	2.10311317539741	0.368145882282762	0.7127644604639	0.999985450721062
671	evg1446010	412.219943295159	-0.254685699100505	2.1377818781902	-0.119135493521966	0.905168011214869	0.999985450721062
672	evg11252797	323.742686468283	0.0804148493426628	2.15177027592833	0.0373714844201803	0.970188808918259	0.999985450721062
673	evg11274810	3385.04064601562	0.24129424636083	2.08680597238513	0.115628500950206	0.907946973914264	0.999985450721062
674	evg1447660	1558.78942512929	0.244384223962143	2.09521315727616	0.116639313338338	0.907145882797492	0.999985450721062
675	evg1654847	1190.88237280392	-0.449305855110195	2.10399741931538	-0.213548672153977	0.830899029632602	0.999985450721062
676	evg138541	1416.15462832993	0.453942669173323	2.10098147701839	0.216062194806942	0.828939267851186	0.999985450721062
677	evg1139	77906.1462225101	0.151317659290549	2.07892326437369	0.0727865534450768	0.94197597136936	0.999985450721062
678	evg13476	1599.09487956971	-0.346522193263802	2.09652277979438	-0.165284249044882	0.868720255750275	0.999985450721062
679	evg177581	587.298546959763	0.32008623738982	2.12186298864509	0.150851510725587	0.880092851480084	0.999985450721062
680	evg1834249	2018.53598459162	1.20403560033639	2.12958819694529	0.565384238165611	0.571812443016889	0.999985450721062
681	evg178263	422.616453054784	-0.211973548057841	2.13582033267333	-0.0992469005070857	0.920942237427934	0.999985450721062
682	evg1111161	265.292227188916	-0.0941837701730986	2.1676245220156	-0.0434502236049259	0.965342642829274	0.999985450721062
683	evg169746	528.089581396949	1.25296166780843	2.16589383432908	0.578496345457556	0.562929064018173	0.999985450721062
684	evg1808191	5268.67402924642	-3.43962951657313	2.32290378043862	-1.48074558470245	0.138674381782741	0.999985450721062
685	evg1795	11658.4814663691	-1.26821566036924	2.12381980631806	-0.597139011792093	0.5504145736681	0.999985450721062
686	evg11231973	269.886897092056	-1.81752074798703	2.24811942410302	-0.808462721553238	0.418824257731578	0.999985450721062
687	evg1611593	4531.38810430817	0.321254427618679	2.08629734569809	0.153983049578767	0.87762310065575	0.999985450721062
688	evg11206234	944.227111189678	-2.84484747618935	2.28251639407851	-1.24636453151867	0.212630596467557	0.999985450721062
689	evg1870625	3275.79206009448	-0.0663324946980912	2.08547401790722	-0.0318069149404489	0.974626032102988	0.999985450721062
690	evg1831437	248.530198015549	-1.31027639828565	2.21802330831547	-0.590740590224349	0.554694246774132	0.999985450721062
691	evg11079937	1269.10007753599	1.24178757520566	2.13896700996098	0.580554804923483	0.561540539820372	0.999985450721062
692	evg1671385	1401.76872946705	-0.554531254964207	2.10396158723761	-0.263565294313323	0.792114904241127	0.999985450721062
693	evg1916984	5039.13129889593	-0.156421690068477	2.08346912883645	-0.0750775175420204	0.940153035732463	0.999985450721062
694	evg11083772	986.429527593022	0.421025969529614	2.10755076399663	0.199770262582528	0.841660259525338	0.999985450721062
695	evg183562	655.054419304768	1.32035277662308	2.1616362975416	0.610811716163675	0.541324236105329	0.999985450721062
696	evg1552452	1111.37704882846	0.501974905892162	2.10694729662007	0.238247490431973	0.811689145318181	0.999985450721062
697	evg12435	2493.324139212	-1.06169623562203	2.11878082964518	-0.501088277167315	0.616308996736111	0.999985450721062
698	evg19133	2423.33727002279	0.208029203495301	2.08920930877293	0.0995731747038232	0.920683191444721	0.999985450721062
699	evg136896	976.9647442022	3.32656221314565	2.33178486102026	1.42661626668686	0.153690532864455	0.999985450721062
700	evg1296376	409.739558525656	0.864572580393307	2.15716337034021	0.400791424646225	0.688573692966282	0.999985450721062
701	evg167367	1451.29533711586	-0.501496763800601	2.10179484286846	-0.238604050962545	0.81141262363586	0.999985450721062
702	evg142695	3312.25495472112	-0.683453482086585	2.09857893461005	-0.32567442225545	0.74467069815473	0.999985450721062
703	evg11008790	2701.10402968444	0.110141144664366	2.08727607029065	0.0527678854905999	0.957916849502739	0.999985450721062
704	evg1439148	3099.12942541233	0.423269057977439	2.09095447803297	0.202428633633201	0.839581645330812	0.999985450721062
705	evg1708870	528.411242810835	-0.922852720040164	2.14669104915849	-0.429895452539351	0.667271693566892	0.999985450721062
706	evg1665895	690.65552677677	-0.154309548917706	2.11346754153077	-0.0730125000197261	0.941796170483182	0.999985450721062
707	evg1452423	280.937742460263	0.0325231818213829	2.16257653049389	0.0150390894207824	0.988000995055241	0.999985450721062
708	evg1868808	3796.25375247403	0.226479644322922	2.08582973801419	0.108580120512876	0.913535529048057	0.999985450721062
709	evg11021675	381.773542284671	-0.264380297962339	2.14246903727594	-0.123399822056933	0.901790497975114	0.999985450721062
710	evg1462173	1009.1428953234	0.496660377430598	2.10898404651686	0.235497455872589	0.813822653256218	0.999985450721062
711	evg1427324	431.189583064533	-0.313244329620141	2.13619969941703	-0.146636257698953	0.883419133506132	0.999985450721062
712	evg173137	1246.57789353292	0.59624953202526	2.10753674289839	0.282912995009172	0.777243532800185	0.999985450721062
713	evg1919661	838.736909009245	-0.0207916721927265	2.10670703715067	-0.00986927552150167	0.992125585266702	0.999985450721062
714	evg11219645	334.286025517389	1.12435818902802	2.18372977340912	0.514879726749678	0.606637068449014	0.999985450721062
715	evg1438504	509.616518950022	-0.518021199830713	2.13254657536672	-0.242912021624491	0.808073552544258	0.999985450721062
716	evg11158468	640.620523005174	0.073309110240329	2.11566796531923	0.0346505744011053	0.972358373149635	0.999985450721062
717	evg1247350	755.969056380165	0.778483879179806	2.12685747682856	0.366025409629533	0.714346115140937	0.999985450721062
718	evg11130351	2448.72771264038	0.319308224741943	2.09080533992153	0.15272020720682	0.878618924652212	0.999985450721062
719	evg1911977	1509.91893269643	0.0901548229857683	2.09421169266791	0.0430495270852566	0.965662053516901	0.999985450721062
720	evg11075124	509.163406261717	-0.0389866962927173	2.12511485903622	-0.0183456889997929	0.985363079038568	0.999985450721062
721	evg1838198	329.822723104512	0.08754128499379	2.15047423539899	0.0407078976128946	0.967528765431515	0.999985450721062
722	evg1435136	979.764926994068	-0.206969772918492	2.10379920008807	-0.0983790529580141	0.921631307301318	0.999985450721062
723	evg1327797	324.585536393124	2.96053205556695	2.3426985434676	1.26372727887765	0.206327930494953	0.999985450721062
724	evg1313836	690.856665912889	-1.6474104469748	2.18295315196565	-0.754670545948906	0.450446683537408	0.999985450721062
725	evg1878439	1552.77276394483	-0.522639417800277	2.10132842568817	-0.248718577929634	0.803578477228765	0.999985450721062
726	evg1826286	259.581933187438	-0.681993037398756	2.18197531756501	-0.312557631568367	0.75461677146064	0.999985450721062
727	evg1537182	1041.54768657291	0.149894815742906	2.10179634484147	0.0713174785515254	0.943145084776594	0.999985450721062
728	evg1823020	604.524534033931	-0.570213685618255	2.1268512296609	-0.268102290214802	0.788620583011253	0.999985450721062
729	evg1272191	305.927602628823	-0.288203229288686	2.15801626649457	-0.13355007270489	0.893758366602937	0.999985450721062
730	evg1105071	728.081877390169	0.00713272368864813	2.11103157301548	0.00337878588829417	0.997304124034913	0.999985450721062
731	evg138693	343.662989836248	0.351696188938049	2.15097694429682	0.163505327135444	0.870120579147333	0.999985450721062
732	evg145614	1731.68202483873	-1.05027402054841	2.12233738067042	-0.494866664515252	0.620694243047912	0.999985450721062
733	evg159266	2148.33451451664	-0.207332044812271	2.0904581683996	-0.0991801931013998	0.920995200925959	0.999985450721062
734	evg1582176	521.989550158934	-0.919730425772953	2.14708332569777	-0.428362707103626	0.668387071402741	0.999985450721062
735	evg11100480	259.420615686575	-1.07294641186566	2.1999377701931	-0.4877167101738	0.625750513977967	0.999985450721062
736	evg161960	582.723787874251	0.153664140730396	2.11989776904474	0.0724865807088609	0.942214684418512	0.999985450721062
737	evg11002637	1838.90973487275	0.269107204394079	2.09322322773278	0.128561159091262	0.897704901743047	0.999985450721062
738	evg168244	332.100105346375	-1.52713337382543	2.20990962697215	-0.691038834885657	0.489541136397289	0.999985450721062
739	evg1451139	447.241993194841	-0.739117660178808	2.14664690817199	-0.344312638173092	0.730611180818963	0.999985450721062
740	evg1949672	248.736843542074	0.329755817342503	2.17640772733198	0.151513805617087	0.87957042125019	0.999985450721062
741	evg1228809	377.655538886349	-0.259739376977581	2.14307163701163	-0.121199577509117	0.903532958750155	0.999985450721062
742	evg167127	7443.31634014427	1.24717756964428	2.12364865928918	0.587280558009877	0.557015296364343	0.999985450721062
743	evg1892581	1715.58987685732	0.623335428608343	2.10319178839334	0.296375933021553	0.766943002815224	0.999985450721062
744	evg175607	2168.97981494272	-0.193084396625164	2.0901868290639	-0.092376621046664	0.926398813694899	0.999985450721062
745	evg1642386	649.604190872769	0.186015405823491	2.11601086898402	0.0879085304097729	0.929949376569328	0.999985450721062
746	evg184196	396.752986931258	1.00611368495459	2.16612324705618	0.464476657236342	0.642306279780179	0.999985450721062
747	evg1739228	718.550881568217	1.23068206093146	2.15262039493099	0.571713463195594	0.567516111940214	0.999985450721062
748	evg11243630	373.785866041329	0.664134760519042	2.15441296835997	0.308267156888036	0.757879054933334	0.999985450721062
749	evg1305583	2044.88420923726	0.0968818109606313	2.0900679210825	0.0463534270744912	0.963028556392493	0.999985450721062
750	evg1946159	3280.84907585938	0.739546294922329	2.10080144302841	0.352030553566374	0.724815348827781	0.999985450721062
751	evg1872199	501.518275837728	0.00440561879517202	2.12579016823022	0.00207246174199772	0.998346415956923	0.999985450721062
752	evg11012892	547.646370755936	-3.50463958959213	2.36740356634115	-1.48037269159334	0.138773813662217	0.999985450721062
753	evg1868111	841.447493121785	-0.292056223037037	2.10902240105438	-0.138479431461243	0.889861524308273	0.999985450721062
754	evg1808261	136421.573581814	-0.843654732343219	2.09815995983962	-0.402092666189144	0.687615829880565	0.999985450721062
755	evg1559721	270.295655342539	1.21074788532662	2.2053320070143	0.549009347107694	0.582999035252393	0.999985450721062
756	evg1816995	50822.6836009519	-0.587067068743136	2.08833171080041	-0.281117729385111	0.778620103191869	0.999985450721062
757	evg1262111	364.876502622157	0.0439537829931677	2.14346943161622	0.0205059061467584	0.983639800644264	0.999985450721062
758	evg151786	758.307144662752	-0.21306297634208	2.11099854998059	-0.10092994916744	0.919606068497878	0.999985450721062
759	evg175929	1178.9144568466	0.0631138561972351	2.09856598111342	0.0300747542680308	0.976007434796701	0.999985450721062
760	evg1972450	258.980211602286	1.5968371912976	2.23571758859316	0.714239222093528	0.47507926743738	0.999985450721062
761	evg1650602	1481.87772220334	0.106747329748882	2.09460949378179	0.0509628787923382	0.959355100522461	0.999985450721062
762	evg11103488	875.576916052554	0.122555380028028	2.10594382799244	0.0581949900082844	0.953593311355256	0.999985450721062
763	evg177200	811.380790154861	-0.810019946844761	2.12586917474079	-0.381030007146854	0.703180982600456	0.999985450721062
764	evg11009957	1384.7765847348	0.233612689589317	2.09700662952788	0.111402933257256	0.911296834138741	0.999985450721062
765	evg1306588	9114.33170038539	-0.117399338272228	2.08100891573674	-0.0564146253216149	0.955011506188493	0.999985450721062
766	evg1825766	1907.6860424622	0.560416290051773	2.09967162294658	0.26690663622215	0.789541046984793	0.999985450721062
767	evg1522598	1572.77198834795	0.486915066223287	2.10017351932826	0.231845160288959	0.816658279694672	0.999985450721062
768	evg1312418	1035.33708846594	-1.01840745409316	2.12979965226829	-0.478170542007802	0.632528827295167	0.999985450721062
769	evg1841830	1851.75837521448	-1.8226857226979	2.17589748470818	-0.837670770570492	0.402215633880783	0.999985450721062
770	evg17618	250.571068504445	-1.9401332699051	2.26471529336916	-0.856678663135098	0.391622498474104	0.999985450721062
771	evg1942088	452.218224533067	-0.368576650107886	2.13471556847564	-0.172658435414457	0.862919916760282	0.999985450721062
772	evg1887349	3122.68466947971	0.258228780115641	2.08765223584437	0.123693389005089	0.901558046271292	0.999985450721062
773	evg140545	869.442569569688	1.72468359834366	2.18257796477877	0.790204806506639	0.429408169455728	0.999985450721062
774	evg1176356	512.597207825014	0.613685632446063	2.1355328065649	0.287368862028022	0.773829900647677	0.999985450721062
775	evg1908597	994.69629041979	-0.68272830536346	2.1153735047214	-0.322745984971282	0.746887623220349	0.999985450721062
776	evg153864	716.221775106605	0.0518739666829262	2.11165708774159	0.0245655258062781	0.980401517417561	0.999985450721062
777	evg180110	1292.33090699429	1.16375916057586	2.13377334436822	0.545399615028198	0.585478705156995	0.999985450721062
778	evg167453	2122.02594393794	-1.27523952511345	2.13342501583685	-0.597742838696972	0.550011536662297	0.999985450721062
779	evg192775	297.700661437312	-0.0785512119855071	2.15801742566978	-0.0363997116293568	0.970963644114888	0.999985450721062
780	evg11140771	520.742558570333	-0.552483763014705	2.13258512847642	-0.259067624376344	0.79558306421689	0.999985450721062
781	evg1831167	378.052478336497	-0.178165614689082	2.14201388779006	-0.0831766851301313	0.933711051059325	0.999985450721062
782	evg1880198	1204.60487045309	0.323019980727459	2.10104556245135	0.1537424920717	0.877812779233669	0.999985450721062
783	evg12096	2871.03754715971	-2.08310043076178	2.19386839819192	-0.949510204203025	0.342361184633386	0.999985450721062
784	evg11000807	1121.02767712449	-0.122059624837646	2.09991734094101	-0.0581259187959031	0.953648329077933	0.999985450721062
785	evg1504780	628.784864341805	-0.645039906580653	2.12786872578651	-0.303138957194003	0.761783966493554	0.999985450721062
786	evg1942916	375.110805077237	0.68280345616156	2.1548889298585	0.31686248265538	0.751347950726096	0.999985450721062
787	evg11170844	2991.60830815182	1.12668229063208	2.1210183840405	0.531198738827415	0.595281066838221	0.999985450721062
788	evg11128879	16937.953038567	-0.0216474150743135	2.07939223557657	-0.0104104529698367	0.991693810338729	0.999985450721062
789	evg1145	65205.2048753762	-0.834833708648275	2.09794560233761	-0.39792914922011	0.690682412596737	0.999985450721062
790	evg166866	5895.67342011997	0.196139132137388	2.08318322134187	0.0941535675441195	0.924987168585688	0.999985450721062
791	evg11017111	523.686095221114	0.708944026301355	2.13806671182177	0.331581808173464	0.740205058116006	0.999985450721062
792	evg1818600	1950.19029324596	3.2128938930826	2.30781317648321	1.39218110279559	0.163867563683248	0.999985450721062
793	evg1881353	256.331223334152	0.189215182414281	2.17154711964562	0.0871338138152669	0.930565148050585	0.999985450721062
794	evg1191408	247.670190468282	0.654910101219293	2.18579314786272	0.299621261901964	0.764466064219665	0.999985450721062
795	evg1583848	244.143063442615	0.748316214269134	2.19074228323819	0.341581125262726	0.732666143579754	0.999985450721062
796	evg153185	1964.87218496223	-0.376209623170747	2.09433683447081	-0.17963186101619	0.857441590050202	0.999985450721062
797	evg186668	342.827425909175	0.312833076894578	2.15040309365401	0.14547648197576	0.884334682871349	0.999985450721062
798	evg1303184	8361.74997638671	-0.74208689923856	2.09641161961354	-0.353979577434015	0.723354188467739	0.999985450721062
799	evg1326113	5277.88217053622	-0.114167282999507	2.08292020993639	-0.0548111648515781	0.956288905510079	0.999985450721062
800	evg159729	241.347245884999	-2.33047739045085	2.30278182212859	-1.01202700492774	0.311525141615267	0.999985450721062
801	evg197656	309.033346584147	1.15949959214201	2.19148792596021	0.529092393531657	0.596741357810801	0.999985450721062
802	evg11007886	842.627466259732	0.494820092289075	2.11362361235314	0.234109843113544	0.814899704552349	0.999985450721062
803	evg1518662	1222.77520871592	0.478363111110991	2.10431837108356	0.227324495040488	0.820171427358897	0.999985450721062
804	evg1980339	335.875562925344	-0.434514611420573	2.15414894474694	-0.201710569958577	0.84014299882034	0.999985450721062
805	evg1926181	349.558155155101	0.568238935799336	2.15546407551368	0.263627189269632	0.792067205459605	0.999985450721062
806	evg1983549	8758.81275396941	1.04020308347138	2.11075842317227	0.492810106572051	0.622146768921198	0.999985450721062
807	evg1942074	274.426367344878	4.14795788722068	2.48286621395879	1.67063286128776	0.0947942175563701	0.999985450721062
808	evg1262243	316.794466483336	0.369031450758913	2.15711007040328	0.171076782692838	0.864163391456674	0.999985450721062
809	evg1197421	294.068390148941	-1.3418964474924	2.20590767762494	-0.608319405704771	0.542975652884559	0.999985450721062
810	evg1970429	707.920613250828	4.31942910077126	2.44488367050614	1.76672172704113	0.077274842840982	0.999985450721062
811	evg1612341	2518.10752142235	0.0660941113884394	2.08769970660394	0.0316588210360744	0.9747441344647	0.999985450721062
812	evg1679684	504.286006776265	1.73352087518841	2.20287745240892	0.786934776282149	0.43132004849519	0.999985450721062
813	evg1846403	409.086112720756	-1.00933682059414	2.16399846322988	-0.466422152207839	0.640913358226724	0.999985450721062
814	evg1218267	423.429352969026	-0.532884853867988	2.14237977777577	-0.248735009262098	0.803565766249022	0.999985450721062
815	evg1317119	431.207714274797	-0.0390527997097494	2.13351187469086	-0.018304467939935	0.985395963163958	0.999985450721062
816	evg169467	413.388987436453	-1.20961410368768	2.17488174673628	-0.556174654324486	0.578091464130674	0.999985450721062
817	evg11117311	1555.71176779305	-0.118338830961329	2.09389822895254	-0.0565160375633571	0.954930719816229	0.999985450721062
818	evg11097843	971.782589572817	-2.08255145587656	2.20962272388588	-0.942491871288393	0.345940870906145	0.999985450721062
819	evg1574532	260.154678349828	-1.10900711659685	2.2017042001128	-0.503703956480633	0.614469427663427	0.999985450721062
820	evg160641	315.980676765412	2.07750802012497	2.25950940090501	0.919450930052718	0.357859760608089	0.999985450721062
821	evg185617	370.314912253821	-0.0235296316729217	2.14246614839373	-0.0109824986922489	0.991237410005142	0.999985450721062
822	evg1874314	896.038151180789	-2.27052419684743	2.22868200263952	-1.01877441203292	0.308310076196837	0.999985450721062
823	evg1815514	1142.10245263822	-1.74155869925184	2.17709496012372	-0.799946135171277	0.423742006210946	0.999985450721062
824	evg161894	9561.79741294503	-0.395690463695788	2.08501272038817	-0.189778441074509	0.849482750403283	0.999985450721062
825	evg1309840	2723.95329770765	-0.120445102706066	2.08726135102697	-0.0577048497768642	0.953983730572375	0.999985450721062
826	evg1300477	812.990322164601	-0.0721425955197192	2.10774156169432	-0.0342274388999223	0.972695786277692	0.999985450721062
827	evg11627	2970.65460958291	-0.686641485260532	2.09953488759162	-0.327044570356332	0.743634174832193	0.999985450721062
828	evg1183214	530.874469957912	0.458401946286458	2.12924213298135	0.215288782419783	0.829542174914468	0.999985450721062
829	evg1814642	305.894093403496	1.13812603799557	2.19098983351947	0.519457471040547	0.603441762979771	0.999985450721062
830	evg11506	1309.51334565016	-0.0147913991033101	2.09641578227835	-0.00705556561267395	0.994370519836819	0.999985450721062
831	evg1431701	699.14981953553	-0.0383576402164114	2.1124225828038	-0.0181581282687765	0.985512705924999	0.999985450721062
832	evg11160163	5675.4412740889	1.6629816958618	2.15451004724439	0.771860729073296	0.440196918692749	0.999985450721062
833	evg1398699	554.027351968897	-0.00788937380448997	2.12130567135111	-0.00371911220105543	0.997032584635666	0.999985450721062
834	evg1449992	247.329424256292	-0.586041078953597	2.18307157403246	-0.268447945511512	0.788354538162345	0.999985450721062
835	evg11212795	260.343192666088	-0.0236949484413762	2.16907755217019	-0.010923974764143	0.991284102542793	0.999985450721062
836	evg1943430	3879.42672035471	0.172356137541027	2.08506560517639	0.0826622131759954	0.934120131519875	0.999985450721062
837	evg1651251	1074.95211244556	0.542031733654042	2.10886684957777	0.257025109841603	0.797159389211755	0.999985450721062
838	evg1398489	1045.96663454797	1.53592164523739	2.16335810314916	0.709971059808165	0.477722082772597	0.999985450721062
839	evg178215	913.450956748011	0.286273198088735	2.10675297705398	0.135883609140095	0.891913293292742	0.999985450721062
840	evg158102	1760.09395155441	-0.36039450161565	2.09542798941511	-0.17199087892123	0.863444699714381	0.999985450721062
841	evg1884753	3429.10262080521	0.588296315036525	2.09496180320875	0.280814816831247	0.778852438537491	0.999985450721062
842	evg130844	581.62087237993	-0.117213886165591	2.1196441318115	-0.055298851541375	0.955900377105315	0.999985450721062
843	evg1854950	925.74337109857	0.899980390241932	2.12663431602793	0.423194708868844	0.672153206893991	0.999985450721062
844	evg168606	400.845573121546	-1.09966856908439	2.17012663428088	-0.506730138100347	0.612344181018083	0.999985450721062
845	evg17547	434.974996052315	-0.157566469963996	2.13367553031974	-0.0738474373094507	0.941131780528514	0.999985450721062
846	evg1914818	1478.22918309622	0.451688375375637	2.1002089924947	0.215068298912055	0.829714069367011	0.999985450721062
847	evg1895932	695.107983977151	1.19929670128495	2.15176951006095	0.557353701536081	0.577285791595561	0.999985450721062
848	evg1902563	649.790925581665	1.74790206405977	2.19361725420631	0.796812689500927	0.425559824260878	0.999985450721062
849	evg1661781	808.392009262576	0.011103896366712	2.10777294205453	0.00526807045728969	0.995796707358942	0.999985450721062
850	evg169273	1426.13145084242	-0.803162018073155	2.11294147515536	-0.380115600700252	0.703859605739898	0.999985450721062
851	evg11013783	734.25354366556	4.04107867653146	2.41439881939588	1.67374115828246	0.0941814810886522	0.999985450721062
852	evg1833963	442.225856437202	-3.42476126326141	2.3691285570011	-1.4455784820713	0.148295465613186	0.999985450721062
853	evg11169775	1324.11576166422	-0.0550055062299549	2.09629129373405	-0.0262394383807107	0.979066359423062	0.999985450721062
854	evg1910134	387.538229916944	1.08369510014189	2.17179601510299	0.498985674808182	0.617789475932474	0.999985450721062
855	evg192726	312.100074923739	-0.391811985452395	2.15845840257431	-0.181523991838386	0.855956303194456	0.999985450721062
856	evg1827298	1516.62780394905	-1.28237920375824	2.13833858802064	-0.599708208485954	0.548700716744074	0.999985450721062
857	evg1303263	22637.8429897118	0.229093850542829	2.08054477715099	0.110112434521376	0.912320206803861	0.999985450721062
858	evg1250828	246.834626541209	0.600125606719329	2.18420286889676	0.274757265117251	0.783502732358876	0.999985450721062
859	evg1616833	4671.90811326895	-2.10617555813376	2.19280103415941	-0.960495514788529	0.336805887265517	0.999985450721062
860	evg1464653	371.870050632766	0.600224968595587	2.15248457104433	0.278852158417272	0.780358284733891	0.999985450721062
861	evg1946455	238.465388862782	-0.322760675473686	2.18000722243581	-0.148054865209599	0.882299469134442	0.999985450721062
862	evg1826273	258.154603084028	0.424651688799416	2.17504898590166	0.195237758575529	0.845206820716152	0.999985450721062
863	evg1913450	322.085157021836	0.272228374445708	2.15411803267873	0.126375792930521	0.899434462950801	0.999985450721062
864	evg182039	297.530278331317	-0.595156077089587	2.16761878019993	-0.274566765395294	0.783649102667303	0.999985450721062
865	evg1820947	2692.51552165963	0.327939821373217	2.09007235578207	0.156903573441364	0.875320843545078	0.999985450721062
866	evg11216625	831.863077256877	2.13604177374525	2.21901333984254	0.962608802476519	0.335743878435564	0.999985450721062
867	evg1841253	1073.36338105713	-0.788368919087565	2.11778475698362	-0.37226111694677	0.709698445742737	0.999985450721062
868	evg175080	330.241436763809	1.76250489851551	2.22952910910931	0.790527870353588	0.429219552335102	0.999985450721062
869	evg1251609	1494.84527278379	0.209875417875002	2.09541985262552	0.1001591244886	0.920217996709346	0.999985450721062
870	evg1992004	310.944629190144	1.13093061965389	2.18933471961503	0.516563597846178	0.605460832447359	0.999985450721062
871	evg141880	516.189573693971	0.150528006631029	2.12512436659636	0.07083256349468	0.943531014984034	0.999985450721062
872	evg1921560	2381.5428058504	0.286660330733771	2.09051204218688	0.137124458003072	0.890932420382332	0.999985450721062
873	evg1877001	885.894504777033	-1.68693840530556	2.1786384135177	-0.774308574951531	0.438748333991378	0.999985450721062
874	evg1264332	351.778474355125	0.838919099997124	2.16540702251443	0.387418665994251	0.698446287221272	0.999985450721062
875	evg1876334	776.362383254064	-0.102786033328147	2.10927920374271	-0.0487304066459116	0.961134143654687	0.999985450721062
876	evg1842415	972.76409298569	-1.1829224911421	2.14074757106591	-0.552574487123256	0.580554816022398	0.999985450721062
877	evg1595904	1182.08090684265	0.220381039822707	2.09981265823433	0.104952715166513	0.916413329249787	0.999985450721062
878	evg1875064	6672.32095101492	-0.771919122932867	2.09839115695501	-0.36786235987241	0.712975867698842	0.999985450721062
879	evg15358	1670.16394741609	-0.619598387007386	2.10336616952483	-0.294574666068419	0.768318817395612	0.999985450721062
880	evg1468777	395.916533200503	1.98970291600505	2.23699827031237	0.889452147733318	0.373760129694958	0.999985450721062
881	evg184382	384.597446461366	1.11144473978569	2.17384826261811	0.511279816028699	0.609155136268305	0.999985450721062
882	evg1311587	908.308875106356	-0.0208122948034473	2.10452031119675	-0.00988932950312666	0.992109585285204	0.999985450721062
883	evg111072	650.40891498556	-0.599440755821368	2.12504079118606	-0.282084352595791	0.7778788310579	0.999985450721062
884	evg1836074	751.242045398923	0.598593511612744	2.12028333823968	0.282317698213727	0.777699916094317	0.999985450721062
885	evg1674916	238.829708891284	0.253694923944407	2.17898769378333	0.116427882850463	0.907313438339053	0.999985450721062
886	evg1299046	284.97237580503	0.358575279965282	2.16511330437748	0.165615018502868	0.868459927461568	0.999985450721062
887	evg1187156	291.69225983846	4.24079423836426	2.48771553911092	1.70469419501229	0.0882514730737362	0.999985450721062
888	evg1817179	706.937246446434	0.338638695958375	2.11534705158505	0.160086589907141	0.872812864640014	0.999985450721062
889	evg174119	1860.63901356337	1.43128961398424	2.14577477583494	0.667026954600728	0.504754916217188	0.999985450721062
890	evg110015	2528.12085770784	1.46910941166922	2.14509543369725	0.684869021951664	0.493426575594581	0.999985450721062
891	evg182771	1029.5362221973	-0.153700130643573	2.10206828134895	-0.073118524268365	0.941711800879478	0.999985450721062
892	evg139677	4284.21271155497	0.234220342054371	2.08520617287429	0.112324788359665	0.910565887904423	0.999985450721062
893	evg1932894	422.436114539975	0.0307733192381417	2.13464820830568	0.0144161080586516	0.988498008353164	0.999985450721062
894	evg1548092	362.235690155473	0.165509529294805	2.14469717064672	0.0771715147294648	0.938487102004146	0.999985450721062
895	evg189435	535.547087308359	0.0364373765748924	2.12282920548296	0.0171645351782328	0.986305354846852	0.999985450721062
896	evg11012903	591.008765695441	1.29950999406798	2.16416211312504	0.600467953018314	0.54819441237175	0.999985450721062
897	evg1209569	236.914783286403	-1.23518346418199	2.21775261866739	-0.556952770018234	0.577559698809274	0.999985450721062
898	evg11003124	292.922010020478	0.505790461491877	2.16650105361431	0.233459596360722	0.815404540183632	0.999985450721062
899	evg1612928	347.115812413491	0.751866070722177	2.16266162573766	0.347657748107369	0.728097231580843	0.999985450721062
900	evg156431	1379.3127578951	-0.330593420624801	2.09860831102833	-0.157529834837454	0.874827296622794	0.999985450721062
901	evg1610869	374.178272688911	0.66660300505233	2.15443833870645	0.309409182465888	0.757010286271361	0.999985450721062
902	evg1419299	619.319107363143	0.352303016031363	2.12039017811157	0.166150088633747	0.868038836888267	0.999985450721062
903	evg1998203	308.037354959894	-0.254239732345735	2.1569862797362	-0.117868034087277	0.906172221753511	0.999985450721062
904	evg16039	1975.32584154785	0.145810411637303	2.09083063419149	0.069738031025974	0.944402171073538	0.999985450721062
905	evg11208145	1340.8369956145	-0.0430106358626756	2.09603155068523	-0.0205200326534277	0.983628531693829	0.999985450721062
906	evg173468	1015.24008958206	-0.664119771711193	2.11419181253809	-0.314124654051099	0.753426365336017	0.999985450721062
907	evg1811867	19768.2886828592	-3.35995640965237	2.31154494420508	-1.45355443686077	0.146069876900751	0.999985450721062
908	evg11139771	724.268377783307	0.10369810548263	2.11152617211	0.0491104997192656	0.960831235939557	0.999985450721062
909	evg1907998	541.46127364116	-0.183924329151332	2.12323462965256	-0.0866245899453085	0.930969919417567	0.999985450721062
910	evg165625	3014.89522706411	0.430148682785589	2.09134106922577	0.205680789764643	0.837040265271889	0.999985450721062
911	evg1820441	1805.96562390202	-0.60443962228967	2.10176551618262	-0.287586611177966	0.773663194839218	0.999985450721062
912	evg11115102	698.724709682146	-2.81159040857256	2.28852868821476	-1.22855807884402	0.219237541192702	0.999985450721062
913	evg1435664	266.464914329094	-0.191698029248868	2.16798960325673	-0.0884220242389081	0.929541257042087	0.999985450721062
914	evg160187	1151.5755793988	-0.102912632283039	2.09922634092521	-0.0490240762878771	0.96090010890198	0.999985450721062
915	evg1892855	11115.3920586251	-0.567651541998583	2.0893921578393	-0.27168262303885	0.785866063705321	0.999985450721062
916	evg11268660	387.378692023445	-0.838857210471724	2.15883701062327	-0.388569033393373	0.69759497782137	0.999985450721062
917	evg139966	806.437262022438	0.878254507432683	2.12939927000713	0.412442382132375	0.680015204121804	0.999985450721062
918	evg1900501	251.340503784546	0.461094886013376	2.17839272227215	0.211667474509571	0.83236646470646	0.999985450721062
919	evg11149269	525.408863510851	0.170591186700431	2.12450612878208	0.0802968672998023	0.936001149703286	0.999985450721062
920	evg173883	643.40816476134	0.501894416681911	2.12259626869546	0.236453075925915	0.813081114929256	0.999985450721062
921	evg1418099	2042.02137322899	0.192243351789083	2.09088818370942	0.091943391945535	0.926743015661118	0.999985450721062
922	evg178710	300.165668191753	0.215670958882338	2.15861549301576	0.0999117071012163	0.920414421937494	0.999985450721062
923	evg1823879	881.181175987646	0.232344075882694	2.10690441820346	0.110277463882681	0.91218932945869	0.999985450721062
924	evg1260514	1311.77357026959	0.499626003619944	2.10357659189714	0.237512627562255	0.81225912406559	0.999985450721062
925	evg18692	275.794771014927	0.152762250578092	2.16479310235438	0.0705666746683324	0.943742634029256	0.999985450721062
926	evg1903371	583.928204632393	0.465362986553871	2.12536010001951	0.21895724237488	0.826683355192484	0.999985450721062
927	evg1893259	1588.86875291608	-0.262249483567437	2.09514865238835	-0.125169869578699	0.900389070205952	0.999985450721062
928	evg1875432	1371.30428103045	0.523722049003846	2.10348184614671	0.248978639850509	0.803377304157324	0.999985450721062
929	evg1458353	5870.3479649932	-0.714325618266243	2.09662415655473	-0.340702751150237	0.733327367344444	0.999985450721062
930	evg171617	1003.91833343187	-0.00038646069435728	2.10199610083812	-0.00018385414425992	0.999853305617682	0.999985450721062
931	evg1283391	585.715321961739	0.161363115522304	2.11976015659653	0.076123289241075	0.939321011761706	0.999985450721062
932	evg1694081	380.769374858967	-3.25503575610588	2.35997146713753	-1.3792691146618	0.16781179542807	0.999985450721062
933	evg11011988	781.155522882278	-0.616022129659516	2.11949801700909	-0.290645296535266	0.77132261317112	0.999985450721062
934	evg11220	6574.82660087928	-0.454384989183147	2.08759237951129	-0.2176598236527	0.827694169210826	0.999985450721062
935	evg1222375	622.462893346361	0.413422121543944	2.12153637104203	0.194869212325068	0.845495337114581	0.999985450721062
936	evg1165696	245.782461678798	-0.00157661864534412	2.17433635588373	-0.000725103382040134	0.999421451257182	0.999985450721062
937	evg1315505	3961.39802467244	0.240918776041099	2.0857594857716	0.115506499040073	0.908043669468313	0.999985450721062
938	evg1410523	706.259357021339	-0.0349532678785568	2.11207234301802	-0.016549275877838	0.986796190993995	0.999985450721062
939	evg182448	266.946113636479	-1.80944954002529	2.24838342740545	-0.804778009822516	0.420947793548105	0.999985450721062
940	evg12906	4278.09535512621	-0.49770177976032	2.09074078259137	-0.238050447910354	0.811841966842274	0.999985450721062
941	evg176553	411.693415962113	-0.0526522519039709	2.13613631072258	-0.0246483577099818	0.980335447126334	0.999985450721062
942	evg1716253	1915.96373428562	0.529104227771471	2.09864828841805	0.252116674666962	0.800950881663287	0.999985450721062
943	evg165824	32820.8387480114	-1.26332284106484	2.12218585020847	-0.595293216633568	0.551647489419019	0.999985450721062
944	evg11244000	694.161853181126	1.04308252852096	2.14265976210483	0.486816687823687	0.626388243215138	0.999985450721062
945	evg1554704	1025.88768309018	0.338909943872284	2.10482366764108	0.161015836662511	0.872080927538214	0.999985450721062
946	evg157442	865.747728849072	0.317459204242794	2.10874176210323	0.150544371979509	0.880335145826816	0.999985450721062
947	evg1320281	462.669127923486	0.441341645580061	2.13538311328561	0.206680310823003	0.836259535083725	0.999985450721062
948	evg11090925	248.533841014434	0.148857620068994	2.17398030320336	0.068472386732139	0.945409600668727	0.999985450721062
949	evg11165718	663.744428593399	0.37836123658748	2.11836104562948	0.178610363595998	0.858243656378116	0.999985450721062
950	evg11242216	356.039664044044	0.743246122941117	2.16061706062693	0.343997155481803	0.730848425297976	0.999985450721062
951	evg11103415	2088.12510831116	0.550275091350237	2.09825917102439	0.2622531567831	0.793126273849384	0.999985450721062
952	evg1533264	1051.1340496135	0.945125362534693	2.1258056314663	0.444596320822982	0.656611506784536	0.999985450721062
953	evg1833274	326.742396357221	1.31550146237592	2.19724157374461	0.598705885640968	0.549369031669864	0.999985450721062
954	evg180932	472.44214188881	0.663429349271395	2.14123020417051	0.309835601972746	0.756685976466358	0.999985450721062
955	evg1809323	3084.26863965199	-0.104232456112983	2.08611923399422	-0.0499647644365048	0.960150467139652	0.999985450721062
956	evg157183	3010.09115843924	0.218288016628108	2.08739012838666	0.104574613848932	0.916713359446229	0.999985450721062
957	evg180196	801.016093797357	1.56256643312114	2.17228059130977	0.719320717301533	0.471943333889068	0.999985450721062
958	evg1419125	1553.89283706158	-1.23273606518083	2.13477187214009	-0.577455643513337	0.563631694556078	0.999985450721062
959	evg1674121	931.699242458148	0.700927803637199	2.11784639960815	0.330962530505936	0.740672788372392	0.999985450721062
960	evg1290796	820.865651931626	0.171431519236177	2.10818661510975	0.0813170513499596	0.935189813880464	0.999985450721062
961	evg1612454	382.682520856485	0.186025796184571	2.14144060114597	0.0868694635214356	0.930775272316068	0.999985450721062
962	evg1440332	644.962329552446	-1.19771235871844	2.15392505831367	-0.55606036714023	0.578169587539817	0.999985450721062
963	evg1834931	1144.1932677395	0.016018096514369	2.09907272138807	0.00763103457596103	0.993911374421785	0.999985450721062
964	evg139474	2969.2119852486	0.137914431630659	2.08666809545291	0.0660931328423482	0.947303678096572	0.999985450721062
965	evg11000840	9065.2481142698	1.65298275765214	2.15214714837864	0.768062146167582	0.442450264579656	0.999985450721062
966	evg1818142	1042.13136073196	1.08521932371236	2.1335811520306	0.508637472110924	0.611006358142589	0.999985450721062
967	evg1306641	365.552528655731	-2.24801532493859	2.26358715389476	-0.993120729224241	0.320651123151245	0.999985450721062
968	evg11207827	72306.6915056569	-3.13988124315187	2.28792718786559	-1.37236939173797	0.169948473594907	0.999985450721062
969	evg1505303	4396.6952368057	-1.75632061075654	2.16312170785734	-0.811937952625071	0.416827235566321	0.999985450721062
970	evg1305150	915.07311357761	-0.383251221440312	2.10848914330906	-0.181765802615819	0.855766522964256	0.999985450721062
971	evg1237109	278.296929993579	0.190677772036461	2.16441667358684	0.0880966102152927	0.92979989056231	0.999985450721062
972	evg1270554	315.755010224941	1.24584089744961	2.19520541407171	0.567528163634946	0.570355397621197	0.999985450721062
973	evg1898021	1091.09331523567	0.00778757569703753	2.1000881654229	0.00370821369562326	0.997041280324924	0.999985450721062
974	evg1429439	695.665267340323	-0.534677510866425	2.12061756518826	-0.252132925636197	0.800938320902365	0.999985450721062
975	evg1457541	339.48339059352	2.45899537366442	2.28984448593413	1.0738700329954	0.282880936033126	0.999985450721062
976	evg158099	968.186580704976	-2.28522650522266	2.22812669547834	-1.02562682358243	0.305067518843648	0.999985450721062
977	evg11013391	571.875945033685	-0.547671792269321	2.1283823783715	-0.257318326741816	0.796933045972118	0.999985450721062
978	evg13242	3787.60704025122	-0.654973955932035	2.09659931671241	-0.312398249255882	0.754737880732573	0.999985450721062
979	evg1313210	411.868331870674	0.388323275324624	2.14042405925864	0.181423523831593	0.856035155899656	0.999985450721062
980	evg1581887	411.1623558265	0.0777037705933677	2.13633581284329	0.0363724514311963	0.97098538021264	0.999985450721062
981	evg1661835	1477.52045385684	-0.0806742740737624	2.09450289671124	-0.0385171460972606	0.969275361018805	0.999985450721062
982	evg11024266	1229.3900322708	2.47023338596158	2.24100971613465	1.10228588844421	0.270337402335513	0.999985450721062
983	evg168332	792.48359144239	-2.85655470422325	2.28835410580783	-1.24830099370256	0.211920850442713	0.999985450721062
984	evg177164	278.028688622649	0.81725534906248	2.18199417783707	0.374545155694501	0.707998767837347	0.999985450721062
985	evg11003498	916.3989424172	-0.728375963923427	2.11920165926241	-0.343702998126633	0.731069656220069	0.999985450721062
986	evg1231475	412.868856297493	1.62096579517122	2.2042803071526	0.735371898896616	0.462113031141157	0.999985450721062
987	evg176786	780.837420683119	-0.828011456806449	2.12781247824159	-0.389137419426506	0.697174493983254	0.999985450721062
988	evg1854191	2065.34374854229	0.296396384160733	2.09222990590887	0.141665303284142	0.887344382441464	0.999985450721062
989	evg17215	496.781309447672	0.251392955578352	2.12809769390009	0.11813036417404	0.905964364757732	0.999985450721062
990	evg11137015	5575.22871870632	0.687003247427893	2.09579358026348	0.327801007645764	0.74306212539356	0.999985450721062
991	evg133075	236.106416174727	-0.482479529445733	2.18447973439134	-0.220867020119171	0.825195977396588	0.999985450721062
992	evg1809180	11584.3313495401	-0.849303849077304	2.10031946730142	-0.404368888780775	0.685941474493627	0.999985450721062
993	evg148617	6569.57929119077	-0.812133866461123	2.10020508875485	-0.386692647689285	0.698983759839512	0.999985450721062
994	evg1384539	248.593657251476	0.433614284398031	2.17871513221547	0.199022936953259	0.842244802398974	0.999985450721062
995	evg11021	7245.11341197066	0.0401497911722166	2.08134305734646	0.0192903284398509	0.984609499281519	0.999985450721062
996	evg1682784	70469.2470941773	-0.188091595018743	2.07931939055244	-0.0904582508456147	0.927923068888993	0.999985450721062
997	evg11134661	335.546615513689	0.813541192030673	2.16748385682827	0.375338985555881	0.707408375671165	0.999985450721062
998	evg1910769	1607.34545836189	0.509529989324038	2.10048607892687	0.242577179842275	0.808332961112084	0.999985450721062
999	evg11364	12398.5850148962	-0.746993102381039	2.09567797901926	-0.356444601632269	0.72150763255355	0.999985450721062
1000	evg161162	18532.0347541047	-0.776164618388384	2.0962675598339	-0.37026028225609	0.711188564305093	0.999985450721062
1001	evg1405717	249.477218615256	-2.65705503778599	2.33088024084778	-1.13993631728568	0.254312833299629	0.999985450721062
1002	evg11236021	521.378762968651	0.0506906036986998	2.12407169222909	0.0238648271073671	0.980960430189567	0.999985450721062
1003	evg1270923	647.887734992961	-0.310604857894587	2.11780010402549	-0.146663916629427	0.883397300907959	0.999985450721062
1004	evg11216504	1615.87042336662	-1.15680859822841	2.12949544483587	-0.543231309103631	0.586970552278595	0.999985450721062
1005	evg170415	1536.13409402859	0.65630775519492	2.10601805753718	0.311634438672581	0.755318358416048	0.999985450721062
1006	evg1271966	312.835027390674	-1.5494917970758	2.2157801350181	-0.699298532642156	0.484365483863637	0.999985450721062
1007	evg11292840	1131.35174582722	0.91289107825343	2.12257509726548	0.43008658653798	0.667132656960577	0.999985450721062
1008	evg123476	389.584523012088	-0.00232904092460562	2.13931602888393	-0.00108868483812589	0.999131355347671	0.999985450721062
1009	evg1856870	476.197604865993	-0.997354807940589	2.1553382211526	-0.462737030389243	0.64355287190754	0.999985450721062
1010	evg190871	315.542942092169	0.872013826104892	2.17455427949601	0.401008075230478	0.688414178568576	0.999985450721062
1011	evg11252015	235.989536895845	1.95378909481256	2.2732702829001	0.859461855244082	0.390085756172892	0.999985450721062
1012	evg1712318	492.363335060457	0.182559053538985	2.1276587344205	0.085802789040183	0.931623189324186	0.999985450721062
1013	evg1940254	463.177524046268	0.00405142526433569	2.12969727686807	0.00190234795730861	0.998482146851089	0.999985450721062
1014	evg175434	2277.88852445555	-0.000432111682213964	2.08858235838972	-0.000206892335597011	0.999834923800856	0.999985450721062
1015	evg1257140	850.961331321311	0.103089137327993	2.10660618416136	0.0489361220445825	0.960970202105737	0.999985450721062
1016	evg1885867	1089.49932880931	2.28590227710191	2.22605087671938	1.02688680703953	0.304473767275777	0.999985450721062
1017	evg1286973	257.254690117346	-0.0157460262615584	2.1701400254511	-0.00725576510127974	0.994210787845521	0.999985450721062
1018	evg139921	2931.50468466025	0.0222034875178789	2.08623082187049	0.0106428719608176	0.991508377088876	0.999985450721062
1019	evg1901162	5578.29655638002	-2.11638511738384	2.19290624310466	-0.965105153965687	0.334492145733331	0.999985450721062
1020	evg1696574	286.819309371418	-0.0115224070938226	2.16083676223912	-0.00533238201754896	0.995745394878689	0.999985450721062
1021	evg1819735	1543.80366807278	0.319479962449347	2.09658797205739	0.152380900161246	0.878886520615578	0.999985450721062
1022	evg182775	509.509595079954	-0.000918428389272806	2.12504733712183	-0.000432191967317175	0.99965516071271	0.999985450721062
1023	evg1834864	460.950892436315	1.15705969495533	2.16643949407405	0.534083549584601	0.593283730609634	0.999985450721062
1024	evg11260100	370.633904256661	-0.451207458722521	2.1480345961548	-0.210055955118334	0.833624001230846	0.999985450721062
1025	evg1857875	981.323708371898	0.377391180082598	2.10667857171961	0.179140370604589	0.857827483532697	0.999985450721062
1026	evg1811584	394.569819955446	0.553317547252262	2.14733153921514	0.25767681289425	0.79665634257167	0.999985450721062
1027	evg11122515	2930.65908154021	-0.442460748144946	2.09184917520714	-0.211516563138991	0.832484209058956	0.999985450721062
1028	evg11111312	235.422214339703	0.968066795789771	2.20421894293287	0.439188130060115	0.660525225145301	0.999985450721062
1029	evg1811215	6744.78409109185	-0.0869971501063083	2.08176303924071	-0.0417901309930255	0.966666002468168	0.999985450721062
1030	evg14020	2337.39381800837	-0.318331925197294	2.09122991585039	-0.152222346660456	0.879011569262237	0.999985450721062
1031	evg1604770	1084.08803220889	0.640470549874779	2.11196287928911	0.303258431365216	0.761692922382107	0.999985450721062
1032	evg1734570	288.272946486543	0.719055615100085	2.17504753039288	0.330593058336615	0.740951890310698	0.999985450721062
1033	evg1969934	4625.87367894974	-0.228192182655476	2.08469767900659	-0.109460563492456	0.912837199540903	0.999985450721062
1034	evg1658690	2260.8375370741	1.06247651406999	2.11990453043208	0.501190737043916	0.616236892736317	0.999985450721062
1035	evg186834	689.493768633245	1.49095869293102	2.17174642820927	0.686525219318723	0.492381966703925	0.999985450721062
1036	evg11242504	308.196892853392	2.61212695353035	2.31165780122792	1.12997994432516	0.258484675457636	0.999985450721062
1037	evg1207243	295.978782951256	-0.207927691490083	2.15947702740824	-0.0962861326381571	0.92329332446362	0.999985450721062
1038	evg113720	867.656258259867	-0.448695951268761	2.11145756427074	-0.212505313325457	0.831712833009487	0.999985450721062
1039	evg1868747	5662.52850423798	-0.203513493993441	2.08343133451198	-0.0976818821058541	0.922184902729976	0.999985450721062
1040	evg1554520	3542.88241739356	0.630968661463075	2.09620554959778	0.301005147889312	0.763410569021493	0.999985450721062
1041	evg11078437	326.586501462607	0.0823266878495448	2.15115051989768	0.0382710029298464	0.969471610152108	0.999985450721062
1042	evg11269797	740.508412426193	0.64173021913148	2.12224615691722	0.302382556820674	0.762360450396943	0.999985450721062
1043	evg114674	245.611188769121	0.666651698496839	2.1870033200794	0.304824273642455	0.760499993106965	0.999985450721062
1044	evg1633477	344.524860775036	2.12241865738289	2.25747460570379	0.940173879263286	0.347128377886747	0.999985450721062
1045	evg1295442	276.469907244819	-1.3551750922772	2.21172697421207	-0.612722595545491	0.540059779370767	0.999985450721062
1046	evg1210093	309.993965591553	0.692436617443775	2.16835421392231	0.319337409449924	0.749470667859394	0.999985450721062
1047	evg11153872	569.906709582166	1.08935335936258	2.15269965872484	0.506040568616927	0.612828170432465	0.999985450721062
1048	evg1898251	4709.05943921859	0.159248234082623	2.08383841428084	0.0764206250308431	0.939084461184211	0.999985450721062
1049	evg1239334	405.751143010233	0.582630301948395	2.14662268949366	0.271417191665772	0.786070181100318	0.999985450721062
1050	evg1306235	306.370759908314	-0.24726230473982	2.15730119708762	-0.114616496330521	0.908749103702222	0.999985450721062
1051	evg1823596	16029.3542634868	1.24296230289224	2.12164588927045	0.585848142321075	0.557977568517078	0.999985450721062
1052	evg1869765	3486.49265563656	-0.0197510691355559	2.08491230857607	-0.00947333326889191	0.992441486700837	0.999985450721062
1053	evg1810406	1318.72445966559	-0.288221397413457	2.09865775732698	-0.137336064638075	0.890765165041947	0.999985450721062
1054	evg11110599	493.51789099037	-0.109396724858076	2.12687456872048	-0.0514354379270654	0.958978546752203	0.999985450721062
1055	evg1502283	667.508957175714	-0.696907475569831	2.1276113034838	-0.327553944852944	0.743248949003085	0.999985450721062
1056	evg1530191	464.821455085016	-0.319254228317535	2.13235090426606	-0.14971936733247	0.880986027490575	0.999985450721062
1057	evg1424595	618.688325571074	-0.618034390520621	2.12753628741976	-0.290492996135996	0.771439108166453	0.999985450721062
1058	evg1674684	3584.00077174821	0.318048716696073	2.08765158448019	0.152347603910766	0.878912780592948	0.999985450721062
1059	evg11194309	7560.08424735165	-0.594103123595996	2.09128359048579	-0.284085394395501	0.776344939641419	0.999985450721062
1060	evg187701	395.618341818973	0.0510118051399576	2.13848247516728	0.0238542077067839	0.980968900833925	0.999985450721062
1061	evg11110703	246.908930989632	-0.033077308722687	2.1739253008158	-0.0152154762218712	0.987860274851858	0.999985450721062
1062	evg1320609	392.206314464825	0.38482265043769	2.1432141856335	0.179553986259167	0.857502731112736	0.999985450721062
1063	evg170596	1926.17990553044	0.589663678922915	2.10050275464919	0.280725020530332	0.778921316519011	0.999985450721062
1064	evg1905029	371.899027055527	-0.623707629196728	2.1529382289607	-0.2897006615456	0.772045250179496	0.999985450721062
1065	evg143447	636.765338371535	0.259042029516363	2.11769360549095	0.122322714128567	0.902643443803511	0.999985450721062
1066	evg152282	513.401931937805	-0.382277578076593	2.12878450351876	-0.179575517129475	0.857485826701109	0.999985450721062
1067	evg191373	244.932409540344	0.885818952129082	2.19636861534651	0.40331069472568	0.686719675094062	0.999985450721062
1068	evg169551	7657.90987917336	-2.20353864015441	2.19968048457432	-1.00175396181725	0.316462437433531	0.999985450721062
1069	evg175278	1793.41865037238	0.126176590114721	2.09191460989617	0.0603163195657318	0.951903704476007	0.999985450721062
1070	evg1644331	472.401346665714	0.0914718221154681	2.12895806316497	0.0429655349713574	0.965729007578435	0.999985450721062
1071	evg11266882	682.220160451371	0.288839692343403	2.11567010399901	0.136523974979579	0.891407072698477	0.999985450721062
1072	evg1681114	1034.56134077591	-0.95786361188187	2.12662775619532	-0.450414328079471	0.652411715545632	0.999985450721062
1073	evg1856960	7412.32130245496	0.271287167523819	2.08336042013473	0.13021614738475	0.89639541958648	0.999985450721062
1074	evg1611117	301.730761979512	0.131733917833796	2.15735924017975	0.0610625784432732	0.951309371587668	0.999985450721062
1075	evg1506986	247.319468847478	0.451101600732042	2.17963151527744	0.206962322562409	0.836039283641078	0.999985450721062
1076	evg1410023	310.109065263071	1.08423194038713	2.18684707119296	0.495796873347737	0.620037731061593	0.999985450721062
1077	evg1948128	1432.32934034537	-0.244119244879214	2.09653955132568	-0.116439131675266	0.907304523707445	0.999985450721062
1078	evg1308364	1101.94115807624	0.37179897007938	2.10388036268285	0.176720585768131	0.859727870265867	0.999985450721062
1079	evg11021997	1529.20319923439	2.52165178673192	2.24217704453201	1.12464436868688	0.260739764360384	0.999985450721062
1080	evg142259	5872.79047530313	-0.167909209830542	2.08289490623262	-0.0806133854032242	0.935749420840163	0.999985450721062
1081	evg1217657	382.438723105749	-0.633457608188082	2.1515437483826	-0.294420045450751	0.768436951302926	0.999985450721062
1082	evg1612180	2087.00825927251	-4.40323025194507	2.42821741871275	-1.8133591407475	0.0697764471664258	0.999985450721062
1083	evg158615	1174.95056873553	0.950119286150205	2.12366258873391	0.447396536149675	0.654588776357735	0.999985450721062
1084	evg1464	30495.4815400941	-0.258623811026337	2.08068520095321	-0.124297424188847	0.901079786686525	0.999985450721062
1085	evg1900016	2311.16238885746	-0.324531168141459	2.09146149872648	-0.155169563646794	0.876687642322319	0.999985450721062
1086	evg175846	596.863135791199	0.919561216804061	2.14175558506683	0.429349279262119	0.667669059352792	0.999985450721062
1087	evg1583817	448.27691665067	-1.46997427936849	2.18786027330586	-0.671877586198573	0.501661630521165	0.999985450721062
1088	evg169364	3276.24161356806	0.242126270225998	2.08705521718726	0.116013351363225	0.907641960389542	0.999985450721062
1089	evg11264624	452.868917142765	-0.175407853910327	2.13169738786121	-0.0822855321347085	0.934419659086857	0.999985450721062
1090	evg1892504	3151.5987636924	1.32392064181757	2.1330850762344	0.620660027379089	0.534823335014396	0.999985450721062
1091	evg1724619	716.332425759714	3.40483396099403	2.34884475763881	1.44957811703859	0.147176201967754	0.999985450721062
1092	evg139581	747.595285899172	0.434680828943077	2.11563783056713	0.205460888750772	0.837212052466231	0.999985450721062
1093	evg1837747	355.052738024923	-0.284098564858045	2.14739126849931	-0.132299394630856	0.894747486181991	0.999985450721062
1094	evg165769	32013.0717108359	-0.912322855092345	2.10202819372418	-0.43402027518764	0.664273717858211	0.999985450721062
1095	evg1572593	718.249047187802	-0.237554638505235	2.11306595004344	-0.112421781487867	0.910488985672323	0.999985450721062
1096	evg1734999	263.399075793184	0.375060468530628	2.17213510370292	0.172669033289526	0.862911585991184	0.999985450721062
1097	evg1720423	1334.98262551874	0.0984112427986925	2.09634797762184	0.0469441351575291	0.962557752079417	0.999985450721062
1098	evg11249971	255.218352431016	0.57356779808774	2.18025789756516	0.263073372525462	0.792494026918	0.999985450721062
1099	evg180877	435.288565448908	0.132042917233273	2.13349346458757	0.0618904718598698	0.950650055307112	0.999985450721062
1100	evg1833602	2683.85101336319	1.56524930623386	2.1516634195466	0.727460109241288	0.466944143568701	0.999985450721062
1101	evg1976348	750.696413267773	-1.22925495954096	2.15076820999539	-0.57154227676798	0.567632111061768	0.999985450721062
1102	evg1634303	520.34294970914	1.27343350766114	2.16787470282631	0.587411027953292	0.556927689094094	0.999985450721062
1103	evg1894350	846.586015548712	1.6863959387874	2.1802592240685	0.773484143615033	0.439235909275807	0.999985450721062
1104	evg11304818	70275.3882951433	-1.23162382216879	2.11976221444049	-0.581019802022404	0.561227107685129	0.999985450721062
1105	evg1399177	348.865777518626	0.454735191765412	2.15232494675916	0.211276272409575	0.832671696898046	0.999985450721062
1106	evg1895208	614.928329791325	0.591728945505875	2.12708437098784	0.278187811248441	0.78086819093881	0.999985450721062
1107	evg11212199	1979.99934870198	-0.124591028448491	2.09062151951977	-0.059595209981915	0.952478033470514	0.999985450721062
1108	evg11227212	878.45157086116	0.728353072670228	2.12049329599747	0.34348284620613	0.731235243504352	0.999985450721062
1109	evg1879931	2150.63731396654	-0.0634960762576427	2.08932396942077	-0.0303907279038424	0.975755439502631	0.999985450721062
1110	evg11282643	686.281017023696	-1.26055531343694	2.15568297202066	-0.584759136569761	0.558709684423764	0.999985450721062
1111	evg156548	1016.97742986733	0.426569966801438	2.10695463301757	0.202458069156671	0.83955863555368	0.999985450721062
1112	evg1230026	753.404411753425	2.27926456327536	2.23509156034255	1.01976339748965	0.307840686316098	0.999985450721062
1113	evg11182296	1430.15710236621	0.357644749348678	2.0985732054146	0.170422813188459	0.864677632239212	0.999985450721062
1114	evg175993	1006.67877837264	0.0952121100991714	2.10220226918895	0.0452916027609013	0.963874880597624	0.999985450721062
1115	evg161296	6777.0803146102	-2.81252134548276	2.25853580087856	-1.2452852615348	0.213026911324432	0.999985450721062
1116	evg1286063	505.918119014679	-0.159644035922601	2.12607526362218	-0.0750886098221266	0.940144210285097	0.999985450721062
1117	evg121256	567.919259136225	-0.379498181952419	2.12430017250977	-0.17864621340404	0.858215505098035	0.999985450721062
1118	evg1310903	1019.20414526144	1.64791376608834	2.17249881789095	0.75853379183337	0.448131491371052	0.999985450721062
1119	evg1303650	7311.47296159485	0.68232266956366	2.0945825508269	0.32575592176794	0.744609030442029	0.999985450721062
1120	evg11278276	12924.2789104417	-4.68065746295375	2.44579267746578	-1.91375888319514	0.0556509714073547	0.999985450721062
1121	evg1276802	347.913334312671	2.26589635362881	2.2699386728488	0.998219194523473	0.318173080799325	0.999985450721062
1122	evg11113658	1390.3400494468	0.111556180795622	2.09571063950434	0.0532307173961795	0.957548081359393	0.999985450721062
1123	evg14696	1606.931193721	-0.79229876935253	2.11058375772045	-0.375393189895604	0.707368068888011	0.999985450721062
1124	evg1829745	778.255534649796	-0.261529126185735	2.1108455356213	-0.123897803876378	0.901396191803859	0.999985450721062
1125	evg1931409	798.220276239741	0.633911375740107	2.11963569763715	0.299066191632248	0.764889541565574	0.999985450721062
1126	evg11258029	248.116990746658	2.60429405379139	2.32895422811987	1.11822466167306	0.26347105397508	0.999985450721062
1127	evg1308938	1270.89706649	-0.424156380204189	2.10210665660982	-0.201776812261396	0.840091209825961	0.999985450721062
1128	evg1427488	1872.33496136671	0.0499696333921663	2.09095386060142	0.0238980086235827	0.980933962718644	0.999985450721062
1129	evg136207	405.792828037011	0.46118300123482	2.14304201757166	0.215200167543798	0.829611260306082	0.999985450721062
1130	evg1259332	297.59827036981	0.92704183659285	2.18165229986066	0.42492648193851	0.670890269048942	0.999985450721062
1131	evg1946232	5313.84412260616	0.275797299237805	2.08472437921233	0.132294370415532	0.894751459997435	0.999985450721062
1132	evg1301322	277.692455213225	-0.186430705084293	2.1644163450171	-0.08613440085753	0.93135957730362	0.999985450721062
1133	evg1918335	1662.38469630663	-0.555979847619811	2.10132696709753	-0.264585119938646	0.791329084298444	0.999985450721062
1134	evg11018003	23414.3972471065	-0.737111913015606	2.09435743972645	-0.351951342704846	0.724874753522758	0.999985450721062
1135	evg1677340	907.682626116853	-0.653483241660788	2.11658049680628	-0.308744809208454	0.757515655072627	0.999985450721062
1136	evg11025257	19607.7893921349	-1.14311541851576	2.11516816474675	-0.540437132880462	0.588895605446172	0.999985450721062
1137	evg1442696	301.351953739629	0.424007762193469	2.16212694099923	0.196106784552397	0.844526586063678	0.999985450721062
1138	evg11080107	394.210922533192	-0.524386525234998	2.146235423366	-0.244328520313297	0.806976396667214	0.999985450721062
1139	evg1306400	2852.41078834632	0.336152022456298	2.08972604609214	0.16085937344989	0.872204160813868	0.999985450721062
1140	evg1611669	1045.4654406388	0.745885947596381	2.11685948040881	0.35235496474822	0.724572071863578	0.999985450721062
1141	evg1312133	3633.90521404907	-0.0506293344226542	2.08469297239252	-0.0242862306791147	0.980624296219257	0.999985450721062
1142	evg11008311	1352.59746002576	0.642494392831254	2.10763874110791	0.304840853558005	0.760487364820471	0.999985450721062
1143	evg1430950	303.110984449896	0.290712339576341	2.15895782361361	0.134654015190419	0.892885432519288	0.999985450721062
1144	evg1318559	1562.93284573565	0.77211550241916	2.11023667802363	0.365890475916804	0.714446803448339	0.999985450721062
1145	evg1981579	4472.70727811745	-0.452249558481724	2.08926268866614	-0.216463712741865	0.828626307655992	0.999985450721062
1146	evg1242651	379.718183584394	0.649892130145147	2.15291138665932	0.301866641689135	0.762753726248788	0.999985450721062
1147	evg1729868	46463.710152946	-0.487108476841593	2.08531845389726	-0.233589491298671	0.815303686807108	0.999985450721062
1148	evg1596910	439.439188268875	-0.118198335365673	2.13282378723311	-0.0554187064459791	0.955804893149403	0.999985450721062
1149	evg1553094	609.999206086125	-0.212906722028056	2.11863240625783	-0.100492525932857	0.919953316243447	0.999985450721062
1150	evg1509614	490.004362372402	0.10933092648981	2.12726378616809	0.0513950959917158	0.959010692442434	0.999985450721062
1151	evg11021264	287.350369507031	-0.198398390146326	2.16173054154847	-0.0917775764986005	0.9268747602185	0.999985450721062
1152	evg1871479	2775.16090483526	-0.774537711653457	2.10355251446922	-0.368204599754853	0.712720680797316	0.999985450721062
1153	evg1464924	508.311490731743	-1.69912580935638	2.1990186003793	-0.7726745963237	0.4397149846642	0.999985450721062
1154	evg11090174	802.338279638063	0.626863541210177	2.11923272022072	0.295797405933261	0.767384804165505	0.999985450721062
1155	evg1459314	863.533722058979	-0.482491313144316	2.11247763337299	-0.228400672992653	0.819334766306538	0.999985450721062
1156	evg135470	1398.68929252344	-0.51068626223276	2.10267939862883	-0.242874050397689	0.808102968546415	0.999985450721062
1157	evg1652877	778.91262345358	1.19319658187905	2.14772163670034	0.555563887558641	0.57850902422583	0.999985450721062
1158	evg11023711	2367.46594358154	-0.266250896494837	2.09022285612681	-0.1273791910343	0.898640285219341	0.999985450721062
1159	evg1950586	5525.73375689131	0.423994505737464	2.08753998447255	0.203107250108358	0.839051205071304	0.999985450721062
1160	evg148243	3303.04133886296	0.696997487223042	2.09916502940613	0.332035584367671	0.7398623893628	0.999985450721062
1161	evg1983095	295.065271576876	-0.919938581172625	2.18132942046461	-0.421732991148436	0.673219920991887	0.999985450721062
1162	evg1907659	4652.70780327364	-0.0683320626602769	2.08329457028765	-0.0328000003623309	0.973834077925041	0.999985450721062
1163	evg1644893	411.557431885127	-2.88561682674585	2.31762070645707	-1.24507725474937	0.213103354003518	0.999985450721062
1164	evg1824291	2832.33814929847	-0.270948882010757	2.08862251008935	-0.129726114078492	0.896783121100909	0.999985450721062
1165	evg11249453	270.429776028004	0.856867972337585	2.18612495454183	0.391957454470926	0.6950896499917	0.999985450721062
1166	evg143608	1179.28064026663	1.04234906010944	2.128502095603	0.489710140414092	0.624339025213139	0.999985450721062
1167	evg185107	840.803196706174	0.811663406353701	2.12512141881084	0.381937426807305	0.7025077783752	0.999985450721062
1168	evg1317935	430.746425785041	-0.342514498644848	2.13679300291314	-0.160293719690157	0.872649705870854	0.999985450721062
1169	evg11249888	298.626881415708	2.34694430111502	2.2884688248499	1.02555222759871	0.305102695348292	0.999985450721062
1170	evg1938543	343.436433492095	0.715895699860788	2.1619302551373	0.331137277976308	0.740540794759797	0.999985450721062
1171	evg11153910	1910.54184382517	4.22721436172153	2.41234475786862	1.75232596747756	0.0797177733553055	0.999985450721062
1172	evg1868521	6484.29123215693	-0.489411247743809	2.08858861002874	-0.234326303128252	0.814731667343952	0.999985450721062
1173	evg116823	840.018383411011	0.80954802579962	2.12505391853958	0.380954110734269	0.703237299834033	0.999985450721062
1174	evg1921152	2338.6481793789	0.587148633453958	2.09820953050485	0.279833174388776	0.779605498585472	0.999985450721062
1175	evg1831013	5905.89234455999	0.327640280293295	2.08517172955924	0.157128679450566	0.875143435386851	0.999985450721062
1176	evg11023021	21150.430663613	-0.707906266189288	2.09340701033758	-0.338159881329112	0.735242706848852	0.999985450721062
1177	evg1932248	1636.11708851935	0.268302510319586	2.09483718948697	0.128077977451457	0.898087263944529	0.999985450721062
1178	evg170170	3186.89172437406	0.831101076408842	2.10498814532909	0.394824587612539	0.692972347782895	0.999985450721062
1179	evg1633928	601.211338532558	1.33411489803774	2.16578542741558	0.615995878977601	0.537897239662137	0.999985450721062
1180	evg1810072	1219.9602863602	-1.27506737234812	2.14164598261172	-0.595367947224026	0.551597546091376	0.999985450721062
1181	evg1107432	244.212835088472	-0.02013233973436	2.17494435406324	-0.0092564849747759	0.992614499019522	0.999985450721062
1182	evg189624	317.685313844885	0.542413663088111	2.16137404818982	0.250957793974804	0.801846740634623	0.999985450721062
1183	evg1393223	555.240834332171	0.425260253919727	2.12644559022898	0.199986426115862	0.841491197072646	0.999985450721062
1184	evg1724581	735.601952733824	0.171704568804342	2.11156631571806	0.0813162094537162	0.935190483399254	0.999985450721062
1185	evg172499	1900.69168843207	1.5949093273626	2.15758444718283	0.739210615577564	0.459779115753334	0.999985450721062
1186	evg175898	336.951281604268	-0.490817680947346	2.15536749058577	-0.227718791849253	0.819864862440181	0.999985450721062
1187	evg11006076	995.11144486436	1.13369706894693	2.13748681960742	0.530387864171792	0.595843038458027	0.999985450721062
1188	evg1205168	749.940660179528	0.362554394328032	2.11389145178555	0.171510412240794	0.863822443964019	0.999985450721062
1189	evg1817466	895.969353122771	-0.262626051845094	2.10682926118802	-0.124654644153272	0.900796965954985	0.999985450721062
1190	evg1980141	890.409531409659	0.310081338374699	2.10784179581439	0.147108449500545	0.883046420703665	0.999985450721062
1191	evg1193263	395.700822068846	0.608643043227041	2.14896340447982	0.283226341573913	0.777003337044723	0.999985450721062
1192	evg158006	5269.3501708862	1.22097947081064	2.12331366870347	0.57503490360715	0.565267691575669	0.999985450721062
1193	evg11023952	331.018074257521	0.456809832076583	2.15599852876087	0.211878545362055	0.832201788919631	0.999985450721062
1194	evg1505631	7150.70325111162	-1.66138348911952	2.15346626692881	-0.771492692796587	0.440414951966558	0.999985450721062
1195	evg1620455	341.423649622278	0.668067426005825	2.16050106106438	0.309218744690965	0.757155135961111	0.999985450721062
1196	evg1308836	514.474007617845	-1.13599372694999	2.15940764272235	-0.526067290156414	0.598841454512207	0.999985450721062
1197	evg1545735	3548.59707662929	-0.227352306449002	2.08627379027941	-0.108975297254035	0.913222083562008	0.999985450721062
1198	evg11273672	626.776613274554	-0.626099107133779	2.12732143910829	-0.294313353696196	0.768518469530662	0.999985450721062
1199	evg1641078	334.531602875489	0.126979401322119	2.14972739415694	0.059067676053836	0.952898204443781	0.999985450721062
1200	evg1433709	492.161222336498	-0.549962262113671	2.13513706478022	-0.25757702921535	0.796733359670783	0.999985450721062
1201	evg1943992	697.409893623366	2.50458564171832	2.25896483345299	1.10873157679479	0.267545995565293	0.999985450721062
1202	evg155161	313.27551525912	1.82905231803655	2.23876931615364	0.816990077914322	0.413934098286271	0.999985450721062
1203	evg144009	1160.57106606673	0.583877393510797	2.10855252266503	0.276909105765516	0.781849900512459	0.999985450721062
1204	evg1612527	397.644724096489	0.316345996942915	2.1410181868257	0.147754932157738	0.882536177771056	0.999985450721062
1205	evg1176042	480.852174790333	1.8828248980905	2.2174452636513	0.849096448491444	0.395827626458917	0.999985450721062
1206	evg1307925	1890.60057226758	1.42568054545332	2.14517344656824	0.66459919487353	0.506306884359286	0.999985450721062
1207	evg1904387	2951.7547414594	-0.74661569337812	2.10186185142223	-0.355216349196748	0.722427517480489	0.999985450721062
1208	evg1604944	1849.18118955204	0.354221520172843	2.09468240345196	0.169105120465565	0.865713957388075	0.999985450721062
1209	evg1731395	1760.22175982994	-0.0679845139858459	2.09182959929568	-0.0325000248627977	0.974073296203722	0.999985450721062
1210	evg181595	238.344866585015	0.404570507962051	2.18202210393283	0.185410820189613	0.852906822275214	0.999985450721062
1211	evg1167239	536.156094891279	0.287476679725081	2.12515240057563	0.135273441870434	0.892395682366778	0.999985450721062
1212	evg1815972	1835.21036134957	-0.331377396075588	2.09429327293197	-0.158228744922466	0.874276553888816	0.999985450721062
1213	evg177335	1284.82985266458	0.892618869862124	2.11905384810928	0.421234632927596	0.673583757085639	0.999985450721062
1214	evg1277962	1237.46196837138	1.50521600250373	2.15756998191779	0.697644115889019	0.485399785059112	0.999985450721062
1215	evg1456365	891.647457393128	0.0403367197125611	2.10505467629645	0.0191618394366497	0.984711999727334	0.999985450721062
1216	evg148305	891.845927118201	0.0574642613244268	2.10509902846782	0.0272976522944157	0.978222329369821	0.999985450721062
1217	evg1238831	521.816497641894	0.626367707070991	2.135156644259	0.293359135384829	0.769247657268366	0.999985450721062
1218	evg1913899	304.183060129936	-0.928455218172392	2.17940237741702	-0.426013675947614	0.670097880736289	0.999985450721062
1219	evg1256221	251.290642956318	-0.854927765993935	2.19184968570958	-0.390048538258756	0.696500655391761	0.999985450721062
1220	evg1626822	97448.6946735268	0.266583999223947	2.0802596158565	0.128149389235818	0.898030751267114	0.999985450721062
1221	evg1866838	1375.39508761338	0.388417199089481	2.09990380821616	0.184969043615115	0.853253316188006	0.999985450721062
1222	evg1867599	1128.3647445423	0.939478002522835	2.12396158652513	0.442323443363141	0.658255168938631	0.999985450721062
1223	evg172456	2982.95884273381	-0.249479770407321	2.08786974021786	-0.119490103046988	0.904887080485325	0.999985450721062
1224	evg155049	621.060006863145	0.0972368104162722	2.11696040710006	0.0459322763383529	0.963364228519571	0.999985450721062
1225	evg1953005	2228.2765995775	-1.19049678346187	2.12751695809073	-0.559570996101595	0.575772092787433	0.999985450721062
1226	evg1878609	388.814197928306	-0.59306141146068	2.14917907677486	-0.275947880690636	0.782588097600892	0.999985450721062
1227	evg11234757	6094.42948595293	-0.23698780008834	2.08355537171614	-0.113742021597028	0.909442300241777	0.999985450721062
1228	evg1653526	517.788176707057	-0.722124219605978	2.13881552459066	-0.337628098965749	0.735643464457305	0.999985450721062
1229	evg12356	5423.54379025576	-0.351852891126107	2.08599925772812	-0.16867354569882	0.866053428075767	0.999985450721062
1230	evg1919899	335.440581447303	0.649284411642144	2.16103631999175	0.300450485554367	0.763833559449053	0.999985450721062
1231	evg1848548	4769.98397085753	0.198847291730018	2.0841850728187	0.0954076940303064	0.923991005006027	0.999985450721062
1232	evg1206330	235.676857302934	-0.156720773265282	2.17898908396146	-0.0719236155971739	0.942662696188226	0.999985450721062
1233	evg145715	3489.62195340839	0.0555566102254408	2.08498664838724	0.026646026855095	0.978742062156066	0.999985450721062
1234	evg1206209	1820.34334696345	-0.0229412441989675	2.09126077829067	-0.0109700542548878	0.991247338631468	0.999985450721062
1235	evg1944221	345.731057140541	0.519550132388104	2.15471798204179	0.241122103550546	0.809460481949304	0.999985450721062
1236	evg1695379	427.579085985311	-0.0466757889077533	2.13399308861477	-0.0218725117512221	0.98254965197292	0.999985450721062
1237	evg1304222	5305.0564226209	1.09037266455438	2.11538899925178	0.515447827770706	0.606240118168198	0.999985450721062
1238	evg115956	726.3364450876	0.182681530305866	2.11209398610727	0.0864930876691527	0.931074450722051	0.999985450721062
1239	evg1634587	839.817160490735	-0.0082976196408896	2.10666137952912	-0.00393875338557936	0.9968573376106	0.999985450721062
1240	evg11191042	381.011393002339	0.116094422294332	2.1410901937832	0.054222107331779	0.956758207487677	0.999985450721062
1241	evg1867702	9465.86815659715	-0.181615791985111	2.08146777781512	-0.0872537129427725	0.930469845358792	0.999985450721062
1242	evg1313856	314.256045084154	-0.416622089711832	2.1585009371644	-0.19301455122792	0.846947572137882	0.999985450721062
1243	evg1878052	1387.42646280662	0.24404930643038	2.09711795677704	0.116373666842016	0.907356404390416	0.999985450721062
1244	evg1546165	414.37227045669	-1.15655499162853	2.17154307293425	-0.532595925010026	0.594313323576388	0.999985450721062
1245	evg11303529	360.872709091672	1.30747794289865	2.18998173284379	0.597026871635513	0.55048943998744	0.999985450721062
1246	evg11000241	1139.4236819278	0.21737527590244	2.10053597873141	0.103485623718629	0.917577558843002	0.999985450721062
1247	evg185775	604.171143002082	0.93955609717805	2.14227538272324	0.438578580865592	0.660966919878053	0.999985450721062
1248	evg1581790	3866.99209330139	0.370814757236943	2.0882056009195	0.177575789028466	0.85905613987916	0.999985450721062
1249	evg11015639	239.919915781589	-0.78017022202822	2.19307149809016	-0.355743176958724	0.722032906912787	0.999985450721062
1250	evg1577372	344.144189143632	-0.7642281836535	2.16330124432694	-0.353269423598594	0.723886466037772	0.999985450721062
1251	evg1302684	21438.4217703209	-0.684037641589316	2.0924601236007	-0.326905939030381	0.743739028980024	0.999985450721062
1252	evg11164	5138.53587426557	-1.17672824835815	2.1206292091646	-0.554895803223283	0.578965932638085	0.999985450721062
1253	evg139395	294.224285043555	0.0239003951816801	2.15881839424019	0.0110710540754365	0.991166757327596	0.999985450721062
1254	evg1622094	3020.81767298252	1.08510308176934	2.11851684675553	0.512199411315117	0.608511455068334	0.999985450721062
1255	evg1640897	321.670086361423	-0.189398601922329	2.15298458938584	-0.0879702543418378	0.929900318057119	0.999985450721062
1256	evg1429677	594.305609593913	-2.23067854635807	2.23803016375321	-0.996715139271039	0.318902799058409	0.999985450721062
1257	evg1928627	844.46808741619	1.12345405820935	2.14115070802445	0.524696395260244	0.5997942636084	0.999985450721062
1258	evg1322209	702.149529424468	0.502770101021348	2.11952176525123	0.237209218260495	0.812494485244245	0.999985450721062
1259	evg11009750	736.124837067986	-0.408632287343329	2.11539327157772	-0.193170836285472	0.84682517782765	0.999985450721062
1260	evg1815734	2464.6456669486	-3.17520426824758	2.30099490114587	-1.37992668591589	0.167609219127238	0.999985450721062
1261	evg179499	259.861993358703	1.56563675376698	2.2330667504091	0.701115071226667	0.483231205542698	0.999985450721062
1262	evg1701562	10025.0158997827	-0.0308639469920415	2.08039443942145	-0.0148356227103859	0.988163319891481	0.999985450721062
1263	evg17165	339.379136134497	0.00380294204174743	2.14823246479136	0.00177026560396795	0.998587533143815	0.999985450721062
1264	evg1310548	1191.10803934439	-0.285501072857148	2.1005632256655	-0.135916438681199	0.891887339883132	0.999985450721062
1265	evg1990151	423.34598291547	-0.302892458360106	2.13703284269658	-0.141735050724773	0.887289287940859	0.999985450721062
1266	evg129122	629.169095187935	-1.30476006215676	2.16164124160022	-0.603596950801547	0.546111640563062	0.999985450721062
1267	evg178154	591.058626523669	2.05455164641454	2.22323529854694	0.924126945878084	0.355420225442313	0.999985450721062
1268	evg144109	3328.91823582587	-0.396080935952484	2.08975154042214	-0.189534941494755	0.849673572016872	0.999985450721062
1269	evg152529	1126.05999791672	-1.85634337307133	2.18681603321536	-0.848879533017633	0.395948328627979	0.999985450721062
1270	evg1312697	1345.55494099061	0.0109779401371693	2.09592265411079	0.00523776014140503	0.995820891158363	0.999985450721062
1271	evg1574155	598.165410814276	0.665856681229415	2.13077900746009	0.312494481547911	0.754664756320996	0.999985450721062
1272	evg1171145	530.717685259616	0.33763220043596	2.12650844132791	0.158773035589327	0.873847693776403	0.999985450721062
1273	evg1707996	724.373438261854	-1.79027215544312	2.19278099250948	-0.816439107032886	0.41424903737196	0.999985450721062
1274	evg1101906	479.601540202847	1.42771138599164	2.18214772147554	0.654268898453053	0.512938579715416	0.999985450721062
1275	evg1820751	5922.70423456159	0.430400511820345	2.08740302854278	0.206189464102104	0.83664291745824	0.999985450721062
1276	evg181458	665.991944608819	0.796233163479095	2.13187977361063	0.373488774242913	0.708784698744716	0.999985450721062
1277	evg13317	1255.28611781597	1.6624945009125	2.16926234561399	0.766387018275534	0.443446054801021	0.999985450721062
1278	evg1308310	2376.54026750046	0.0141647724259628	2.08814841449187	0.00678341267682818	0.994587661263482	0.999985450721062
1279	evg1666581	342.402399839948	0.629608032435959	2.1589181658841	0.291631263465759	0.77056856920544	0.999985450721062
1280	evg11143686	3272.46518240125	-0.24743448815694	2.08712392526648	-0.118552849287733	0.905629622624323	0.999985450721062
1281	evg11121986	1073.20756994667	0.366015700234481	2.10434136357232	0.173933614845233	0.861917634435532	0.999985450721062
1282	evg1664893	953.709303555398	-0.358457566665483	2.10690844070975	-0.170134382557569	0.864904454303663	0.999985450721062
1283	evg168379	1925.79559090015	-0.0526919298675614	2.09059859270506	-0.0252042310041845	0.979892062176233	0.999985450721062
1284	evg1396137	458.611830565888	-0.0807710387891414	2.13037277793827	-0.0379140400335523	0.969756218770134	0.999985450721062
1285	evg11303450	7092.0370807006	-1.77667364199033	2.16275218246471	-0.821487388335726	0.411368704850169	0.999985450721062
1286	evg141032	690.638285370187	-0.796721254531734	2.13038622669399	-0.373979724685	0.708419400845043	0.999985450721062
1287	evg1426850	1095.4912950211	-0.987373962665106	2.12688777392691	-0.464234161655883	0.642479988375823	0.999985450721062
1288	evg1310493	1352.31019764088	0.9318533796586	2.12006180633559	0.439540666632383	0.660269822200447	0.999985450721062
1289	evg1900256	434.799190340073	0.145887241583563	2.13366762711252	0.0683739302831299	0.945487973873337	0.999985450721062
1290	evg1295312	380.872739514308	0.260522032193408	2.1426975202352	0.121586005366176	0.903226897351845	0.999985450721062
1291	evg11012991	1322.36588034325	1.30507453400808	2.14232702215241	0.609185488729381	0.542401497748302	0.999985450721062
1292	evg13733	3385.60780100345	-0.657155632548711	2.09743328765145	-0.313314199987999	0.754041962838906	0.999985450721062
1293	evg123163	608.979660645358	-0.638455363341949	2.12885759242586	-0.29990515364366	0.764249503140564	0.999985450721062
1294	evg11184527	1316.18968126529	-0.215564368297482	2.09764386637067	-0.102764998269439	0.918149485479578	0.999985450721062
1295	evg1452241	441.134759743215	-1.20561815692102	2.17110851723982	-0.555300735706085	0.578688975725923	0.999985450721062
1296	evg170696	2705.8726419083	-0.451171358348454	2.0927544471216	-0.215587337047115	0.82930942727196	0.999985450721062
1297	evg1437627	645.914856542558	0.564482786542831	2.12434054985143	0.265721419563501	0.790453765826663	0.999985450721062
1298	evg1987499	620.977610397429	3.17767781854068	2.33053415667839	1.36349763827091	0.1727257282781	0.999985450721062
1299	evg1840621	355.164194697557	-0.969220917660845	2.17052933832133	-0.446536658385108	0.655209638645238	0.999985450721062
1300	evg1171996	249.0458801361	0.730541657954883	2.18816190822577	0.333860878945301	0.738484541657477	0.999985450721062
1301	evg11224838	247.333067255177	0.826209828478172	2.19271334922201	0.376797919696761	0.706323786838286	0.999985450721062
1302	evg1565076	494.95339689523	0.0701989426495301	2.12657101242137	0.0330103919594012	0.973666300573542	0.999985450721062
1303	evg1730642	515.65940336204	-0.353255824455558	2.12798307584556	-0.166004997156846	0.868153017577862	0.999985450721062
1304	evg146333	1365.94098186674	-1.00801834669984	2.12369909166375	-0.47465215324368	0.635034926668642	0.999985450721062
1305	evg1196535	786.763425816254	-0.0445509450184718	2.10863265148759	-0.021127883506424	0.983143642034919	0.999985450721062
1306	evg16202	474.190243602424	-1.79723528972667	2.21014483962204	-0.81317534376345	0.416117533686697	0.999985450721062
1307	evg1699602	413.39538363054	1.35911447615007	2.18521936238044	0.621957913950358	0.533969542085916	0.999985450721062
1308	evg1906449	12561.9516542912	-0.0615030782157752	2.07998778519005	-0.0295689612476044	0.976410819820612	0.999985450721062
1309	evg1125473	283.826885480249	1.12576871314432	2.19615412926295	0.512609155315585	0.608224747679947	0.999985450721062
1310	evg1824834	559.326218308848	0.613612175041522	2.13166593092231	0.287855693587048	0.773457203402217	0.999985450721062
1311	evg11121488	2267.89429296816	-0.843717110709345	2.10855552165303	-0.400139859750006	0.689053507321575	0.999985450721062
1312	evg1303378	5929.8301236503	0.559229337364669	2.09103864109137	0.267440938859356	0.789129682298889	0.999985450721062
1313	evg134402	414.836312141648	0.814819849059895	2.15419215031413	0.378248453342975	0.705246033949963	0.999985450721062
1314	evg1650767	649.386700133749	0.466284751117875	2.12127584651383	0.219813350481589	0.826016521735409	0.999985450721062
1315	evg192647	248.786704370302	1.84565604494857	2.25914769011103	0.816970069299835	0.413945532880389	0.999985450721062
1316	evg1268334	1513.29024861163	0.910100390387974	2.1170907077634	0.429882568116058	0.667281066494121	0.999985450721062
1317	evg12746	2711.50871524551	0.25290417970054	2.08874868230148	0.121079276718862	0.903628243183951	0.999985450721062
1318	evg1874031	643.881188267274	-0.678406919117298	2.12820897332098	-0.31876894027877	0.749901732585058	0.999985450721062
1319	evg170017	1085.38026803899	-0.748599245533325	2.11598562174632	-0.353782765742759	0.723501690225655	0.999985450721062
1320	evg1896803	2646.56403847319	0.0640182524771709	2.08722560335045	0.0306714580227493	0.975531553647394	0.999985450721062
1321	evg141819	1118.5064971319	0.0421603828753149	2.09960140660443	0.020080184144808	0.98397940772065	0.999985450721062
1322	evg1311737	280.490942181887	-1.31427041561764	2.20785156933929	-0.595271183022027	0.551662215163443	0.999985450721062
1323	evg193703	283.151749250356	3.64014756287911	2.42485290518378	1.50118283673921	0.133308277919964	0.999985450721062
1324	evg1719455	538.24504660104	2.15400972359281	2.23603512831803	0.963316584929091	0.335388672810542	0.999985450721062
1325	evg159236	703.208006696809	-0.14184524242816	2.1127470944652	-0.0671378239258992	0.946471982671659	0.999985450721062
1326	evg1840317	702.413237992832	0.216402334187607	2.11360512088379	0.102385413457515	0.91845076120001	0.999985450721062
1327	evg11219352	302.58445711685	0.572052822228423	2.1659649507565	0.264109916473314	0.791695222877778	0.999985450721062
1328	evg12700	692.564056187564	-1.16625497255035	2.14951442974483	-0.542566710142436	0.58742816478033	0.999985450721062
1329	evg117147	550.116883900782	0.132031397004663	2.12213471511936	0.0622163126892901	0.950390572008665	0.999985450721062
1330	evg1324433	4539.90942631401	-0.326928721180496	2.08637936982587	-0.156696680339482	0.875483903466537	0.999985450721062
1331	evg148981	940.278684877826	-0.000200179271167192	2.10361298926436	-9.51597428751356e-05	0.999924073510465	0.999985450721062
1332	evg146791	902.495300233694	0.486459724764935	2.11150552126919	0.230385248754894	0.817792422678275	0.999985450721062
1333	evg140126	424.815971633497	2.33966836931252	2.26476486677552	1.03307341244817	0.301569544613985	0.999985450721062
1334	evg176338	422.717064514922	0.588632752650742	2.14448963695104	0.274486172611046	0.783711028373294	0.999985450721062
1335	evg1827430	470.796347458541	-1.13706795267303	2.16367325306751	-0.525526648287106	0.599217133300816	0.999985450721062
1336	evg173051	815.604827619569	-0.741163450411342	2.1229221329197	-0.349124180731021	0.726996083768735	0.999985450721062
1337	evg11298825	324.787565332926	-1.76658913213974	2.22982479424317	-0.792254681489153	0.428212190409929	0.999985450721062
1338	evg1630193	556.310156817009	-1.53340688139016	2.18244443351809	-0.702609815782719	0.482298943663922	0.999985450721062
1339	evg14578	556.883875567238	0.72844921427134	2.13614632367091	0.341010915871868	0.733095364088946	0.999985450721062
1340	evg1813425	17450.3801146385	0.262482250777865	2.08133992794167	0.126112148839352	0.899643150870428	0.999985450721062
1341	evg1883290	831.622838720869	-0.0589230015109389	2.107034071866	-0.0279649020856868	0.977690144270148	0.999985450721062
1342	evg11024442	1742.51457344839	0.454304004221658	2.0978037517656	0.21656172739671	0.828549914984039	0.999985450721062
1343	evg1263582	1635.86155575243	0.625074619850437	2.10393722513771	0.297097561838863	0.76639202575121	0.999985450721062
1344	evg1812180	9924.10156602189	-1.23163228379592	2.12182354794346	-0.580459334137212	0.561604902548899	0.999985450721062
1345	evg11073925	625.561435088073	3.99360347994794	2.41534882484665	1.65342721468047	0.0982439479541653	0.999985450721062
1346	evg1918784	3003.190935891	0.0342360380961838	2.08605393750064	0.0164118661942188	0.986905813170765	0.999985450721062
1347	evg1888287	239.785795096124	-0.413905832673725	2.1813093800395	-0.189751090084355	0.84950418392315	0.999985450721062
1348	evg1724125	1120.63802367212	0.464919025996347	2.10574779052976	0.220785712366524	0.825259288952833	0.999985450721062
1349	evg1313605	431.272953118088	-0.539237623509455	2.1415602375825	-0.251796617272916	0.801198272124662	0.999985450721062
1350	evg1314941	1581.73663520159	0.660680634185003	2.10572801817726	0.313754021640883	0.753707867589176	0.999985450721062
1351	evg1815668	1476.60427307142	0.420924916621802	2.099458432752	0.200492141237609	0.841095703608309	0.999985450721062
1352	evg1196447	934.371784542795	0.885822427219655	2.1257105328719	0.416718275381965	0.676884485343474	0.999985450721062
1353	evg1206343	745.436562543554	-0.437171290681468	2.11567123521712	-0.206634794387892	0.83629508466747	0.999985450721062
1354	evg1663299	532.783972956545	1.82577801859338	2.20792994619014	0.82691845443005	0.408283282741281	0.999985450721062
1355	evg1821532	4032.49064633534	0.0791397920018853	2.08414517034546	0.0379723030468013	0.969709765062778	0.999985450721062
1356	evg1728305	1087.33234586808	-0.497309903335935	2.10719779909886	-0.236005325911317	0.813428537421189	0.999985450721062
1357	evg1912903	2631.96882467273	-0.26105566681371	2.08911963321245	-0.124959654135404	0.900555491247747	0.999985450721062
1358	evg189375	689.259926291323	0.56141705020381	2.12192343732055	0.264579315318151	0.79133355641147	0.999985450721062
1359	evg11170345	294.201621030724	-0.480578746425214	2.16512284010294	-0.221963732275978	0.824342116539341	0.999985450721062
1360	evg1597059	24045.0206178607	-0.972845263356006	2.10536489178864	-0.46207917076527	0.644024546619573	0.999985450721062
1361	evg1243708	244.263585720382	0.0256265414352387	2.17495057313542	0.0117825856604619	0.990599074336377	0.999985450721062
1362	evg11235435	239.85556674198	-1.24913311148231	2.21744359195478	-0.563321256971027	0.573216145860202	0.999985450721062
1363	evg1462688	729.295359753442	0.336068744318345	2.11426154731266	0.158953250010864	0.873705706525718	0.999985450721062
1364	evg1819322	1600.05371896975	-0.0350340623566887	2.09310422973741	-0.0167378489130873	0.986645752318623	0.999985450721062
1365	evg1643843	1946.28508021578	0.594781904641263	2.10054481787364	0.283156017229547	0.777057242304467	0.999985450721062
1366	evg1975576	867.162350348465	-0.476740415903736	2.11220643422232	-0.225707302174404	0.821429078321176	0.999985450721062
1367	evg1677312	869.163399202105	0.566080045817975	2.11489928291985	0.267662886072021	0.788958820300225	0.999985450721062
1368	evg127508	419.406538424594	0.984629868411046	2.1617953379019	0.455468587219113	0.648772161711425	0.999985450721062
1369	evg173295	1861.2569191831	-0.283869546503834	2.0932706122941	-0.135610534460582	0.892129177096994	0.999985450721062
1370	evg166771	11629.3100916042	0.173749192843536	2.08091272299834	0.0834966267077194	0.933456659525201	0.999985450721062
1371	evg1746494	396.350624874862	1.81071333502657	2.22175912989045	0.814990837965341	0.415077554521157	0.999985450721062
1372	evg1902604	1690.66161253316	0.353751883483638	2.09589633105917	0.168783101645523	0.865967250554384	0.999985450721062
1373	evg1195286	367.066955595738	3.33341675411645	2.37315356706595	1.40463592427258	0.160129568377551	0.999985450721062
1374	evg187594	267.854202404611	0.209230032612555	2.16788742613541	0.0965133291010131	0.923112888253373	0.999985450721062
1375	evg143880	5148.75034968718	-0.671782884046339	2.09554688812841	-0.320576403158569	0.748531422087523	0.999985450721062
1376	evg1231236	314.809769232598	-0.116047208013167	2.15395457228736	-0.0538763488822946	0.957033680149142	0.999985450721062
1377	evg1812549	1744.61703978169	0.0636728655234768	2.0919434035654	0.0304371836326719	0.975718390333206	0.999985450721062
1378	evg16927	2408.49072112136	-3.97903416326123	2.38341688623318	-1.66946629699759	0.095025004313318	0.999985450721062
1379	evg11430	4554.54399086682	1.60358910741462	2.15092703894092	0.745533938800732	0.455949002024558	0.999985450721062
1380	evg1927153	1540.24294803763	-0.433330043523198	2.09902990466813	-0.206443006152269	0.836444880209492	0.999985450721062
1381	evg175144	480.84942159513	0.294463545939706	2.13035645583077	0.138222664631433	0.89006444323722	0.999985450721062
1382	evg1890926	257.927156936193	2.66923243916078	2.33186845780356	1.14467539119895	0.252343649110095	0.999985450721062
1383	evg11082022	315.516635080454	-0.717992639061163	2.16756569404686	-0.331243773156728	0.740460358521905	0.999985450721062
1384	evg1845047	948.871809489361	1.15301310687259	2.13980664414438	0.538839857343105	0.589997359063516	0.999985450721062
1385	evg1910317	2509.7402309196	1.03995264233122	2.11759166576659	0.491101593920729	0.62335459422542	0.999985450721062
1386	evg1918271	25685.8935580378	-0.304156609755841	2.08157604423699	-0.146118423392661	0.883827902746595	0.999985450721062
1387	evg1241317	551.04213029134	-1.15584510486055	2.15757052869205	-0.535716023874888	0.592154827445043	0.999985450721062
1388	evg1646557	539.147628978767	0.295155473913785	2.12503565853806	0.138894362891228	0.889533625552202	0.999985450721062
1389	evg1303199	1907.88264879575	0.0546257684818294	2.09072801492188	0.0261276302283014	0.979155538846653	0.999985450721062
1390	evg1300246	678.452878673853	0.367552839426435	2.11735086362408	0.173590898769289	0.862186985154694	0.999985450721062
1391	evg1311255	352.305891491853	-0.309065347289187	2.14831682395828	-0.14386395146305	0.88560790207284	0.999985450721062
1392	evg167553	2841.36180636964	0.525848251361043	2.09444520003502	0.251068040048148	0.801761504982164	0.999985450721062
1393	evg1304360	5254.02525965674	0.397481588249174	2.08714095487535	0.190443097444232	0.848961928708247	0.999985450721062
1394	evg1500410	758.22839119592	2.56545583809022	2.26215498631431	1.13407607065424	0.2567626402207	0.999985450721062
1395	evg1598474	2337.06317477351	0.829402040227916	2.10766146380763	0.393517675618334	0.693937171611754	0.999985450721062
1396	evg1867576	1040.73292326715	-0.662137017652813	2.11354367046601	-0.31328286559928	0.754065766677128	0.999985450721062
1397	evg139192	2573.2421157893	0.900427293616978	2.11007105970639	0.426728422000286	0.669577146502999	0.999985450721062
1398	evg1871431	4464.54379616186	-0.344308394579187	2.08680525040423	-0.164993065123107	0.868949440479683	0.999985450721062
1399	evg1441069	1062.80919679553	-0.563606806827583	2.10968754988371	-0.267151790727803	0.789352292907075	0.999985450721062
1400	evg1315849	474.926169657197	0.426769462321077	2.13370340852322	0.200013488574053	0.841470031919352	0.999985450721062
1401	evg11161923	562.306823399682	-1.2944826664939	2.16537614226575	-0.597809609714926	0.549966977866829	0.999985450721062
1402	evg168788	3335.32463424686	0.243777732349394	2.08694755542601	0.116810665277897	0.90701009194508	0.999985450721062
1403	evg143749	468.523498019244	0.029082280128723	2.12914381914675	0.0136591431105756	0.989101919479121	0.999985450721062
1404	evg144538	277.849239911522	0.0405087362491912	2.1635157837495	0.0187235686254099	0.985061626505052	0.999985450721062
1405	evg1918045	383.061329096368	-0.0419096675856353	2.14038369496142	-0.0195804461061318	0.984378062590502	0.999985450721062
1406	evg1312007	1611.9692722561	2.36212635140012	2.22614766849566	1.06108250806037	0.288652406442194	0.999985450721062
1407	evg154250	641.183228974593	-2.82553913806942	2.2927995971022	-1.23235329491532	0.217817139516512	0.999985450721062
1408	evg1832346	2529.768180393	-0.462565824618368	2.09367104851849	-0.220935292077371	0.82514281724417	0.999985450721062
1409	evg1825265	7041.61567937677	-0.0290269343237542	2.08141649927251	-0.0139457596948519	0.98887325431471	0.999985450721062
1410	evg1533071	453.51871994878	0.719244462442423	2.14545783962012	0.33524054826907	0.737443636855386	0.999985450721062
1411	evg1718265	327.509968245801	-0.0781956385133456	2.15087998093293	-0.0363551844856675	0.97099914813603	0.999985450721062
1412	evg1390278	973.046016548476	0.436545979070159	2.10826590675535	0.207064003488066	0.835959873891404	0.999985450721062
1413	evg1215658	557.077812489746	0.701200477721537	2.1350510489275	0.328423284339627	0.742591640109148	0.999985450721062
1414	evg121533	830.538054436812	-0.1070761962976	2.107296162446	-0.0508121251325743	0.959475228900729	0.999985450721062
1415	evg1703556	1370.36365662483	1.53440787459359	2.15786574969917	0.711076615775335	0.477036759823816	0.999985450721062
1416	evg11001710	779.768988001964	0.0942252729743514	2.10912217109538	0.0446751137822495	0.964366270212172	0.999985450721062
1417	evg1395622	662.067878133005	0.782775145012529	2.13150815262178	0.367240042713281	0.713439973040333	0.999985450721062
1418	evg1445333	1552.17646496593	-0.347059474771269	2.09698781663641	-0.16550381076031	0.868547450643416	0.999985450721062
1419	evg173678	746.623737895113	-0.787323445225431	2.12741289305129	-0.370084927000792	0.711319212570352	0.999985450721062
1420	evg1821853	647.577808595253	0.024023331606206	2.11512248291242	0.0113578914697777	0.99093790859094	0.999985450721062
1421	evg1640709	1878.12862542174	0.07830601460419	2.09102107962937	0.037448696891219	0.970127245374355	0.999985450721062
1422	evg1890846	358.261762851431	-0.786849081941819	2.16145088022859	-0.36403745703377	0.715830038937991	0.999985450721062
1423	evg11001200	1160.41800815148	2.86378525548185	2.28095278019205	1.25552149976587	0.209289508298177	0.999985450721062
1424	evg11157126	825.487518650164	-0.112030496805266	2.10750300808794	-0.053157929727895	0.957606075407026	0.999985450721062
1425	evg1326943	373.05358298544	-1.04041223184747	2.17114472288356	-0.479199852907856	0.631796458883159	0.999985450721062
1426	evg159981	1436.80802077331	-0.389665422699143	2.0991274214861	-0.185632095846414	0.852733282160776	0.999985450721062
1427	evg186605	345.296965466182	0.660754463992891	2.15946250677835	0.305980984582434	0.759619123971457	0.999985450721062
1428	evg1176869	306.786720372408	-0.801702856852313	2.17294269910024	-0.368947997194899	0.712166486580135	0.999985450721062
1429	evg11175175	4496.23718876095	-0.383497929654909	2.08758739665454	-0.183703891999675	0.854245755500243	0.999985450721062
1430	evg1715005	1328.34894851822	1.30745601225945	2.14240375072404	0.610275262922588	0.541679480634288	0.999985450721062
1431	evg1979807	858.376178618105	-2.53436384043536	2.25474302163447	-1.12401449571765	0.261006876475903	0.999985450721062
1432	evg1837659	1699.2808765881	-0.633917307431303	2.10362418607211	-0.301345321863291	0.763151184251729	0.999985450721062
1433	evg1899548	331.631614643007	0.981502480462859	2.17639493687097	0.450976274496382	0.652006648737707	0.999985450721062
1434	evg1604702	313.599929868208	0.212804630380446	2.15524808199231	0.0987378818051093	0.921346390480165	0.999985450721062
1435	evg1456011	1085.4745670892	0.125063671495945	2.10066356212093	0.0595353171974264	0.952525736298138	0.999985450721062
1436	evg147189	1345.96458904477	0.332908078954645	2.09913449261507	0.158593020183244	0.873989528282931	0.999985450721062
1437	evg1548814	1106.09720350245	0.0135830425952662	2.09979366539899	0.00646875110592602	0.994838719360339	0.999985450721062
1438	evg1317799	312.015815066502	0.95057536417419	2.1792211590751	0.436199584523871	0.662691929356815	0.999985450721062
1439	evg14979	2329.51484524246	-0.557234877537427	2.09723097355184	-0.265700289841562	0.790470040143161	0.999985450721062
1440	evg11056288	932.707858902261	-0.141990039191506	2.1043861417503	-0.0674733768553558	0.946204855904888	0.999985450721062
1441	evg186148	921.978758732097	-0.0854134506689857	2.10432009031936	-0.0405895714544182	0.967623098080402	0.999985450721062
1442	evg1971507	2398.92557762287	0.0900285722378166	2.08828626420646	0.0431112217615562	0.965612873945029	0.999985450721062
1443	evg1853377	1000.89409613858	-1.64795553552562	2.17256211882996	-0.758530916673225	0.448133211899286	0.999985450721062
1444	evg1882009	1669.40090833007	-0.33809658391053	2.0957243255764	-0.161326840455288	0.871835984508734	0.999985450721062
1445	evg11169024	2927.71571245774	0.429769611269574	2.09157067932514	0.205476972649206	0.837199487423385	0.999985450721062
1446	evg1207968	296.740042429906	0.359753549396702	2.16189626723475	0.166406480666557	0.867837074227079	0.999985450721062
1447	evg1326127	4403.20961646876	-0.495153439122865	2.09050850043466	-0.236857893196757	0.812767036881766	0.999985450721062
1448	evg1679450	48845.0117148505	-0.895819071118316	2.10095754901947	-0.426386088351191	0.669826536753591	0.999985450721062
1449	evg1835798	1393.52916345568	0.351748709997776	2.09889546681465	0.167587531422706	0.866907780946994	0.999985450721062
1450	evg1311917	1064.46041383205	-0.0538552025512062	2.10071499618548	-0.0256366059408332	0.979547188338827	0.999985450721062
1451	evg169518	4282.95835018444	-0.256172516886123	2.08550822620782	-0.122834575125093	0.90223809458173	0.999985450721062
1452	evg1209464	304.623547998382	2.94365012603437	2.3455604272258	1.25498797296643	0.209483126024131	0.999985450721062
1453	evg1882676	3438.54207077216	0.257976068699038	2.08693613513979	0.123614740458629	0.901620320808609	0.999985450721062
1454	evg153376	1375.70404042325	-0.715346435033791	2.11000134315648	-0.339026530648392	0.734589743918788	0.999985450721062
1455	evg154809	1400.65585856391	-0.484153243056434	2.10190740112394	-0.230339948752046	0.817827620432466	0.999985450721062
1456	evg190751	269.750996799228	1.06391047423907	2.19688253215387	0.484281912513541	0.628185810746257	0.999985450721062
1457	evg1971182	38706.9266429324	-0.59559467151831	2.08876625214918	-0.285141849120498	0.775535469303361	0.999985450721062
1458	evg12944	2918.87692670395	-0.367508608180574	2.09014351613274	-0.175829365468908	0.860427998722785	0.999985450721062
1459	evg1826835	337.555756384622	-0.175351645738449	2.14942432561158	-0.08158074869119	0.934980110576475	0.999985450721062
1460	evg1574519	714.602287688051	-0.410037024198696	2.11639937548064	-0.193742744847284	0.846377320377139	0.999985450721062
1461	evg1914957	411.013746929654	0.851972620592615	2.156400351065	0.395090188225876	0.692776329741566	0.999985450721062
1462	evg11260573	656.625825502457	0.28837118069184	2.11702514454771	0.136215283712867	0.891651093127216	0.999985450721062
1463	evg172873	1519.49970556245	-1.38894695104283	2.14548383746614	-0.647381689289817	0.517384943670204	0.999985450721062
1464	evg11222473	2052.96343133561	0.0630587636287163	2.08986278428702	0.0301736382421057	0.97592857259106	0.999985450721062
1465	evg1266294	399.676528980252	-0.131876210149851	2.13825319889666	-0.0616747400251284	0.950821856204121	0.999985450721062
1466	evg168216	2872.53579006513	-0.393524203575808	2.09084473741851	-0.188213020571617	0.850709665951629	0.999985450721062
1467	evg164325	553.562420480257	-0.88739800252123	2.14295751622844	-0.414099671039223	0.678801113714613	0.999985450721062
1468	evg1226138	247.948387248026	-1.11055762483082	2.20610777457116	-0.503401346766342	0.614682124938632	0.999985450721062
1469	evg171050	853.28768458772	0.27084319738919	2.10835406154485	0.128461913645916	0.897783436953676	0.999985450721062
1470	evg1885882	4604.51697987323	-0.200961423775436	2.08438371097938	-0.096412873847019	0.923192667904731	0.999985450721062
1471	evg1827347	1798.75466893654	0.274089593593487	2.09359461691608	0.130918178418527	0.89584003415388	0.999985450721062
1472	evg124016	625.857679293926	-0.491175431293964	2.12317001047424	-0.231340603376483	0.817050205146954	0.999985450721062
1473	evg1279663	477.539785308484	-0.0401737539955865	2.12819735690622	-0.0188768930969764	0.984939312894218	0.999985450721062
1474	evg1245306	483.135869442126	-0.616671233396917	2.13818803840286	-0.28840832626561	0.773034194952359	0.999985450721062
1475	evg11148860	247.32853445261	0.698734497772441	2.18755754817872	0.319413081660037	0.749413292245905	0.999985450721062
1476	evg1308708	1171.54769077067	3.57893325568279	2.35366425254103	1.52057934848565	0.128365432504722	0.999985450721062
1477	evg1944275	915.143858811305	0.839325947340621	2.12406385574623	0.395150995611545	0.692731455687711	0.999985450721062
1478	evg1508613	892.934270616985	-1.39779252050155	2.15694627316944	-0.64804234481354	0.516957562721021	0.999985450721062
1479	evg1557230	514.744112380296	0.475520310229157	2.13109632839136	0.223134122983591	0.823431121464713	0.999985450721062
1480	evg1451324	387.418597442859	0.686970923317777	2.15305845136923	0.31906747486623	0.749675346919542	0.999985450721062
1481	evg1615347	22500.5213798954	0.105257688074189	2.0793473030769	0.0506205422819145	0.959627893435071	0.999985450721062
1482	evg1872196	1203.70317787904	0.764782611218743	2.11451061322002	0.361683032677768	0.717588907836097	0.999985450721062
1483	evg1275409	966.52646563164	0.793695277441561	2.12063487907028	0.374272480979625	0.708201603727099	0.999985450721062
1484	evg1566458	393.037345589332	0.342680752648224	2.14221037726609	0.159965966127732	0.87290788402114	0.999985450721062
1485	evg11004647	1165.00539205685	1.32760735815191	2.14626558084864	0.618566206343843	0.536202170057262	0.999985450721062
1486	evg1301314	1409.86527675613	0.866060460304401	2.11612738311409	0.409266695008648	0.682343954017163	0.999985450721062
1487	evg11082514	5659.79889911149	-0.128750314675848	2.08271320968197	-0.0618185519145523	0.950707329451333	0.999985450721062
1488	evg1303120	13400.5022156903	-0.888842763821536	2.10191750855669	-0.422872334524618	0.672388408582155	0.999985450721062
1489	evg168325	1574.94608971862	0.557873727135249	2.10226031128167	0.265368529359304	0.790725577255106	0.999985450721062
1490	evg1630329	736.936930962704	2.45902017001674	2.25277159102346	1.09155325813549	0.275029510625242	0.999985450721062
1491	evg1557707	292.853128178303	0.0607275334409574	2.15929010535445	0.0281238418544917	0.977563378542243	0.999985450721062
1492	evg1308554	1558.22922100261	-1.63130005152631	2.16291293158605	-0.754214387321678	0.450720499864257	0.999985450721062
1493	evg1316649	520.404545553546	0.130243639925275	2.12458502407569	0.0613030961102334	0.951117825102548	0.999985450721062
1494	evg1680641	260.601478628204	0.304796321029618	2.1717153100561	0.140348193715015	0.888384888032495	0.999985450721062
1495	evg1821277	1095.38987754144	0.486817556284824	2.1068359811308	0.231065712112783	0.817263752117076	0.999985450721062
1496	evg192323	385.231787468163	-0.656867893628772	2.15192904514281	-0.305246074498325	0.760178743404814	0.999985450721062
1497	evg1318406	3389.28273090643	-0.180326557872853	2.08603975496062	-0.0864444493179169	0.931113113702439	0.999985450721062
1498	evg1464137	3822.28776927186	1.01286796270983	2.11281444388133	0.47939276714199	0.63165923800496	0.999985450721062
1499	evg11013911	4193.4479495091	-0.312362283758081	2.08655079530594	-0.149702698089495	0.880999179403716	0.999985450721062
1500	evg1950776	6503.9204106107	1.71862556483231	2.15839847982521	0.796250359188305	0.425886532268856	0.999985450721062
1501	evg11297434	874.61718684883	-0.0865506737399507	2.10573209258161	-0.0411024147111898	0.96721424957092	0.999985450721062
1502	evg1740189	3565.15771531406	-1.31165348704044	2.13130424879634	-0.61542292133148	0.538275457909926	0.999985450721062
1503	evg11286587	598.735402781464	-0.617798060726517	2.12880199854527	-0.290209263777792	0.771656149572819	0.999985450721062
1504	evg1239635	646.226646331787	1.98112223104356	2.2134039382458	0.895056793209496	0.370756729144203	0.999985450721062
1505	evg167920	4368.14944075703	-0.734935833739709	2.0987459374568	-0.350178561693982	0.726204694732889	0.999985450721062
1506	evg1415135	476.404250392517	-0.147596728691374	2.12886947498605	-0.0693310371657901	0.944726121083794	0.999985450721062
1507	evg1302553	41072.5254823193	1.55768234362391	2.14275125848207	0.726954347807677	0.467253922385541	0.999985450721062
1508	evg1876004	2384.80711411139	0.229639122896926	2.08964513481903	0.109893837508833	0.912493569898802	0.999985450721062
1509	evg171928	3161.39613749376	0.622497572711585	2.09672947973066	0.296889788944804	0.766550652135342	0.999985450721062
1510	evg149063	538.345574277021	-0.514128764581318	2.12996237150917	-0.241379271041786	0.809261177154091	0.999985450721062
1511	evg15864	14261.1702647616	-1.02347908139343	2.1087613070006	-0.485346102470544	0.627430857754065	0.999985450721062
1512	evg142301	3755.32068835753	4.33106440277951	2.41628122398619	1.79245046469982	0.0730608372586762	0.999985450721062
1513	evg179246	696.642237950629	0.353973261269769	2.11615130606481	0.167272189023202	0.867155885761327	0.999985450721062
1514	evg1656368	756.220056344512	-0.0316220471974062	2.10983284334599	-0.0149879395882646	0.98804180211756	0.999985450721062
1515	evg11143890	2029.12812709696	0.040769674149485	2.08993269611286	0.0195076493254132	0.984436134925902	0.999985450721062
1516	evg143099	310.072802842542	0.277723917311061	2.15701620523909	0.128753746326295	0.897552505880256	0.999985450721062
1517	evg1828944	450.519899863524	-0.842686015088641	2.1505652679478	-0.391843961979718	0.695173510285259	0.999985450721062
1518	evg11234293	4824.71514579608	0.0842536966153791	2.08318270417726	0.0404446986077751	0.967738595046881	0.999985450721062
1519	evg1813266	746.332916295508	1.51916135300216	2.17120605755408	0.699685480204274	0.48412374615347	0.999985450721062
1520	evg1636117	542.158184080201	-0.0576756478475238	2.12232820523033	-0.0271756496970573	0.978319637258669	0.999985450721062
1521	evg170640	1980.1008499658	-0.113277142724037	2.09054345031197	-0.0541855002856471	0.956787372808496	0.999985450721062
1522	evg1440309	438.811159672008	0.0200012266110044	2.13254499213501	0.00937904085717793	0.992516717817987	0.999985450721062
1523	evg11120391	4976.50941617528	0.0182234155978048	2.08283125771213	0.00874934804743724	0.993019119341645	0.999985450721062
1524	evg117354	882.877721049826	1.24097902364111	2.14712586250199	0.577972183798778	0.563282899248315	0.999985450721062
1525	evg1228825	480.660017475189	0.38650584049565	2.13217436573256	0.181273092251466	0.856153225396305	0.999985450721062
1526	evg11244445	1244.39383675343	0.719559838260229	2.11212004139055	0.340681317424788	0.733343504731435	0.999985450721062
1527	evg1435543	273.647866459645	0.402473185713182	2.16944091688287	0.185519311718095	0.852821734608937	0.999985450721062
1528	evg160662	446.166274515917	-0.695805052652886	2.14507427389096	-0.324373408008275	0.745655349624706	0.999985450721062
1529	evg1306272	4346.67772579316	-0.354169933145339	2.08715024873879	-0.169690674334229	0.865253408509246	0.999985450721062
1530	evg1884046	2726.88323595073	0.0851160698889064	2.08704856772587	0.0407829847398579	0.967468904283308	0.999985450721062
1531	evg1385470	596.917445637836	-1.26028020233461	2.16076404887529	-0.583256743368442	0.559720477505999	0.999985450721062
1532	evg131908	745.86887461055	0.343560785144291	2.1136800405474	0.16254152878092	0.870879427825544	0.999985450721062
1533	evg1207105	1983.41857826974	-0.658823922083041	2.10250658264728	-0.313351657264973	0.754013507924385	0.999985450721062
1534	evg131480	1837.51227099578	0.00823517289021661	2.0911253656542	0.00393815360163272	0.996857816165239	0.999985450721062
1535	evg1220785	371.921691068358	-0.218970043196637	2.14348678072814	-0.102156003557089	0.918632849067313	0.999985450721062
1536	evg1978838	797.776145372411	-1.03742754402326	2.13762768414689	-0.485317228868736	0.627451335996542	0.999985450721062
1537	evg1898502	258.395647639561	-0.946047184621038	2.19365236847407	-0.431265773108398	0.666275134178353	0.999985450721062
1538	evg138754	1551.48239150625	1.11008516397091	2.12748723138857	0.521782292082846	0.601821920325265	0.999985450721062
1539	evg1453162	575.790945904366	-0.629870249716708	2.13079235791814	-0.295603767948611	0.767532695767236	0.999985450721062
1540	evg11115624	292.769758124748	0.388748900822954	2.16357987622984	0.179678552705145	0.857404931861516	0.999985450721062
1541	evg1862403	572.558367261346	-0.0298299252937773	2.119937516845	-0.0140711341993568	0.988773229748034	0.999985450721062
1542	evg1910575	394.849880126711	2.32687543505584	2.26771465998814	1.0260882800255	0.304849974119466	0.999985450721062
1543	evg1277196	630.828488025903	0.216546126410857	2.1174602132735	0.1022669163054	0.918544814557327	0.999985450721062
1544	evg195188	247.781647140916	-0.290856553707343	2.1758384220742	-0.133675621662234	0.893659083218403	0.999985450721062
1545	evg11283853	552.419683350678	0.702721570157281	2.13546930669719	0.329071257523313	0.742101828640123	0.999985450721062
1546	evg1313603	549.609377581682	-0.0712971203748795	2.12178249724659	-0.0336024641863155	0.973194157242923	0.999985450721062
1547	evg11118432	390.429152544293	0.183078434765633	2.14018861994218	0.0855431306660155	0.931829607798733	0.999985450721062
1548	evg1951311	2130.76322842791	-0.116936379197715	2.08970591351634	-0.0559582946295764	0.955375031136759	0.999985450721062
1549	evg162268	390.247924225802	1.33364499947603	2.18685456726515	0.609846223630624	0.541963678325464	0.999985450721062
1550	evg1557402	266.1649433402	-0.334503755234997	2.17014526946989	-0.154138877217518	0.877500234970023	0.999985450721062
1551	evg1836222	247.799778351181	0.185383278939362	2.17461440474564	0.0852488048156037	0.9320635911341	0.999985450721062
1552	evg1856805	7347.76352593981	0.024857436145863	2.08126713377123	0.0119434145394021	0.990470760486249	0.999985450721062
1553	evg1630969	2504.54269827516	-0.402433470600717	2.09228069592764	-0.192342008117746	0.847474314937556	0.999985450721062
1554	evg12085	7596.20815537366	-1.00824642292928	2.10940472672974	-0.477976753419144	0.63266675080508	0.999985450721062
1555	evg1550921	1454.71181348842	-1.88924705922975	2.18491429816669	-0.86467787812775	0.387215614647618	0.999985450721062
1556	evg1866832	15035.4542382038	-0.268982200059502	2.08166079427952	-0.129215192407272	0.897187375186421	0.999985450721062
1557	evg11001631	650.752434392752	0.908668367191607	2.13792777053783	0.425022949658873	0.670819944893787	0.999985450721062
1558	evg1811671	374.775461471496	-0.921524390446661	2.16473190653287	-0.425699084337244	0.670327129367039	0.999985450721062
1559	evg1676135	42184.9509776853	-0.694861183410192	2.0923262048491	-0.332099833094766	0.739813876155446	0.999985450721062
1560	evg11242370	7028.20700247666	0.544050128015961	2.08992382365357	0.260320554203196	0.794616519054265	0.999985450721062
1561	evg1404604	458.95348658156	-0.102617038970907	2.13044412365628	-0.0481669703661576	0.961583173449692	0.999985450721062
1562	evg186106	274.197947609204	-0.512203729576273	2.17172704208083	-0.235850877965542	0.813548386674515	0.999985450721062
1563	evg18991	354.895953326627	-0.464669722935867	2.15117421457782	-0.216007480838581	0.82898191635367	0.999985450721062
1564	evg11294072	374.731996837355	0.934967348826333	2.16591739382429	0.431672672047521	0.665979332079871	0.999985450721062
1565	evg11248376	587.903911543799	-0.0350336505625511	2.11886255296539	-0.0165341779784257	0.986808235726831	0.999985450721062
1566	evg1981775	340.850904459887	0.991966546860522	2.1750406500928	0.456068049495167	0.648341044803121	0.999985450721062
1567	evg11006195	287.635852284544	0.727517141111798	2.17556260893181	0.334404139014416	0.73807461653145	0.999985450721062
1568	evg1981550	3080.00664394355	0.528974183764711	2.09387964345043	0.252628743690842	0.800555116080556	0.999985450721062
1569	evg1901376	894.730537335621	0.356004131583722	2.10859256532634	0.168834955333642	0.865926462613715	0.999985450721062
1570	evg11188765	1011.75651097469	0.273517660747649	2.10399487735226	0.129999204699516	0.896567055909464	0.999985450721062
1571	evg1889682	305.617676231115	0.422279371914004	2.16100498787909	0.195408790947979	0.845072935089035	0.999985450721062
1572	evg1310257	619.945356352646	1.35130077092921	2.16575909229679	0.623938634604163	0.532667886455329	0.999985450721062
1573	evg1820327	2922.92515845642	-0.304294893295235	2.08891104413701	-0.145671542189078	0.884180687730891	0.999985450721062
1574	evg1712873	385.223695450869	3.89839896591473	2.42981474229317	1.60440172580217	0.108625530857181	0.999985450721062
1575	evg11175816	280.974894684474	-0.242451564532245	2.16409702860896	-0.112033592453148	0.910796771303555	0.999985450721062
1576	evg147302	1273.32403121654	-0.0452497105600219	2.09698843660276	-0.021578426361439	0.982784242794642	0.999985450721062
1577	evg152042	5725.93066745122	-0.360903995802575	2.08594960097236	-0.173016642221049	0.862638346297973	0.999985450721062
1578	evg1630315	1546.21533856842	2.47034552795872	2.23706814073656	1.10427817685757	0.269472486437059	0.999985450721062
1579	evg1839042	328.271227724451	0.43596567592372	2.156062560087	0.202204557508817	0.839756810346786	0.999985450721062
1580	evg1829208	688.216827034044	0.431219397418621	2.1183073931802	0.2035679046426	0.838691176305835	0.999985450721062
1581	evg1540698	1150.66384763179	-0.844239929796882	2.11878628100082	-0.398454500752243	0.690295190703416	0.999985450721062
1582	evg1453030	398.95064211845	0.844442115947969	2.15778233345997	0.391347219250757	0.695540600387994	0.999985450721062
1583	evg11182776	2307.99602264557	0.286651756824845	2.09083539472102	0.137099150678522	0.890952423790864	0.999985450721062
1584	evg116226	380.638007368704	-0.401167025410236	2.14518854720043	-0.18700781613522	0.851654504668286	0.999985450721062
1585	evg171165	1464.11694821051	-0.838787583622827	2.11410700815967	-0.39675739231052	0.69154637330858	0.999985450721062
1586	evg1907764	3976.5976294691	0.080376672326287	2.08423538980233	0.0385641049564512	0.969237921086656	0.999985450721062
1587	evg172727	1231.93468229576	0.426393970402239	2.10282860325742	0.202771623774627	0.839313538119927	0.999985450721062
1588	evg11287394	572.629028710884	-0.926840262502979	2.14345876384956	-0.432404055601431	0.665447771019115	0.999985450721062
1589	evg175704	255.712260342418	0.668589578600296	2.18335844080639	0.306220713055875	0.759436602703575	0.999985450721062
1590	evg1240549	367.45207624555	0.509329546298074	2.15041126648611	0.236852156718071	0.812771487326576	0.999985450721062
1591	evg199	208280.457921509	-0.566583841038883	2.08730179210645	-0.271443182380973	0.786050193525114	0.999985450721062
1592	evg141446	2319.72378385103	0.0373507656047212	2.0884332098893	0.0178845870808102	0.985730924776668	0.999985450721062
1593	evg11298205	44493.12967312	-0.819372310021561	2.09741360602914	-0.390658431730503	0.696049728592804	0.999985450721062
1594	evg157860	2087.81048154257	-0.921968500004927	2.11321934075181	-0.436286230314797	0.662629071046595	0.999985450721062
1595	evg161572	989.66566545077	-1.26514543632615	2.14549642610456	-0.589674921352908	0.555408611711359	0.999985450721062
1596	evg11014080	519.241813822183	-0.309104393661966	2.12684394873054	-0.145334778250404	0.884446557145071	0.999985450721062
1597	evg141160	517.011539213345	0.00540720885666855	2.12437418666789	0.00254531847101279	0.997969131882532	0.999985450721062
1598	evg1898816	2325.74036125133	-0.138762278738385	2.08891688301449	-0.0664278602306755	0.94703718992711	0.999985450721062
1599	evg1621964	4466.17421257707	-0.0393963259650864	2.08342196739545	-0.0189094319737527	0.984913355260037	0.999985450721062
1600	evg147142	281.026535120066	-1.41822818485348	2.21466340252412	-0.640380918941039	0.521924984828869	0.999985450721062
1601	evg187010	547.262223693962	1.23602160097327	2.16325320272874	0.571371672726127	0.567747726839941	0.999985450721062
1602	evg12584	5017.47017981212	0.172997495570986	2.08365485622319	0.0830259843919445	0.933830878382689	0.999985450721062
1603	evg136894	259.725119478035	-0.785548252573983	2.18586898255797	-0.359375726012046	0.71931403132622	0.999985450721062
1604	evg1444940	253.154817929289	0.464049105969478	2.17781000336248	0.213080620096794	0.831264080458362	0.999985450721062
1605	evg1396182	369.021702835876	0.519783856193025	2.1504428200941	0.241710149805462	0.809004764326118	0.999985450721062
1606	evg159948	849.742426351789	0.155450395736789	2.10704303323621	0.073776564258411	0.941188175207201	0.999985450721062
1607	evg171851	2621.33143792589	1.13390894438092	2.12258174400254	0.534212144048085	0.593194768064106	0.999985450721062
1608	evg1826785	305.928492432505	-1.41150253472459	2.2075958926574	-0.639384472230329	0.52257284789261	0.999985450721062
1609	evg1726146	1375.88365670269	2.05459409689927	2.20049216586148	0.933697528568524	0.350459940224895	0.999985450721062
1610	evg156355	1443.50613059759	-0.250502322989774	2.09650016481552	-0.119485954350887	0.904890367119668	0.999985450721062
1611	evg11014946	530.570855970134	-0.261241207949141	2.1251017984283	-0.122931150000603	0.902161618566328	0.999985450721062
1612	evg11304356	30931.2524343246	-2.10602882424941	2.18854379332031	-0.962296861811607	0.335900504923501	0.999985450721062
1613	evg1443736	1071.14945805119	0.0743560453583064	2.10066247835667	0.035396474266763	0.971763596079422	0.999985450721062
1614	evg11256009	6586.44218317674	0.0291256551788811	2.08165550678703	0.0139915827013258	0.98883669641215	0.999985450721062
1615	evg1940441	920.477207964422	2.70599077774932	2.27045165484076	1.19182928734904	0.233328189516094	0.999985450721062
1616	evg1818982	261.575696043308	0.144741631667673	2.16929841404424	0.0667227849938035	0.946802394927693	0.999985450721062
1617	evg11016727	313.812887804663	-0.4573485847118	2.15958809225922	-0.211775841120401	0.832281917026079	0.999985450721062
1618	evg1250908	325.011452266033	0.975254200927494	2.17750158685582	0.447877607444458	0.654241529946507	0.999985450721062
1619	evg1944354	1036.92128705181	0.348428702035437	2.10476299036346	0.165542963094038	0.868516636626471	0.999985450721062
1620	evg11302165	511.192457950278	-1.90189810059004	2.21532491987287	-0.858518803959097	0.390606051772344	0.999985450721062
1621	evg11291207	717.852107737654	-0.280599532434273	2.11371716899108	-0.132751692871099	0.894389759615115	0.999985450721062
1622	evg1896566	656.061256141517	1.05239212114036	2.14516044323433	0.490589002076521	0.623717166556691	0.999985450721062
1623	evg174261	448.994711495179	0.524677904975595	2.13921993877047	0.245265994144182	0.806250480447669	0.999985450721062
1624	evg1516664	7065.16791889647	-0.895746369189598	2.10385775978216	-0.425763749961093	0.670280003842729	0.999985450721062
1625	evg176898	291.71306045977	-0.215386604622628	2.16071299264439	-0.0996831163397721	0.920595904980145	0.999985450721062
1626	evg1923192	725.231749985915	0.851056482595273	2.13142716870633	0.399289497239459	0.689679905008173	0.999985450721062
1627	evg1825913	464.585833135731	-0.185306743314173	2.13048191555082	-0.0869787919632555	0.930688369770568	0.999985450721062
1628	evg1586272	1210.834489574	1.18703921674596	2.13643966810573	0.55561560406639	0.578473661946591	0.999985450721062
1629	evg11013186	820.030171788711	2.65840123497934	2.2689058296083	1.17166662462949	0.241330927746055	0.999985450721062
1630	evg187387	308.637296937681	-0.00924061433721595	2.15509245445707	-0.00428780413485506	0.996578837764218	0.999985450721062
1631	evg1230793	427.000918216672	0.879694233703774	2.15555678826695	0.408105338950982	0.683196340537966	0.999985450721062
1632	evg1829836	771.029117885104	0.403716684767356	2.11392406290506	0.190979747972852	0.848541459895169	0.999985450721062
1633	evg146653	7401.40385553685	0.684524893217356	2.09462679874801	0.326800408371796	0.743818850541489	0.999985450721062
1634	evg11008507	394.730247652627	1.76307200402026	2.21810384559135	0.794855483220275	0.426697572103524	0.999985450721062
1635	evg1306954	1220.63461657057	0.0421035486097734	2.09780303178752	0.020070305920903	0.983987287814931	0.999985450721062
1636	evg147723	1587.01097413719	0.161213208280388	2.09395791462001	0.0769897079376801	0.938631732541906	0.999985450721062
1637	evg163693	1791.9578948278	1.53662378434461	2.15394033509646	0.713401276398771	0.475597483494445	0.999985450721062
1638	evg164361	1961.01157772234	-0.170729808076876	2.09113187872373	-0.0816446871734732	0.934929264663959	0.999985450721062
1639	evg11224952	633.424862270607	-0.834371866303683	2.13513895267851	-0.39078106146533	0.695959074850801	0.999985450721062
1640	evg1706813	866.961211212346	0.59967128209722	2.11607385612535	0.283388635212974	0.776878939261408	0.999985450721062
1641	evg142723	556.456986106491	-0.858842727767252	2.14139624429389	-0.401066701249608	0.688371016081454	0.999985450721062
1642	evg178697	552.868263236418	0.199156750672449	2.12256898834378	0.0938281637798964	0.925245658910298	0.999985450721062
1643	evg1554674	1497.68180178034	-0.24753400120642	2.09585511939652	-0.118106446822381	0.905983315382018	0.999985450721062
1644	evg1185890	244.723984406456	2.16591889955803	2.28859538771759	0.946396602554587	0.343946337615498	0.999985450721062
1645	evg11097090	861.385037896333	0.325891429774788	2.10903819916278	0.154521350018296	0.877198678501349	0.999985450721062
1646	evg11383	11755.7581062353	-0.23376246162362	2.08159738574325	-0.112299555728042	0.910585894053855	0.999985450721062
1647	evg1381959	265.72996186216	1.06324380939376	2.19814093827147	0.48370138187311	0.62859781235823	0.999985450721062
1648	evg149496	431.785882043436	-0.96345450874573	2.15862382964647	-0.446328116790743	0.655360249022974	0.999985450721062
1649	evg11257405	3952.847810028	1.65926117175186	2.15605398885377	0.769582385380795	0.441547657123263	0.999985450721062
1650	evg1730800	1000.61865255404	-0.416947313615429	2.10702195803698	-0.197884655176485	0.84313531017238	0.999985450721062
1651	evg116613	320.745729774547	0.984785481573653	2.17894991811036	0.451954160758172	0.651302005548001	0.999985450721062
1652	evg1827442	2686.72905981821	-0.0306548552709231	2.08699363022996	-0.014688523638448	0.988280675182124	0.999985450721062
1653	evg176897	280.95676347421	-0.672758686379385	2.17488145601072	-0.309331198038441	0.757069601308335	0.999985450721062
1654	evg1991966	1039.72341701935	0.39493110565833	2.10569371744593	0.187553917450708	0.851226353602022	0.999985450721062
1655	evg1536104	498.494122328595	0.208547125717927	2.12736251352462	0.0980308360197648	0.921907807684865	0.999985450721062
1656	evg1911969	335.062663011102	-0.0333208966377604	2.14914128793216	-0.015504283885319	0.987629866858164	0.999985450721062
1657	evg1301010	1370.76957789595	0.309097303587304	2.09836974232312	0.14730354586847	0.882892433812898	0.999985450721062
1658	evg1949574	1447.88784256428	-0.390019926377417	2.09900744827094	-0.185811597142591	0.852592509708537	0.999985450721062
1659	evg143045	443.856272852409	0.677713341244825	2.14498156666339	0.315952990821752	0.752038189583166	0.999985450721062
1660	evg143845	460.301979433981	-0.448841792253545	2.13563557114995	-0.21016778251725	0.833536723813587	0.999985450721062
1661	evg1814467	3156.1107019932	-0.479668725882903	2.09224122453882	-0.229260718246594	0.818666282693476	0.999985450721062
1662	evg176803	407.279084573781	0.715150731317062	2.15119321922808	0.332443745603512	0.739554210811842	0.999985450721062
1663	evg192450	280.572532628079	0.669544186472015	2.17536327071891	0.307785001008473	0.758245935391997	0.999985450721062
1664	evg161180	2348.45826178428	-0.089078837580013	2.08849014546611	-0.0426522661710392	0.965978730989896	0.999985450721062
1665	evg1659911	318.747434116111	0.198226011526547	2.15387023511952	0.0920324763741151	0.926672236663506	0.999985450721062
1666	evg1449654	235.095936339093	-1.40766651475019	2.22970361230189	-0.631324498459661	0.527828371685221	0.999985450721062
1667	evg1953186	359.004001316134	0.24382997777788	2.14621289676836	0.113609408528401	0.909547428718728	0.999985450721062
1668	evg1328690	275.836456041704	-0.020239206822411	2.1640690908819	-0.00935238477721759	0.99253798535986	0.999985450721062
1669	evg1915168	297.935393582915	0.781483338495955	2.1748620916037	0.359325467813779	0.719351624252608	0.999985450721062
1670	evg177276	255.283591274307	-0.269352682637661	2.17277040609431	-0.123967392910989	0.901341092559123	0.999985450721062
1671	evg1977586	440.190492338711	0.864065947319688	2.15316909396054	0.401299623770062	0.688199540555856	0.999985450721062
1672	evg165886	19546.0428111925	-1.25090719981011	2.12187597665869	-0.589528894982784	0.555506534633888	0.999985450721062
1673	evg1954847	299.943644650166	0.731097704157677	2.17238843269456	0.336540967146859	0.736462963934962	0.999985450721062
1674	evg1214836	478.454186486546	-0.27360561298797	2.13014408437837	-0.128444650760709	0.897797097575267	0.999985450721062
1675	evg1979897	415.734361716809	-1.3534043828663	2.18381773759627	-0.619742371154101	0.535427415050872	0.999985450721062
1676	evg1314687	945.597462035405	-0.174695957034412	2.10433111986243	-0.0830173328643418	0.933837757554417	0.999985450721062
1677	evg165841	28768.7724069093	-0.627154041358214	2.09007324734011	-0.300063187812365	0.764128957955511	0.999985450721062
1678	evg150093	261.864821819706	3.61576762435111	2.42907452893173	1.4885371285587	0.136609298122598	0.999985450721062
1679	evg11133366	274.317580083289	0.00388000291662395	2.1645330451881	0.00179253577359304	0.998569764147499	0.999985450721062
1680	evg1405547	247.752670718155	1.69017903400789	2.24693958227911	0.75221383224444	0.451922476632435	0.999985450721062
1681	evg1823801	1656.46864658231	-1.11551670681293	2.12668442908581	-0.524533255407551	0.599907695900551	0.999985450721062
1682	evg1307322	737.934534626006	-4.2645409970935	2.43501107540113	-1.75134357300243	0.0798867463881064	0.999985450721062
1683	evg145576	1027.38842783834	0.216238488991638	2.10282101659828	0.102832569812074	0.918095855309751	0.999985450721062
1684	evg1304427	6796.09751275543	1.77511571546157	2.16282398703314	0.820739794871882	0.411794498231093	0.999985450721062
1685	evg1394006	312.487948768755	-0.483967006274014	2.16059301680666	-0.223997301902472	0.822759402668075	0.999985450721062
1686	evg1308674	1773.72943615114	0.0229206869535093	2.09161168593955	0.0109583853960987	0.991256648474134	0.999985450721062
1687	evg12810	4256.01154424759	-2.10725232167186	2.19338558673979	-0.960730449954333	0.336687716637269	0.999985450721062
1688	evg1104546	311.25366578417	1.50938541654926	2.21427138994672	0.681662339766573	0.495452486114629	0.999985450721062
1689	evg172353	424.849480858824	0.983350292417704	2.1610100788711	0.455041974136189	0.649079041907159	0.999985450721062
1690	evg11121620	890.411311017023	-0.395490511089448	2.10948254037847	-0.187482239610522	0.851282547533438	0.999985450721062
1691	evg1466643	1001.50861011191	-0.0477149787257752	2.10211453140657	-0.0226985628103946	0.981890722252551	0.999985450721062
1692	evg12270	3262.70343256921	2.43766030726849	2.22585080399822	1.09515889514688	0.273447030279246	0.999985450721062
1693	evg117087	513.363889909912	0.381031353194942	2.12891372775863	0.17897923632448	0.85795400544273	0.999985450721062
1694	evg1308981	438.89906252813	-0.130293677290268	2.13297289833278	-0.0610854818606047	0.951291131354706	0.999985450721062
1695	evg157439	4062.44305565027	-0.3214326183297	2.08690231709867	-0.154023796751817	0.877590972377511	0.999985450721062
1696	evg1847089	336.433819876353	-0.0651466208496203	2.14893603471446	-0.0303157561682736	0.975815230743167	0.999985450721062
1697	evg1998357	4328.49857327767	0.705181164430193	2.09775253575262	0.336160320348364	0.736749973249858	0.999985450721062
1698	evg1430959	362.295506392516	0.360449089156019	2.14764428160812	0.167834632691649	0.866713375990186	0.999985450721062
1699	evg11263694	314.24608967534	0.395872894911749	2.1582933363819	0.183419412106132	0.854468945579591	0.999985450721062
1700	evg14848	8393.84161716041	0.169553546596804	2.08167555787582	0.0814505151656866	0.935083677233693	0.999985450721062
1701	evg1995805	1305.9209797812	0.163211915866453	2.09724465438914	0.0778220678855376	0.93796959204803	0.999985450721062
1702	evg1834716	477.045877397083	-0.089469771447078	2.12842103208961	-0.0420357486127825	0.966470200020091	0.999985450721062
1703	evg1256597	891.693675222471	0.0198665519221007	2.10501534122935	0.00943772310490549	0.992469898230765	0.999985450721062
1704	evg1593267	303.452640465568	0.25698567875001	2.15833891682368	0.11906641572687	0.90522273779205	0.999985450721062
1705	evg1416649	684.015453582167	0.581955041150148	2.12285078834636	0.274138457749767	0.783978220452983	0.999985450721062
1706	evg1416547	367.050603992837	0.342842869577897	2.14645005961201	0.159725528223968	0.87309729045945	0.999985450721062
1707	evg1401573	711.203858741601	-0.102571731610618	2.11209535749715	-0.048563968121291	0.961266785339244	0.999985450721062
1708	evg1908027	2411.58222821777	-0.28808543946932	2.09038496981404	-0.137814538292891	0.890386994104931	0.999985450721062
1709	evg1953437	354.87693231268	0.0882323223709931	2.14546145174878	0.0411251026202659	0.967196162531646	0.999985450721062
1710	evg1916448	775.786884896471	-0.83866778985214	2.12849205639071	-0.394019694522267	0.693566498888386	0.999985450721062
1711	evg157404	1152.21178379712	0.16699676762024	2.09973866331175	0.0795321677588434	0.936609346469256	0.999985450721062
1712	evg1263870	641.778721933972	0.384240464042878	2.11971866795473	0.181269557065147	0.856156000102888	0.999985450721062
1713	evg199254	326.452380777141	0.341768109767254	2.15437252927279	0.158639281332935	0.873953078641725	0.999985450721062
1714	evg13590	849.355358526299	-2.56979820892629	2.25845014310832	-1.1378591715952	0.25517929216053	0.999985450721062
1715	evg151520	502.275002513812	0.280455288503552	2.12802232279412	0.131791516235276	0.895149197082037	0.999985450721062
1716	evg11121537	1036.8977332353	0.511535321836558	2.10877415996932	0.242574729692249	0.80833485936958	0.999985450721062
1717	evg148572	682.033425742475	-1.06910988795194	2.14438941021473	-0.498561447309554	0.618088370523788	0.999985450721062
1718	evg11009279	393.038235393014	-0.457815887389818	2.14459890505314	-0.213473897758273	0.830957346457048	0.999985450721062
1719	evg1817624	2541.86293103801	-1.03944665824636	2.11735758955782	-0.49091691614709	0.623485212109377	0.999985450721062
1720	evg1457939	2257.82600838483	0.541987696559722	2.09713314258176	0.258442196899567	0.796065653988702	0.999985450721062
1721	evg1244783	1402.61627976277	2.99087523560602	2.2900716102196	1.30601821456545	0.191546363452534	0.999985450721062
1722	evg11100906	942.051397779949	2.0167396422778	2.20507149133109	0.914591499734279	0.360406122799897	0.999985450721062
1723	evg1953438	657.176796455698	-0.57379692786741	2.12382698251471	-0.270171220439062	0.787028532429775	0.999985450721062
1724	evg1306699	3290.86394039976	0.0701021996711086	2.0854592950456	0.0336147532764843	0.973184357503766	0.999985450721062
1725	evg150307	529.411767237654	-0.0451963235186638	2.12334748869183	-0.0212854107767865	0.983017981717395	0.999985450721062
1726	evg166378	16568.0103188286	0.714807625489748	2.09400348546436	0.341359329366749	0.732833088720339	0.999985450721062
1727	evg1178601	293.736689542083	-2.63167460017177	2.31492934451569	-1.13682718066816	0.255610538320808	0.999985450721062
1728	evg1686917	509.288461342049	-0.321123422059586	2.12794742601169	-0.150907592045849	0.880048611490904	0.999985450721062
1729	evg1921977	339.947348494321	-0.38295144553816	2.15214873263327	-0.177939117186198	0.858770789956017	0.999985450721062
1730	evg1305543	5403.29275986878	-0.177394173594859	2.08334818589534	-0.0851485962816258	0.932143256313313	0.999985450721062
1731	evg1181986	234.467017938545	0.283372399037942	2.18124479605343	0.129913157638544	0.896635134222834	0.999985450721062
1732	evg1990669	1791.45386393927	-0.242802072347425	2.0931530401224	-0.115998241740235	0.907653935277656	0.999985450721062
1733	evg1976831	24732.1066941338	-0.722105827357686	2.09381030966923	-0.344876431271256	0.730187269925606	0.999985450721062
1734	evg171706	1532.60874661029	0.252090934536089	2.09558826481395	0.120296023206863	0.904248654258276	0.999985450721062
1735	evg1918837	711.037118634491	0.165825849968064	2.11263031763712	0.078492601655709	0.937436215090622	0.999985450721062
1736	evg1699811	1277.69125497185	-0.0265972409702998	2.09688657137248	-0.012684158186435	0.989879777387165	0.999985450721062
1737	evg11217272	340.55546627356	0.965917825170844	2.17374614266616	0.444356314756293	0.65678499215015	0.999985450721062
1738	evg1322889	664.640698561196	0.0311032937714318	2.11418982296575	0.0147116845581068	0.988262197438478	0.999985450721062
1739	evg1450288	627.691904256297	-1.3889833346662	2.16739356517813	-0.640854230160108	0.521617395254373	0.999985450721062
1740	evg1100805	278.840698733209	1.57477542875296	2.22773305007199	0.706895931135944	0.479631152724596	0.999985450721062
1741	evg1247028	653.228202575532	-3.12675047123998	2.32196537227377	-1.34659651197904	0.178110218152598	0.999985450721062
1742	evg1307030	861.326111462972	-0.119647560040022	2.10634722884553	-0.0568033410643312	0.954701852453105	0.999985450721062
1743	evg1852073	351.492101773929	0.99888184566888	2.17333172593966	0.459608551123047	0.645797220194822	0.999985450721062
1744	evg171145	1388.20949649442	0.709123676994835	2.10970469696171	0.336124614035357	0.736776897847419	0.999985450721062
1745	evg1312548	694.141858579341	-0.56991313558974	2.12178142666561	-0.268601246305262	0.788236553117154	0.999985450721062
1746	evg114253	640.370412844508	0.52575224924363	2.12346660892336	0.247591484148741	0.804450500282567	0.999985450721062
1747	evg145688	2391.64290383586	-0.248090165564543	2.08985072352571	-0.118711907396906	0.90550360252311	0.999985450721062
1748	evg1174784	313.279158258004	4.99012340048403	2.56459617898383	1.94577354570545	0.0516819476952396	0.999985450721062
1749	evg1910813	707.39035913474	-0.00429596457286614	2.1119881251061	-0.00203408557169341	0.998377035646164	0.999985450721062
1750	evg1219441	378.734010760476	1.55430205481344	2.20431123258141	0.705119146443418	0.480736092285363	0.999985450721062
1751	evg1879443	431.721616787984	3.91974657354084	2.42534564794885	1.61615997985929	0.10605972891321	0.999985450721062
1752	evg1246285	254.974554680281	-0.658492364403619	2.18272583585239	-0.30168349757333	0.762893349524896	0.999985450721062
1753	evg1814332	25400.3131800597	0.439731525379454	2.08449422997666	0.210953582435379	0.83292349206237	0.999985450721062
1754	evg1993954	1024.0407495238	0.443940345951471	2.10722425082411	0.210675416144177	0.833140559129818	0.999985450721062
1755	evg1437538	286.939831649185	-0.621966529051943	2.17138042384522	-0.286438305430849	0.774542439670682	0.999985450721062
1756	evg1539828	539.864450235437	-0.525366637578254	2.13016499462624	-0.246631898892148	0.805193115240372	0.999985450721062
1757	evg11019331	267.853312600929	1.49677328119956	2.22535707891753	0.672599150661982	0.501202342208945	0.999985450721062
1758	evg166045	6990.97019172947	-1.76826599964008	2.16211221909192	-0.817841915894056	0.413447460283716	0.999985450721062
1759	evg11006724	1247.74969086942	0.839887209130353	2.11711857185967	0.396712409164972	0.691579548330228	0.999985450721062
1760	evg139807	749.096920451004	-0.152751739743294	2.11075960847478	-0.0723681366319449	0.942308941570824	0.999985450721062
1761	evg14355	2860.21270346861	0.34972679714174	2.08997147184046	0.16733567986637	0.867105931438853	0.999985450721062
1762	evg16462	339.828605823919	-1.97101188988166	2.24370425652492	-0.878463319820228	0.379692334933677	0.999985450721062
1763	evg1570401	526.551684424586	1.75402611964315	2.20256837797444	0.796354899663192	0.425825784277092	0.999985450721062
1764	evg1253917	607.714537846493	-0.532623046435262	2.1254884610313	-0.250588538211508	0.802132244218219	0.999985450721062
1765	evg11012849	1264.88510567642	1.25584915379772	2.13993083003303	0.586864367844235	0.557294802400608	0.999985450721062
1766	evg1467297	2535.31343011058	-1.27514923824782	2.13159959927356	-0.598212365344029	0.549698241709357	0.999985450721062
1767	evg1702660	1774.18076923208	0.239710133281494	2.0932687240955	0.1145147445821	0.908829758800216	0.999985450721062
1768	evg161396	6602.10430140346	0.898001843234918	2.10423214674789	0.426759872774869	0.669554236423293	0.999985450721062
1769	evg178722	831.321088124612	0.65882997512625	2.11934650584064	0.310864680839401	0.75590349567117	0.999985450721062
1770	evg1991072	282.009818140303	-1.33504329714852	2.20877364626784	-0.604427393184602	0.545559528064321	0.999985450721062
1771	evg1602764	1469.91887185115	0.566480432903573	2.10362685690678	0.269287507451078	0.787708444844493	0.999985450721062
1772	evg1907401	768.214279313542	-0.18253749219989	2.11024973001675	-0.0865004220132947	0.931068620612473	0.999985450721062
1773	evg1232328	264.57718553961	-0.818244469911476	2.18564103951739	-0.374372760722022	0.708127005731426	0.999985450721062
1774	evg1602131	2937.27568470246	-0.00972173733239618	2.08620192630664	-0.0046600174267921	0.996281857499145	0.999985450721062
1775	evg1875035	1225.44410780168	0.32767402586894	2.10079332134133	0.155976326914312	0.87605168120405	0.999985450721062
1776	evg1181079	249.170935216433	0.141080319356437	2.17367566117415	0.064904034155781	0.948250408577224	0.999985450721062
1777	evg148685	453.819580741356	0.0985991840360868	2.13104870147352	0.0462679168091795	0.96309671058934	0.999985450721062
1778	evg1902578	402.507635370559	-1.18718831083016	2.17502774122124	-0.545826744335488	0.585185037542197	0.999985450721062
1779	evg1889722	2620.80376943669	-0.600718911117399	2.09750693225801	-0.286396627290625	0.774574357601321	0.999985450721062
1780	evg11111537	301.255875082057	-0.601287112283143	2.16685575564277	-0.277492911430451	0.781401648054203	0.999985450721062
1781	evg1932434	1001.66903780909	0.358332007751852	2.10577902279779	0.170166006913566	0.864879584342753	0.999985450721062
1782	evg1321705	2369.09102117466	1.15572969383939	2.12486486579012	0.54390738556903	0.586505206378419	0.999985450721062
1783	evg14243	521.752064818128	-4.40323467549311	2.46273422651268	-1.78794553959168	0.0737847947043982	0.999985450721062
1784	evg1624463	754.258912910287	-0.457315389354663	2.11580621853796	-0.216142378894544	0.82887676678384	0.999985450721062
1785	evg1890242	801.05858484366	-1.05588503663167	2.1385248425277	-0.493744573658369	0.621486581505209	0.999985450721062
1786	evg11206039	267.351228888077	-0.0987451638627268	2.16697457168924	-0.0455682153140132	0.963654403349228	0.999985450721062
1787	evg1213357	257.271931523929	1.88581301152765	2.25947798759255	0.834623316484246	0.403929829781235	0.999985450721062
1788	evg11078286	3732.57873130313	0.0831587361213946	2.08464696679836	0.0398910402796457	0.968179994240078	0.999985450721062
1789	evg178645	648.816708166561	1.84294430209561	2.20148295422077	0.837137666027459	0.402515190449563	0.999985450721062
1790	evg159203	10449.6836814401	0.86524990882171	2.10130790882971	0.411767311770886	0.680509982704017	0.999985450721062
1791	evg1882903	249.854247247776	0.0601946464290713	2.1729303402956	0.0277020598924872	0.977899780778716	0.999985450721062
1792	evg1685292	2048.50288211793	0.222457967059603	2.09121475983173	0.106377389511875	0.915282931829661	0.999985450721062
1793	evg1261854	285.628491020975	-0.334003586885464	2.16420284143576	-0.154330999151578	0.877348756321457	0.999985450721062
1794	evg1314966	513.526097214456	-0.0499417835094899	2.12474510577421	-0.0235048351794142	0.981247581636198	0.999985450721062
1795	evg1998431	427.46309651011	0.428701343224496	2.13927523638132	0.200395599375826	0.841171200877772	0.999985450721062
1796	evg1466313	255.476638393133	0.930424094277925	2.19464533797292	0.423951915227136	0.671600881547305	0.999985450721062
1797	evg168828	1103.03865096431	0.787909649483594	2.11731757062981	0.372126345340452	0.709798781897939	0.999985450721062
1798	evg11282127	2288.95572142666	0.523536415869207	2.09642860330576	0.249727758457248	0.802797890045538	0.999985450721062
1799	evg1315565	425.779260051948	-0.585041057380747	2.14368781169177	-0.272913366484572	0.784919811454773	0.999985450721062
1800	evg1913303	434.697689076253	0.0944113115376093	2.13331497787317	0.0442556830645485	0.964700596829725	0.999985450721062
1801	evg146547	704.710614836481	1.10527401573009	2.14566835915518	0.515118755894446	0.606470037014478	0.999985450721062
1802	evg11025460	649.811726202975	0.300862030751055	2.11761819792087	0.142075673058746	0.88702023331872	0.999985450721062
1803	evg1316030	2657.89333197361	2.2253049614895	2.20759694110646	1.00802140103264	0.313444188349139	0.999985450721062
1804	evg11206083	680.825449769606	0.553864840895331	2.12211407668667	0.260996732918383	0.794095026718377	0.999985450721062
1805	evg1302955	38605.2174365433	-0.0320727808951705	2.07860386708988	-0.0154299630646187	0.987689159200799	0.999985450721062
1806	evg1436232	724.14785550554	0.34342254453679	2.1146380636543	0.162402517215321	0.870988888703105	0.999985450721062
1807	evg1874769	4218.94887521149	-0.611028667808826	2.0943833912317	-0.291746329906428	0.770480583252481	0.999985450721062
1808	evg11273602	298.167372533316	-0.600281073238561	2.16761967133928	-0.276930995402746	0.781833092097875	0.999985450721062
1809	evg1823495	1020.34323939213	0.313937513176275	2.10448098150329	0.149175742587144	0.881414960414373	0.999985450721062
1810	evg183638	309.523611496664	0.0703298262525402	2.15503984169355	0.0326350468756397	0.973965621341902	0.999985450721062
1811	evg182096	347.065951585263	-0.19751143775839	2.1477523632928	-0.0919619231407003	0.926728292283586	0.999985450721062
1812	evg1659514	396.716724510728	0.376058308160261	2.14234119689828	0.175536141817524	0.860658374562752	0.999985450721062
1813	evg181768	471.911971556879	0.104170413381445	2.12908385125981	0.0489273418328759	0.960977199319318	0.999985450721062
1814	evg145203	1637.33777309623	-0.141541529708266	2.09329944189598	-0.0676164751565912	0.946090940136294	0.999985450721062
1815	evg1467226	305.627631639929	-0.413463364807042	2.16051861262795	-0.191372276262932	0.848233938974808	0.999985450721062
1816	evg1265300	1009.61956182822	0.08876689611733	2.10209791159504	0.0422277647619063	0.96631712921666	0.999985450721062
1817	evg1853097	563.227620771831	0.361096450250292	2.12439578256663	0.169976071885261	0.865028954667594	0.999985450721062
1818	evg188108	490.457475060707	-0.385170053573307	2.13099941571985	-0.180746203275329	0.85656679103649	0.999985450721062
1819	evg1313397	354.364893191014	-0.311286418250971	2.14796914126711	-0.144921271106968	0.884773031812836	0.999985450721062
1820	evg1809213	4216.62374688539	0.821276467564973	2.10269248328014	0.390583251757197	0.696105307358103	0.999985450721062
1821	evg1551894	1061.34204505686	0.677120541285933	2.11379025863558	0.320334781807068	0.748714559102675	0.999985450721062
1822	evg158587	929.358400980358	0.796497946725689	2.1217467658429	0.375397271506746	0.707365033802327	0.999985450721062
1823	evg1227	24171.9458017016	-0.768967524608753	2.09565681927098	-0.366933897543517	0.713668325799497	0.999985450721062
1824	evg1901941	3014.72039493971	0.925640732619233	2.109949745073	0.438702739143773	0.660876942073744	0.999985450721062
1825	evg168810	1485.98390680132	-0.377641791273156	2.09831097224741	-0.179974177454108	0.857172840569784	0.999985450721062
1826	evg1869871	12097.5182406195	0.209573524020942	2.08123105530286	0.100696904116898	0.919791069040184	0.999985450721062
1827	evg1829585	3494.96428438249	-0.0390098124122936	2.08492783648505	-0.0187103897456996	0.985072139887988	0.999985450721062
1828	evg1831111	7074.719328241	0.295360787523604	2.08391163733963	0.141733834694002	0.887290248496288	0.999985450721062
1829	evg11215783	5009.87279547236	-0.935695232630115	2.10723401472717	-0.444039544773228	0.657013993671875	0.999985450721062
1830	evg11024340	3544.56252706868	0.196175958037799	2.08591085608908	0.0940481025184432	0.925070945756952	0.999985450721062
1831	evg1858646	250.87921529479	-0.0601708909688295	2.17250377358492	-0.0276965645355541	0.977904163757422	0.999985450721062
1832	evg11170820	898.188782519113	0.188211240115423	2.10585034997463	0.08937541080148	0.928783564590023	0.999985450721062
1833	evg1440491	407.372410036151	-0.156162094001691	2.13733392337651	-0.0730639664180266	0.941755215622959	0.999985450721062
1834	evg11199523	5663.84857533469	-1.44001543422659	2.13770512589399	-0.673626786399911	0.500548618936056	0.999985450721062
1835	evg11214728	472.128572492218	0.388059203338757	2.13309862117913	0.181922766948415	0.855643337190332	0.999985450721062
1836	evg1745420	355.815777110937	-1.75718318144207	2.22295932182216	-0.790470236766054	0.429253197514379	0.999985450721062
1837	evg152020	1388.71602922568	-0.146019859731799	2.09596867545587	-0.06966700478004	0.944458704319908	0.999985450721062
1838	evg1908702	709.287237313513	4.01148557593062	2.41250237055054	1.66279031469519	0.0963544160411652	0.999985450721062
1839	evg145113	695.222110060831	-0.553367565001985	2.1212086726503	-0.260873704759368	0.794189903433836	0.999985450721062
1840	evg11917	3257.51657756895	-0.238040881211893	2.08702612297639	-0.114057451697065	0.909192250673148	0.999985450721062
1841	evg173600	1589.71694166301	-1.04572511889895	2.12330977335278	-0.492497671334934	0.622367567730912	0.999985450721062
1842	evg1101845	334.188167252454	2.51728203930178	2.29655425550598	1.09611259270997	0.273029504447582	0.999985450721062
1843	evg1547323	3090.15660275723	0.214809067762705	2.08713799383154	0.102920395487776	0.918026150400204	0.999985450721062
1844	evg1893501	520.722647752705	0.431564457657496	2.12943340284819	0.202666332311808	0.839395839962497	0.999985450721062
1845	evg1526040	1656.00922148408	-0.565098198790728	2.10167109648578	-0.268880416034475	0.788021707916368	0.999985450721062
1846	evg1304167	1595.21961655013	-2.36978157486085	2.22665510613429	-1.0642786879442	0.287202469617838	0.999985450721062
1847	evg1651872	570.578202813174	-0.24673720717216	2.12176115683219	-0.116288869921882	0.907423606281484	0.999985450721062
1848	evg1307859	3607.87653607333	-1.48177968841925	2.14309538539707	-0.691420315920614	0.489301440597394	0.999985450721062
1849	evg1834857	715.005623332285	1.07646616803453	2.143531646986	0.502192803893587	0.615531904373928	0.999985450721062
1850	evg1284391	992.792293811562	0.0228215800562297	2.10228137379089	0.0108556258647134	0.991338633840917	0.999985450721062
1851	evg189999	429.983386699028	0.737825232709317	2.14905120179547	0.34332603713345	0.731353195097046	0.999985450721062
1852	evg1830093	2156.00862136339	-0.427573789885033	2.09443156304772	-0.204147892644842	0.838237929396806	0.999985450721062
1853	evg176006	918.031944459295	-2.44957072488149	2.24487819440587	-1.09118202091575	0.275192797439427	0.999985450721062
1854	evg138008	1642.71280727613	0.569561784834527	2.10200270678219	0.270961489724449	0.7864206513308	0.999985450721062
1855	evg165937	19949.8913501031	-0.655869916949082	2.09148280259397	-0.313590872531027	0.753831792771031	0.999985450721062
1856	evg1950477	1614.94962599447	-1.87212928073488	2.18187935302057	-0.858035197108	0.390873028428773	0.999985450721062
1857	evg1842616	423.188308413492	0.288747666446865	2.13695899527454	0.135120826878463	0.892516343717988	0.999985450721062
1858	evg1272093	359.742596781953	0.300860608684419	2.1469744097004	0.140132368287707	0.888555406712565	0.999985450721062
1859	evg1925255	845.194864081674	0.249981821355799	2.10830839302319	0.118569855426767	0.905616148722061	0.999985450721062
1860	evg11236173	1375.43401944495	-0.124457780533365	2.0959688516381	-0.0593795945183512	0.95264976559204	0.999985450721062
1861	evg1893703	7399.4260253631	-0.333268548578455	2.08444161418245	-0.159883849137779	0.87297257136672	0.999985450721062
1862	evg178958	1248.43202931292	-0.224874304971076	2.09875203663226	-0.107146676237141	0.914672617992594	0.999985450721062
1863	evg157660	12562.310834888	2.06286028361189	2.18582739915064	0.943743446721122	0.345300766329708	0.999985450721062
1864	evg1310307	1368.7613268287	0.318860376038662	2.0985724713004	0.151941560465185	0.879233028311374	0.999985450721062
1865	evg11008583	353.538394869074	-0.182608627431522	2.14636043426839	-0.0850782676180697	0.932199167582016	0.999985450721062
1866	evg167666	5661.24525022885	-0.21335664306418	2.0835511694957	-0.102400481537403	0.918438801471108	0.999985450721062
1867	evg1326752	741.006853140161	0.716717147559115	2.12506691800623	0.337268036825659	0.735914852495294	0.999985450721062
1868	evg1621944	831.547644468764	0.507490887303283	2.11436280296825	0.240020722361764	0.810314191980908	0.999985450721062
1869	evg1978381	970.817437762845	-1.92390937846433	2.19582343124034	-0.87616761488768	0.380938919342869	0.999985450721062
1870	evg1626826	53851.7451648999	0.70842294133311	2.0927360030066	0.338515197480872	0.734974976460934	0.999985450721062
1871	evg1933196	433.104508669414	0.470222542408576	2.13961645313294	0.219769548752559	0.826050636415703	0.999985450721062
1872	evg1935742	543.001923808724	0.662457870868649	2.13468397534987	0.310330652461133	0.756309523687	0.999985450721062
1873	evg1609406	722.524725088102	-0.593124267961024	2.12119232674544	-0.279618335632516	0.779770338233701	0.999985450721062
1874	evg1321532	471.981743202736	-0.285871387681909	2.13101367179095	-0.134148077727562	0.893285482658265	0.999985450721062
1875	evg156830	287.673004508756	0.447944322099068	2.16639447805403	0.206769508802218	0.836189869986326	0.999985450721062
1876	evg177118	1637.36043710906	-0.0515761156763357	2.09280148883251	-0.0246445331540298	0.980338497753791	0.999985450721062
1877	evg1870301	2149.85525386657	0.240397381058629	2.09089960527669	0.11497318209442	0.908466378645165	0.999985450721062
1878	evg1226376	421.008784436565	0.716617358978387	2.14936677757756	0.333408595710244	0.738825875558683	0.999985450721062
1879	evg1307671	434.908867405343	1.10154785523015	2.16622842056698	0.508509557335526	0.611096038284562	0.999985450721062
1880	evg1984711	9296.77787614545	-0.596275308020789	2.09076100915559	-0.285195345335816	0.775494486235906	0.999985450721062
1881	evg1870368	422.943620859075	0.296011604982951	2.13711359359037	0.138510000530973	0.889837366516742	0.999985450721062
1882	evg132903	597.192083202854	0.201563015990046	2.11940450069754	0.0951036085483952	0.92423253186311	0.999985450721062
1883	evg1817447	10449.9660239237	2.02405689377259	2.18277910658529	0.927284344836431	0.353778920386354	0.999985450721062
1884	evg1906226	8492.40084076248	-0.0116826266806419	2.08080765015889	-0.00561446738229252	0.995520326693442	0.999985450721062
1885	evg11018522	1000.59420893385	0.0635233180597277	2.10219867850941	0.0302175615983022	0.975893542796568	0.999985450721062
1886	evg1444950	776.112273093398	0.266542602988432	2.11107623494088	0.126259108305436	0.89952682400338	0.999985450721062
1887	evg1735802	458.685245210629	0.265127153859364	2.13226118272142	0.124340843423778	0.901045409829816	0.999985450721062
1888	evg1648	15859.1128187516	0.689909008497712	2.09308876146811	0.329612877006614	0.74169249145399	0.999985450721062
1889	evg11012484	337.712541082918	0.0113554920527141	2.1485785531918	0.00528511840344168	0.995783105255273	0.999985450721062
1890	evg1973947	1176.98593283402	-0.298680956323966	2.10102503356947	-0.142159637106528	0.88695391284606	0.999985450721062
1891	evg1837963	407.851829736172	0.455265627002384	2.14259504116818	0.212483282307125	0.831730018803595	0.999985450721062
1892	evg11080957	316.642214587606	0.262041300075553	2.15520887476071	0.121585106271728	0.903227609442488	0.999985450721062
1893	evg1826465	853.589435183978	-0.421129071756517	2.1112321276095	-0.199470757501854	0.841894515833751	0.999985450721062
1894	evg1555092	405.790074841808	-1.22390525077962	2.17681350723005	-0.562246258907597	0.573948247952402	0.999985450721062
1895	evg144661	263.126301619687	0.932468942817885	2.19211916020914	0.425373291627506	0.670564572805085	0.999985450721062
1896	evg1689876	354.651265772209	-0.456404719058354	2.15100878459539	-0.212181708567129	0.831965276304502	0.999985450721062
1897	evg169866	1158.59268122592	-0.0689171607943628	2.09893410738251	-0.0328343612845981	0.973806676634791	0.999985450721062
1898	evg1303782	5114.10735937985	0.296255798298611	2.08524140333994	0.142072662581942	0.887022611211206	0.999985450721062
1899	evg1659181	859.561741930614	2.68103673524184	2.26980971736208	1.18117246337181	0.237534217999504	0.999985450721062
1900	evg1761	10343.835942524	0.175821415237141	2.08119328160959	0.0844810603564705	0.932673960649585	0.999985450721062
1901	evg137898	387.682306011223	0.163860611094607	2.14042100770672	0.0765553180914487	0.938977305581783	0.999985450721062
1902	evg1585818	561.495786876961	0.761493551752556	2.13702848012457	0.356332898150318	0.721591274910538	0.999985450721062
1903	evg11163153	424.854903465072	0.281560538991463	2.13662209925885	0.131778351955234	0.895159609843494	0.999985450721062
1904	evg125631	569.297701999246	0.827922984310846	2.13933973602254	0.386999301873447	0.698756724788195	0.999985450721062
1905	evg11303476	12725.4210400304	-1.81465434910167	2.16441711725856	-0.838403251680113	0.401804263829976	0.999985450721062
1906	evg1655109	3415.38448839029	-0.619185946235195	2.09600812310829	-0.29541199741009	0.767679169444807	0.999985450721062
1907	evg1308684	345.560674034546	0.0766466271331106	2.14718558945537	0.0356963215054698	0.971524503697839	0.999985450721062
1908	evg162765	20386.381579115	-0.662874213376428	2.09171693279952	-0.316904358798324	0.751316174532509	0.999985450721062
1909	evg187989	416.720397932248	0.355122237978171	2.13905166730049	0.166018541490557	0.868142358659174	0.999985450721062
1910	evg1424001	2058.77336320939	-0.325011130331697	2.0927486233166	-0.155303473484846	0.876582077395744	0.999985450721062
1911	evg11016236	351.191240981354	2.02050630881034	2.24714560717808	0.899143474439845	0.368576244007098	0.999985450721062
1912	evg1307330	1949.89468749132	0.700350723673254	2.10436572438969	0.332808463641162	0.739278869039331	0.999985450721062
1913	evg11173928	1186.24966087288	0.226686446174885	2.09982296768694	0.107955027477669	0.914031366518499	0.999985450721062
1914	evg1833524	5176.1781873631	-0.0771747980598094	2.08280522198145	-0.0370532958364634	0.970442510956267	0.999985450721062
1915	evg11015900	681.777003171879	0.27080508235295	2.11540134135423	0.128015935822177	0.898136361843122	0.999985450721062
1916	evg1409540	800.079834625989	-1.04039404074231	2.13770523312942	-0.486687324622049	0.626479929137937	0.999985450721062
1917	evg1553587	703.21618249826	0.388679642477276	2.11657036837906	0.18363653213899	0.85429860195218	0.999985450721062
1918	evg1825332	322.457652851789	2.18965935688592	2.26815804151463	0.965390998690595	0.334349008267764	0.999985450721062
1919	evg11157091	2416.51580094138	-0.747263767196789	2.10368708543233	-0.355216216504566	0.722427616880415	0.999985450721062
1920	evg11120052	1692.08724681337	1.65532746963278	2.16380966997699	0.76500604124317	0.444267947252391	0.999985450721062
1921	evg1976628	440.148807311933	0.98397296334566	2.15911983852302	0.455728739919671	0.648585052522874	0.999985450721062
1922	evg175207	668.333675890291	0.184650758257101	2.11496736010588	0.0873066704196591	0.930427752041247	0.999985450721062
1923	evg1631196	414.481057718278	0.614906780558566	2.14648247739121	0.286471838011886	0.774516760044351	0.999985450721062
1924	evg11001119	851.570422688388	2.73075171830716	2.27498408857244	1.20033882084016	0.230007778628684	0.999985450721062
1925	evg1840254	791.121667750585	2.32160988038218	2.23755496266636	1.03756552090039	0.299472376979733	0.999985450721062
1926	evg1829687	1266.77728348431	0.0731276877303543	2.09719119170949	0.0348693471627379	0.972183923163016	0.999985450721062
1927	evg1193086	312.087366319723	-1.91161055521847	2.24458884304083	-0.851652881170314	0.394406779933651	0.999985450721062
1928	evg1915893	1109.75400219518	1.43626665961744	2.15479543476977	0.666544320839857	0.505063244542226	0.999985450721062
1929	evg1910655	453.057431459024	0.42143942769509	2.13597832550464	0.197305104954903	0.843588784694879	0.999985450721062
1930	evg11183933	1880.64251941657	-0.385510459208777	2.09508806236802	-0.184006804359834	0.854008116961981	0.999985450721062
1931	evg1287080	502.081955394986	-0.315806488803152	2.12851859183863	-0.148369147450272	0.882051447325459	0.999985450721062
1932	evg11004834	319.634638478775	-0.717749268249119	2.16660945828213	-0.331277640049727	0.740434779316081	0.999985450721062
1933	evg1924557	609.303185450765	-0.862349475660359	2.1378923907675	-0.403364303734099	0.686680242797131	0.999985450721062
1934	evg171957	253.363243063177	-0.485654084275428	2.17792580886938	-0.222989269100743	0.82354385826673	0.999985450721062
1935	evg11219124	1554.96321691842	0.0316025844589253	2.09353875479546	0.0150952946949448	0.987956154824867	0.999985450721062
1936	evg178479	506.211777593643	1.14852919293194	2.16136593870549	0.531390438039304	0.595148246255516	0.999985450721062
1937	evg1587184	7398.01204231492	-0.961330773336852	2.10700551749976	-0.456254511605456	0.648206970366119	0.999985450721062
1938	evg1834615	1884.01650474283	-0.245271346111084	2.09252702587511	-0.117212988448027	0.906691274575927	0.999985450721062
1939	evg1269965	729.889879124982	0.848904070261232	2.1311179975356	0.398337431922067	0.690381471842862	0.999985450721062
1940	evg1283909	270.543012308002	-3.23968197789412	2.38247607271374	-1.3597962283852	0.17389441627175	0.999985450721062
1941	evg1658907	4462.10929408507	-1.91137700257319	2.17597357403701	-0.878400834173308	0.379726231850852	0.999985450721062
1942	evg11228512	465.126932464315	4.14728970808483	2.44545700115266	1.69591602147575	0.0899017850537424	0.999985450721062
1943	evg172486	2616.08323843369	0.347604670504482	2.0907181082725	0.166260898171345	0.867951636449394	0.999985450721062
1944	evg11304174	48582.0609039465	-1.97085613275773	2.17632778425486	-0.905587911442543	0.365154009567996	0.999985450721062
1945	evg11230258	857.082163180636	0.417494896209109	2.11113256782008	0.19775873034833	0.843233836821658	0.999985450721062
1946	evg11255728	342.79480648753	0.632327521398234	2.15893546792074	0.292888569757587	0.769607325948883	0.999985450721062
1947	evg1587291	971.658508080323	-0.320752868581779	2.10571607570596	-0.152324842025174	0.878930732438708	0.999985450721062
1948	evg161640	2360.27311982634	0.451299930200391	2.09409973181803	0.215510237331718	0.829369531344171	0.999985450721062
1949	evg1901298	255.686843134384	-3.71857877252464	2.43707536410784	-1.52583659384942	0.127050564741319	0.999985450721062
1950	evg1308961	1370.48328909892	1.67135776403023	2.16836878566983	0.77079036327943	0.440831200160516	0.999985450721062
1951	evg1881979	1396.28329598651	0.870226810522597	2.11649012106714	0.411165070821982	0.680951498604505	0.999985450721062
1952	evg11006442	503.945240564276	0.989101383968223	2.15261574639473	0.459488130022649	0.645883674073582	0.999985450721062
1953	evg140627	792.132063802061	0.156473415041201	2.10910098217855	0.074189626937433	0.940859499609959	0.999985450721062
1954	evg1890004	4360.70052956785	1.43609126280837	2.13874267632518	0.671465192472746	0.501924226317549	0.999985450721062
1955	evg1315427	590.266527230738	0.614882998122213	2.12948422624809	0.288747383306786	0.772774699699218	0.999985450721062
1956	evg1328397	974.082719611668	-0.505281521512724	2.10997767645186	-0.2394724489988	0.810739257543936	0.999985450721062
1957	evg11001288	285.840559153748	0.030007757141499	2.16115094539357	0.0138850815605729	0.988921663774018	0.999985450721062
1958	evg178711	292.193369963473	-0.439748865833164	2.16463119594197	-0.203151865619215	0.839016333936142	0.999985450721062
1959	evg11006266	276.537899283312	0.334282859432518	2.1671216699222	0.154252003508654	0.877411039937821	0.999985450721062
1960	evg1658722	728.330207943471	0.476810176190481	2.11757734233069	0.225167773879599	0.821848758450278	0.999985450721062
1961	evg1304605	5217.03711459948	-1.22054621311457	2.12328469946311	-0.57483869846714	0.565400391879147	0.999985450721062
1962	evg1820617	23356.4301018785	-0.500704908813249	2.08621702896104	-0.240006145986933	0.810325492034619	0.999985450721062
1963	evg163534	517.976691023317	-0.188232336160413	2.12526418521309	-0.0885689117946248	0.929424515752134	0.999985450721062
1964	evg1306632	4550.0708687914	-2.07104115154577	2.18979631316561	-0.945768854890356	0.344266494345777	0.999985450721062
1965	evg1628235	272.069174264186	0.169445328757108	2.16610467254346	0.0782258267132323	0.937648418215477	0.999985450721062
1966	evg1813972	22407.7322665319	0.183529449702569	2.08000961133687	0.0882349046380657	0.929689975604386	0.999985450721062
1967	evg1580634	258.875067339582	0.0450224883526987	2.16965029553447	0.020751034600075	0.983444258045857	0.999985450721062
1968	evg11134462	2536.92855229488	0.175616108965803	2.08840091700814	0.0840911855264803	0.93298393275307	0.999985450721062
1969	evg1400302	720.99500391719	0.208669098340565	2.11263343687351	0.0987720324304698	0.921319274769899	0.999985450721062
1970	evg1815277	541.391501995303	0.155622229657384	2.12302948334018	0.0733019634812335	0.941565829273433	0.999985450721062
1971	evg1606978	428.10205410363	4.75478500065488	2.5151403743212	1.8904650607973	0.0586957891646317	0.999985450721062
1972	evg1828150	6415.66539685584	-0.47933784660076	2.08834974472502	-0.2295294874872	0.8184574046082	0.999985450721062
1973	evg1274789	278.121124281336	0.676724834921126	2.17635983724433	0.310943449396669	0.755843612718025	0.999985450721062
1974	evg189458	860.291188007144	0.210516747444777	2.1072840880925	0.0998995572710534	0.920424067840546	0.999985450721062
1975	evg1721039	331.724940105377	-0.107067855399798	2.15011570135348	-0.0497963227431901	0.960284697075427	0.999985450721062
1976	evg1236519	307.284271282694	0.411503707455252	2.16033568957422	0.19048137261314	0.848931938465999	0.999985450721062
1977	evg1417569	321.660130952609	0.608287170791572	2.16258631908386	0.281277637532296	0.778497460872294	0.999985450721062
1978	evg11003828	238.086580622899	0.0440858317950296	2.17744728921013	0.0202465667084055	0.983846680625741	0.999985450721062
1979	evg1225	31368.6670835674	-0.672992934663589	2.09168317707283	-0.321747070512561	0.747644315253969	0.999985450721062
1980	evg143891	459.484546717173	-0.219563951392354	2.13143437984528	-0.103012297009252	0.917953211274574	0.999985450721062
1981	evg142097	873.677452246892	0.981666849389984	2.13230871999505	0.46037744918675	0.645245318328758	0.999985450721062
1982	evg1612744	16102.7768177709	-1.10840395056625	2.11337760119869	-0.524470378571993	0.599951417200264	0.999985450721062
1983	evg1382534	611.069502158801	0.220505855770698	2.11873140436088	0.104074473676485	0.917110247887109	0.999985450721062
1984	evg11267969	2174.29867588446	0.468100420281436	2.09541706319452	0.223392482815714	0.823230054360351	0.999985450721062
1985	evg1945	23214.4934722805	0.550466975031572	2.0877173375205	0.263669302897747	0.792034751422515	0.999985450721062
1986	evg1878101	9088.43506017317	0.694231207585878	2.09439480913892	0.331471031419955	0.740288718931177	0.999985450721062
1987	evg1701715	331.738538513075	0.159246623262939	2.15058871616181	0.0740479209558716	0.940972254484301	0.999985450721062
1988	evg1678597	419.85333870297	2.09495458624149	2.2429370386223	0.934022912889383	0.350292073862608	0.999985450721062
1989	evg1834366	238.755404442862	0.929873818717747	2.20093382057628	0.422490585598015	0.672666970947229	0.999985450721062
1990	evg1468830	609.533384793802	-0.478592553480951	2.12384194042884	-0.22534283007158	0.821712582787546	0.999985450721062
1991	evg120216	298.513561351553	-0.532106281112612	2.1654167418666	-0.245729272719086	0.805891810484949	0.999985450721062
1992	evg1326360	1283.51478525333	-0.585582836099439	2.10653148900666	-0.27798437343824	0.781024354365455	0.999985450721062
1993	evg1889285	852.96051678343	0.0190507628121832	2.10623397959783	0.00904494134873886	0.992783279345754	0.999985450721062
1994	evg11119719	571.988375294158	1.38968679955886	2.17157737549144	0.63994348773521	0.522209340059598	0.999985450721062
1995	evg178353	2645.22639083326	-0.090333770009185	2.08734229416027	-0.0432769317528374	0.965480779784964	0.999985450721062
1996	evg182806	560.53881086844	1.78393639212792	2.20230389756006	0.810031891649627	0.417921846643595	0.999985450721062
1997	evg1277921	779.436397591425	0.182865929525909	2.10985395994663	0.0866723161874835	0.930931982069382	0.999985450721062
1998	evg1625205	2830.63804502156	-0.121458077976364	2.08693398473612	-0.0581992908566877	0.953589885581021	0.999985450721062
1999	evg1309610	2954.25948606494	-1.77756941532526	2.16746160986907	-0.820115755329404	0.412150121348351	0.999985450721062
[truncated: 55,624 more rows]
