# Supplementary material for: Comparison of transcriptomes from two chemosensory organs in four decapod crustaceans reveals hundreds of candidate chemoreceptor proteins
Source: PLoS One. 2020 Mar 12;15(3):e0230266. doi: 10.1371/journal.pone.0230266 (PMC7067487; doi:10.1371/journal.pone.0230266)
Supplement: S12 Table — (XLSX) [file pone.0230266.s013.xlsx]

## Sheet: Parg
Panulirus argus sequence ID names
IR sequence IDs			TRP sequence IDs			GRL sequence IDs
EVG_ID	NEW_IR_ID		EVG_ID	New_TRP_ID		EVG_ID	New_GRL_ID
evg11268664	Parg11268664		evg11606466	PargTRPML		evg1904265	PargGR1
evg11268665	Parg11268665		evg1578842	PargPkd2
evg1739382	Parg73816		evg1284262	PargTRPA5-1
evg11296807	Parg83058		evg1394090	PargTRPA5-2
evg1820053	Parg86731		evg11047818	PargPain1
evg1611062	PargIR1000		evg1328458	PargPain2
evg1611055	PargIR1000b		evg1234957	PargTRPApw
evg183474	PargIR1001		evg167221	PargTRPA1
evg169677	PargIR1002		evg173062	PargTRPA1-like2
evg11084678	PargIR1002b		evg1450070	PargTRPA1-like1
evg11434338	PargIR1003		evg1515985	PargNompC
evg11429439	PargIR1003b		evg11264025	PargIav
evg11450964	PargIR1004		evg11322106	PargNan
evg175121	PargIR1005		evg1539874	PargTRPgamma
evg11090443	PargIR1006		evg1731761	PargTRPC
evg11046966	PargIR1006b		evg165214	PargTRPMc
evg11068761	PargIR1007		evg175616	PargTRPM
evg11029793	PargIR1008
evg11591597	PargIR1009
evg1677326	PargIR1010
evg1599625	PargIR1011
evg1599622	PargIR1012
evg171426	PargIR1013
evg1219545	PargIR1014
evg172272	PargIR1015
evg1850149	PargIR1015b
evg1850152	PargIR1015c
evg1295047	PargIR1016
evg11087890	PargIR1017
evg11393825	PargIR1018
evg178806	PargIR1019
evg1516189	PargIR1020
evg11604778	PargIR1021
evg1789353	PargIR1022
evg1265074	PargIR1023
evg1317795	PargIR1024
evg167080	PargIR1024b
evg11067728	PargIR1025
evg11103179	PargIR1025b
evg1789319	PargIR1026
evg184387	PargIR1027
evg1520502	PargIR1028
evg1520503	PargIR1028b
evg1518762	PargIR1029
evg1549365	PargIR1030
evg11484588	PargIR1031
evg1520876	PargIR1032
evg1625355	PargIR1033
evg1514445	PargIR1034
evg11525505	PargIR1035
evg1686143	PargIR1036
evg11264030	PargIR1037
evg1527145	PargIR1038
evg11039193	PargIR1039
evg11398017	PargIR1040
evg11342576	PargIR1041
evg1228228	PargIR1042
evg1200226	PargIR1043
evg184880	PargIR1044
evg1243374	PargIR1045
evg11582290	PargIR1046
evg181529	PargIR1047
evg1520156	PargIR1048
evg11434093	PargIR1049
evg11546683	PargIR1051
evg11465954	PargIR1052
evg11384285	PargIR1053
evg11597054	PargIR1054
evg1759670	PargIR1055
evg1689524	PargIR1056
evg1532097	PargIR1057
evg174152	PargIR1058
evg182064	PargIR1058b
evg1282135	PargIR1059
evg171512	PargIR1059b
evg11097849	PargIR1060
evg11465941	PargIR1060b
evg1532094	PargIR1061
evg1532107	PargIR1062
evg1559604	PargIR1064
evg1520594	PargIR1065
evg1803275	PargIR1066
evg1742393	PargIR1067
evg11222670	PargIR1068
evg1218792	PargIR1069
evg1213104	PargIR1070
evg11053980	PargIR1070b
evg11530238	PargIR1071
evg11530239	PargIR1071b
evg1225168	PargIR1072
evg1560748	PargIR1072b
evg11550644	PargIR1073
evg11098270	PargIR1074
evg1785116	PargIR1075
evg174873	PargIR1076
evg11470280	PargIR1077
evg1785115	PargIR1077b
evg1785127	PargIR1077c
evg11478136	PargIR1078
evg1262870	PargIR1079
evg1726003	PargIR1080
evg1202349	PargIR1080b
evg11420640	PargIR1081
evg1520900	PargIR1081b
evg180923	PargIR1082
evg1253585	PargIR1083
evg170551	PargIR1083b
evg1215378	PargIR1084
evg1534051	PargIR1084b
evg179562	PargIR1085
evg1598959	PargIR1086
evg11554938	PargIR1087
evg1519908	PargIR1088
evg11062385	PargIR1089
evg11071735	PargIR1089b
evg11609021	PargIR1089c
evg1512183	PargIR1090
evg1827088	PargIR1091
evg11596388	PargIR1092
evg11484940	PargIR1093
evg11274875	PargIR1094
evg11616131	PargIR1095
evg11264778	PargIR1096
evg11327855	PargIR1097
evg1120083	PargIR1098
evg173705	PargIR1098b
evg11089092	PargIR1099
evg1258382	PargIR1100
evg1228996	PargIR1101
evg1658829	PargIR1102
evg11092251	PargIR1103
evg11095819	PargIR1104
evg11094093	PargIR1105
evg11102471	PargIR1106
evg11559748	PargIR1107
evg1842388	PargIR1108
evg11609030	PargIR1109
evg1251739	PargIR1110
evg177921	PargIR1111
evg1233850	PargIR1112
evg1269210	PargIR1113
evg173113	PargIR1114
evg1841835	PargIR1115
evg1170764	PargIR1116
evg1841836	PargIR1117
evg1841838	PargIR1118
evg184556	PargIR1119
evg168756	PargIR1120
evg1403947	PargIR1121
evg1402103	PargIR1122
evg11110612	PargIR1123
evg1761590	PargIR1124
evg1842393	PargIR1125
evg11453699	PargIR1126
evg11453701	PargIR1127
evg11453711	PargIR1128
evg176338	PargIR1128b
evg1213957	PargIR1129
evg1560764	PargIR1130
evg174738	PargIR1131
evg1263721	PargIR1132
evg1262005	PargIR1133
evg164391	PargIR1134
evg1838393	PargIR1135
evg11559749	PargIR1136
evg183133	PargIR1137
evg1721852	PargIR1138
evg1514108	PargIR1139
evg178203	PargIR1140
evg11047596	PargIR1141
evg1210803	PargIR1142
evg165698utrorf	PargIR1143
evg181196	PargIR1144
evg11087188	PargIR1145
evg1225972	PargIR1146
evg1281823	PargIR1147
evg176188	PargIR1148
evg1260596	PargIR1149
evg11081265	PargIR1150
evg173687	PargIR1150b
evg1850161	PargIR1151
evg1232868	PargIR1152
evg1850148	PargIR1153
evg11591587	PargIR1154
evg183731	PargIR1155
evg11048214	PargIR1156
evg1222065	PargIR1157
evg11079890	PargIR1158
evg11079891	PargIR1159
evg11111643	PargIR1160
evg167275	PargIR1161
evg11103533	PargIR1162
evg1261766	PargIR1163
evg1272786	PargIR1164
evg1203081	PargIR1165
evg1522723	PargIR1166
evg11096670	PargIR1167
evg1285138	PargIR1168
evg163533	PargIR1169
evg181883	PargIR1170
evg1229600	PargIR1171
evg11591603	PargIR1172
evg1215057	PargIR1173
evg1631824	PargIR1174
evg11081949	PargIR1175
evg11081956	PargIR1176
evg1209273	PargIR1177
evg1282747	PargIR1178
evg1232748	PargIR1179
evg1210362	PargIR1180
evg1208609	PargIR1181
evg11085462	PargIR1182
evg11315310	PargIR1183
evg1268742	PargIR1184
evg170458	PargIR1185
evg1792690	PargIR1186
evg1792693	PargIR1187
evg11091523	PargIR1188
evg11460653	PargIR1189
evg11460675	PargIR1190
evg1582909	PargIR1191
evg11045978	PargIR1192
evg11414600	PargIR1193
evg1210377	PargIR1194
evg1234049	PargIR1195
evg1210084	PargIR1196
evg1221620	PargIR1197
evg182990	PargIR1198
evg11087208	PargIR1199
evg1265689	PargIR1200
evg1242535	PargIR1201
evg1243211	PargIR1202
evg1174726	PargIR1203
evg1276259	PargIR1204
evg1294909	PargIR1205
evg173435	PargIR1206
evg176892	PargIR1207
evg1256143	PargIR1208
evg11108102	PargIR1209
evg1269403	PargIR1210
evg1194323	PargIR1211
evg181330	PargIR1212
evg11573750	PargIR21a
evg11141871	PargIR25a
evg11422148	PargIR40a-1
evg177228	PargIR40a-10
evg172764	PargIR40a-11
evg1280656	PargIR40a-12
evg11399007	PargIR40a-13
evg11093356	PargIR40a-14
evg1521303	PargIR40a-2
evg1610082	PargIR40a-3
evg182207	PargIR40a-4
evg1551141	PargIR40a-5
evg11413719	PargIR40a-6
evg11463668	PargIR40a-7
evg162731	PargIR40a-8
evg182216	PargIR40a-9
evg1564513	PargIR68a
evg11093911	PargIR7
evg1572794	PargIR76b
evg11098460	PargIR93a
evg11535700	PargNMDAr1
evg12282	PargNMDAr2a
evg11604559	PargNMDAr2b
evg11270729	PargNMDAr2d
evg1891259	PargNMDAr3
evg11045934	PargIR8a

## Sheet: Hame
Homarus americanus sequence ID names
IR sequence IDs			TRP sequence IDs			GRL sequence IDs
EVG_ID	NEW_ID		EVG_ID	New_TRP_ID		EVG_ID	New_GRL_ID
evg11514979	Hame11268664		evg11524135	HameTRPML		evg11464383	HameGR1
evg1130823	Hame11268665		evg11722724	HamePkd2		evg1968273	HameGR2
evg12031145	Hame12031145		evg163099	HameTRPA5-1		evg11170776	HameGR3
evg12034407	Hame83058		evg1602876	HameTRPA5		evg11609328	HameGR4
evg1142210	Hame86731		evg11277693	HameTRPA5-2
evg1114054	HameIR1000a		evg11498999	HamePain1
evg1462305	HameIR1000b		evg11391935	HamePain2
evg11445531	HameIR1001		evg1447760	HameTRPApw
evg1132610	HameIR1008		evg11798817	HameTRPApw1
evg11398325	HameIR1010a		evg1437943	HameTRPA1
evg1310088	HameIR1010b		evg1115635	HameTRPA1-like2
evg11997958	HameIR1018		evg188972	HameTRPA1-like1
evg11664298	HameIR1020		evg11167056	HameNompC
evg1917525	HameIR1021		evg1715279	HameIav
evg11948653	HameIR1021a		evg11672838	HameNan2
evg11602232	HameIR1025		evg11400866	HameTRPgamma
evg1145280	HameIR1027		evg11961347	HameTRPC
evg11723096	HameIR1028b		evg1131817	HameTRPMc
evg1423465	HameIR1029		evg11852279	HameTRPM
evg11387082	HameIR1030
evg11032713	HameIR1031a
evg1114477	HameIR1031b
evg11032698	HameIR1031c
evg11032705	HameIR1031d
evg1125288	HameIR1032
evg12042120	HameIR1033
evg11199046	HameIR1034
evg11971069	HameIR1034b
evg11761595	HameIR1035
evg11423503	HameIR1037
evg1344175	HameIR1038
evg1843863	HameIR1039
evg1815622	HameIR1041
evg1317290	HameIR1044
evg1294088	HameIR1045
evg11960191	HameIR1046
evg1729820	HameIR1046b
evg11703042	HameIR1047
evg11436161	HameIR1049a
evg1946037	HameIR1049b
evg11285602	HameIR1051
evg1139078	HameIR1052
evg11070171	HameIR1053
evg1576247	HameIR1054
evg1505710	HameIR1056
evg11973479	HameIR1057
evg1989971	HameIR1057b
evg12020403	HameIR1064
evg1139809	HameIR1065
evg1961593	HameIR1066
evg1869847	HameIR1067
evg1712206	HameIR1068
evg1131449	HameIR1070
evg11356740	HameIR1080
evg174325	HameIR1082
evg11294223	HameIR1085
evg11451197	HameIR1087
evg11431129	HameIR1089a
evg1414051	HameIR1089b
evg1724714	HameIR1091
evg11975697	HameIR1092
evg1272334	HameIR1094
evg1716353	HameIR1095
evg1738639	HameIR1096
evg1127677	HameIR1096b
evg1155095	HameIR1097
evg1892774	HameIR1097b
evg11271474	HameIR1098
evg1148056	HameIR1137
evg1598847	HameIR1140a
evg1443530	HameIR1140b
evg11396971	HameIR1140c
evg1297390	HameIR1145
evg1368738	HameIR1154
evg11445534	HameIR1155a
evg11445536	HameIR1155b
evg12001087	HameIR1155c
evg1315942	HameIR1184a
evg1143608	HameIR1184b
evg1136565	HameIR1191
evg11279689	HameIR2000
evg11442908	HameIR2001
evg11990823	HameIR2002
evg1627762	HameIR2003
evg11640409	HameIR2004
evg11587573	HameIR2005
evg1134249	HameIR2006
evg1581680	HameIR2007
evg1959657	HameIR2008
evg1356227	HameIR2009
evg11380518	HameIR2010
evg11391139	HameIR2011
evg1384553	HameIR2012
evg1441885	HameIR2013
evg127733	HameIR2014
evg11283712	HameIR2015
evg196718	HameIR2015b
evg11391310	HameIR2016
evg1451552	HameIR2017
evg1115428	HameIR2018
evg1453624	HameIR2019
evg1444618	HameIR2020
evg1454305	HameIR2021
evg1119165	HameIR2022
evg11300000	HameIR2023
evg1365417	HameIR2024
evg1718995	HameIR2025
evg1282036	HameIR2026
evg1721848	HameIR2027
evg1571564	HameIR2028
evg1766222	HameIR2029
evg11667624	HameIR2030
evg18774	HameIR2031
evg11017095	HameIR2032
evg1133056	HameIR2033
evg1449940	HameIR2034
evg1665257	HameIR2035
evg11417998	HameIR2036
evg11890835	HameIR2036b
evg17346	HameIR2037
evg11011672	HameIR2038
evg1328930	HameIR2038b
evg11287226	HameIR2038c
evg11286654	HameIR2039
evg11424905	HameIR2040
evg1106273	HameIR2041
evg1407175	HameIR2042
evg1640927	HameIR2042b
evg11941529	HameIR2043
evg11248674	HameIR2044
evg1107186	HameIR2045
evg11417474	HameIR2046a
evg11417477	HameIR2046b
evg11417479	HameIR2046c
evg1289124	HameIR2047
evg11385163	HameIR2048
evg11385172	HameIR2049
evg11587780	HameIR2050
evg1379263	HameIR2051
evg1454945	HameIR2052
evg11544606	HameIR2053
evg1366179	HameIR2054
evg1594714	HameIR2055
evg11445528	HameIR2056
evg1956568	HameIR2056b
evg171999	HameIR2057
evg11245941	HameIR2058
evg1453416	HameIR2059
evg1451382	HameIR2060
evg13335	HameIR2061
evg11351049	HameIR2062
evg11507807	HameIR2063
evg1111796	HameIR2064
evg11249115	HameIR2065
evg11459348	HameIR2066
evg11697518	HameIR2067
evg1277289	HameIR2068
evg165578	HameIR2069
evg11284216	HameIR2070
evg1518783	HameIR2071
evg1913798	HameIR2072
evg1711921	HameIR2073
evg1749186	HameIR2074
evg1319087	HameIR2075
evg1122222	HameIR2076
evg11787950	HameIR2077
evg1164775	HameIR2078
evg1932571	HameIR2079
evg11948632	HameIR2080
evg1932575	HameIR2081
evg1142978	HameIR2082
evg11450974	HameIR2083
evg1832725	HameIR2084
evg1240555	HameIR2085
evg12001823	HameIR2086
evg11433202	HameIR2087
evg1981407	HameIR2088
evg11825415	HameIR21a
evg11119524	HameIR25a
evg11789770	HameIR40a-1
evg11823054	HameIR40a-2
evg1878980	HameIR40a-3
evg1546221	HameIR40a-a
evg1267926	HameIR40a-b
evg11061962	HameIR40a-c
evg11356156	HameIR40a-e
evg11304108	HameIR68a
evg11751606	HameIR76b
evg11456044	HameIR8a
evg1102315	HameIR93a
evg11375026	HameNMDAr1
evg11425601	HameNMDAr1b
evg1130952	HameNMDAr2a
evg1811738	HameNMDAr2c
evg1748844	HameNMDAr2d
evg1703709	HameNMDAr3

## Sheet: Pcla
Procambarus clarkii sequence ID names
IR sequence IDs			TRP sequence IDs			GRL sequence IDs
EVG_ID	NEW_ID		EVG_ID	New_TRP_ID		EVG_ID	New_GRL_ID
evg11226945	Pcla11268664		evg11237310	PclaTRPML2		evg11778231	PclaGR1
evg11877180	Pcla11268665		evg171849	PclaTRPML1		evg11444398	PclaGR2
evg11774099	Pcla11774099		evg11158034	PclaPkd2
evg1898475	Pcla83058		evg11321145	PclaTRPA5-1
evg11570084	Pcla86731		evg1749782	PclaTRPA5-2
evg165273	PclaIR1001		evg11004962	PclaPain1
evg11148447	PclaIR1018		evg11260540	PclaPain2
evg11959579	PclaIR1019		evg11118363	PclaTRPApw
evg1384349	PclaIR1020		evg11781006	PclaTRPA-like
evg1459394	PclaIR1021		evg11251760	PclaTRPA1
evg11324115	PclaIR1028		evg1923526	PclaTRPA1-like2
evg11783785	PclaIR1029		evg11240995	PclaTRPA1-like1
evg198351	PclaIR1032		evg1554562	PclaNompC1
evg1748925	PclaIR1033		evg1592729	PclaNompC
evg11516941	PclaIR1036		evg11299325	PclaIav
evg1606003	PclaIR1037		evg11697014	PclaNan
evg1280645	PclaIR1038		evg1637789	PclaNan2
evg11313883	PclaIR1039		evg1876279	PclaTRPgamma
evg1821568	PclaIR1044		evg11227996	PclaTRPC
evg1690853	PclaIR1046b		evg11323207	PclaTRPMc
evg1237670	PclaIR1053		evg185101	PclaTRPM
evg1621536	PclaIR1057b
evg1934847	PclaIR1060b
evg1590173	PclaIR1064
evg1222951	PclaIR1065
evg194176	PclaIR1069
evg179820	PclaIR1087
evg1167521	PclaIR1089
evg1601792	PclaIR1090
evg1600198	PclaIR1093
evg1619010	PclaIR1094
evg11522302	PclaIR1096
evg1604119	PclaIR1097b
evg11321734	PclaIR1145a
evg1207029	PclaIR1145b
evg1234509	PclaIR1145c
evg11394495	PclaIR1155
evg11622633	PclaIR1191
evg1668384	PclaIR2001
evg11834191	PclaIR2004
evg11834194	PclaIR2004b
evg1817099	PclaIR2006
evg1290366	PclaIR2014
evg11324833	PclaIR2026
evg1477411	PclaIR2027
evg1633419	PclaIR2028
evg11502008	PclaIR2032
evg1257388	PclaIR2036a
evg1475151	PclaIR2036b
evg186155	PclaIR2036c
evg11859256	PclaIR2038a
evg1867710	PclaIR2038b
evg1462638	PclaIR2040
evg11678601	PclaIR2043
evg11890101	PclaIR2043b
evg1100006	PclaIR2044
evg1218047	PclaIR2055
evg11394497	PclaIR2056
evg1732105	PclaIR2057
evg11299967	PclaIR2060
evg11312654	PclaIR2070
evg1821567	PclaIR2071
evg1182576	PclaIR2075
evg1598916	PclaIR2076
evg11622628	PclaIR2078a
evg1983758	PclaIR2078b
evg1983760	PclaIR2080a
evg1983762	PclaIR2080b
evg1983765	PclaIR2080c
evg11263713	PclaIR2086
evg11507602	PclaIR21a
evg11170659	PclaIR25a
evg1374610	PclaIR3000
evg189579	PclaIR3001
evg11700759	PclaIR3002
evg11287288	PclaIR3003
evg11287289	PclaIR3003b
evg1272702	PclaIR3004
evg195821	PclaIR3005
evg1776467	PclaIR3006
evg1776483	PclaIR3007
evg11253631	PclaIR3008
evg11303245	PclaIR3009
evg1298392	PclaIR3010
evg1252290	PclaIR3011
evg1518570	PclaIR3012
evg1324370	PclaIR3013
evg1384792	PclaIR3014
evg1805103	PclaIR3015
evg1251419	PclaIR3016
evg179602	PclaIR3017
evg11282353	PclaIR3018
evg11517832	PclaIR3019
evg1586492	PclaIR40a-3
evg11797850	PclaIR40a-3b
evg1961238	PclaIR40a-b
evg1704222	PclaIR40a-c
evg1561170	PclaIR40a-e
evg1729445	PclaIR76b
evg11512556	PclaIR8a
evg11407343	PclaIR93a
evg11582164	PclaNMDAr1
evg1844120	PclaNMDAr2a
evg1854982	PclaNMDAr2c
evg11720236	PclaNMDAr2d

## Sheet: Csap
Callinectes sapidus sequence ID names
IR sequence IDs			TRP sequence IDs			GRL sequence IDs
EVG_ID	NEW_ID		EVG_ID	New_TRP_ID		EVG_ID	New_GRL_ID
evg11270669	Csap11268664		evg1529864	CsapTRPML			CsapGR1
evg1532705	Csap11268665		evg1414987	CsapPkd2
evg1241144	Csap73816		evg11071768	CsapTRPA5-1
evg1699255	CsapIR1001a		evg1583775	CsapTRPA5
evg1923602	CsapIR1001b		evg1931409	CsapTRPA5-2
evg191732	CsapIR1018		evg1301010	CsapPain1
evg1210522	CsapIR1019		evg170861	CsapPain2
evg1212885	CsapIR1020		evg1948336	CsapTRPApw
evg1209982	CsapIR1021a		evg11150858	CsapTRPA1-like
evg1656627	CsapIR1027		evg180932	CsapTRPA1
evg191984	CsapIR1029		evg1897696	CsapTRPA1-like2
evg1551743	CsapIR1030a		evg1981719	CsapTRPA1-like1
evg1158984	CsapIR1030b		evg1763764	CsapNompC
evg1499861	CsapIR1031		evg11252094	CsapIav
evg1313009	CsapIR1033		evg11035535	CsapNan
evg185805	CsapIR1035		evg1796860	CsapNan2
evg1201569	CsapIR1037		evg11291943	CsapTRPC
evg1172725	CsapIR1038		evg1910769	CsapTRPM
evg1563560	CsapIR1039
evg1932613	CsapIR1041
evg11053424	CsapIR1044
evg1849968	CsapIR1045
evg1669983	CsapIR1046
evg1233632	CsapIR1047
evg11076866	CsapIR1049
evg1923415	CsapIR1052
evg1411427	CsapIR1053-1
evg156438	CsapIR1053-2
evg1408860	CsapIR1053-3
evg1546085	CsapIR1053-4
evg1197848	CsapIR1053-5
evg1224987	CsapIR1054
evg1835200	CsapIR1057b
evg1943332	CsapIR1057c
evg1856022	CsapIR1064
evg1208587	CsapIR1065
evg1171100	CsapIR1066
evg1512159	CsapIR1067
evg11154011	CsapIR1069
evg1633364	CsapIR1085
evg1933373	CsapIR1090
evg11366085	CsapIR1091
evg11092368	CsapIR1092
evg11245576	CsapIR1093
evg1421470	CsapIR1095
evg1502512	CsapIR1097
evg11081270	CsapIR1098
evg11084585	CsapIR1137
evg1414756	CsapIR1146a
evg1671062	CsapIR1146b
evg1553652	CsapIR1155
evg1100548	CsapIR2000
evg1185622	CsapIR2001
evg1212786	CsapIR2004
evg187590	CsapIR2005
evg1934824	CsapIR2006
evg1400321	CsapIR2007
evg1582992	CsapIR2008
evg1161941	CsapIR2009
evg1688153	CsapIR2011
evg1502581	CsapIR2014
evg1512894	CsapIR2025
evg191451	CsapIR2026
evg11244306	CsapIR2027
evg1324747	CsapIR2028
evg11058785	CsapIR2029
evg1920962	CsapIR2030
evg1540356	CsapIR2031
evg199697	CsapIR2033
evg1712442	CsapIR2041
evg11090045	CsapIR2055
evg189640	CsapIR2057
evg11277906	CsapIR2066
evg1612750	CsapIR2075a
evg1547785	CsapIR2075b
evg1403421	CsapIR2078
evg1192559	CsapIR2085
evg11237694	CsapIR2086
evg1176443	CsapIR2087
evg1621767	CsapIR21a
evg1303293	CsapIR25a
evg190478	CsapIR3018
evg1214331	CsapIR3019
evg11096282	CsapIR4000
evg1846504	CsapIR4001
evg1939669	CsapIR4002
evg11298325	CsapIR4003
evg1186365	CsapIR4004
evg11114870	CsapIR4005
evg1544945	CsapIR4006
evg1238564	CsapIR4007
evg192022	CsapIR4008
evg1635544	CsapIR4009
evg11236303	CsapIR4010
evg1922867	CsapIR4011
evg1922869	CsapIR4012
evg174695	CsapIR4013
evg1922868	CsapIR4013b
evg1382299	CsapIR4014
evg1572504	CsapIR4015
evg183033	CsapIR4016
evg1912430	CsapIR4017
evg1993147	CsapIR4018
evg183538utrorf	CsapIR4019
evg1608936	CsapIR4020
evg177112	CsapIR4021
evg189744	CsapIR4022
evg153822	CsapIR4023
evg11000669	CsapIR4024
evg11259127	CsapIR4025
evg1691769	CsapIR4026
evg1215558	CsapIR4027
evg143165	CsapIR4028
evg1527231	CsapIR4029
evg195913	CsapIR4030
evg198218	CsapIR4031
evg1398342	CsapIR4032
evg1831283	CsapIR4033
evg1996971	CsapIR4034
evg11197833	CsapIR4035
evg1386380	CsapIR4036
evg11091884	CsapIR4037
evg187069	CsapIR4038
evg1148067	CsapIR4039
evg1506146	CsapIR4040
evg1600550	CsapIR4041
evg1194659	CsapIR4042
evg1244338	CsapIR4043
evg1646453	CsapIR4044
evg1646458	CsapIR4045
evg1646465	CsapIR4046
evg1532925	CsapIR4047
evg11027272	CsapIR4048
evg1978695	CsapIR4049
evg1238074	CsapIR4050
evg1324951	CsapIR4051
evg1204270	CsapIR4052
evg1911918	CsapIR4053
evg1234673	CsapIR4054
evg1684939	CsapIR4055
evg1931032	CsapIR4056
evg188211	CsapIR4057
evg1933306	CsapIR4058
evg1927504	CsapIR4059
evg1897240	CsapIR4060
evg1934909	CsapIR4061
evg186202	CsapIR4062
evg188097	CsapIR4063
evg11002913	CsapIR4064
evg139469	CsapIR4065
evg1914674	CsapIR4065b
evg186253	CsapIR4066
evg1914673	CsapIR4066b
evg1270556	CsapIR4067
evg1599690	CsapIR4068
evg1697101	CsapIR4069
evg1100253	CsapIR4070
evg1483084	CsapIR4071
evg11299138	CsapIR4072
evg1191246	CsapIR4073
evg11070700	CsapIR4074
evg11114753	CsapIR4075
evg1343464	CsapIR4076
evg1174410	CsapIR4077
evg1375817	CsapIR4078
evg1942873	CsapIR4079
evg1710768	CsapIR4080
evg197954	CsapIR4081
evg1186027	CsapIR4082
evg1710772	CsapIR4083
evg1548495	CsapIR4084
evg1776530	CsapIR4085
evg1118174	CsapIR4086
evg1154448	CsapIR4087
evg1697313	CsapIR4088
evg11024244	CsapIR4089
evg11203650	CsapIR4090
evg188666	CsapIR4091
evg180744	CsapIR4092
evg1317225	CsapIR4093
evg1655012	CsapIR4094
evg11076226	CsapIR4095
evg1511681	CsapIR40a-1
evg1534181	CsapIR40a-3
evg11255891	CsapIR40a-a
evg1193996	CsapIR40a-b
evg1522139	CsapIR40a-c
evg1680865	CsapIR40a-d
evg11004876	CsapIR68a
evg11096842	CsapIR68a-2
evg1505292	CsapIR76b
evg11000338	CsapIR8a
evg11023543	CsapIR93a
evg1535537utrorf	CsapNMDAr1
evg11067114	CsapNMDAr2b
evg11074865	CsapNMDAr2c

## Sheet: Arthropods
Accession No.	NewID
QCO69764.1	AimpIR93a
RXG52209.1	AvulIR1020
CEF34375.1	CclyIR68a
XP_023221674.1	CscuIR1039
XP_023241501.1	CscuIR40a
XP_023232714.1	CscuIR40a-x
XP_023227043.1	CscuIR76b
XP_023225694.1	CscuIR76b-2
XP_023215761.1	CscuIR93a
XP_026839293.1	Dere_kainate2
RWS04344.1	DtinIR25a
RWS13744.1	DtinIR93a
XP_023343878.1	EaffIR1066
XP_023331754.1	EaffIR21a
XP_023348082.1	EaffIR76b
XP_018496709.1	GoccIR68a-like
XP_003743737.1	GoccIR93a
XP_018010664.1	HaztIR1018-like
XP_018016463.1	HaztIR1018-like2
XP_018012552.1	HaztIR21a
XP_018021938.1	HaztIR68a
XP_018009548.1	HaztIR75-like
XP_018017676.1	HaztIR75-like2
XP_018027085.1	HaztIR93a
XP_002402308.1	IscaIR93a
RWS30328.1	LdelIR25a
XP_022249177.1	LpolIR1039
XP_022255648.1	LpolIR1039-2
XP_013788799.1	LpolIR25a
XP_013794655.1	LpolIR76b
XP_022243873.1	LpolIR76b-2
XP_022241902.1	LpolIR93a
ROT71107.1	LvanIR1018
ROT82197.1	LvanIR1020
ROT65058.1	LvanIR1021
ROT78691.1	LvanIR1027
XP_027228211.1	LvanIR1027-2
ROT85317.1	LvanIR1028
XP_027213332.1	LvanIR1066
ROT73751.1	LvanIR1067
ROT64365.1	LvanIR1069
ROT85324.1	LvanIR40a-3b
XP_027239554.1	LvanIR40a-x
XP_027219275.1	LvanIR68a
ROT85209.1	LvanIR68a-like
XP_027236447.1	LvanIR75-like
XP_027233367.1	LvanIR76b
ROT70491.1	LvanIR8a
XP_027229951.1	LvanIR93a
XP_027233443.1	LvanNMDAr2
XP_015921456.1	PtepIR1039
XP_015914913.1	PtepIR40a
XP_015908388.1	PtepIR76b
XP_015907376.1	PtepIR93a
OQR71097.1	TmerIR93a
XP_025017166.1	TurtIR25a
