# Supplementary material for: Comparison of transcriptomes from two chemosensory organs in four decapod crustaceans reveals hundreds of candidate chemoreceptor proteins
Source: PLoS One. 2020 Mar 12;15(3):e0230266. doi: 10.1371/journal.pone.0230266 (PMC7067487; doi:10.1371/journal.pone.0230266)
Supplement: S1 File — (R) [file pone.0230266.s014.R]

# Program Usage: Deseq analysis for differential gene expression on counts.
# Author: Shrikant Pawar, 05/19/2019, Georgia State University.

# Data read and libraries to use
setwd("C:/Users/Bio-user/Desktop/Recent_05-19-19")
countData <- read.csv("Csap_RSEM.isoform.counts.matrix.csv", header=T)
library(DESeq2)


# create experiment labels (two conditions) 
colData <- DataFrame(condition=factor(c("CsapLF_evg_RSEM","CsapDa_evg_RSEM")))

# Convert data to as integers
data <- as.data.frame(lapply(countData[,c(2,3)], as.integer))

# create DESeq input matrix 
dds <- DESeqDataSetFromMatrix(data, colData,
formula(~ condition))

# run DEseq
dds <- DESeq(dds)

# get differentially expressed genes
res <- results(dds)

# appending gene names from raw data to object res
Final <- cbind(countData[,1], res)

# order by BH adjusted p-value
resOrdered <- Final[order(Final$padj),]

# top of ordered matrix
head(resOrdered)

# Writing all genes expression
write.csv(resOrdered, file = "CsapLF_evg_RSEM vs CsapDa_evg_RSEM.csv")

Output <- read.csv("CsapLF_evg_RSEM vs CsapDa_evg_RSEM.csv", header=T)
Interested <- read.csv("Csap_evg_IRs.csv", header=T)
total <- merge(Output, Interested, by="countData...1.")


# Select data based on P values
more <- total[which(total$log2FoldChange >= 1.5),]
#more <- more[complete.cases(more),]

less <- total[which(total$log2FoldChange <= -1.5),]
#less <- less[complete.cases(less),]

insig <- total[which(total$log2FoldChange > -1.5 & total$log2FoldChange < 1.5),]
#insig <- insig[complete.cases(insig),]
 
# Write above two frames in text file
write.table(more , file = "Expressed in CsapLF_evg_RSEM vs CsapDa_evg_RSEM more than 1.5.txt", sep = "\t",
            row.names = FALSE)

write.table(less , file = "Expressed in CsapLF_evg_RSEM vs CsapDa_evg_RSEM less than 1.5.txt", sep = "\t",
            row.names = FALSE)

write.table(insig , file = "Expressed in CsapLF_evg_RSEM vs CsapDa_evg_RSEM between -1.5 and 1.5.txt", sep = "\t",
            row.names = FALSE)
