# Supplementary material for: Comparison of transcriptomes from two chemosensory organs in four decapod crustaceans reveals hundreds of candidate chemoreceptor proteins
Source: PLoS One. 2020 Mar 12;15(3):e0230266. doi: 10.1371/journal.pone.0230266 (PMC7067487; doi:10.1371/journal.pone.0230266)
Supplement: S6 File — (FASTA) [file pone.0230266.s019.fasta]

>evg1898475 type=protein; aalen=918,81%,complete; clen=3394; strand=+; offs=373-3129;  evgclass=main,okay,match:evg1898479,pct:100/100/.;
MGASGGGGLLALMIAGALLTAPSTALSTRTERDLIPLGAMFDTDSLHYQGAFLHAINQYNQNTTGRRLRAYVDTISTADA
FKLSRLICRQFSRPVYAMVGSVPPDSFDTLHSYANTFQMPVVTPWFPENVPNPSSGLMDYATSMRPEYHQAIIDLIHHYR
WDHVIYLYDSHDGLLRLQEIFQSFRPANASFQIRVVRRVESAQDALGFLKNLEKNNRWSRKHVVLDCSTEMAKNLIIGHV
RDVQMGRRNYHYLLSGLVMDERWEEDVKEYGAVNITGFRIVDTTRPYIRDFLKTWTALDSTLYPGAGGNYISAQSALIYD
AVKVVSEALTRLKRKKMDMFSDVPGLGEPRKISCDITDDDDQIIWEYGERITRIMRKVEIEGVTGNISFTDEGKRKDYSI
DVVEMTFNSETVKIGTWSDVRGFETVPSKPVRLPSDRIPANKSYVVTTILEKPFMMLKKEGNYSGNDRYEGYAKDLADLL
AEYLNINYTLQIVKDHTYGAQDDATEGGWDGMVGELVRKEADIAIAPLTITSSRERVIDFTKPFMTLGISIMIKKPVKEK
PGVFSFMSPLSQEIWTCVVFAYVGVSIVLFLVSRFSPYEWKVIETYSKSSVTNDFTICNSLWFTLGAFMQQGIDLSPRSL
SGRIVGSAWWFFTLIIISSYTANLAAFLTVERMVTPIKSVDDLAKQTEVEYGTRDGGSSKEFFERSKISVYNRMWEFMSS
RKYVFTSTYEEGIERVRTSKGKYAFLLESVKNDYINEQLPCDTMKIGQNLNSNGYGVATPMGSPLKERLNLAILSLKEDG
DLARLKNKWWYERSECDRDTQDTQTNALTLSNVAGIFYILTGGLVLSMVVALIEFCYKSKMDAARAKLSLSDAMKAKARM
SITGGKDLDNGRVSTQFYAPASQILDGDALHANTHTQV
>evg11774099 type=protein; aalen=1001,83%,complete; clen=3607; strand=-; offs=3604-599;  evgclass=main,okay,match:evg11774077,pct:99/100/.;
MDLSPQLGSKALVNMDLSPQLGSKALVNMDLSPQLGSKALVNMDLSPRTLATIGQSLPDLSTMIDSLDASCQSTSDLSIQ
TVKTILPCRTVGSSRGVKEWQTVATCPWRATRVPPRATWWPLVVVCLTLLLQVALALPAIIRIGAILTEDQRDSATELAF
KYAVYKINNDKVILPNTTLVFDIQYVPRDDSFHTAKKACKQITFGVQAMFGPFDPLLGSHIQSITDALDIPHLEARLDIE
PQEKEFSINLFPSHLYLNQAYKDMIQFLKWKKVAIIYEEDFGLMKLQEIIRSPPSKTIEMYIRQGHPHNYRDILKEVKHK
EIFSIIVDTLPNNMRDFLRCLLQLQMNDYRYHYLFTTFDIETFDLEDFKYNYVNMTAFRIVDTSNSQVLKILRDMEKFQP
IGHSILNKSSIIKAEPALIYDSVGVFAKGLHALERSATLSLANLSCESETPWGDGSSLFNYINAVEYHGLTGPIKFTEGK
RSNFKLDILKLRNEQLFKVGEWTPDSQINITDRQAFFEAGRPNITLKIITIEETPFVMTRLANDTSGHGRYEGFCVDLIA
YVAAMAGFEYQIEVSEDSLYGLIDTDTGEWNGLVRDLIDKKADLAVGSMTINYARESVIDFTKPFMNLGISILFKIPTSQ
PTRLFSFMNPLAVEIWLYVMAAYVLVAFTMFVMARFSPYEWNNPHPCNAESDVVENQFSVSNSFWFITGTLLRQGSGLNP
KAASTRIVGGIWWFFTLIIISSYTANLAAFLTVERMVTPIKSVDDLAKQTEVEYGTRDGGSSKEFFERSKISVYNRMWEF
MSSRKYVFTSTYEEGIERVRTSKGKYAFLLESVKNDYINEQLPCDTMKIGQNLNSNGYGVATPMGSPLKERLNLAILSLK
EDGDLARLKNKWWYERSECDRDTQDTQTNALTLSNVAGIFYILTGGLVLSMVVALIEFCYKSKMDAARAKLSLSDAMKAK
ARMSITGGKDLDNGRVSTQFYAPASQILDGDALHANTHTQV
>evg11570084 type=protein; aalen=953,73%,complete; clen=3874; strand=-; offs=3503-642;  evgclass=maina2,okay,match:evg1905996,pct:99/100/.;
MRPPSSFPSSFTIFSSSSSSSIAYFSSPCSRSSWWWWPKMQHPVPTLMLPSLPLLLLLLLPPPTIGLPPVIRVGAMFTVD
QREGPTELAFKYAIFRINEDVNLLANTTLVYDIQYVPRDDSFHASKKACEQIYFGVQAVFGPSDPLLGSHIQSICDALDI
PHLEARLDLEPEYKEFSINLHPSHEVLNKAFQDVMTFLNWTQVAIIYEEDLGLIKLQELVKSPPKEHMEFLIRQGTPLNY
RELLKEIKQKEIFNIIVDTKPENMNYFLRGILQLQMNDFKYHYLFTTFDIETFDLEDFKYNFVNMTAFRLVDSEHYRVRR
VLKDMENFQPHGHNILNQSTVIQVEPALIYDSVHVFALGLQALERSTSLKVANLSCDNELPWGDGSSLFNYINSVEFRGI
TGPIQFKEGRRTNFKLDILKLKQHSLVKVGEWGPGSGVNITDRAAFYDPGTMNVTLLVTTNLETPYVMLKKEEEGLAGNA
RYEGFCIDMLEHIANMIGFQYKIRVSPSRTYGIQDPITGEWNGIVRELQDSKADLAIGSMTINYARENVIDFTKPFMNVG
ISILFKVPTSQQTRLFSFMNPLAIEIWLYVLAAYVLVSITMFIVARFSPYEWRNPHPCALENDLVENQFSLSNSFWFTIG
TLMQQGSDLNPKACSTRIVGGIWWFFTLIIISSYTANLAAFLTVERMITPIEGAEDLASQTEISYGSLVGGTTNTFFRDS
KIETYQKMWRFMENKKPSVFVHTYDEGVRRVLEGNYAFLMESSMLDYYVQRNCNLTQIGGLLDSKSYGIATPMGSPWRDK
ISLAILELQEKGVIQMLYNRWWKNTGNTCNREDSNKENKASALGVDNIGGVFVVLLCGLAFAVLIAILEFCWNAKRNAQV
DRACSMHLSEGSFKQSLCAEMAEELCFAMRCRGSRQRPALKRQCSRCVPGATYVPAGLEVPHINAGERPNGDE
>evg11877180 type=protein; aalen=924,53%,complete-utrpoor; clen=5235; strand=+; offs=470-3244;  evgclass=main,okay,match:evg11877167,pct:99/100/.;
MGGRRGRACAGVGVVLVLLLAHLPPTTQLPKVITIGGLFDMGDEKQEIAFRYAVDSVNHRERLLSPSELHTMIEHIPPFD
SFHASKRVCDLVRSGVAAIFGPQSGQTSAHVQSICDALEIPHIETRWDFRLRRDDYSVNLYPHPSSLSKAYLDLVRVLEW
RSFCILYEDNDGLVRMQELLKTPSPNEFKVSIRQLPRGNDYRGVLNEVKATLEQNIILDCKTEHVGEVLKQAQQIGMMSS
FQNYIISSLDLHLVNLEDFKYGGSNVTAVRLIDPEREEVKNVMEDWQAGRVMYTNKLHDDDLIMKPRNKSFWTTETALMY
DAVKLFVLAIKALDSSTDVQMTQLVCEGEDAWVHGNSLINYMKLEKLQGLTGHIEFDALGFRTDFTLDIVELGMQNLTKS
SQVIKVGTWNKKTGANYTRTYQETLKRGAFGLQNRTLTVSFAYNDPYIMLKESSEQLTGNDRFEGFCIDLLNEIASILKF
NYTLVPVPENKYGNKNRTTGEWNGMIRELLEQRAEMAITDLTINYEREQAVDFTMPFMNMGISILYKKPQKMAPSLFSFL
SPLSLEVWIYMITAYVGVSVLLYILARFTPYEWQNPHPCDPDPDTLENQFTILNCLWFAIGSLMQQGCDFLPQAVSTRMV
AGMWWFFTLIMISSYTANLAAFLTVERMESPIESAEDLAKQTKIKYGSLSSGTTTSFFRDSTLPTYARMWAFMESTSPSV
FVQSNAMGVKRVQEENGLYAYLMESTSIEYVTERNCDLTQVGGLLDSKSYGIALPPRSPYTGAISSAILALQETSTIQLL
KRKWWSQRGGAGRCNNDKEEAGGSSMASELNLSNVGGVFVVLLGGMGLALVVAMGEFILECWDIAKDDQVSLLSVLSTEL
RFVFKCKGSSKPVRKKVSESEEANVSNNIYGSDVYNYTGKNPLS
>evg11226945 type=protein; aalen=965,62%,complete; clen=4623; strand=-; offs=3607-710;  evgclass=main,okay,match:evg11226938,pct:100/98/.;
MDVLDKGAGKDVTLKWERWRSCQTGTGKERTLSLSDIPPRISREGSFLYITSSLQCSSLYKMLLLLMLIHLAGGSDVIRI
GGLFDLTDDRQEEAFRYAVDAINTDRTLLAHARLSAQIEEIPPNDSFRGSRKVCSLLKSGVAAIFGPQFGQTSAHVQSIC
DALEIPHIENRWDFRLTRDAYSVNLYPHPSTLAKAYMDVLMTLGWRKFCVIYENNNGLVRVQELLKNHTWQINLRQLPFH
DDYRPMLKDAKKTGVTHVVLDVERKNIFTVLKQAQQIGMMTSYHNYFITSLDLHTVDLEDFRHGGTNITALRIVDPENPL
VQRVIQDWVFGELRYGRNVEATASTLKNSNMTLLKTEVALMYDAVQLFAKALDDLDRSRHIDVTPLECDGDITWIHGNSL
INYMKWVQVNGLTGLIKFDTEGFRRDVTLDIVELTKEGLSRVGRWDPTSGANYTRTYSEVQQGIVESLQNKTLMVTSILA
DPYTMLKETSEQMTGNDRYEGFCIDLIQEISELLGFNYTIRIAADGSHGKYDDKKKRWNGMIGELLDQKADLAIGDLTIT
YEREQVVDFTMPWMNLGITILYRKPTKKPPNLFSFLSPLSLDVWLYMATAYLGVSLLLFVLARLSPYEWITSFPCREEGA
KTMENQYNLFNSLWFTMGSLLQQGTEQQPKAVSTRIVAGIWWFFTLIMISSYTANLAAFLTVERMESPIESAEDLAKQTK
IKYGSYYGGSTWNFFATSKMPTYQRMFSFMESQNPSVYTKSNEEGVKRVLKGDGQYAFMMESSSIEYITERYCDLTQVGG
PLDSKSYGIALPPGSPFTNAITGAILSLQEGGKLQALRTRWWKHKRGGGRCKDDESKSSSKANELGLNNVGGVFVVLLAG
MGLASVVAVCEFVWKSRKLATEEHASVWTEMSKELKFALSCDASSKPVRKKPPEQENGPSYLSMNTYGSTYTTSQYSFSS
KDPVS
>evg11170659 type=protein; aalen=937,65%,complete; clen=4264; strand=-; offs=3967-1154;  evgclass=maina2,okay,match:evg11367062,pct:99/100/.;
MMSQQDNFLHTTMTRPGAALRLSLMLLLLPGTLAQQKVNIMVLREEGNAPAEQGLKAAIDYLKKNQAEGVVVDRMDVMVI
KKGSDIEGTVNATCDLMDGAITASKPPHIILDMTTTGMMAETAKSFTRALALPTFSASYGQEGDIREWRTLTSNESKYLV
QLMPPGDIIVQAIRDIVRTQNITNAGIIYDDTFVMEHKYKSLLMNLPCRHIMTMVEATDNLVRNQTMRLKNADIVNFFAV
GRQKTISRILDAATANGMFGRKYAWYALSKDDDDVQCGCENATVVYLRPRASADTRGRLAMLQKDFQLTATPEIDSAFYF
DYAIRGIKAAGTLAASGAYSNITYIKCEAFKEDNPPVRPDFDLLSALKSVAMTSTWGSVKWGGNGMTFLDLPVTMDKFLI
LRGKTADRKTLGDWMTGMPGTFMFKAGQSLQDYQAVTVYRVTTVQQPPFVYKKINADGKPEFYGYCIDLINEIKLIVNFE
YEISEAPDGKFGTMDDNQQWNGMIKQLVDKQADIALAPLSVMAERENVVDFTVPYYDLVGITILMKKVKLPTSLFKFLTV
LEPEVWICILVAYGFTSVLLYIFDRFSPYSYQNNREKYKDDEEKREFNLKECLWFCMTSLTPQGGGEAPKNLSGRLVAAT
WWLFGFIIIASYTANLAAFLTVSRLDTPIESLDDLSNQYKVQYAPVNGTSTMTYFERMAYIEKKFYEIWKDMSLNDSMSD
VERAKLAVWDYPVSDKYTKMWQSMQEAGLPTSLEAALERVRKSTSTSEGFAYLGDATDIRYQVLTNCDLQIVGEEFSRKP
YAVAVQQGSPLKDQFNDAILKLLNQRKLETLKERWWNQNPAKKMCEKDDDQSDGISIENIGGVFIVIFVGIGLACVTLAF
EYWWYKHRKGPQVADSSKVVAVRELPHSDTKANKANFSTQYNSGRDGYNISPVANPW
>evg11512556 type=protein; aalen=722,87%,complete; clen=2477; strand=+; offs=82-2250;  evgclass=maina2,okay,match:evg1926860,pct:99/100/.;
MAATDQLLESRNATDAALIFGSEAELDQALYYLVEGSAVRVIVLAGVDQSTTEMLKKMRPSPSYYVILGTTDHLSLLFSK
AVEKSLVTRDSRWTLVATDHKSHQFDRGALRGLQSVTLVAPAQEVCCTVRNRQSLCDCDTLIISREMTMNSMLTLTNVLK
GNAGKNVRGSCGETPPNPPSTTSFYSALQTSLREWRQVEWEADKLQVVPQLKLDITAINTSTSSALGSWSTSEKLQLNPQ
FKNSPIKRHFKIGTVMARPWVSSKSESPGDQQYEGYCVELAARLALYMNFDYEFKFPEDGQYGVRQNNGSWNGLVGDLSN
GVTDIIIAPLTMTSEREEVIDFVAPYFDQSGISIVIRKRQREESLFKFMTVLKPEVWVSIVAALVVTGIMIWLLDRYSPY
SAQNNADLYPPHCRKFTLKESFWFALTSFTPQGGGEAPKALSGRTLVAAYWLFVVLMLATFTANLAAFLTVERMQTPVSS
LDELAGQSKINYTVLQSSAIYQYFANMAAAEEELYRVWKELTLNSTSDQSKYRVWDYPIKEQYTHILQVIDQSGPVERAQ
LGFDKVLKNKDGDFAFIHDASEIRYEVYHNCLLAEVGEPFAEQPYAIAVQQGSHLQDEISRAILELQKDRYFEALSAQFW
NSSARGTCPNDNDSEGITLQSLGGVFIATLIGLALAMIALAAEVLYYRRGGVSLVTDLTPKAAFKLTSEKDRVSRINVIP
AY
>evg11582164 type=protein; aalen=1063,53%,complete-utrpoor; clen=5935; strand=+; offs=1224-4415;  evgclass=main,okay,match:evg11367971,pct:100/100/.;
MGQVVGAAVVVVATLGCVLSPVLSSPDADSSDIRSFNIGGILSDTESDAHFKLTISQQINVNRSYVDPNKTLLKDVTMLM
DSNPIRTALDVCKKLVSKSVYAVVVSHPLNGDLSPAAVSYTSGFYHIPVIGISSRDSAFSDKNIHVSFLRTVPPYSHQAD
VWVELLKTFQYTQVVFVHSSDTDGRALLTRFQNQAQSHEDDKDIKMENVIEFEPGLNSFVDKLKEMREASARVILLYANK
EDAGTIFHDASYMNMTGRGYVWVVTEQALNAEHVPAGAIGLKLVNASDEDAHITDSLYILAMAIKKLRDDDNTTTEQPPQ
DCNNTGTSWETGKKLFQYILEQVLKNGLTGKVAFDENGDRINAEYDVINIQEFNETTGLRKEHVPVGQYKYNKPPRGAGK
EEGGKTLGTTTPQPQTKETMTLEINENAIVWPGNTTIKPQGYMIPTRLKVLTIEEKPFVTTQKIESKAECLGGGRVLCPW
YNSSGEGSDLFCCTGYCIDLLNTLANKINFTFELALSPDGQFGSLQMNENTGKKEWTGLIGQLVNQTHGADMIVAPLTIN
PERAQVIEFSKPFKYQGITILERKQPRYSTLVSFLQPFRNTLWILVMVSVHVVALVLYLLDRFSPFGRYKLANMDGTEED
ALNLSSAIWFAWGVLLNSGIGEGTPRSFSARVLGMVWAGFAMIIVASYTANLAAFLVLDRPQTSLTGINDARLRNPMENF
TYATVKGSSVDMYFRRQVELSNMYRTMEGNNYPTAEAAITAVKSGKLKAFIWDSSRLEYEAAQDCELVTAGELFGRSGYG
IGLKKNSPWADRVTLAILEFHESGYMEELDNKWILQNQEDMCNTDEKAPATLGLKNMAGVFILVAAGIVGGIGLIIIEII
YKKHQIRKQKRLEIARHAADKWRGAVEKRKTLRASMMMQRRLKANGVNEPSVICVNVESGSGAGSGVGGAAGTGAGAGVG
AGAAVVSSASGAAAASIGAADLPRMLPPPPPAPLAPPSPPGLPPDVPPAPPAPRWGNDIRQRHVSAQDEGLPPPPPPPAG
VDTMRLHASYKNLFGPDPPDLVA
>evg11407343 type=protein; aalen=877,76%,complete; clen=3444; strand=+; offs=193-2826;  evgclass=main,okay,match:evg1879465,pct:99/100/.;
MAPSIPVSKVREGADGGVTMQGQRAGRSRVWVWRCLAAVTILVSTHAQLDYEDSTLGVYLESGMLQGLRFQTQELVKAAV
KEGSAAMTLGSLSVEFLASMNDTLPNNTTAVLTMVSCTNTHAWADRLVQNGTLHIALTESGCPRITTSTAITVPLIKGSR
DIVQVFRDLRDKDTLIWRDIVLIHDNSIDQLELNDIVTLLMETAPGTPITPENQKTSGTQESSITIIDMATPEASSMKLG
KLFSSLRPRAGEPREKHFLVIAFKDQIFTIQDLARSMKLFGIKNQWLFVVPDSHSLKYDMYGYLNTMQDGDNLAFVYNMS
QLSPVTPCNDGFECYMELLIKQYATELSSALTKELELYNQVSEEEWGEMKPSPASRSATIVSMIKEKQKENQTCSRCTRW
GVQAAEVKDADRFELLSVADWRPLTGLRFFDDLFPHVTGNFRGRTIPVTSVHFPPWQVFVKDRSGQVAHYEGLIFEVLNQ
LASKLNFSYVVRVPADNQWGVADKNGNWNGMVKLIQNGEVVLGAAAFTVSEKRMQAVNFTTTIDRQPYAFMISRPKELSR
VLLFMEPFANDTWTYLIISMIAISPILYLINRYSPYYTYYGLYNGRGLFQLHNCFWYVYSAVLQQGCDWDPMSDSGRLVV
GTWWIFVLLVVTLYSGNLVAYLTFPKVENPVNTLDDLLSLRATVTWGYFRGTVLENYFQDATGKFALVGRYAEKHDEAKQ
AQLLDRIRTTDHALLGWKTTLLFLMRDQFLATNTCDFSLGTEEFYDENVALAVPQGSPFLDKFNAELKRMQVGGLIQKWK
MDYWPRKDRCSVTAQGGGDDATRTVSLADMQGSFVLLFLGFLLAAIFIVVECVYKGWKDKSKPGAHSTATMVKPFMA
>evg1844120 type=protein; aalen=1075,91%,complete; clen=3516; strand=-; offs=3275-48;  evgclass=main,okay,match:evg1844113,pct:99/94/.;
MLLCFSGNVIIFGVSCALAPSVVTSVEDIRMNSHLVLGCLVLLAVSSAQSGSQVPRRSQGVYSPRQHPQQQQQQQQQQQQ
QQTHVSQEKKALTMGIVLPYSTFKRRKYESAIKTAIFNMNREPQLQEVFRHYQFTFREVIMSTLHASSSPTKILETLCDN
FLPRNVSAILYLFNSETYGRSTASVQYFFQLAGYLGIPVIAWNADNSGLERRTTSPQLQLAPSIEQQAAAMLSILQRYSW
PKFAVVTSLIAGHNDFIQALRDLMLELPNKGSGQEFSMTNTVRVSNVDTDLMELVSSEARILFLYSTRSEAAGILSRATK
LGLTGTNYLWIVTQSVIQTLAEAPQEFPVGMLGVHFNTTDEAMIEEITTAMSVFVWGLAGHVKDEASRDVLPDLSPSLSC
DTGDARWRGGEKFYRFLKNVSIDYRSELPTPNLEFNADGTRRAVHLKIMNLRPDLSRKLTWEEIGVWHSGKDGGLEVKDI
VWPGYSHVPPNGIPEKFHLKITFMEEPPFINMDPPHPVTGKCTANKGVHCRIASDDMMQGVNVTWAMRNSSYFRCCSGFC
IDLLVKFSQDLGFSYDFFRVEDGIWGAIVNGKWTGLPGAIISGKADMIMTSIKINSQREEVLDFTVPFLDTGIAIVVAKR
TGIISPTAFLEPFDTASWMLVALVAIQVAAVSIFLFEWLSPAGYNMKLQPPNNHRFSLFRTLWMVWAILFQAAVNVDCPR
GYTARFMGNVWAMFALIFLAIYTANLAAFMITREEFYDLSGIEDRRLQNPTTMKPPFKFATTLHGNTDVLMKKSFPVMHA
YMRQFNQSSPIEGIKAVKKGKLDAFLYDATVMEYLVGQDDECKLLTVGSWYALTGYGVAFARKSKYLEMFNEQIMKYREN
GDLERIARFWFTGACKPNKQQKSSSKPLALEQFMSTFLLLGCGILLALLLLGLEHLYFKYFRQYMARSEKGNCCSLLSMS
MGKSLSFRGAVLEAQDVLRSHRCQDPLCDTHLWKVKHELDMARLRIQHLEKQLVTHGLRPPRKKTSTVSAPADLLKPRDR
TRNHVTTNEPIRGPLLAARGWRHRSREVAELETVL
>evg1854982 type=protein; aalen=1123,53%,complete-utrpoor; clen=6331; strand=+; offs=2876-6247;  evgclass=main,okay,match:evg1854981,pct:99/100/.;
MASTKRRWGPQGHRPWALLPLLVATTFVLSCLWPCLAERSFFRGRYNTQDGDGDEAPHSNVMESINVGIIMPVTNLRLRT
YQGKIRLGLKTFDNQLLKYRFGYSEFIQKQLRINPSPTNILDTLCETFLPMNVSAIIYTTTDESFGRNTASAQYFLQLAG
YLGIPVIAWNADNSGLEQASMSGLRIQMAPSIHHQAAAMLSILVRYQWHAFTIVTSHIAGHTDFVQTVRDQVHQYGDKQD
LSKPNIKFTVIDTVLINDPEEDLAVVADSEARIMLLYSTKDEARFIMRSAESLGLTGKNYVWIVTQSAVGPTELGPNEFP
VGMLGVHFDTDDDALQEAIVTTIRVFGYGVLNFLSDTRNEHLSLKPQLSCEGHTNARWTLGATFYRYLKNVSVSYDKVFE
NLEGKRDERLSVVEFLQDGTRKDVELKIMNLRNAGSLSTRKWEEIGTWNSWDPEGVTINDIVWPGHQHVPPPGVPEKFHL
KIVFLEEPPYISLASPDPVTGQCNANRGILCRVATDAMMANVINQTLAQQNSTYYQCCSGFCIDMLQKFSDELGFSYDLF
RVEDGKWGTLESDKRNGMGRTYSTHNGNKWNGLVAALINHRADMALSSFKINSERESVIDFTVPYLESGIAIVVAKRTGI
ISPTAFLEPFDTASWMLVAFVAIQVAALTVFLFEWLSPGGYNMKVAPPRDHKFSLLRTYWLVWAVLFQAAVHVDCPKGFT
ARFMANIWAMFAVVFLAIYTANLAAFMITREEYHDLSGIDDHRLQNPFFKKPPFKFGFVPFTNTETILFKHQPEMFQYMK
QYNKSNINDGIKAIKKGEQDAFIYDATVLDYLVGQDDECTLLTVGAWYHMTGYGIAFPRGSKHTPHFNEKLMSYKDNGDM
ERIQRFWLTGACKPKKQNKRASEPLALEQFLSAYLLLFSGVLLALILLLLEHVYFKYVRKHLAKTDSGGCCALISLSMGK
SLTFRGAVFEAQNKLRRHRCRDPLCDTHIWKVKHELDMARVKIKQLEKELESHGVKPSRKFATSNILTSCWKPSVREGEE
EATPQFLNIYASLASARAEREMVGSREVFGVRDMTRNHISSNETMRGSSASTITTLTPTPETGARQRTRQLSCGELVGRV
TEV
>evg11720236 type=protein; aalen=1196,79%,complete; clen=4540; strand=+; offs=7-3597;  evgclass=maina2,okay,match:evg11287104,pct:99/100/.;
MKNQLDCDLPLPPLPPLLPPPPAPTCSHTTKPRLKNTKSEEGEARRRSRRKPQQYGSLALPPTEFSTTDTLSNSLHHRGS
TTTTRGPTRRQAVLVVLTLLLLQLPLETDSYVNQYARTDEEHTITIGVIHPKTLFRQRVYQKAVNDAVGALLKLNLKVMK
SSYIANSTISMDINPSPTSILNCLCEKFLPDNVSAIVFLTRTETYGRTTASAQYFLQLAGYLGIPVIAWNADNSGLEQAA
QSGLRIQLAPSVHHQAAAMLSILVRYQWHSLSIVTSQIAGHTDFVQAVRDQVAQHKEDHRGKFVILDTIVVDDPKSSLLR
LKNSEARIILLYSTRDEAKNIMNEATSLGLVDKNYIWIVTQSVVGDRAEGLVVANELPVGMLGVHFDTSLASLTGSISTA
IEVFAYAIEEFVNQTRFSPEDLNPRLSCDDHKNSKWALGSTFYRHLRDVIIPRQSTTLSFNPDGTRKDVELKIVNLREGT
SNNKIWEEIGVWRSWEDEGLSVNDIVWPGNGHVPPQGVPEKFHLKIVYLEEPPYINVAPADPVTKQCSANRGVICKIPPK
KIGDMGSVNASSSPTTMCCSGFCIDLLEKFASDLGFSYELMRVEDGKWGTVDQDHRWNGLIGELLKREGEGAEMALTSLK
INKERESVVDFTVPFLESGIAIVVAKRTGIISPTAFLEPFDTASWMLVAFVAIQVAALTIFLFEWLSPGGYNMRTGQLEM
APPRDHKFSLFRTYWLVWAVLFQAAVHVDCPRGFTARFMANMWAMFAVVFLAIYTANLAAFMITREEFHDFSGINDTRLQ
YPTTVNPAYKFGTVEETNSAMVLKKHHSLMYSYMVRHNYNRPYVQDGVKSIKKNELDAFIYDATVLDYLVGQDDDCQILT
VGSWYSMTGYGLAFPRASKYLNLFNKKLMSYKDNGDIERLQRFWMTGTCKPMKQQRRASEPLAIEQFLSAYLLLGIGMVL
AMVLLALEHVYFKYVRKHLAKKDSGGCCALVSLSMGKSLTFRGAVYEATDKLRRHRCRDPLCDTHIWKVKHELDMARMRI
KHLEKELEANGVKPSLKKQHLQTGSAVSAGPLLACCWAPPSDDSTWVRTVSLHVTSGHQHHHHHHHQQQQQQQQQPLQHH
HHHQQQQQQQQQQQHPYRRHDLTRNHILSTEAAGMSDVPAPPQQRKRSYEYRSPDSPLEGLLRPISTEIAEIETVL
>evg1729445 type=protein; aalen=588,70%,complete; clen=2516; strand=+; offs=417-2183;  evgclass=maina2,okay,match:evg11341958,pct:99/100/.;
MRGVVWFVTLGVCWDLAGRLQDGRLTHALDNLSRLNATTAATTTTTTAATTTTTTTTTTTITLQLLNRVLSSVVEEDPSH
QDLGGQQIPFAITNYPPFLEVVKPAVAGGGGGVEAKGMSWELMLTLARYFNFTPVPLLVEDNMVGLRDPGGKWRGVIDLL
HRKVAEVTLLPVTVTKHREEVLDFSLLLGTTTFGFLVKRPYDTPKTDALLKPFTYQVWWMILVATVAMGPLMYSLIIMRK
KVCEKDTVLNRVFPLDECMWFVYGSMMRQGTELKPISDSSRILFATWWLFITIVTSFYTANLTAFLTFNGLQLHITRVED
LRKHHVTWLAFRDGALVEVISTHPKLQILRDLQAEGRGRFIDSRAEAVSLVRTNDYVYIDDMQVLDHLMQEDFKTQRRVG
AKETCSFYSTPLASGDDVDFVFWFGYGFRKGSDLTPLFNGFFRRLAFFGILNFLHDNVTSNSPICTMPKGFKDRSLQNKD
FYTTYVLGAIGIVLAAGALGCECLVRRARRCRHDQDDLDADYPTTHLPDNVPSILGVESIGVKHDPIWGSANLPPLPDTR
ARTPFHVRYPQYSHGRHGQASDAAFVRP
>evg1459394 type=protein; aalen=419,90%,complete; clen=1394; strand=+; offs=96-1355;  evgclass=main,okay,match:evg1602235,pct:100/100/.;
MVGTTLLRIAADHWVPWVRAVEHDNGTFTLDGPMDNLLQTLALKLDFQYELVHPPDRVWGILTRDGNWTGMLGMLQREEV
EIALGPFGVSRARETVCDFSEPIYVDSYAILTTRPRLESDWSGFLKPFTSNVWLLVLMASVITCVMLTFIARQESKIFST
PYRYSLATAVLWVLKSLTQDGMKELPKTDGSRLLVVTWLLVSFVFMSSYSSTLTAKLTVPRVVIPINSVEDLVSQTAMPW
RLEFGTLLFQYYQEATEGLPKAVFDGSAGTFNDCWTDRKLIAQGQFAGICDKTTMKMDMSWDMSSTGQCRFYITGDSIYS
PVMIAVAFKTNSPYKERVDYWILRLRESGLINLWLKNEIGDISQCLRPPSASAATHASALDLDAFMGSFLVLAGGLAAGT
LVFLLEMCVAATLKELNTY
>evg1601792 type=protein; aalen=754,94%,complete; clen=2395; strand=+; offs=10-2274;  evgclass=main,okay,match:evg11770623,pct:99/100/.;
MVRRRCGWGRVSTYSSRGAMLQPIFAALSLIALVTGQVKGKEGQIPEPVKPLVERADQLSGCLEQRGGLVDQVDTFMNQQ
SLRMYGLGGSANRLGCFENNLDGSKDHLGGSVDEVAVMVSQVVVHHLAKCHLVLGTSQEHSPVLSQIIRRVSGVVGYVVV
EAGSLFLQDPWPQVLSQVLWQHAGAGCRVVVLDLSTQAHLAFRFLEVSALWLWPETRVVLLGPRTLLVTALLHHTLRNTI
HALYFTLHHSTFPALHTRLTPRATTHVGDSPVAPSGRRVGAEVYRKCVYCVRGEAGVKILLPWSGDSGVPQADLLFPDEL
SNMKGHKFKVVGLVIVPYTNYRRDFPGSKNPVIPLESLDFSMLHTLAAKLNFTYEMRPPMVEEFGLPRADGNWTGTVGTL
QHQQADFSLILSPTSERLPVVDFSRVYTPVSVCIVSLKPGSLPQYFQLVRPFTGELWLAILLSVAGWALTLWLLGMAWST
WGSEQSSITLSNAFLYSWGTLLQGQSIYNLRHSAERVLVGWWLVFCLVIIAVYSSSLVAHLTVQSMLPAINSFQDLLDQD
GWTWGLSSSAGTINIYFNTSPDDAIKEVNKRLKTQTQEDGMRDVLRGHHSLMIDVNIATILIASRYTDSQGYTPFYISTT
KYPIFAGNAWGFRRGAPFRRRFDLMTQKMIETGLLDLWLRQSMAATVASYKRRYQHLPKFNSSVVSRSQGQEVLNIHHLQ
GVFYLLLLGYGLACLALLQENAIHFYKGESSHVE
>evg189796 type=protein; aalen=732,77%,complete; clen=2829; strand=+; offs=260-2458;  evgclass=main,okay,match:evg11324789,pct:99/100/.;
MVCSGDGIRVMVAVGVLYGASVAGHDAGRPMEEVGQAVGQMVGQVVDHVVGQVLRGCHLVVLTTTQHSHVTSIILRHSEI
LVVSSVVVDVESLFSHHLQPPLDDLSAEPVSETTPQPPSGELSQRQPTENQPRQHQTPQQHLELDNLLQGLWGDSRTTCR
GLLLDLTSNNNNTHLALRLLERSGLWQLPETVVIAVGRRAEVRALLLHHSLRNTLHALYLALHHTSLFALHNASLHTPPS
HPHSRLRSLLTQEGGRTVSGCRSRVWVYRRCPFCNNGEAGVQQLLQSCLTSLPLPLHHLFQESLQDFMGNKLRIVTATPY
FPYVDYTRVSDAQGTPVILTDSLDVRLIYTFAAKLNFTFDIHEDKTRSWGVERNGVFSGMIGLLQREEKDFCTVTAPTAR
RLRAVEYLRCYPSDPFIVTSLKPKLLPKYLALIRPYKGEVWVAVVVSVVVWSVTLWLLQQVWQWVVGGERRVDLVTSLLY
GYGALMQNLPSDPTVSTSGRMLVGWWLMFCLIITTGFSSSLMAHLTVQRKARPMDSFQDLVKQPGWKWGTDPWMRTEAVL
DYFNTNPSPVVKHIFLEMKVVPAEAALRQVLAGRFSFISYKNFVIVIVASHYTDARGNTPFYISKDIPMFSAFGWCIRKG
APFRESFTRLMARLHASGIITWWSVEVMAARVRAERKAATLPHLSYDEDKQVVLSLDHMQGAFYLLLGGSCVALLTLLGE
TILPSHLLSVVT
>evg11263713 type=protein; aalen=602,89%,complete; clen=2021; strand=+; offs=6-1814;  evgclass=main,okay,match:evg184071,pct:99/100/.;
MAQCALPSLSLPGTVCHSCSYLRSIRVRSRSTRVRPCSTKTRPRLDMEGSRFDLLLLLPILLVAAATTGLKHPEVPLVPL
LSSRPVPLAHGGTKYHLQVPVHRPALRDPKKYHSGTSAVLQVSDCHQTEHLTYSDALEDLQTNAPLLKAPQSTREIQMAA
ARRLINGRHLTLATINRPPFSSIKSSGKKIVSAEGFCFEILKEVARRLNFTYTMVESPDGSWGSRMPNGTFDGVIGMVQR
QSVDFAVSGFTVNYLRSIVIDFSHPFYDESLTILIPAPRQENDVLAFLKPYSWQVWSATAGSVLVVGPLMWVLATAGTLP
AVYPHNTRKARYSVLTYVWACAISLVSQSCRMRQTEPMRVLYGAWWTLALVLIYTYNSTLTSFLLVPRTTALISSLEQLA
DQRKVLWTLRAGTPFTDLVMSAHPPSTYYKIGRLVKERPDLLVQGDLPGASAVLQGGRVFIKEKSWLDFAIEADFLATNK
CRLAQVNQLFYTTGFAWPFPKDSPFLQLFNHEILKLSQSGLLSAWKKQFWPRPNRCTSGKIAATSGPKELQLKNFTGHFL
VLGVGVGLASLVLLVEWSTAYTRRQLSVDAGDAVVELRAVEG
>evg11318890 type=protein; aalen=626,99%,partial5; clen=1892; strand=-; offs=1892-12;  evgclass=main,okay,match:evg11318889,pct:99/97/.;
IVTQVLVHNFPGCHLVLLTLSSHSRTFPSVLRHLSAGGKAGIVVEVGSVVFQDQLARDHLLQQLWGDTRTTCRTVFLDLT
ASNATTAALELINAASLWKESGTGVVALGRSAGVREVLLHHSLRNTLHALYLALHHHTFLTCPPHPASRLKKVINQESAT
HWEVLVYRRCLYCNSGEASIQLLHKVTSNSNMLPRKDLFHENFQDLMGTKLRIATAMQYFPYVDYVRASETPGTAVEYID
CIDARIIHTFAAKLNFTFDVHEAVNRTWGVESNGTYSGMVGMLQREQMELSTVAAPTARRLRVVNHIMAYPSDTFTIASL
KPMLLPKYLALIRPFKGELWVALLVSVGAWGVSLWLLQRVWQWVAGGRKVDLITSLLFGFGALLQNLPSDPSVSTSGRML
VGWWLLSCLIITTGFTSSLMAHLTVQKKSRPLESFEDLVKEPGWKWGTDLLMLSDAILDYFITNPNAIVKEIFIEMEVLE
VDEALKKVLAGGFSFISYKNFITVIVAVNYTDPRGNSPFYISKDIPMFSTFGWCIRKGAPYHRRFTQLMGRLIAAGVITH
WREDVIARRVREETRASNRPHESYEEDKEVVLSLSHMQGAFYLLVVGSAAAFLALLGENFIPLGQE
>evg1207257 type=protein; aalen=693,82%,complete; clen=2516; strand=+; offs=32-2113;  evgclass=main,okay,match:evg1685967,pct:100/89/.;
MDALHFGVFFLVLRTIGCVVSEDILSSVEVGEMVGQVVEHFLSGCHLVIVSTTHLSPLTSTILRGAGPRVVVDIESLFPH
HLQDNLSPESTPATLHQQPSLQQSQNISTVNQPFIYRIPHDELVQDNLLQGVWGDTTTTCRGLVLDLVSTTNIHLTHRLL
EMWRVWRQPETVVVAVGVRAAVRAVLLHHGLRNTVHALYLALNHATVTTAPPLPHSHLRNLLAQKGTRNWRVWVYRRCLY
CNNGEAAVQLHNLNLTSRALPWEDLFQENFQDLMGKKMKIATTLQYFPYVDFVRLSDTPGTAVVLTDSIDSRIIQTFAAK
LNFTFDINEAANRAWGVEINGSYTGMIGLLQREEMDFSTISAPTARRLRAVNFIMTYPSDTFTITSLKPTLLPKYLALIR
PFKGKLWVAVLVSVVWWSVALWLLQKLWRWVAGGRQVDLTTSLLYGYGALLQNLPSDPTVNISGKILVGWWLVFCLIITT
GFTSSLMSHLTVLNKSPPMESFEDLVKQPGWKWGTDHFMLSQTVLDYFNTNPNPIVKQIFLELEVLQVDEALRKVLAGGF
SFISYKNSVTVIVETRYKDVKGNTPFYISRSIPIFPAFGWYIRKGAPFYQRFTQLMACLQAAGIITYWSEDVIARKVKEQ
SNAAKLQYESKEEDKQIVLSLNHLQGAFYLLLAGSCVAFLILLGENLVPSGQE
>evg11944895 type=protein; aalen=312,86%,partial3; clen=1082; strand=-; offs=938-3;  evgclass=main,okay,match:evg1173777,pct:100/75/-sense;
MFTHKHKYVRVNGCVAGVVWQAVGVSIVVWAAALWVMQRTWTWVVGGRGFTLGSALYISWAIVMENPKDNIPTGMVFRVL
VGWWLVATLVINSAYRSALASTLTVQEHAIPIDTFDDLLRQHRWSWGTFSDMLNSSYHDFFANNGPIMRLIYDNTETLSL
KDGLERVLKGHFSFITWKNIIKPVIAEFYTDHYGQHPFHYSSSEYTYLLGYSWGFRWGAPYRQRFATMKQRLLEAGLVEH
WTKEVLEATKAKANAVASQQQQDAADDQVVLTVDHLQGAFCLMLLGYGFAIIIFLGEVVLHCRHKRSLNLLT
>evg1748925 type=protein; aalen=439,79%,complete; clen=1670; strand=-; offs=1548-229;  evgclass=main,okay,match:evg1204502,pct:100/63/-sense;
MYEESRVHLVVGAEQWVPWLRITEHPVTRELTYSGIMYNLLLALSQTMNFTYELRRPADGLWGVGFPNGSWSGMLGMVKR
GEVDFALGPFAFNWERYHYACEFSQPIFVDYESVFVRRPGLETDLFAFSRPFQWQVWLGLAVVVLLTWTILELFLHLSPY
EQETTMEDLKTEEEKIGIRRKMTRDQSNIMWIIRTLVNQSNPWLPKSDSRRVITASWLLSCIIFISVFSSTLTAMLSVPA
VRQPIDSTEDLVRQDKVPWAIESGSFLYQILYQATEGIYKALWDGHTASITDCYTYRHDIAAGKYAAVCDKMTMKKVMSE
DFSATGTCSFYMAREDFMSMPMALAFRHRHPIFPKANQRILELVNKGLVGAWISDQLPNSTACLGASGPTSPPDKHPLAL
KDYYGLFTVCAFCMVGCVAVLGVEMTMARFAERRRATER
>evg177563 type=protein; aalen=558,83%,complete; clen=2006; strand=-; offs=1875-199;  evgclass=main,okay,match:evg11313870,pct:99/100/.;
MSGLWRLPETVVIAIGGRAGVRAVLLHHSLRNTVHALYLALHHASLHDLQRASLHAFQHASLHTPALHPDSHLRKLLVQK
ASTNAGVRVYRRCQYCNNGEADAQHINNLNINSPDLSQEDIFQAAIFQDFMGHKIKVVTVAVISPYIDYKQASETPGTAV
MFKDCVDARIIYTFAAKLNFTFDVHDTVDHTWGVDTNGTFTGAFGLLQREEMDLITLTVPTAKRLRVVEFLAAYPSETLT
IVSLKPTLLLKYLSLIRPFEGKVWMALAVSVLVWGVTLWCLERAWQCVTGGRQVELITTILYAWGALLQNMPSKPSVNLS
SRMLVGWWLVFCLIVTTGFNSSLMAHLTVQGRTRPLETFQDLVNQPGWRWGTASYVLTEAVVDYFVKHPNFAVNQIYHKM
EIIQKDEGLKKVLAGGFSFIINKNFVTINIATQYTDETGNTPFYISRDIPMFLAMGWSTRKGAPFRQRFNQLMTHLDAAG
IITYWTKTVTASKVRDERQAVKQDYKHILGDTLKDEGHQMVLSLKHLQGAFYILLVGGCVAFLALLGENLAHYCSSPQ
>evg1374610 type=protein; aalen=714,97%,complete; clen=2209; strand=-; offs=2174-30;  evgclass=maina2,okay,match:evg166593,pct:99/100/.;
MPYCLREIIVAAVCAVPAFSLALAGSMESGVMVGQVGVDVGLAVGQVVEHHLTGCHLVLITTTRHSLVTSNILRFVRTRV
VVDVDSFFYSHHRPPWDILSLVPNATLLPPTSWQQGSSQEQLTRENLLQDLWGDSRTTCQGLILDLTSSSSITQLALRLV
EMSGLWRLPETVVIAIGGRAGVRAVLLHHSLRNTVHALHLALHHASLHALYLALHHASHHSLSPHHASILRKFRTQEASA
DSGVRVYRRCLYCNNGEADVQLLHNLNIKSPDLLWDDIFQESFEDFMGHKMRVVTTSVVLPYIDYQRASEIPGTAVTLTD
SCDARLIHTFAAKLNFTFDVHEAINRTWGVETNGTFTGTIGLLQREEMDFSTLTVPTANRLRVVEFVIAYPTDTLSITSL
KPTLLPKSLALIRPFEGEVWVALLVSMVMWGVTLWLMERAWQWVAGGRQVALNTTFLYAWGALLQNLPSEPSVNFSSRML
VGWWLVFCLIVTTGFSSSLMAHLTVQGRSQPLETFQDLVNQPGWRWGTPLWVLSEAVVDYFVKHPNPAVNHVYRKMEIIR
EDEPLKKVLAGGFSLIFLKNFATINVATRYTDARGNTPFFISRDIPVFLGAGWCIRKGAPFRKEFSQLMTRLDAAGITTY
WPDDVIASKVREKRKVLNLGTTTVLGDIFQDEGKEVVLSLNHLQGAFYMLLVGSCVAFLTLLGENLAHCCSSPQ
>evg174058 type=protein; aalen=723,98%,complete; clen=2204; strand=+; offs=27-2198;  evgclass=main,okay,match:evg11313928,pct:98/77/.;
MVGQEVEEVGQEMQQVGVKISQLVERHLNSCHLVIITNAYHSHVTSTIVRHIAMDLQSSIIVDVESIVSNDLQPEMDYQE
HESFAPPINPPFWKQTSQSQATENHPHRPQAAQEELARDNLLQGLWGDSRTTCRGLILDLTSSSNTTHLALRLVEMSGLW
RLPETVVVAIGGRAGARAVLLHHSLRNTVHALYLALDHALYLALDHASLHLALDRTSLNMALHNAFLRSSSLQGGADLRK
LLSKEASTEGGVRVFRRCLYCNNGDPDVQLLQNFNVYSPDLPWDDLFQESLKDFMGNKMKVVTASVVLPYLDYQRVSETP
GTAIVLTDSTDARLIHTFAHKLNFTFDVHEDVNRTWGVETNGTFTGNIGLLQREQMEFSTVSIPTAKRLKAVDYLIAYSA
DSLSITSLKPSLLPKYLALIRPFEGKLWVMLLVTVVIWGVTLWLLQRAWQWVTGGRPVALNATILYAWGALLQNLPSQPS
ATFSGRMLVGWWLVFCLIVTTGFTSSLVAHLTVQGRSRPLETFQDLVNQPGWRWATESWMMTEAIVDYFVKHPNPVVNHI
YHNMEVMQVEEALKKVLAGGFSFIGFKTTGIITIAAHYTDLRGNTPFFISKNIPVLAAFGWCLRRGAPFNKRFTQLMAHL
DEAGIISAWIDEAVAQRVRQERKASVLNHNTVITGADQQDDGQQMVLSLNHLQGAFYMLLVGSCVAFLTLLVENLAHCCS
SPQ
>evg11917202 type=protein; aalen=221,99%,partial; clen=664; strand=-; offs=664-2;  evgclass=main,okay,match:evg11015806,pct:99/100/.;
LLPKYLALIRPFEGKLWVALLVSVVVCGVILWLLQRAWQWVAGGRRVELTTALLYSLGALLQNLPSDISASNSGRLLVGW
WLVFCLVMTTCYSSSLIAHMTVQGKTRPIETLEDLANQKSWKWATEPWPLKGVPFEYFSKHDDPLVKKIFKNWEVEEADR
ALQKVLGGRYTLIDFENYVSIMVASRYTDHHGNTPFFISKKGFSVMAAFGWGFRKGAPFYP
>evg1280645 type=protein; aalen=452,79%,partial5; clen=1714; strand=-; offs=1714-356;  evgclass=main,okay,match:evg1347883,pct:100/95/.;
VGVRQPHFEVFRPLRPSYVTNFFQAALRVVSRYPTDSQRVSNAVGRCYNAGSGPRQVTRCTGYVGQVLMQLTRDLNLTLV
NSAAAQCGAAHSEGTQITAIANDEADIDLGTCSIIEDRYKVVDFTEFFVVMRSTFASAEPREAQSSFLIFNVFSGSTWLL
IGAHLLVVSLGVWVVARVLPSLDPQFYSTPTHALWLVFMSFVNQADLRQPRSVSGRLVVAVSWGVTITLGAVYSGNLTAW
FSLVKYEKPLDSLLDLLNQPDLIPVIFESDPNHKLFINTSNKNLKAIAKRLSIWTADQDNDIARMIIYSKTVYLSSESAH
LKQASALNKQEGNVGRAPCRIHLAAQSLQEDFLGFMINKNSWLKEQVNERIRWLRSFGVVEYMYQTFNPVGCRLKIVQKR
QCKSKSLTLWQLQGAFWMWLVGVAVASVTLVLELFQAPTVGARAPSSTNSWC
>evg189579 type=protein; aalen=553,99%,partial; clen=1663; strand=-; offs=1661-3;  evgclass=main,okay,match:evg1312302,pct:100/99/.;
GLWRLPETVVIAIGGRAGVRSVLLHHSLRNTVHALYLALHHASLHALQNTSLHTHPPNLHSLSGKLFTHEAPWAASTAGD
GVWVYRRCLYCNTGEAGVLLVHHWRLSSLPRPMDHLLQDSFEDLKGHKMRIVTPSEAFPYIDYQRVRETPGTPVVLKDSL
DARLINTFAAKLNFTFEIHEEAHRTWGVEMTVGNFSGMIGLLQREQMDFCTVTGPTANRLKVVEYLKCYPSDPFTVTSLK
PTLLPKYLALVRPFEGELWVALLVCVVAWGVTLWLLQRAWQWVAGGRPVDFTSSLLYGFGALLQNLPSDPSVSVFGRMLV
GWWLVFCLIITTGFSSSLMAHLTVKERSRPLETLEDLVNQPHWKWGTDPWMLTEAAVDYFSKHPNPVTRHIFHEMELMKV
DDALRKVLAGGFSFISYKNYVTVIIETRYSDARGNTPLYISNKAFPILAAIGWGIRKGAPFYQRFTQLMTRLEAAGIITY
WTADVMARRVREDRKAAMINATTILGNANQDEGEEVVLSLNHLQGAFYMLLVGSCVAFLTLLGENLAHCCSSP
>evg1252290 type=protein; aalen=480,77%,complete; clen=1874; strand=+; offs=54-1496;  evgclass=main,okay,match:evg11253633,pct:99/66/.;
MMNAVMLAVQYSKKSLWCGVYLHLPYSPRGALALKVASWTLHQGLALTSSLPLFPEKFSRLSSGPNLVVITEKFPTHEPV
MVDDPKAPGRKRLEFFSPIAKVVQVLADTTNFMYTFVRPPDGQWGIPMSNGSWSGMIGMVSREEVDFGLGPIGISASRAQ
VLDFTWPMTTEPGRILGGRGRPEVDPWGFVFPLTPLVWAAILTTLLVLPLTVFLLSSCIFLKNQRELLEYVYSFTRIFLQ
QGIVMKRSRWWERVVLAMWGLVTVVLTQSYAGNLMALLAVRHIAHPIQSLQDILDHHSVTLLLTKNAAKTLQITTARTGI
LRDIADLEKINRIQYITLQEMSESFNTLIRNGHHILILGNSLVDTMIAQDYSRKGECDFYLAKEELLPLMYAIGCSRGHP
LIPVFTKRIMRINEAGLYNQWMKQLYANSSSCSNPPTKVAIQTSLSINNIKNMFLVLVCGLGLSLEVLGMELLYKHAAPV
>evg11303245 type=protein; aalen=382,79%,complete; clen=1446; strand=+; offs=4-1152;  evgclass=maina2,okay,match:evg11303244,pct:99/100/.;
MPPDNEWGYQLKNGTWIGTIGIVSREEADIGLGPIAISASRAQAVDFTGPVTTETGVIVGGRGRPEVDPWGFVFPLTPLV
WAAILTTLLVLPLTVFFLSSCVTMEASGGWLEYVFSFTRICLQQGVVTKRSRWWERVVLAVWGLVSVVLTQSYAGNLMAL
LAVRHISQPIQSLQDILDDTSVTLLLIKNAAKTLQITNSRTGILRHIADLERYERIQYISVEELSESFNKLRSNTHYIVI
SANKLVNSMIGDDFSRKGECDFYVAREEFLPLMYCILCAKGHPLVPVFSRRLMRIDESGIYSQQLKQLFANSSNCSNPPT
KVVIQTSLSIVNIKGMFLVLVCGLALSLLVFGMELLHSHGLSAKSWSSSRVIELLRSLGVPV
>evg1222951 type=protein; aalen=658,80%,complete; clen=2467; strand=-; offs=2450-474;  evgclass=main,okay,match:evg1718406,pct:100/96/.;
MGGWWMRVVGVVVVLVQRPSPSTTLDVTWARPPAGQQQQEEDVVGLLSEVASGRLTVCHTIILTPTIASPRLHNVILALQ
HILTNTFLTYDVEAFLENTSPPRQIVRHRPPLSDGTYCVTYFILAPLTLLPLALTAIPKTNWFPGATRYFVCYTGRSLAV
RTLQEDPFLLASYNTLYVSHNEHHDPKNTRSWALDLFSNCPFCRGGEPEVIHRNRWSPRRGLQERSDLFPDLFTDFNGHI
FRAVTLNFPPFSHYSAGNSTYPLVMEDCLDKRIVDTIAKIHNFTYLVFEPADGKWGYQLDNGSFTGVLGEIQTNKKDFSL
DLSITAEREEVIDFTIGYHWEPLTFVTSKPKPLPQWLALVRPFQSYVWLCLLLVTAAGGPVLWLLQRLSGNSFPLPSAVF
LVFASMMAQGQRWPSSSMVRVFSVFWLLFCLVATVCYVGNLTAFLTVPALSPTIDRLEDLLDSNFVWGINSFGAADYQLF
KTSKVPLYQEIFRGLTFCPSLVECVQRALKERFAFISFKTYLRDAIAMHFVDKNGDTRVYLAKDSFFPADTGYAVQKGSP
MKRVFDGILKRLLGGGFVAKWMSNLIEQHTLTTRRRAAEAAGMRGEMEATQERANLSLTLYHLQGVFLVYTAGLILADLV
FIWELAFKSLSRSMRQVG
>evg1323936 type=protein; aalen=749,91%,complete; clen=2450; strand=+; offs=28-2277;  evgclass=main,okay,match:evg1477756,pct:100/100/.;
MSSFVCGTIVAVVVCAVPLASQQVGGPEDVGECVRQVGVMVGQVVEQVGVMVGQVVEHHLTRCHLVLITTTRHSHITASI
LRHLTRVVGPNVVVDVESFFSHDLQPPQDSLPDDTSAATPHPPSWQKASHHKSTEDPLRQHQTPPEHLTRDNLLQGLWGD
SRTTCWGLILDLTSSSNTTHLALRLVEKSGLWRLPEMVVIAIGGRAGVRSVLLHHSLRNTVHALYLALHHDLYLALHHDA
SIHALTHAFFHAVHDSPLQTYLCLRWLLVEEAASINSGVRVYRRCLYCNNGEADAQLVHNMNINSFDLPWDDLFQESFQD
FMGNKMKIVTPSPYFPYVDYQRVSEAPGTAVLLVDSLDARLIHTFADKLNFTFNVQEDMNRTLGVERNGSFSGMIGLLQR
EEREFSTISAPTAKRLKAVDYLKSYPSDPFIIASLKPTLLPKSLALVRPFKGELWVTLLVSVVAWGVTLWLLQRAWQWVA
GGRRVGLVTSLMYGYGALLQNLPSDPSASISGRMLVGWWLVFCLIVTTGFSSSLMAHLTVQGRSRPLETFEDLVTQPGWR
WGTVSWMLTEAVVDYFVKHPNPAVNQVYHKMEVIEEDEALKKVLAGKFSFISFKNFVTVNVATHFTDERGNNPFHTSRGI
PMFAAFGWCIRKGAPFRLRFSELMSRLDAAGIITYWTEDVIARKVREERKTAKRDHKTIIRYTIQDEGEQMVLSLNHLQG
AFYMLLVGNCVAFLTFLGENLTQCCSSPQ
>evg1320147 type=protein; aalen=553,73%,complete; clen=2254; strand=-; offs=1967-306;  evgclass=main,okay,match:evg11414598,pct:99/100/.;
MTLTQLPRVVDQARRLRQVSWCVTVVVVSDDLAFLAAFAEWSLKGRLLVWATRLLAVTRLALPEVQDLLCSHWTFSMMNT
MLLILNDRSRIPSFSVYVSLPYSASQTRIVRTASWTAVRGLQLTNHDLFPNKFNNFYGASVNVTALPYRPYWTEAEVEQD
SSSTTRYSGSDAKLLITIAEALNFTFIVLPVTSWDQVTSLVVDRISFMATVLHVVLPQRQLIYDFTYIYEHDPACFVMAK
PSLRSNWQSLYEPLTDEVWASVLASVLLVPLLLFLITRPQRGEEYGRGMSLGDAAEIAVGSLLGQGTSKHLPTSNSTRLL
LTTWLLFTLVVGTVYRGNLTAYLTMPKYPPRPETLDQLATTAQKVTMPPYGDMFKQFFKQSESKVLQTLSRLMELIPSDE
DGLRQAIDNKRQAHMNSRRYMEQIIADHFTRADGSSKLYLGRESAFEGIGAWPIPHDAPYKQQLDAVMMSVLEAGLYNKW
IEEMLERSKQESRRRAQESQGSDRPAAAHDETDHTTNQALALHHMQAPFYLLVIGLYSSLLVFVLELFCIFFT
>evg1780977 type=protein; aalen=536,95%,partial5; clen=1695; strand=+; offs=2-1612;  evgclass=main,okay,match:evg11774020,pct:99/100/.;
GVRAVLLHHSLRNTVHALYLALHHTALHAINLTLNDTSFYISPRFGTSWSQRPKEEKELSSSVRVYRRCLYCNTGEPDVQ
LVHHWCLTSLPLPLDDLFHAEQFHNLMGHKIKFSTMPFFPYMDYRSNNNEQGSSVILVDSLNTRLFLDFDRRLNVSFEVQ
DQPEHSWGVEKSGKFSGMMGQLQREEIDVCGPLAPHNERIKVMEFLSAYRADVMKIVSLKPTSLPQHLSPIRPFSGKLWL
ALLVSMVAWGVTLWLLQRTWQWAAGGRLVELSTALLYSWGALLQNPASVSPVSSSSSGRVLVGTWLVFCVVMITGYSSSL
MAHLTIVGKTTPPETFEDLVSRDNWKWGIESYMLNGAVILYFTKHSDPVVKEIYRKMEALTITEALEKVKKGGYSFLSMN
YFISITVASRYADKYGQTPFYISKNEITLFISFGLGFRKGSPLFPRFEQLVQRLVISGIMQHWTDELVAKRVRDEKEAAQ
QDHSVLLDNTTHHDDGQVKLSVQHLQGAFYIFILGYSVAFLTLLGENLSHSCSSPQ
>evg1466005 type=protein; aalen=269,98%,partial5; clen=823; strand=+; offs=3-812;  evgclass=main,okay,match:evg196885,pct:99/100/.;
LLLLSLCIPLKVHQGWQEYAFTFTRIILQQGVLNARWWWLERMLVGVWGLVTVVLTQSYAGNLMALLAVTHVPQPIQSLQ
DLVDDHSVTLLLVNDSSKTLQITSSRAGILHDVAELEKENRIQYIKMENLAESFNTNIRKGHQVIIIENGLINAMMGQDF
SLKGRCDFYIAQEEILPTMFAIGCSKGHPLVPVFNKRILMMTEAGLDNKWVNSLFPNYSSCANVPSKVATHTSLSVANIW
GMFFVLATGLTLSLLALGTELLCDHGAPL
>evg1290366 type=protein; aalen=664,84%,complete; clen=2372; strand=-; offs=2362-368;  evgclass=main,okay,match:evg1667682,pct:99/100/.;
MMALLGYGVVVMAGLVGIASASRQEVRGPEGEIVGQVLEQVGFMVGQVVEIHLTGCHLVIISTTRHSHAFASILRRLSAD
EKPGVVVEAASEFITDQLARDNLFQELWGEDSVSCRGLILDLTASNSTAIGLRFMLSSGLHLRSQTRVVIVGRRSGVREV
LLHHSLRNTLHALYLALHHHTFLTSSPHQLVKALDPVLVYRRCLYCNNGGADVQLVHQWSHNHRIDATNDLFIDNFQNMM
GSELSIVTVPYFPYMDFEPCRNNPEGLVKLKDSLDVRILSTLVTKLNFTYKIHAEPLRSFGEDKNGKFTGMIGKLQQEET
DLSTIVAPTSGRLRVVDFLRTYPSDPLALTSLNPAPLPAELSLVRPFEGELWVALLVSVGAWGVSLWLLQRAWQWVAGGR
RVELTTALLYGWGALLNDPPRDPSVSVSGRLLVGWWLVFCLIITTGYNSSLVAHLTVEGTTRPLDTFEDLVQKPWKWAVD
PWLYKGATLEYFAKHSSPVVKKIYNNMEMLEAKEALQKVKSGSFSLIDHKNYIQVLVASYYTDSKGYTPFYISNKGITVI
AVFGWGVRRGAPFLSSFRQVLSRLEDAGIIDHWTQEVITRRVRENRESQSLDPPGIHDSAQGRTKVVLGLHHLQGAFYLL
LLGAGIASLTLMGENLTICCSSPW
>evg194176 type=protein; aalen=729,93%,complete; clen=2338; strand=+; offs=104-2293;  evgclass=main,okay,match:evg11315262,pct:99/100/.;
MWSEFAVVVLATVVVVQDAGNATLGQVVVNAAQVMKTEQVAEETGQVAHKLDQVVEDADQSVKRVGQVVQQVVEQYLAGC
HLVVVTPQVHSPAFTDILRWLTAGQQASVVVDLRTLLPAGLHYNDAGQSLANDFTWKHLVEGDAKLTCRALLLDLTSQSY
TEVLEFLKEVKLELWPKTRVVGVGSTSRAWEVLSHASFRYTIHALFLAAKPTPSISSSAAAACDRSGACGGEVWAYSRCL
YCSGGKPGMRLVGTWRPGQGFSLGRSLFLEGFEDMKGGLVRVVAKDFFPFMKFDRNTDEPGSVVTPRDSVDVRLLNCVAE
GLNFTYEIRMDLRDEWGTVDNGTWTGLIGTVVEDRADISMMLFESYPRRQVIDFTRLYANEPFIMVVHKPRSQPQYLALM
RPFTVELWVAVLVATFVVGGMLWLLQKVWARSFGQRGLNLSTSLLYMWSIMLEEPFVHPPPNITGQMVVGIWWVFCLVIT
TMYRSSLVAYLSVPINSAPLDTIDQLLAHPDATWGMEPGFGLGWDWFKFNTNPKVQMVFRKLKILDVEEQMKEVMEGNHA
FFTWKYYTKTIIAANFTDRYGNTPLHISREEFVQGSTAWGVRKGLPFLEPMDRILDHLVESGLVNYWFQELFRYATEKAR
EERMKVQRAGTSAGDWGTVDGEVVFSSDSKWAGLVGDNAVVLNLNHLQSAFYILLLGYIVASLVFLTEIFNPSSIITPTP
SPHPHPPKM
>evg11834191 type=protein; aalen=735,93%,complete; clen=2368; strand=+; offs=59-2266;  evgclass=main,okay,match:evg1817066,pct:99/100/.;
MSSLATDKETSVTRGMATQRQSAAAVLLLLVVVWPPSSGAVVDSTLYTKRPRVVTGLSAAQALGDITFPRSRVDSTPTEE
SPAAGVPSRIRGVEREPDRRPSNILGLFHHQILTRQVMDSGGADGAVAASAAATAVVNAFLPGQCSFTILSEGIQTPAAA
VVASSLGATAGVTIYTLKEEVLLREETWRPSPCDVYIFMLMEGDTFIHHADVSHYHVSTANHQSPHALWNYHAYYILLLF
RSGNATLNPSDVAKLYNLRKTEKLLILQQRENHLVAWTHQLYSTSTKLTFLDTWRDGKFQRGGTLFPEKLVDMQGAVLRV
ATFDHPPSVVYVRDDHQSVVGRLGVDVQIVKTLARARNFSIEYIEISPDEMWGFELPNGTWVGLVGKVFYELADIGTCNL
FIELYRWKQLDYSTPYNFDRGCFVAPAPKPLSSWKSPVMPFTWDTWSSVVVALGVGGGLLYLVATLSHSPESADFRSLSY
DYLYILGALTMHSLKIVPLNAPMRVYMGFVWLFGLIVATAYSANLVAFLSFTPMSTPIDTLDQLSKSSLQIGSHAFWQTQ
FSESTDPIIRGFADNLVTNVDLHSLFDAVKDGKFSLIENKQYLELEIGSRFTYGSHTSIRVVSECLLTYSIGLGFQKNSP
LKSYFDGLILQLFESGVIYKWQKEVVAYFRAQYASRRPTDQEDSRTRPLNLTHLQGVFHVLGIGCLASALLLVLEIIGTT
RTHRNTFSTANNLIR
>evg11299967 type=protein; aalen=472,74%,complete; clen=1907; strand=-; offs=1795-377;  evgclass=maina2,okay,match:evg1325605,pct:99/100/.;
MLLVVENDSKSQRCSVYIQLPFSPREAQALKVASWTLHSGFALTSSLPFFPDKFSRLLNGPKFVVVAEEFEPHIAMVKVE
DKRSTSLSFKGPLVNLLEILASTMNFSYTYVNSPDGTWGVKQDDGSWTGMVGVVVRGEADIGLGPFDVTESRAEAVDYPR
AIITETGRVMGSRGVPEVDAWGFVMTLSPTVWTATLTALLLVPTTVLLLSSCSGLKTNSNNNTSSRMFFGYIRIFLQQDG
PLPPDLWWERLVLATWLVAMLVIMKSYAGNLMALLTVRYIPQPYQSLRDVLDDPSVIMIWVPNTSYVQHFHSAKSGIFRE
VADAEKAGRIKFVRGAEFSSTVDKFARQSQYVLIAEDRYEKVLMAHHFSRTGRCDFYSSRERIMPFMSSMIGRKDSPLTP
VFSAKIRAVTQGGLYDHWVDDYTPNSTSCAHPPTKITVNAILSVRNLWGMFVVLTVGYAVSLVVFVAEIRCD
>evg1518570 type=protein; aalen=651,76%,complete; clen=2573; strand=-; offs=2438-483;  evgclass=main,okay,match:evg1379408,pct:100/72/.;
MIAVLYLELLLVATSLLSAVDLLTFNNTVDRRITLLSGCVEAVLTTVSEPRCSVMFFTDGASTLRTVAKNSILRLQHRNL
WTFSCVSVFEVSTDGEDVRRMQLSMVVGEAQRLRQVSWCVTVVVVSDDLTFLATFAQWSLRSRLVVPTTRLLALTDASLV
NTPGLSKIFSMMNALMIVQENSLRFLRCGVYLQVPYSPLGAQALKVASWTPQRGLALTSSLPLFPDKFSRLSNRPTLVVI
SEPYLTHEAVMVDDPKSPGGKRLTFSSSLANVLQVFAEATNFTYTWVRSPDQLWGNQLRNGSWSGLIGVVSREEVDIGLA
PIGISTSRAKAVDFTWPLKIEPARIVGGRGRPEEDPWGFLFPLRPLVWAAILMSLLLLSLAVLLVPSCIPVKASAGWIEY
AFTFTRIFLQQGVLNKRSWWWERVVLAVWGLVTVVLTQSYAGNLMALLAVRHIPQPIQSLQDIVDHPSITLLLVDNTSKT
LQITTSNSGILHDIAELKNIHRIKLIKLGELEVSFNTLVRRGRHVLVVENTLANGMMGRDFSEKGECDFYLAREEFLSTM
FSMIGPRGSPLVPVFSNRIMRINEAGLHNQWVKEKSPNDSSCSYQPTTVAIQTSLSIVTIRGMFLVLACGLALGLLVLGT
ELLHDYAARGS
>evg11375340 type=protein; aalen=741,96%,complete; clen=2305; strand=+; offs=31-2256;  evgclass=maina2,okay,match:evg1386630,pct:99/100/.;
MSYFLCGTVVAVVVCALPSFSQELGEPMATGIMLGRMMSKVGVMVSQVVEHHLSGCHLVIITSSCDSPVTSTILRVAGTR
VIVAVESFFIHEPQPPMDNPLQNSSAATPQSPSWQHVSQKRSYVDPLRQHQTPQDQLSVDNLLQGLWGDSRTTCRGLILD
LTSSRNTTHLALRLVEMSGLWRLPETVVIAIGGRAGVRAVLLHHSLRNTVHALYLALHHDLYLALHHDLNLALHHTSLHA
LHHASLHAPLQLNYLSLWKPFVNLASTKSCVRVYRRCLYSNNGEADVQIVHNLNINSLDLPWDDLLQERFQNFMGHKMRI
VTATVVSPYLDYQRVSEAPGTAVMLVDSLDTRLIYTFADKLNFTFDVHEAVNRTWGVEINGTFTGSIGLLQREEMDFTTL
TAPTAKRSKVVEFFIAYPSDPFTITSLKPTLLPKYLALIRPFEGKLWVALLVSVVAWGATLWLLQRAWQWVAGGRPVALN
TTILYAWGALLQNLPSEPSASFSGRMLVGWWLVFCLIITTGFSSSLMAHLTVQGRSRPLETFQDLVKQPGWRWGTPQWLL
SEAVVDFFVKHPNPAVNQVYHKMEVIHVDKALKKALEGGFSFIIYKSFVTIYVATRYTDARGNTPFYISSDIPMFFWSVW
STRKGAPFHQRFRQLMARLNAAGIITYWTEDVIASKVRMERKAVKDENWINLGDALKDEGQQMVLSLNHLQGAFYMLLLG
SCVAFLTLLGENLAHCCSSPQ
>evg1983758 type=protein; aalen=424,84%,complete; clen=1511; strand=+; offs=64-1338;  evgclass=main,okay,match:evg11622635,pct:100/100/.;
MFVPPLKTRVKIAAEEWIPWTKFTLGENGVIKITGPMGNLLDIFAEKMNFEYELVRPPDSLWGIRLADGSWNGMMGQVHR
NEVEFALGPFAVTPQREEAIDFSLAVHTDNQAIIMIRPGLQNDISGFLKPFALEVWLLIILSVLSIVMTLVFVVVVEGRI
LGFSTWRVVSKVFMWMLQTLLQQNPRWTPKQDGARLIVTTWVLASIVFISCYSGILTAMLTVPRVTIPVDSLEDLVTQTH
LPWRLESGAMMLTYLQESEDKVRRKAFIGMSGTIPDCWSGRQAIARGKFAAICDETSMKKAISWDFSTSGQCHLYIARER
VYSNLMMCLAFKVNSSYLVRANKIIEMLRDTGVLAKWLGNEITNTSQCLRPPTSDRRISMQPLSIDSFLGPLILLFGGLS
VALHIFVGEHLIHLCWSRTPPLLS
>evg186400 type=protein; aalen=1715,75%,complete; clen=6842; strand=-; offs=5931-784;  evgclass=main,okay,match:evg1330439,pct:100/100/.;
MRRLLLALLFSAFILLSYTAASVVGGRGGGRSRPGGHQDESEGSEAEAPLGAKLSQISTDESRLPTSMFQSLHSNAHLGD
SSSLVPSSASVPDTSSTRRLFPTAKKETSTATSSSITSPFAKETRPSEDVHQTPTKPNVQTPFDTAAAAAAAAKNTTPVY
RLGAVFEPEHIQSLSSVFFQSLQEQNRLISGSYRLEGVAIETPALTVNALKGACETLKFESVSVGVAVGVTQSIYASGTL
ASLAGVPLIARSIKGYRDDTLKTLLPDLVVANPRLSDLWEAATSFISALEWCQPILIHDDSPQALQLAHIASRDDTYETM
GLSLSANLPRHHFQNRLGGILHTVRRLIFVSGTVNFVKVVFSHGEDLDMFNGEYIWILLDVPLPGNLSESLRPGLLSLRP
DFLRTPKKQLLINFVKSSISVISEFFKETTVASSALLATSAPVQCQVPYRNLSTSQSELHRQLKEKLTSSRISQRSLPGL
TPFFYVENLVPKKTGVGAQWTRVGYVNGTEVQINAIFWPGRGYKGVSEQNKRLRVALAEAPPFVMTSALIENATCLLGVV
CLRVFSPEVAATFADMERDVVNASRGYEVVCCSGLAVDLMINVATDLEIEIQVYLVMDGTFGAPRSSGWTGVVGDLLDGS
ADLSFAPLSVTAQRARHLDFSDPYFFSSMSMLSSTKQMEVPLLAFLVPFSPDLWIAIFVSLNITAFSVAAYEWLSPFGLN
PWGRQRSKNFSYGSALWVIWGLLFSHLVAFKAPKSWPNKVLINVWGAFSVIFVASYTANIAALFAGLFQTRYLHEKKVLS
QRVGAVRASSAEYYVSKLDPELWAHMRPNLVENFTQGLHNLHTGVLDLMVGDSAVLDYLRANDPGCTLATYGESLVSDTF
SIAMGKGFPLRVKINTILARYLASGHLDHLKHKWYGELPCFRISADIYKPQALEISTVGGVFLMLTLGIGIGFFLLILEH
VVYRYALPSLRTKPKESLWRNRNLMFFSQKLYKFINCVELVSPHHSAKELVNNLRTGQIMGLFQKSVKRKENEQRRRRKS
KAQFFEMIQEIRRVQKAEKEEDVPVSVTTTTTGDSKKRCSTPLNVPEVTPAPPSPFSNITASSPAPITINYIPGPDPHED
SEGIIVVNSSLPLDSDPQVGQGLLCEEEIREEDYSSGIIILRVSDPEEVLEANNLNQQLEDTQAYRVAAEASAREFEMCL
CSSQEGESNSRKTSGGCLNCLQRQDSTRQARRAVEGSCFPCSGASSVRESTLGDPYSVIAGTANGLRHRGSVSNPMMQLP
SPALQITTAPSPGFTLSSEIHDDVLWSTRSLDNMDNIASRAMGEESYEGVRLVPLSQQAALRSSGSLQLVATLSPAGRER
VNSDHLRHVTKADLWQLWQDSEKELRARLRQAESQRDALLRQLSTLPHRKHQVQPEVPSEKWVKRSLGNMVGDTAVGAIE
LCDSRKHNLIVGDTRLAIGGGRWGEEKNNGHRQRLSRMNNRERKMEEVRLKTNKGDVSTTPKRRKRQRSRSQDHLDTKKS
QDSSEEGIHYPSPEERLSYPKYTRRRKRETSQDRKRGSDDLDVTPKHRAKTHHLSGTVIERTGPAESISGYCTTPLPLLH
SLHQHTKSDVERSYGSHKSISLDRREERIPFESYSEQIHIQSYCSGDSRGIGCDDDMRLDDHCDEADCHKKLEDDKLPPR
RRRTPYHLVSGYTESQHRRPKERHSSRELPEGRLR
>evg11701269 type=protein; aalen=268,51%,complete-utrpoor; clen=1570; strand=-; offs=1477-671;  evgclass=main,okay,match:evg11701266,pct:100/87/.;
MCLMSSCFSLKTPAEWMDDTFNLVSLISNQGIMVQNNWWWERVVMAVWGLVTVVLTQSYAGNLMALLAVRHIPQPIQSLQ
DIVDHHSLTLLLFKTSTKTVHIFTSKTGILHDIADMERKQRIQYITLSGFSQSLNTYVRQGHHTVIVENDLASAVMGQDF
SKKGECDFYLSREEILPTMYSLACSKGHPLVPVFSERILRVHEAGLLSQWKKQLYSNFSSCVNLPSKVVIQSSLSVGNIR
GMFLVLVCGLNLGVLALFLEYLCNYALH
>evg196759 type=protein; aalen=477,51%,complete-utrpoor; clen=2787; strand=+; offs=215-1648;  evgclass=main,okay,match:evg1490211,pct:100/75/.;
MMNAMLLVLGDSSRFPRHCDVSLSVYVNLPYSASGARIVRIAWWTAARGLQITTHHPLFLDKFNNFCRATVNVTALPYKP
FWSETEDQGGVTRYSGSDVQMLMTIAETLNFTYNVLPVTTWDQVTGLVSQRTSFMAAINHVQMPQRLLLYDYTYSYHHNS
FSFTMATPSLISNWQSLYSPLTDKVWASVIASLVLVPVFLFLIARPKHGEEYSRGISMGDATEIAVGALLGQGTNKHLPG
RSSSRVLLVAWLVFTFVVGTVYRGNLTAALTMPKYPHTPETLEQLVKVVHKVTMPSFGEPFRQFFKQSDSEVFQALYRLM
EIVPSAEYGMHQAVEKKQAFMDGRLYLMQAIADHYTRVDGRTLLYIGRESVLSSRGAWPIPHDAPYKPQLDRIMMFIIEA
GLYEKWVKDVLEKAKQESRGRLMELQETASLSAKNTDSNQALTLRHMQGPFLLLVLGLATSLIVLVSEFLVTLFINL
>evg11834185 type=protein; aalen=537,85%,complete; clen=1894; strand=+; offs=197-1810;  evgclass=main,okay,match:evg11834188,pct:98/98/.;
MLMEGDAFIRHANVSHYHVSTANHQSPHALWNYHAYYIILLVHSGNATLKPSDVAKLYNLRKTEKLLILQQRENHLVAWT
HQLYSPSTNLTFLDIWSGGKFRRGGNLFPKKLVDMEGAVLRVATFYHPPSAIYARDDHQNIVSTAGIDIRVVETLAKARN
FSVEYIDISLEEMWGFELPNGTWVGLVGRVYYELADIGSCNLYLERHYSKKVDYSTPYNFDRGCFVAPSPKPLSGWKSPV
MPFTWDTWSSVVVALGVGGGLLYLVATLSHSPESAEFRSLSYDYLYILGALTMHSLRIVPSKAPMRLYIGFVWLFCLIVA
TAYSANLVAFLSFTPMTTPINTLIQVSRSGLSIGSNIFWKPQFYESTDPVVLAIAKVLRFDLDYYYLYNLVEDGTFINID
SVNYINFEIRTRFTYGSHASIRVVPECLMPYSIGLALQKNSPLKSHLDRLILQLFESGVNYKWQEEAVAYIRAQYTSKRP
HTKEESRSKPLNMAQLQGVFYIFVVLCLLSALILATKLLLPHGDAATHILNMHQLLR
>evg11516941 type=protein; aalen=767,79%,complete; clen=2887; strand=-; offs=2830-527;  evgclass=maina2,okay,match:evg1598994,pct:99/100/.;
MVTTFLPLLVIISFPTVSQGNTYDIAVVHDNWYTAGGVAYHDIMVRTVLEEITAVNPAVRFFTISVHDLPLEDVSTLFLN
STRVWSGVASLGGCGAQRAVTKIHHLLQVPVIFIAWDDCRLLGYHQRNAVILNNIKFDNRFNCLTWVVSVWVKQFLLARS
TPINVGHYLNVTLGGRHSFLAEEIMYQCAGSEEVGDLYRARAYVRDKMLTVVTIHRPPFVFLEVNSTGHILHRAGFAFDM
LEELQRKLGFRYRLVLPCDGNWGNKLPNGSWDGMVGMVIRKEADLGVAPFTITLERAQVIEFTFPYHVEPSAILTPAVRQ
TRKITAFLDPFHYQVWLAIAATLVILGPVMHTLAGVPWLAFLYPHTQVLNCGPVTLLGHYWMLSAALLQQGVVYPMNAAS
RVVFGAWITGVIALSCAYTGVLISFLSVPKTEKLIQSLHDLPSQEELKWTFARGSAHEALFLDKEADGIYAKIGSPFRSD
HSGLASSNAQAVAMVLRGTHVYIKERSYLDFAIEEDYHRSGKCNLDIAPVEFFPAGFGWIHRKNDTIGQLFNREFIKMQQ
TGLFRKWKLKYWPKPNECTGRGRRSNSKALDVSDMLGSFTVLAFGFLCALIILLLELYRKKVRLRSRATTNTKRTQSLHR
STILQEQLSSQKSTYGLLSAIPGIHAIPVPSVKLIPPTPVHHHTSPSPDSHLSTIVALGDQENTRSQLSPRILGPLKHPP
TSEQHCYLGCSSHPDTQSHPSTSALQHPHTPVHQPTHTRSHTVYLSL
>evg11334937 type=protein; aalen=482,67%,complete; clen=2159; strand=+; offs=153-1601;  evgclass=maina2,okay,match:evg1233843,pct:99/100/.;
MMNAMLLVLDEWSRFPRRCDVIVSVYVNLPYTASGARIVRIAWWTAARGLLLPTYPLFPDKFNNFYGATVNVTALPYKPF
WSEAKDQGSGGVTRYSGSDAQMLITIAEALNFTFNVLPVTTWDQVTGLVSERTSFMASINHVQMPQRQLLYDYTFSYEHD
SIDFTLATPSLISNWQSLYSPLTDTVWASVIASLVLVPVLLFLIGRPKHGEEHSGGISMADAAEIAVGALLGQGTNKHLP
GSSSSRVLLVTWLVFSFVVGTVYRGNLTAALTMPKYPPRPETLQQLVKAVQKVTMPSFGESFRQFFKQSDSEVFQALSRL
MEIVPSAEYGLQQVVEKKQAFMDGRLYLKQTIADHYTRVDGSTILYVGRESAVSSTGAWPIPHDAPYKPQLDRIMMFIIE
AGLYEKWVKDVLEKAKQESRRRVLESQESAEERASLSETDTNSNQALTLRHMQGPFLLLVLGLLFSLIVLVSELLFTLFT
NL
>evg1806094 type=protein; aalen=262,78%,complete; clen=1004; strand=+; offs=67-855;  evgclass=main,okay,match:evg1806088,pct:99/98/.;
MEAPGGWLENVFSFTRIFLQQGVLMRRSRWWERVVLAVWGLVSVVLTQSYAGNLMALLAVMHVPQPFQSLQDVLDHSSVI
TIWETESASVQYLHSVESGIFRDIANLEKKGRVVYRTQSQFEETIDTLVRSGHHVLMEVDMSIKAYVAQDFTRTGKCSFY
ESREEFLPLMFALIGQKNSPLVPALSRRIMTVAEGGLFSHWMKEDEPNSTVCYHAPSKITVQSSLSIKNLWGMFVVFSIG
ICLSLLVLCLEIVTHYTSNVKK
>evg179820 type=protein; aalen=682,76%,complete; clen=2693; strand=-; offs=2652-604;  evgclass=main,okay,match:evg1476622,pct:100/100/.;
MAFLRKQMICCKALMVLALVVMISQTPGGDSCYLDQADGEATGDLDQVGLIVTQVLVHNFPGCHLVLLTLSSHSRTFPSV
LRHLSAGGKAGIVVEVGSVVFQDQLARDHLLQQLWGDTRTTCRTVFLDLTASNATTAALELINAASLWKESGTGVVALGR
SAGVREVLLHHSLRNTLHALYLALHHHTFNNQAVSLTISKALRQGAVGGGAVWVYRRCLYCNMGDADVQLVRHCTLPHCG
HHSPHLLQEQVRDLMGRQFRVVALRHFPFMDYQAVSQEPGSTILPTDCLDNRFIQTLAAKLNFTYTMHEQREKEWGVPTA
GVFDGMIGELQREETDFCMIAAPTPERLQAAEFARGYPSTQLVIVSLSPSLVPEYLSFIRPFAGELWGALLVSVVAWGVS
LWFFQKAWQWVAGGRSVDITTALLYGWGTLLNQPPSDPSISISGQVLVGWWLVFCLIIGTAFSSSLIAHLTVQERTRTVE
TFQDLLDKDQWSWGTERWLLSGVPLEYFSKHFDPVIQQIYKKMQILPVHEALKNVEEGGFSFISFKEYVSIIIASFYTDF
LGNTPFYISRTSVSMMADFGWGIRKGAPFYRGFSEVMSRLEDGGITAYWRRDVIARRVRENREAKTLDSCAIKHYTGQEG
RRQVVLGMIHMQGAFYLLVVGCCIAFLTLLGENLAHCCSSPR
>evg11622628 type=protein; aalen=423,80%,complete; clen=1585; strand=+; offs=141-1412;  evgclass=main,okay,match:evg11291616,pct:98/99/.;
MTSFKPLLRVAVEEWIPWTKVVEQKNGTIRLEGPMASLLEILADKINFHYELVQPSDHIWGSPQHDGSWSGLLGMLYRQE
VEFAVGPFVPTIPRKNACDFSFPFYTDDGAIFMIRPSLNINDVSGFLKPFNMQVWLLTVVSLVGVVATLALLVQAEDKIY
STTTRDTLITAGLWGVKTLTQQGSLWMPKRDAGRLIATTWLLASFVFMSCYSGILTAMLTVPRVTIPVDSLEDLVTQTHL
PWRLESGAMMLTYLQESEDKVRRKAFIGMSGTIPDCWSGRQAIARGKFAAICDETSMKKAISWDFSTSGQCHLYIARERV
YSNLMMCLAFKVNSSYLVRANKIIEMLRDTGVLAKWLGNEITNTSQCLRPPTSDRRISMQPLSIDSFLGPLILLFGGLSV
ALHIFVGEHLIHLCWSRTPPLLS
>evg1203018 type=protein; aalen=284,97%,complete; clen=874; strand=-; offs=867-13;  evgclass=main,okay,match:evg11015811,pct:100/88/.;
MSLWLVERAWQWVAGVRPVDLITSLLYSWGALLQNLPSEPSINLSSQMLVGWWLVFCLVISTGFSSSLVAHLTVQRKSPT
VDSFQDLINLGNWKWGTEPWLYNGAAYEYFAKHTDPVVTKIYRNMEVMVADDALRRVLAGRFSLIDFKNYISVIVASRYT
DSLGNTPFYISNQGISVIAAFGWGLRQGAPIYPRFLQLMSRLEDAGVIRYWTQDVISKRVKENRETAALDQKIGHRNTPQ
DTSVQVALGLHHLQGAFYLLILGCSVAFLTLLGENLTHCCSSPQ
>evg1934847 type=protein; aalen=799,88%,complete; clen=2727; strand=+; offs=78-2477;  evgclass=main,okay,match:evg1934844,pct:99/98/.;
MTAPALLLVMAGLCSSVTIIPLETSGPPEAPPPRATSPERRSNLRQEYLRTLHNHNSDGRSYSDRIKPYEVRRLLRPSWD
SHEGLRTPAGATYHDSHHESWQDDFSASGYGGPTRGAAKRTPHCKRHNEDRLGPQDVPLTSEASEILIDGNSESSRDEHR
KRSKFQRLPGAPGALVGAFRRAPKLHKDSLRFQRLRIAPEGVGEETEALWVREMVEAVIEREMNGCHLMLVHDGSHTHQL
LLNHLLIYLPNLRQVVAALRVEDLAGATWTSSCDGRGAYVFLLHRPETLISFLNTDDDCWNYQGRYFVVGLQVGDLEAVS
RSKKGKKTPHLAGAVKSGVEGEWQVFMNQLYWGAGLRHITTWRRHSFTTQVDLFPDKVSDLRGALLKVVTFVWEPSVFYQ
RAEDGAVLFRYGTDILITEALGQVMNFTIQYQEPPNGEMWGLVSTNGTLTGLRGKLSRDEVDIGVANLYLTLNQRVGTEF
SAPYDTESNCFLIRSEPPLPLWQALAFPFNPSTWLAVLFCLLLSGPVLYLLARGSAACGDEIPNLRTLASCFTFSLATLL
GKSAARDPRPTSSRIVTFSLWLYGMILTIVYSTNLTAYLLVSRKPFTIDTFKDLQASGLRVFGLGDLFQYELAAASDPYL
KELSKTYESHSAPEQIFPKVLGGEGVLLENHGFLEFSATTRFATRGASRVRILKNCFAPYNIAMGLQAHSPLKPKLDVVI
GWVQQAGLVRRFFLDSMRLAAASKKYREVEGGPAGRDEGAVTPITLDHLQGAFLVALAGHVLSTVVFIIEKLLITPRSV
>evg1776483 type=protein; aalen=407,88%,complete; clen=1385; strand=+; offs=113-1336;  evgclass=main,okay,match:evg1229044,pct:100/49/.;
MLTLVTQEESEPHQAEMITFSGPLADLVTYLAKTLNFSYIYLRPPDGSWGLKREDGTWSGMLGMVITQEVDMAVGPFGVS
GVRAEVVDFTKPILIDYSKILGARGRSEVNPWGFLFPLEPLVWAAIVAALVVLPAVAILMSTCFPLNTNGHNYTFPATFA
YLRLLLNQYVFERGGDRWWERVVVVVWGLVTVVLTQSYAGNLMALLAVRHIPQPYQSLWDVVEDKSIITIWEKGSSNVQF
KREVETGIYREIAGLKEKGRLIYVPQPEIEETINTVVRRGEHVIIQLESDIRIYMSKDFTTSGYCSFYASKEGFMPLILA
LVGQKGNPIVSTMNKRIQGMTEAGLFQYWMTAAEPNSTACYHAPTIVTVEESLSLNNVWGMFVILIAGHTISVHVLCLEL
LIGKIFH
>evg11834194 type=protein; aalen=723,82%,complete; clen=2628; strand=+; offs=59-2230;  evgclass=main,okay,match:evg11834187,pct:98/59/.;
MSSLATDKETSVTRGMATQRQSAAAVLLLLVVVWPPSSGAVVDSTLYTKRPRVVTGLSAAQALGDITFPRSRVDSTPTEE
SPAAGVPSRIRGVEREPDRRPSNILGLFHHQILTRQVMDSGGADGAVAASAAATAVVNAFLPGQCSFTILSEGIQTPAAA
VVASSLGATAGVTIYTLKEEVLLREETWRPSPCDVYIFMLMEGDTFIHHADVSHYHVSTANHQSPHALWNYHAYYILLLF
RSGNATLNPSDVAKLYNLRKTEKLLILQQRENHLVAWTHQLYSTSTKLTFLDTWRDGKFQRGGTLFPEKLVDMQGAVLRV
ATFDHPPSVVYVRDDHQSVVGRLGVDVQIVKTLARARNFSIEYIEISPDEMWGFELPNGTWVGLVGKVFYELADIGTCNL
FIELYRWKQLDYSTPYNFDRGCFVAPAPKPLSSWKSPVMPFTWDTWSSVVVALGVGGGLLYLVATLSHSPESAEFRSLSY
DYLYILGALTMHSLRIVPSKAPMRLYIGFVWLFCLIVATAYSANLVAFLSFTPMTTPINTLIQVSRSGLSIGSNIFWKPQ
FYESTDPVVLAIAKVLRFDLDYYYLYNLVEDGTFINIDSVNYINFEIRTRFTYGSHASIRVVPECLMPYSIGLGLQKNSP
LKSHFDPLILQMLASGVNYKWQEEAVAYIRAQYTSKRHHAQEESHNKPLNMVQFQGVFYMYVVLCLLSAIILAMEIAVAS
RGC
>evg1251419 type=protein; aalen=475,72%,complete; clen=1982; strand=-; offs=1957-530;  evgclass=main,okay,match:evg11289820,pct:99/100/.;
MMLVVKVLHSYNECSVYMLVPYSPQGAQALKVASWTPHRGLTLTSSLPLFPDKFSKLSNGPHLVVVSETYPTHEPMMVDD
PKTPGKKVLQFFSAMAKVLELLADTTNFTYTHVRPPDGIWGSQQNDGSWSGMVGMVSRQEVDIGLGPFAIDAQSAAVVDF
TWPVTIEYIRILGGRGRAEVDPWGFLFPLDPLVWASILGALLVLPLAVFLMSSCTSIKTPVQFMDETFNFTSLILNQGIS
VQSDWWWERVVLAVWGLVTVVLTQSYAGNLMALLAVTNIPQPFQSLHDIVDDHSVTLLVQSGAAKTVYITTAKVGILRDV
ADLQQKNRLKFIKTSEFVRSINTLVRNGHYLLISEEVLERAVMARDFSRKGQCDFYLGREGFLPLMYSLAFSKGNCLVPV
FSKRITMMLESGLYNHWVKTTIPNFTACDNLPTKIVIQASLSVADIWGMFFLLACGLALSLFVLCLELLYNHVHQ
>evg1462638 type=protein; aalen=542,93%,complete; clen=1741; strand=+; offs=26-1654;  evgclass=main,okay,match:evg11428202,pct:99/100/.;
MLTQLSHLVDKARLVRQVSWCVTVVVVSDDLAFLATFAQWSLKGRLLVWSTRLLVVTRLPLHHLQVLHTLLSMTNSMLLV
VENDSKSQRCSVYIQLPYSPRGAQALKVASWTPHQGLALTSSLPLFPDKFSRLLHHPTLVVAGEVYPGQTEELVDDPGAP
DGKRLVFRGPAASVLDYLAQAINFSYTYIREHDGNFGTMLNRVIRKEADIALGPFAVSFSRLEVVDFSWPIHIGLSKILG
GRGRPEVDPWGFLLPFTPLVWAAILTSLLVMSLTVSLLSSCSSHEIADAHLWFSKTFNYIRVLLQQDLSRSDEWWWERMV
MLVWMMVMLVLSRSYSGNLLALLAVRYIPHPYQTLEDVVHDPSVKMIWKANTIYENYFRTSTSGIYHKVGDLETRARVVR
RPHSQILAALDTLVRRGDHVLLDNDASLINLMVDDFLRTGRCDFYKSREGYFAFPYSLVLQKDSPLLPSVNKRVLDLMEA
GFYLYWTGESGTSASPCAYPPSRVTVNTALAVSDLWGMFLMLLGGHVVGLLALLLEAVTTRI
>evg11779786 type=protein; aalen=135,97%,partial3; clen=415; strand=+; offs=10-414;  evgclass=noclass,okay;
MLLVTVVIWGVTLWLLQRAWQWVVGGREEVDLITSLLYGYGALLQNLPSDPTISISGRVMMAWWLVFCLVISTGYNSSLI
AHLTVQGMTQSLDTFQDLLNQRNWRWGTEPWQFSGATLEYFSKNPDPVVKAINSA
>evg11622633 type=protein; aalen=423,72%,complete; clen=1757; strand=+; offs=243-1514;  evgclass=maina2,okay,match:evg1275501,pct:99/100/.;
MNSSKPFIKIAAEEWVPYTNLRIGENNTIIIEGPMGIFLHLFSKMMGFDYLIVRPPDGIWSDRFPNGSYMGMVGMLMREE
VEFSLGPFFATDERESVVDLTVPFYDAYYSIFMIRPKLSSDVSGFIKPFTPLVWLLILASVVCVWMVTGFMGFAEDKVFK
LETENGYWSRASVWVVQTLSQQGPRWLPRKDAGRLIATTWLLASFVFTSCYSGILTAMLTVPRVYIPIDTLADLLAQSAL
PWKIETGTLLQNYLKESEDEVKRKIFAGIAGTFLSCWRSRQDIADGKFAAVCDIASMTKIMSWDFSKSGQCHYYISREKV
YSSGVLTLAFKTNSTYLPGANQLIQHLKEAGLFDKWLAEQYTNTTVCLRPPSADGVGGISPLSIQAFSGPFILLAAGMSA
AGLIFLSEHLTHQMGKITVLEQR
>evg1604119 type=protein; aalen=611,80%,complete; clen=2282; strand=-; offs=2258-423;  evgclass=maina2,okay,match:evg1212984,pct:99/100/.;
MKGSQHLVTLLWRLAWLCPVTCTHNAPSKQQTEAVILGLLRGPLAQDNILFVIDSGALTILDIDIILAKRGTTPSGGILV
VSEESTDFFLQASLYFLRGRFLTTVLIFAEDPQRLLDSLDHRWNPDFLLLLNLNPTINTTILFWNDKIQRSRHIALIEPE
MKFVPPKFKVFTSKSFKQNTVVKYPMGLWKEKDFASKTSLFPERLKTLDGSVLQLASFCDNFPFLYPQNDVCVGSNFDLL
DIIAAKLNFTYTTQMEPKDHKWGAMENGTWTGMLGDLMYNDKDLAINLIQLSDEIIYEFDISNPYFVESYVFVLRVPPPL
PLWRGLVYPFSGFLWLAIISTIVLVIALLTLCLHLVPDQYDLSNVFILVLGGVVCQGVKQRLEATWTRLWLGCWLLACVI
LTTAYTGNLVAFLSVPVYPTRIETVEQLAASGLRICMQDYGSFVPAALKVSTDPALYTLGNKMDLFPYAYLNFDVGFKWV
VSNTHSLLDTYSYLVNIVDHYGITDDVYFMKEMVYPGYVSWILRKNCPYTPLLVEALTRLQEAGLVDYEYNTRMAKVRGR
DQVGHDKVSAGRSLQLGQLLGAFMLWALGLTAAALVLLVEFLVHSGALPIK
>evg1983762 type=protein; aalen=427,65%,complete; clen=1958; strand=+; offs=213-1496;  evgclass=main,okay,match:evg1983767,pct:100/99/.;
MNNMEQRAIMSPGKTFLRIAAEEWVPWTKIVTEDDGRVMILGPMADLLEIFAAKMNFSYELIRPSDRVWGGPQPNGSWTG
MLGMLQRQEVELAIGPFGVTDLRETVCDFSVPVYSENNAILMVRPTLHNDIAGFLKPFVTEIWVLTLVSMLSVVGALTLL
VRAEDKIYNLSTSDTLAKTAIWSLKTITQEGAKWLPKKDAGRLIATTWLLASFVFTSCYSGILTAMLTVPRVTIPIDSLA
DLVAQSKLPWRLEAGSMITAFLMESGDPVRQKAVTAMSGSISDCWAARQALVQGHYAAICDETTMKKTMSWDFSTSGKCH
LYIARDKVLTNLMMALAFKKNSTFLSGVNKILLVVKEAGLVAKWLGEQITNTSQCLRPPSADRRDGISPLNLDAFVGPLL
VLFGGMILGALTFVGEHFIWRITWMTQ
>evg1600198 type=protein; aalen=582,63%,partial5; clen=2750; strand=-; offs=2750-1002;  evgclass=main,okay,match:evg1118944,pct:99/100/.;
VYPQGEGAVSPACVVRGGLLPRLWAEGRTVSTLLYHHNHSATIFNHINFVLVYTNVTKDVLNKASDSGKLERTQWLVLLE
KEDQLATLHDHVNALDLFIDSTLLLATFRPCQAQYLQSVYRVGPKSRVLVEGGGEWSPTDGYVGVAAGNKYDRRRNFQGY
PIVGVGVKVFDLYTTYLPNGRLSGYIGDILNVLKMAHNFSLSYSILKGYAYGSLVNGSSNKWTGMVGELQQGRADLTVSE
LSITKERNDVVTYTQPVFVVSRRLYVSTPQDFRKKLLAYVDPMDKVVYVCVFVAMSVMALGLNFVERLRLYFLPSEEEPV
SLSVAAWSMVSALLQQGYDPTPSSTAARIIFWVGFVVSLIVYTAYSATLMAHLAVEKPAPLPFSNLRQLSRQTRWDAGPN
NNDLFQVTASQTCVGSQTEECRVMQDVWNKVVLRSPGNIVNSYNEGLQKVLKGKYVFIGVDVNTNYYIRNLPSKDACRVK
ELPGQYITGGIAIGLQKRSPFRGVFDYSLQRMKEIGVMKRLVATWLKVGRSCSLQTTVNASLTDLAAVFILLFMGISASL
LVLGGEIVVSRSKKRQPTHDDT
>evg11779772 type=protein; aalen=269,98%,partial3; clen=822; strand=+; offs=16-822;  evgclass=noclass,okay,match:evg1858809,pct:100/96/.;
MERAWQWVAGGRRVGLVTSLMYGYGALLQNLPSDPSASISGRMLVGWWLVFCLIVTTGFSSSLMAHLTVQGRSRPLKTFQ
DLVNQPGWRWGTPPWILSEAVVDYFVKHPNPAVNQVYQKMEVIREDEPLKKVLAGGFSLIFLKDFATINIATRYTDARGN
TPFYISRDIPVFLGAGWCIRKGAPFRKEFSQLMTRLDAAGFTTYWPADVIASKVREKRKALKLDTTTVLGDIFQDEGEEV
VLSLNHLQGAFYMLLVGSCVAFLTLLGEN
>evg11917192 type=protein; aalen=118,100%,partial; clen=354; strand=-; offs=354-1;  evgclass=main,okay,match:evg1702706,pct:98/61/.;
PSLLPKYLALIRPFEGKLWVALLVSVVAWGATLWLLQRAWQWVAGGRRVELSATILYALGGLLQNMPSDPTSSFSGRMLV
GWWLVFCLIITTGFTSSLMAHLTVQGRSRPLDTFEDLV
>evg1234509 type=protein; aalen=471,82%,complete; clen=1721; strand=+; offs=141-1556;  evgclass=main,okay,match:evg11319889,pct:100/99/.;
MYVHLPYTPQASRPRWVASWTPRQGLALSATLQLFPEKFYRFVLAPSLVVSVINMPANNALVTQDPTRPPGRQIIHTGPI
ANVIEYLASALNFTYTTVVPRDGGFGTKADDGSWSGMIGMVQREEADIAVGPFSHTTTRAEAADFAWPLWYDSSGILAGL
GRPEIDPWGFLQPLAPLVWVAVVVALVAVPLAHLLCSAWLSSNTCTWSTWLSNTMEYVRILLQQDPSLRKDLWWERLVML
VWMLVTLVLTRCYAGNLMALLAVRHISQPFQTLQDVLDHPSAIMMWQKNSINAEYLRVVKSGIIYEASKLEGKGRLVYVT
QGEYSRVMDSLVRRGRHLLFDVGISLRNLIAKDYSLTGRCDFYTSRETYLAFSSSLISQRNNPIVPAVKYRMLALVEFGI
FERWFKTSVPNSTVCLRPPLKYAVQNSLNLTNLWGMFVVLTGGMAASLVALVTEVLTSRGLHCYTTHYPRL
>evg11774017 type=protein; aalen=501,99%,partial; clen=1504; strand=+; offs=2-1504;  evgclass=main,okay,match:evg1780986,pct:99/100/.;
GVRAVLLHHSLRNTVHALYLALHHTALHAINLTLNDTSFYISPRFGTSWSQRPKEEKELSSSVRVYRRCLYCNTGEPDVQ
LVHHWCLTSLPLPLDDLFHAEQFHNLMGHKIKFSSMIFFPYMDYKSNDNEHGRSVTLEDSLNTRLFIDFARRLNVSFEVH
EQPEHSWGVEKAGKFSGMMGQLQREEIDVCGPLAPHNERIKVMEFLNMDKADMMKIVSLKPTSLPQYLSPIRPFSEELWV
ALLVSVVAWGATLWLLQKAWHWAVGGSRVELSATLLYSWGTLLQNSPTVPCISSSGRVLVGTWLVFCVVMITGYSSSLMA
HLTIVGKTTPPETFEDLVSRDNWKWGIESYILNGVIVLYFTKQSDPVVKEIYRKMQALTITEALEKVKKGGYSFLSSKHF
ISITVASRYADKQGQTPFYISKNEIAIFLSFGLGFRKGSPLFPRVEQLVQRLEVSGIMQHWTDELVAKRVRDEKEAAQQD
HSVLLDNTTHHDGREVKLGLQ
>evg11917196 type=protein; aalen=392,99%,partial; clen=1177; strand=-; offs=1177-2;  evgclass=main,okay,match:evg11917199,pct:99/87/.;
HHDLHLALHHDLHLALHHDLHLALHHDLHLALHHDLHLALHTLLPHLHSRLGNLLTQGASSAGDEVWVYRRCLYCNTGEA
GVLLVHHWRLSSLPRPMDHLLQDSFEDLKGHKMRIVTPSEAFPYIDYQRVRETPGTPVVLKDSLDARLINTFAAKLNFTF
EIHEEAHRTWGVEMTVGNFSGMIGLLQREQKDFCTATGPTANRLKVVEYLKCYPSDPFTVTSLKPTLLPKYLALVRPFEG
ELWVALLVCVVAWGVTLWLLQRAWQWVAGGRPVDFTSSLLYGFGALLQNLPSDPSVSVFGRMLVGWWLVFCLIITTGFSS
SLMAHLTVKERSRPLETLEDLVNQPHWKWGIDPWMLTEAAVDFFSKHPNPVFRHIYNKMEVMQVDDALRKVL
>evg1258159 type=protein; aalen=263,81%,complete; clen=973; strand=+; offs=83-874;  evgclass=main,okay,match:evg1960269,pct:99/100/.;
MSLGDVVEVTVGSLLGQGTRKHLPTSISTRLLLTTWLVFTLVVGTVYRGNLTAYLTMPKYPPRPETLEQLVTTALKVTMP
PYGDRFQQFFQQSESKVLQTLSRLMELIPSAEEGLRQAIEKKQAHIDGHRYMEQIIADHFTSADGSTKLYFGRESALQGI
GAWPIPHDAPYKQQLDALMMSVLEAGLYDKWVEEMLERAKQESRRRGLESQRSAATAAQDETDHTRNPALTLHHMQAPFY
LLVVGLASSLIVFVLELFFICYT
>evg1983760 type=protein; aalen=419,68%,complete; clen=1828; strand=+; offs=107-1366;  evgclass=main,okay,match:evg1983766,pct:100/99/.;
MTSFKPLLRVAVEEWIPWTKVVEQKNGTIRLEGPMASLLEILADKINFHYELVQPSDHIWGSPQHDGSWSGLLGMLYRQE
VEFAVGPFVPTIPRKNACDFSFPFYTDDGAIFMIRPSLNINDVSGFLKPFNMQVWLLTVVSLVGVVATLALLVQAEDKIY
STTTRDTLITAGLWGVKTLTQQGSLWMPKRDAGRLIATTWLLASFVFMSCYSGILTAMLTLPQVTIPIDSLADLVAQSKL
PWRLEAGSMITAFLMESGDPVRQKAVTAMSGSISDCWAARQALVQGHYAAICDETTMKKTMSWDFSTSGKCHLYIARDKV
LTNLMMALAFKKNSTFLSGVNKILLVVKEAGLVAKWLGEQITNTSQCLRPPSADRRDGISPLNLDAFVGPLLVLFGGMIL
GALTFVGEHFIWRITWMTQ
>evg1598916 type=protein; aalen=463,91%,complete; clen=1517; strand=-; offs=1503-112;  evgclass=main,okay,match:evg1101114,pct:99/59/.;
MAAVMAALNTSRCLKLCVYDFWPFIFLNASYPPYEVKGSLVETMHIFAHKLGFCFEYVVPESLVYGIELPNGTWTGLMGQ
LTRREVDMSGGVFTQTVPRGKVIDFSLPLYVSDLAIGYMRPQLEPDIAGFIKPFTLLVWLLLLVAVGTVIICIWFFQYQH
ARLSTVPSRRCDQLCSGGGSVPLGDASGPGDDAQGPGDDAQGPGDDTPGPGDDAGGQAFLWTLAATLSQGSTWWPVAATV
RVLTGTWLLMAFVLGSVYRSNLMAMLTLPILQLPFNSLEELVQTNIKVFTVPDNFLASAIQEARPGTLLQRLQKQQVINK
DIEGAKVKITLGQLAFFTNRPTLEALIDTITAKSKKCSHYIAKGSYFGSSSLSLAFPKGSPLKQKIDPLVRGLRDFGILD
YLYRKSLPFLTRCEKEDPVNGLHNQLRPLQLNDFYGVFIVYLVGMFLGLLAFLLELACRTLIE
>evg1606003 type=protein; aalen=743,78%,complete; clen=2853; strand=+; offs=396-2627;  evgclass=main,okay,match:evg1606006,pct:99/100/.;
MGWPEILVLTVLVSAAQGIWTPAGMVGEVLEQLGVLQVWLLTPADTLMSPASLHHTAVEEALLSDLWRRGMLVTLSRLHF
TSLTLVELHAAGNTVSASNHTTPVSHTTPAKVSASASNTTLAPLRSHKEPWSILPGRPTEEALACQLPTPVEGAGGTEVY
SDKGVDKSTVAAVKATLVKALGALSGNAVILLVGEARWVTHLAILVNKERMLGPNNVLMLHPTSGSVDQRMLVPRLRLAA
KVLVLERQCSASVGGQSPVDTDGRCVASLRQAVLLPAGGYDLRVAGCWEKGETAGLVLNAPILPALTTLRGAPVSVVIVK
NFIEAIRVGPGRGFLVGYLGEVINALAGSLDFRVVIMEGSGFGSETSNGSYDGVVGHIERQEGDVGLASLSITFRRSQAI
DYTSWLVFDPTLFVTRGPSVLKDHFGVFKLYTVNAWCAIAGFVVFSTGCLWLLWAPEVTAGPWRHRSGASYAKTILRWEH
RSRHAKINTKPSFFSVLSTVLKAFINQGSRHPPPSLPGRHVMVSAWLSAIIVCGVYNGNLTAFLSTPVLSAPPTTIHQLV
ARGWSVRLDKAYGGYDLIKDTKTEDYRTLYQRAEERGHIIENTGDATKTNFGELLHKDIAYVMGAIGAYYTMSNITGPGG
RCVLAYSKEPMALQYAALALPKKSLLKPLLDRKLRWMRQMGILRQYNKKYFGVKCHQWETASSEPTAMTLEELLGVFYVW
AGGAALSFLVFLCELCARKVRLG
>evg1983765 type=protein; aalen=451,69%,complete; clen=1951; strand=+; offs=134-1489;  evgclass=main,okay,match:evg1983763,pct:100/99/.;
MKRLTCKMTSPYLATANDHHQRILPTTNFATTNMSTNRPFIKIAAEEWVPWTKVKDDLGGPITITGPTANLLHILAHCLH
FDYELVRPPDGYWGSETQNGSWNGMIGMVHRGEVEFALGPFTMTPERGSVTQLSHPLHNDNKAIITVRPGLQNDITGFLK
PFTLEVWLLFLASVVCVERVMVWLVTTEEKLFDLRTRNTPSKISAWVFQTVTEQSPKWLPKRDGGRLIATTWLLAAIVFM
SCYSGILTAMMTVPRVSTPIDSLADLVAQSKLPWRLEAGSMITAFLMESGDPVRQKAVTAMSGSISDCWAARQALVQGHY
AAICDETTMKKTMSWDFSTSGKCHLYIARDKVLTNLMMALAFKKNSTFLSGVNKILLVVKEAGLVAKWLGEQITNTSQCL
RPPSADRRDGISPLNLDAFVGPLLVLFGGMILGALTFVGEHFIWRITWMTQ
>evg11312654 type=protein; aalen=438,79%,complete; clen=1664; strand=+; offs=48-1364;  evgclass=maina2,okay,match:evg11193657,pct:99/100/.;
MDRRSTTPCLKLVAEDFGAHLQVVGRAPHYQFTGPMVDITNIIAQHLGFCYEFVTPSDRGFGGQLTNGSWNGVIGMLNRS
EVAMSGVILSVSQQRSQAVEFSEPLYLDETTICYKLPALAPDLAGFIKPFTYKLWLLVLLTCLVVSSATHLILHTYSSPP
PYSSSHRRQHPSWRQVSGWSCSLDKASLWTLSVLMSQSVPWKPVEDGVRVITGVWLVAALIVGTVYRSNLQAMLTIPKLA
LPFTNLEELVHSNIPTAVSDSSMLHFALLNAERNSSLGRLSKQMVVYPLTRQWQAIVHTEQGLIAGAGSRIGLNSLMTLS
FSKTGRCSMYLMSHGFLGPTPLSLAFPRGSALRPRVDEVIRRLRESGLLDLLTTNNNKANATECLKLRAFTVTSADLRPL
SIGDFYGVFSVYVAGLVVAIVLFMLELLLPPLHTQASP
>evg11324833 type=protein; aalen=751,88%,complete; clen=2557; strand=-; offs=2490-235;  evgclass=maina2,okay,match:evg1309151,pct:99/100/.;
MQVVVGGIWGAVLLLSLSAGQGQCVRDEVSGIITTKNAAHDLIPVVDTSNTTRVIYDLFLSKYSRGNNHSLRGPSPDPLF
GGRARLLQQAQTFLFKRSVRTPSQPGALDATIDATVEVVTRYLAHCVLEISAAADPAVETLLTRMRQALVPGLVLVPSAA
LINTTGEDNSAPGVVSACAVHVLLLLEPEIGRSRGSMRPDGVGDGVQEVLQVLRQTHLSGPRRYVLILAPYATNAADTKC
LLLELPLPRGVQVFLLLPESLHTGVRVEVGVYQRCQYCVGGGVGVVLTTRWVPGGTSRLQHLFDDHLRDFHGHVFHAVTM
DFPPFIDYERTQVAPGGVTRPKDSMDIRILQEAATLLNFSFQLREPADGVWGYLLENGSWTGTVGTVERQEADFSMMLSI
TWERSYVVSFTRAYCIEPMTFVMRKPGSLPQWQAPIKPFHWLVWAVMVASVVLSGPGLWLLLRLSPSPLPLPLPRERSHE
GEGGGGIPTFRRVNTSRLGLGALCLYMLAPFLSASAPLYPTSLSSRMWCGLWWFFCILTTTLYRGILISHLTVPALSPAL
DTLEQLASSLLQWGMLNTYDSGYQLFRSSEVPVYQALFRKMQYHDVKASMERVMEGNYAFISWKTYFRNLIARDYSDRNG
ASKVYIAREEFFPGGFGWAFPKHSPYLPAFDQVFQRLIESGLVDKWMEDLIQLSASENREKPKLLEPEVKGPQPFTVYHL
QGIFFIMLGGYMLALLSFLGEALLGRLLVLS
>evg1704222 type=protein; aalen=710,97%,complete; clen=2187; strand=+; offs=21-2153;  evgclass=main,okay,match:evg1704221,pct:100/100/.;
MVCASFYLIYLMCDMWVIPGAAKPSDLPLLYQPSHWAPSLASATATTSPSSSYSHRQERAGRDEVAALLTLLTLDLPQPN
LYLLHDQSFLGGAVLRRGRPPGAEEVLGGFQQASGRPVTVLRLFQGHDSQGHDSQGHDSQGHDDLSLLQEALTLPQTHSG
FKHFLVLCSLKHTLSVFQYVREKQLESPRLWWLVVVVEPEAPDTLQHQLWEGSLVTLAVRTTPTTYTLMTSRVAASSGLP
RLEAIGTWEVGPGGPRGHLTEPLLPDPNTLYGNMGGRQLVVSANADWPFFGLKSLPGGGVQPDSGIDIQIMNTLGQFLNF
TYRVVSPADGQWGGPLPDGSVSGLIGQVARRESHLAICELTITANRETVVDFTTPYYLETVTLVSRAPAEKSRAFAVFST
FTTEVWVCILASTVAVGPLVSVVGRVVALYTERPPHRQLPEYSFHVFRSLVSQGNLLRPSNWPHRLLFFCWYLFCFYIYA
LYSGTLTAVLASPTYEKPIDGLVDLPKAAAEGYTIGTTSDSSLEFIFKEATEGIYKQVWQLFNHKDRSKSFFRSPEQGFA
KILVEKIVVVNAQLNSEVRAAQHGRESYHMARNTFYPQAYGIACNKGSPFLPKFNQMLRRITEAGLIMRWKEQEISKISG
RSPSRRGLSSDRGPSAITMKHLQAAFFVLLLGLVVGLLMLGAEAALSMLWLPKTLHQEAHPSQAWFPHQW
>evg11321734 type=protein; aalen=660,93%,partial3; clen=2126; strand=+; offs=145-2124;  evgclass=main,okay,match:evg1245374,pct:99/100/.;
MVLVGTVLTQFLAFSASLPLTVCTATMRFTHCNGGEYSTLMLAGKAVEAVLSRVISAKCSIQLFTDGGTPAADVYKVKDQ
LLAPWGVSVWEVAAGGEDANVTLAQLSHVVHKARRVRQVSWCVTVVVVSDDLAFLATFAQWSLLGRLLVWSTRLLVVTRL
PLPELQDLHRLLSSRNAMVVLVDYTRTILKCSMYIQLPYTPRDSRPVWVASWTPQLGLAVSSTLQLFPEKFYRFMEAPNL
LVSVIPMPYHNALLTLDQTDPERRRFIHTGPIAMVVEYLAKALNFTYTNVIPRDNTFGIKADDGSWTGMLGMVQRREADI
AIGPFGLSLTRAEAVDFSWPLWYESSRILAGRGRPEIDPWGFVQPLAPLVWVGILAAMLAVPLVEFLFSWLLSVRNSAWS
NWLLNTLDFAFVLLQQDPYLPMKWWWERVVMLVWMMVTLVLTQSYAGNLMALLAVRHIPQPYQSLQDVLDDPSAVVITQS
NTINTEYFRVVKSGLLYEVANLVTKNRLIFKSQVEYPELVGSLLKSGRHVLFDVSHLLRNLMAKDYSRTGECNFYTSSET
YLHFAACIISQKDNSVIPALQKRMLALTEFGVFERWFKTAFPNSTVCLHPLQKYTVLSYIAITNLWGIFVALMAGGAVSL
LVFCVEVLNARVLSHRISVY
>evg1805103 type=protein; aalen=694,87%,complete; clen=2372; strand=-; offs=2129-45;  evgclass=maina2,okay,match:evg11737660,pct:99/100/.;
MVAVGLLVLLLSGMARPAASLKPNLNVSQEELILGSCAVEVMLATLSNPRCSVILVKDHHPTLDTLPRRLPFGVSVFEVR
GDRQDANALHERTSSMVSEARKVGRASWCLTVVAASSDVAFLTTFARRASRSRLLRPAARLLLLTHSSLVNNSDFSSVFS
KMNALTLVLEHNSNHHLQCGAYIQLPYSTPDAQAVKVALWTPQRGLALTSRLPLFPHKFFRFSSRPNLVVVTESFPTHEA
VMVDDPAAPGGKRLAFNSPIANVLQLLAHTTNFTYTFVKPPDGVWGFQLEDGSWSGMLGMVSREEVDIGLGPFGIGATRA
EVVDFTSPVGVYYGRIMGRRGRPEVDPWNFIFPLRPVVWTATLATLLVLPLILSLLSVCTAIRSPGRWFDDTFNFISIFL
QQNIWVRRMWWWERVVVLVWMLATVVLTQSYSGNLMALLAVKHVSQPVQRLRDIVHDPSTTLMIENGSIKALYILKPRPD
ASQVIIDLHNTNRVEYIPTWDILRSIDTLVRRGHHYLIFEDVLVSAAMARDFSLTGRCDFYVAREDFMPLPFCLVCPRGH
SLVPVLSERIGRIQEAGLYNHWMESLNPNFTACTNLPTKVLIKSSLSFANLWGVFLIQACGLALSLLVLCLELLCRQAAP
VGSGSPLCDQAAPCGIKKPPVGSGSPLCDQAAHCGIRQPLCDQAAHCVIKQPTV
>evg1261227 type=protein; aalen=556,97%,partial3; clen=1717; strand=+; offs=49-1716;  evgclass=main,okay,match:evg1685969,pct:100/65/.;
MVTLNSYIAAVIVMGVSSALTVSEKLEEPKEKVVMMVDQAMSQVGEMVSQVVDHHLIDCHLVLISTTRHSYVASNIHRRL
SAGGMSSVVLVTGLSFNQDQLNQDQLNQDQLNQDQDLQNHLKQGLWGDARTTCRGLILDLTVSSNTTVLLRLLERSGLWQ
LPETVVIAVGERGDVRALLLHHTLRNTLHALYLTLHHISLHTLHHASLHMPPRYSTSRPKTLDQEEGHTSRSGVLVYRRC
LYCNNGDPDVQLVHQDHLGSLTHLTDNLFLDELHNFMGHKLSFSSMVYFPYMDYKLSRSDPATTVTLLDSLNVRMIYDFA
TRLNISFDVREQPERSWGVERGGKFTGMVGELQGEKVDVGAPMGPLAERLNAMDFVNVYKVDFMKILSLKPTLLPEYLSL
IRPFSGKLWVAVVVSVLVWGVTLWLIHQEWLLVAGGRRVNFITSLLYCWGALLQNPPSVLSISNSGRVLVGSWLVFCVIM
ITGYNSSLVAHLSVQDKTKPPETFQDLVTRNNWKWGIESWILNGAVLLYFSKNSDPTVKEIYEKKEAVTMTEALEK
>evg1580046 type=protein; aalen=268,95%,complete; clen=841; strand=+; offs=16-822;  evgclass=noclass,okay;
MLALTWRSACINVENTKVRIETAVTTALKTAINIGCEQQPKNTAGRVMLASTWLVSMVLVATYCGNLTAFLSIPRTEKVP
HTTHEMIKMDYIFSISYGFSQYERIKASPNKEHQYLFNHAVFRQDSSILPAEMHLKMTLTKPISLVVTGVTALVLQDAFA
KTVGPVKICTLKPSEEVLVMDPAGIIFQKNSPLKPLFDHLLVWMRSSHLINFPTTKCVLEDPRNEAESLGLVKLGGVLLV
WAAGLVIAGSTLLAEIILHKLMSLKYGW
>evg179602 type=protein; aalen=601,93%,complete; clen=1933; strand=+; offs=113-1918;  evgclass=main,okay,match:evg1334389,pct:99/100/.;
MLLQLLLAANFLVAVTQMSLLNEIRDTQALLSGGVEAVLAAVSEPRCSVMFFTDGATTLTTVSKVRRVSMCVTVVVVSDD
LAFLTTFAQWSLKGRLLVSSTRLLVLTDVSLLNHPTLSGIYSKMNAMMLVVKNLNELQECNVYMQQPYSPQGAQALKVAS
WTPRRGLTLTSSLQLFPDKFSRLSNGPHLVVASETYPTHDPVMVDDPKTPGRKVLRFFSALAKVLQLLADTTNFTYTYVR
PHDGLWGTQQSDGSWTGMVGMVSREEVEIGLGPFAVNTLLNEAVDATWPVTIEYGRLLGGRGQPEVDPWGFLFPLEPLVW
AAILAALLVLPLAMCLMSSCFSLKTPAEWMDDTFNLVSLISNQGIMVQNNWWWERVVMAVWGLVTVVLTQSYAGNLMGLL
AVRHIPQPIQSLEEIVNDHSVALLVLGGAVKAEYIITAKAGIFRDVADLQKENRLKFIKTTEFVRSINTLVRNGHHLFIS
EEVVERALMAQDFSRKGRCDFYMAREEYIPLMYSLICPKGNSLVPVFSRRIMMMLESGLYNHWVKTTIPNFTACDNLPTK
IVIQASLSVADIWGMFFLLACGLALSLFVLCLELLYNHVLQ
>evg11324115 type=protein; aalen=425,71%,complete; clen=1785; strand=+; offs=69-1346;  evgclass=maina2,okay,match:evg1382134,pct:99/100/.;
MSVSGRQLRVGTGYWVPWVDLHSHPDGTLTADGVAVTILDIIAKKLNFTYVLVGNADIEWGQEAQNGSFTGLMGMCVGEE
VDVALGPFVITYRRSQVADFSMPLYFESWGIFLPRPRLESDLAGFLKPFTWQVWEVLGGMILLTMVLGAVLNWLASGSWR
GPDAGIKEEPSGGVFRPSWVLRTLVNEDTSELPRTAVGRLLLGTWLVGSFILCSAYQGVLTSLLTVPLVSVPVNSLEDLV
SYGKIPWALEFGTVIQQEFKEAKAGVNKVVYEGSSAVRSTWDARDSIKEGKLAMIADDFSMIKITNDDYSNTGECHYYIG
KEMFRSAPLAYCFPKGSPLVQHFNKWIALLQESGLVSRSVLALTSNASACLVPPGKEGGGNQSLVLTFPDLAGVFLLLVA
GLGVGTLACVVEMFSSYLRPSCWKV
>evg1806087 type=protein; aalen=130,63%,partial5; clen=619; strand=+; offs=2-394;  evgclass=noclass,okay;
TLLVLPLTVFLLSSCIFLKDHRELLEYVYNITRIFLQQGIVMKRSRWWERVVLAVWGLVTVVLTQSYAGNLMAFLAVRHI
SHPIQSLQDILDDGSVTVILTRSAASTIQITVKEQLFNFHNSILSIFDNL
>evg1384349 type=protein; aalen=486,69%,complete; clen=2105; strand=+; offs=64-1524;  evgclass=maina2,okay,match:evg1876017,pct:99/100/.;
MFTSMVVGLHLATLLSATNVSVLLSGLPVRSLATANLTLESCQATSHVTQLRCEVPVVQATAPPAFRFQEAVILRVAAEE
WVPHIRVMEDPPGNVTISGPMANLLQTLADALHFRYTLVRPPDGAWGIPTSGGDWNGMIGMVKRNEADLALGPFGLTYSR
SRVVDFSSPILIDYYRILVRRPRSEPEPLGFLMPFRWAVWVVLVACVGVVGVVLYYVSMTYHLLGRGGVKIPGSEHLLLS
HCWTVYSALLGAPFMWKVERGVERVVVATWCIMSMIVARSYSSALTSLLAVRTVPVKYNYLRQIIDDHKINLIFEKATAL
VEHMSTVQQGIYKDLADTNLTGRAHFLPSSKLYDAAYNKVRNKPYALLVEETTCNKVYSDDFSKYGRCDFYIGKELYWPL
IFGMIGRKGSPFLPAISDRMERLASHNLYFKWLADELPNATACLRASTRVTTDEAYSLQGLWGVFVLFTGGMLMAAVVML
CEMAPI
>evg11522302 type=protein; aalen=681,89%,complete; clen=2275; strand=-; offs=2250-205;  evgclass=maina2,okay,match:evg1602577,pct:99/100/.;
MPGNEWMLRTTLVWVSVACGSLVVQPRCPSMYSRLLTDQAVIAATTTTLHVQETRNSVGGGHNDGSVDCHLNLESSTIFQ
NSLVTLLQELLEGPLTGRTLSFLVDDKVEDRVNINLLLAELLTPYVLIVSHGKRAANGSRGDLSESQHSHDHHPHFHHIL
SPTGVMMVVVSGKPPREMVSPPGWWSLSTVLLLGVSWPCHASSLLQAPLLQQTPAVALLCPKYCHHNTCRVPVIYTVYTW
RPFHPESKLVSHGPWRADRFPVWSNLFQDRFASLYGATLHVSSDEVDMPYVFRNPDGTFDGVGKRMTDTIGWWLNFNYTM
TRRGSDKKWGEVVNGSWVGMLGDVWRGEKNLTFNYFAITEERAKDFDYSVPYYNEGYGFIIATPPALPPWRNLVHPFTGR
LWALVGGVLLLVALGYYALTLTSSHHRSLFQCLIIIFQCLMSQMAARAPREWSLRVFLAGWWLTSYILVLSYTCNLIAVL
TVPVFPSKIRTIQDLAHSSYRCCMLDYGEFVAEALVRSTHPALAALGAKLDMVPSQETEFAGEEGCVKLVLRGAHAHLES
SSYLKLLYDITGHSDEVYFVKEQIYEANLAVFFRKNTPWKYKFDWGIQSLVEAGLVQKWYDDVMDQLKRTHIKWYAGGES
PSKPLSLAHLQGPFLCYLVGSVAGLGMFLLEHVRHTRFTHT
>evg1667706 type=protein; aalen=240,91%,partial3; clen=787; strand=+; offs=67-786;  evgclass=main,okay,match:evg11733532,pct:100/94/.;
MEQTAIHLSVSYSGRVLVGWWLVFCLVVTTGYRSSMVAHMTIQGKTRPIETFEDLAKQHNWRWGTEPWLLKGVPYEYFSK
HPDPLIQHIYRNMEKVSREEALKKVLAGSYTLVVWENNLYITIASYYTDTHGNTPYFTSKKGVSIMAAFGWGFRKGAPFY
PRFHQIISRLEDAGIISYWTKETISKRVRENRASAALDTQIILAHTDQDDGKEVVLGMQHLQGAFYLLILGYSVAFLTLL
>evg1633419 type=protein; aalen=909,88%,complete; clen=3083; strand=+; offs=193-2922;  evgclass=main,okay,match:evg1131022,pct:99/100/.;
MHLKKFIVHMGTVLVLMSLHVRQSHAILHHFHLATSRYMHSPKTYVQSNRASYNSPSNHPPRDDPPTRYDQIPGNHSIDD
YRGNSTRDELSINTPLRYDCTTNSPRDDHTTNNPPREAHATNDHTTDTPPSEDRKANNSRRNKLKTNKSTRDVHTTNNSQ
RDEYQRPVPISNKQSTIRNSLPSAQDKGLPETYTIPTTHSKMNIKSRQKSPASSLRTSSTAVRYFNGIANSMVRCLNSTD
NVTTSTDHRKSLLAEITSTPDLPHQSRPRRGYTETTTYVGVVEQARISSSATEGEEPPAEEVAIMISDLLAHNLAGCYKV
VLYMAEEPYLGLVGAVVTGVGDGVLLWQLDVFISALPPPHGIFTRTHYDSPPSLCVAFVILADLQAVGRATKALQRGRWF
RDASKMVLAYTGPSLPLATLAQHPFLGSGYSTVLASWWPWKDGGLRNSRVYHLTSSCPYCRDGWPEVKLVDVWIPGAGCV
WGNPLYPADTFQNFHGHTFNIVTLEYAPFICYDKLKNGYVRLRDCVDTRILNTIASHFNFTYRVREPNVRQWGYKLENGT
YTGVIGAVARYEADFSLNVALTGDRAEVIDYTVDYFNDPLTFCTTKPRLLNQSLALIKPFQPMVWAGFLIVLVAMGLFYH
AACIVAQPLKTLNPAPKDTSPSFSQTFLKIFGACLSQGFHWSEADGPRVLVVTWIIFSLVTLTSYVAMLTASFTLPTLSP
TLNTLEQLVESDFSWGIQDQGAADYQLLKSSQVPLYQKVYKGLKVCPSLDECLIMARDTKYAFITWRLYMEDRIAIRFTS
VTGERQLHVATTDFVHADIAWAMNPGCPFRKKFSQQIRRLLEAGIISKWLSQIINDPTRRQAIDTEETRQEGQLQPLGLG
QLQGVFYILMIGNAAAFLLFTEELFMHSP
>evg11517832 type=protein; aalen=480,81%,complete; clen=1771; strand=-; offs=1686-244;  evgclass=maina2,okay,match:evg1600274,pct:99/100/.;
MDEGHCYRVVYGHWPPYSIYTGSNGLAGVMKTILTVISQQVKFCYELVRPKDTGWGFKLPNGTWSGMVGMCTRGEVDMML
GPMGISWERASAVDMSIPLFHDQQVIAYSRPKLESDLAGFVKPFTPMIWLLIVLTTTLVFITTSVLLLAISAWDSTRVPK
GSAGTTGRAARSIRDPDGGLLEASTVTGREARQKIHHVMLWTYGVMVAQSLRWASHSHTEKVLGCFWLVTAFIVSTVYTS
NLMAMIIIPKVNIPFSNLEEMTEQTKVPYILMGGSVVYETMKAADKSSLFGRTWDRKRAASWTYEEGVRKIMIDGYAIIV
DQTTILGILHNSFSKIVSNTIWLQAATCPLWMTREVILSYMLSLSFNKNTSLKARVDPVIQRLREGGLVEYWLRQQLRNS
THCLTPPGSEPIEQRVLQLRDFYGVFSLLGFGIGLSLAAFILEVLLFHLRSQEYPLAHPRAQTIKSVLPCIQAHMPPNRR
>evg11519674 type=protein; aalen=343,78%,partial5; clen=1322; strand=-; offs=1322-291;  evgclass=main,okay,match:evg1602923,pct:99/100/.;
LLGEVYKGKKDLAINYFTITYERWHYFDTSVSYLTQGFGFAIAKPAPSPAWHSLVYPFSWRVWAAVGGVLLATCSAFCII
FYLQPHSNVGSLPYAPAYILKGLVNQSVNKVPSEWSLRVFLGAWWVAVYVIVSAFTGNLMAVLTVPLYPRWIHTVDDLAN
SDYRLCMVDYGEFVPRALVVSSDAALRTLASRLDTVPVTEDGHGGQEACVHLVLTNTNAHIESYDYMKLVYSALDLRDKI
YFMKEQIFESNLAFIFRKHTPWILTFNKGLRRLVESGLIQKWHTDILQKYYKTEAESEEGSSPRPLVLAHLYGAFFTLGL
GVVLAVLVLILECKLGIGVAPRV
>evg1590173 type=protein; aalen=475,90%,partial3; clen=1570; strand=-; offs=1425-1;  evgclass=main,okay,match:evg11509941,pct:100/95/.;
MWRRVGRRPSVEVEARQLLAEVVEREMTGCSLMLLFDSHPGLSPLPQPLQQHALGVSLVHVPSLAPEVVFQLKGAPRSSE
SRVCGGVVVVASAGDEAWPWLVAGGVGAWAGHAHTFLLIMPREGEERDALDLTSSILLHPDFRFGAQVVAATRDTDGSWS
VYTTTLFSGDARISLARVGTWSPSSGFWQDVRLFPEDKMADLRGYTFSVAALTYSPFIMNADPSLSGPGKYRGLEVRLLD
VLAATANFTYRYVAPEDSQWGRRDHNGTWTGMIGMVIHEQADWAVSDITFSAQRELYVDFCQPFVYDASELVTPRAKPLP
RWLGPVRPFTWQVWLGVGVAVGVAAPFLCAVARLSALLTNTHGATWFKKIKNAAMFVVEPVFQRGTKRGIKVVPGRVFSG
FWLIFCMIVGISYSSSLTSFLITPGLQRPIQNLHQLVTSDIGWAKVFFGGIQNDLLEETHDPVLIALRQGVQWRD
>evg1668384 type=protein; aalen=763,77%,complete; clen=2941; strand=+; offs=28-2319;  evgclass=main,okay,match:evg11517122,pct:99/100/.;
MGIGGHTSLDMIVRKMTVAKTFLHLIIWISSLSNLLKVSTFPSQGIDINHNITCNNTLEEIKPVLCLRKPQTSPSGLTKQ
RQTLGVTCHHKLYYRTAPIHKPHDSESLEHREFIHDGRSATLKTDTPAIVLENRKNNEALSHLPGVVRRQLTALREAVSL
GQMLRTVVSEEMQRCHLVVAYDPVYDQLTVVEDLLMQLPNTRQVVRVSRTDDLLKIAWVSPECGGYIFLTHDQEPLLTFV
NTFPDLWDYHGRYLFVTSSQGYLESLASSIKGKKTEYIAGATQTGLEGEWSLYINQLYFGEGVKRVTSWRKNRFTSQVVI
FPDKFTDLRGAVLKVGTFEWKPFVFYERARDGTVVSRYGRDMGVVNILSQVINFTTQFKEPPAGEYWGSDEENGTYSGFL
GLLARNEVDLGVVDLYVTIVRVDILDYTLPYDNELSCFLARTEPPIPRWQALAFPFQGQTWTAILFGLLVSGPVLYILAR
CSAHCGAEEKRLQSLGFDTFYTLAMHCARDQRTEPQTDATRVYVLFLWLYTMILTIAYSSNLTAFLLVAKAPTGIETLKD
LHDTGTEVSVVGTFSPTDPNLQSIKDRFKNYSSDEPIFSRVLEGKSVMLMSRPYHEYVIASRFTSRGQARMRIMKECFTP
FNVAMALQRHSPLKRRFDQIIGWMVSGGLVNQFFQNDLTLSLQHSRLHDKLGVTGTAAGDVDAGDVVTEGGVIPLSINHL
QGIFFVTVWGWLISLLALLLEISLHKGAWRTGPHAGCGALPWC
>evg1586492 type=protein; aalen=379,90%,complete; clen=1254; strand=+; offs=108-1247;  evgclass=main,okay,match:evg1421787,pct:100/84/.;
MIGLVARHEADVAIDELTITAPRGLIVDFTAPYYLEATTLVSPAPTEKNRAFAVFSPFSAQLWVTLCVVTLCMGPVLRLV
TWLRGLGIKQDEKQRTLQTFSFNAFRVLVVQTNRIISKHWELRLIFFTWYFFCFVVYAMYSGTLTAVLALPSFEKPIDSL
ADLLYAVKHKKYKPIVVLGTSNEFVFREAKSGIYKEVWDVFDPKVGYVENYSAGMDKVPKGKYVFLNAKLGAEIRAVVRG
KNKYYFAKTSFYPQGYGIVCTKGSPYRDIVSKLLTRFGSAGLVLKWIKDEVRKVSKREIHPSTGPGAITMVHLQAAFFLL
TMGYLLAGSTLLVEKLVHFHLDSLAGGRFSKTGIRSHREQGKGIPRNLNKSNFSHKFDV
>evg1817099 type=protein; aalen=658,80%,complete; clen=2454; strand=+; offs=3-1979;  evgclass=main,okay,match:evg1817103,pct:100/97/.;
MAVEDLRRSLAYTSPQMVWFSTVLVVVVGVRVQAAPPPLPRWVLEDTGSQPGTLPLIIQYVVQSFLKNCGMALFYDSRDD
SGDVEGILHVVHQPITVFALVRSPDGGLRLPAGTKIPLLTTCSAYIILSQDHEGLLSLVLSAEFHTTLSYLGRFIFVTGS
ACRAAKVILDNEVMAWRPHALVVTKVDKESDKRRGTDYHLWSHQVFRKDVAEVVYLAGRWQRESTQRPSHLFPDKLNNFH
GNELRAVTFEHAPSIVQIQEASGVYHYDGIDIRLLHILADALNFRLKIVNPSDGDKWGSPLANGSWSGLTGDLTQHRAHM
GVANLFIHIHYLEVVDMTVPYDMEFGCFITPLPKPLPQWVALVYPFSSQVWWLTLAFLMAGTPLLYLASRLAHYFLQDET
TWATNFGNNLFYGTAIFFGMGMPKLPESDVTRGYFIMWVWYGLLVTVVYRSALTAFLTIPLEPPPINTLNQLAGSSLPAW
GAPGLTFKKMLEENPDPTVQRLARRYLPVSDAQEGITLTAQGKYALMENRQFLEYTIATSYTNQHGEETLHVMKECFLPF
RIGMAMPKRSPYKPNFDKIVTRVVEAGLVRKWFHDILFMSRHRGSDEDQDTRSGAFSLDNLQGAWLLLGAGLLVSLVAFL
LESLTGYMCRHRDLSLGH
>evg11834190 type=protein; aalen=402,85%,partial3; clen=1404; strand=+; offs=197-1402;  evgclass=noclass,okay,match:evg1208569,pct:99/100/.;
MLMEGDAFIRHANVSHYHVSTANHQSPHALWNYHAYYIILLVHSGNATLKPSDVAKLYNLRKTEKLLILQQRENHLVAWT
HQLYSPSTKLTFLDIWSGGKFRRGGNLFPKKLVDMEGVVLRVAAFYHPPSLIYVRDDHQNIVSTAGIDIRVVETLAKARN
FTVEYIDISLEDMWGIELPNGTFTGLVGRVYYELADIGSCNLYLERHYSKKVDYSTPYNFDRGCFVAPSPKPLSGWKSPV
MPFTWDTWSSVVVALGVGGGLLYLVATLSHSPESAEFRSLSYDYLYILGALTMHSLRIVPSKAPMRLYIGFVWLFCLIVA
TAYSANLVAFLSFTPMSTPIDTLDQLSKSSLQIGSHAFWQTQFSESTDPIIRGFADNLVTNVDLHSLFDAVKDGKFSLIE
NK
>evg193781 type=protein; aalen=654,58%,complete-utrpoor; clen=3350; strand=-; offs=3283-1319;  evgclass=main,okay,match:evg11285797,pct:99/100/.;
MTSERLAGGGGGGLGRIWLVVLTLNTIASSHPLPQAPVLEEAVDLLSVAGGAVGAVLEAASQPTCSLILLSDGTASPSTI
FKGISTWRGCPWGAGVLEARTDGLDPNRTSTFLSQLVLQARRVRLGSWCVWVVVVSLDTTFLAAFAERSLKGRLLAWDTK
LLVVTRLPLTQLHALLSSHWTFSMMAAIFLNLEPTFNHLRVGVYSHLPYSPEGAQVVKVATWGPGPGLVWTSARSLFPAK
FSNFYGAAVKVTALPFPPYWDEVKGPGNTTLSSGTDYYTLESIAKALNFTIYVVPTASWPEVTQRVEERVAFLAAVFHNL
LPERLQRFDYTWVYEYGSLDFSMAQPGIRPQWQALYYPLAGVVWAAILLALLLVPLILLIIIRTSERRGGVDRTDGSVVV
HQLTGMLLGQNLPRRLPTTSSCRILVMVWLVFGLIIGTVYRGNLTAFLMLPKYPPRAETLQQLVTAADRITMQSFGADFK
TFFSKSDSPVFQRLGQLLHIVPSVEIGQQQAIEKRQAHLDTRRYQQLKIAELFTRADGSAKLYIGRESVLLGQSAWPVLH
DAPFGPNLDRCLMAVVEGGLYEKWSTDLLSEAQAKSRKRQQKAAGQEPRSDSSLRALTTTHLQGAFMLLLLGLALAGLCF
VLEVLTLIVHCDRG
>evg11287288 type=protein; aalen=654,89%,complete; clen=2186; strand=+; offs=142-2106;  evgclass=main,okay,match:evg11287293,pct:99/83/.;
MIAVLYLELLLVATSLLSAVDLLTFNNTVDRRITLLSGCVEAVLTTVSEPRCSVMFFTDGASTLRTVAKNSILRLQHRNL
WTFSCVSVFEVSTDGEDVRRMQLSMVVGEAQRLRQVSWCVTVVVVSDDLTFLATFAQWSLKGRLLVWSTRLLVLTRLPLH
HLHILHTLLSNTNSMLIIYEESLDSIRCGVYLQVPYSPLGAQALKVASWTPQRGLALTSSLPLFPDKFSRFLQQPTLKLA
AEINSLMTMVSQEGPRPHQGVLFVGPAANLVSYLAKALNFSYVYLRPPDGSWGIKLDDGRWSGMVGMVIKQEVDIAVGPF
GVSEIRAAVVDFTVPILTDYIRFLGARGRPEVDPWGFLFPLEPLVWAAILGALLVLPLTTLLMASCFTFNTHGHNYSLPA
TSAYLRILLNQNVSDSPAYWSWERVVLAVWGLVTVVLTQSYAGNLMALLAVRHIPQPYQTLRDVLDDKSIITVWEQGSSN
VQFVREVESGIYREIAGLKEKGRLIYKPHSKFAETIDTLVRRGDHVLMEVDFGLKIYMSRDYSSSERCSFYESKEEFLPI
MLSLVSEKGSPIVPALSKRIRAVTEAGLFRYWMKAAEPNSTVCYQAPTTITVQESLSLNNIWGMFVILTAGHTISVLVLC
LELVTDTFFIDRLH
>evg184024 type=protein; aalen=675,79%,complete; clen=2554; strand=+; offs=141-2168;  evgclass=main,okay,match:evg11320840,pct:99/100/.;
MTGGTLVLTPGAQLPTPAAQLPTPGAQLPTPGAQQPTPGLLYQMVTQALLLLNATSVIIMTPRDADTGVVGRVWTAGLST
QILRHHHLSPFAAHLSNPVSTNSSDGSDSQGNILFPTVNWRFLHEWVEVPRRETVVLVVGPAKWVTEVTLQLTSRGVFGW
RDTLVLAPVGGELKTSSLTPHLPLGLRLLLLQETPEAQVTSARCAGLVKAAQVVERRGQVVRSVGCWRGGRLHLTSPILL
PPITSLRGANLTIAIPTGNNEISFEDEGGRQVLKGYLGQMVTDFMKKVDFVPKFTSRFKTIHELINSLSHREADMALMTL
SMLPSRAEVFDFSEWYWIHNTRFITKGASLQDDSFILFQVYQLKTWCVIAGVLVLAGAALAATWSSQPLHPDGADGADGA
DGADEGRRRRRRVPASTVSTAFSTCFKTILFIGSQQQPGGAGGRMVLTATWMAAIVVVAVYSGNLTAFLSIPRLQQLPNT
VRELLDMGYVLSINDVFSQYQKMKTSPIPDHQRVFKRAEIRSHVTFDIPEEFIARTLRERLALLVNNVVQDHLLDQYAKH
EGSGRVCRLKTSSEPLFLEIGGLGFPKNSLLKPLFDDLLVWMRTAKLVELPHSTCVAPDLLSGEAEALNLKKMGGVLVLW
AVGVGGACCVFVAEIVFYTIRKCQCSDRPGTFPTH
>evg1806095 type=protein; aalen=101,100%,partial; clen=303; strand=+; offs=1-303;  evgclass=noclass,okay;
LLSSCVTIKAPGGWLEYVFSFTRILLQQGIVMKRSRWWERVVLAVWGLVSVVLTQSYAGNLMAFLAVRHISHPIQSLQDI
LDDQYVTLLLQTGSAKAIYLM
>evg11822817 type=protein; aalen=220,92%,complete; clen=716; strand=+; offs=10-672;  evgclass=main,okay,match:evg1273520,pct:100/77/.;
MLVWMMVTLVLTQSYAGNLMALLAVRRIPQPYQSLQDVLDDPSVIMIWQESSMLSQHLQTAKSGIFREVGDLEKVGRLIY
LPLRDFPRSVDSLVRSSRHLLVDADINFRSLMAQDVSRTGRCDFYLSREKFLGFPLVMIVNKYSPLARVLFKRAMEFTET
GLLDFWLRSAFGNSTTCIYSPKSMTITSSLSLNNLWGMFVILGTGLIGSFTVFCVERLSA
>evg1296561 type=protein; aalen=673,75%,complete; clen=2662; strand=+; offs=24-2045;  evgclass=noclass,okay;
MEAVTVFLKVALAEVASLAVANARSPLSSGNQMVLSDAGGAVRSVLEASVMPYSSVLLFTDGDTSAHTVYKAMREIVVAP
FGVGVMEVETSGGENETLHHHVASVVRLARSFRDMVWLLTVVVVSDDPAFLSAFAEVADEERLLVWSTRVLVVSNLDLGD
LARLLASYRAFATMNVMAVTPEEEEEGMTPGALRPRGIVLHLPHSPGGSKTTRVATWTPSGGLVYHSSLLLFPQKYDNFY
GGPVTVAVLHAPPYWIETEETSPEGATVKRFSGRDWLLLVSVARALNFTISHLPCKDWAEAMDRIKDRSALISPAVYVVM
RHLLATRDYTVSIEPDTLTFSMAAPSHAPSWVSIYYPFTFTVWLLILMVLVLVPGSLLVLSRTGEVVPEATAEGASVNTW
RGSILQATFRAVQETTGTLLGQGLSRKLPSSTPFRILLGVWLVFGLVVSTAYRGNLTAFLTVPKYSPRAETLHQLIESGA
RATVPMDDGVDLIKFFGNSGSRDFQILSRRVYMVPDTMKGLRQAMERKEAYLYIRKFLEAMIAQYFTDKNGRSGLYVARE
NISPGFAAWPIIRDAPFKQPLDRCLVALVEAGLSEKWMNDMLDDAKRASRMRDRVTLQHPDAMKDATFQEQEDLRPLSLT
HILGPLVCLVLGLLLSLVSFMLEMLVTFVVTTS
>evg1961238 type=protein; aalen=703,90%,complete; clen=2326; strand=-; offs=2123-12;  evgclass=main,okay,match:evg1961239,pct:99/99/.;
MAALVSFLLAKISSLRQIVIVYDESFPGVTETVRWGFSSWADTTIIRYDAFTTHLQTSLSVVDRVAGVRTVVVLCLPENT
STLMAAVRQRSWESTTIHWLIILEKDITQIIQDSLREGSQVSMAVRRDEGGYTILSFFIHVDNSVRFRVAGRWVDQGATG
QRGYVVGALFPDLDLLYRDQGATGQRGYVVGALFPDLDLLYRDLQGRQLTVATVNNWPFFQLTVLADGRREPLAGIDVNV
VNTLSEHLNFTYQVVEPADRRWGGPGQDGSVSGMVGVVYRHQAHLALGELTITEQRASVVDFTNPYFMESTTLVSRAPAE
KNRSFAVFYPFTLKLWALVITVTFVMGPVGYLVQWGHEQVTEPGVTTPPPATVSSTPLHTHTFSSTEILRRNGWRGASLR
PSLLQEAPASFRRSSTPSLQNYSFNIFRSLVLQGNFISGSGWPVRLVLFSWFAFCVIVYALYAGTLTAYLTKPTFEKPID
SLQELLEAADKGVVPAVQPGTSNEQLLKSAESGVLQGLWRATDPSRSFPANGQEAMLKVLTEDVVYMTASLNAEIRATQR
GRRRFHLARQTFSPQGYGLACTTGSPFRHTFEALLGRMVQAGLVNKWVNDEMNKLRRKSSQVEVETQDVITRALSLTHIQ
GAFIILVSGFLVSTTVFLLEYRRRSTVDFTTTVRPVSAYTSRPGSPGPTPDLHPSSRVTRPHT
>evg1272702 type=protein; aalen=391,90%,complete; clen=1304; strand=+; offs=109-1284;  evgclass=main,okay,match:evg1776484,pct:99/100/.;
MLQFAGPAADLVSYLAKGLNFSYKYMRPPDGSSGSKREDGSWSGMVGMVIRQEIDVAVGPFGVSAVRAEVVDFTVPILTD
YGRILGARGRPEVDPWGFLFPLEPLVWAAILGALLVLPLTTLLMASCFSPNTHGHNYIVPPTSAFLRILLYQYVLDSGAY
WWWERVVLTVWGLVTVVLTQSYAGNLMALLAVRHIPQPYQSLRDVLDDRSVITVWEQGSSNVQFVREAEFGIYREIAGLK
EKGRLIYKPRPKFTEIIDTLVRRGDHILMDIDFSLKIYMSEDFTESGQCSFYKSKEEFMPLMFALVTEKGSPLVSPLNDR
ILGMTEAGLFKYWMRAAQPNSTVCSQAPTTITVQESLSLNNVMGMFVLLAGGHSISVLVLCLELVAGSTQH
>evg1594022 type=protein; aalen=455,81%,complete; clen=1681; strand=-; offs=1666-299;  evgclass=noclass,okay;
MSPATNTTSSCLKVGVIRYYPFLEVVTNSHHRSVQGSIIEVMDIITAKLNLCYEWIIPESATPGFRLPNGTWLGALGPLS
RGEYDLVGVPFVPNSMLTQYVDFGVPMYMDWQGLVYRRPGLEGDLAGFVKPFSNTIWLMCLLSMIAAVLALFVLKWADSR
IVSPPRRESARSLSGGRGEEDDEEDASGHLLTSLSFTWYWVLSVALGQPSAWLFQRNSTRIMTGLWLLLSFVLGTVYRAN
LNAMIVVVKTYLPLKRVEDMLKTNVPLMLIKGSILHQLMSAAPPGSVLYKLKQRVILDLNPAQSVRDISAGKYATIVGIT
NMIYVFHNIYSKTATCPMYVAPEAFLTALPLSFAYPKDSPLKIRFNTIITNLKESGILDYTVKKAVRNGTICLQPMSFTT
PNNNLTPLHLNDLYGVFAVYSAGLLLASVLLVLEVLLKRWTAASPRVLLVSGVSK
>evg1619010 type=protein; aalen=684,54%,complete-utrpoor; clen=3797; strand=-; offs=3674-1620;  evgclass=main,okay,match:evg1230316,pct:100/74/.;
MAAQVWRRRLGMVLLVLWRATWTSGFLQSPEGQMFFTAYISALGVKCVNVFLPAGSMGGGQVPVGVLRAAWSGTPLSLAL
KRVRSGRDVGVALATEGMTSTLNVAFLHAREDLSLFVEVTHESLVRHHSWLVLGDSRLLTQAGLTPRLPLDNLVTFASFN
WTETNTTNVTRVDLSEIYTIRPDLPFVTHRLGSWRPLASLKLPEEHWSERRTNLTGLHLRCVTLSQPPFLTVGPPDQEGR
AALVAGYVKDVWDALQDIHGFTYACRLPEDGAWGSQSPDGRWNGLVREVVEGRADVVVASLDHNQARAKAIDFLFGLKEV
GYRMVVRRPGLGEQPWKSFTAELLPDAWLGTIAFVVFVPPCLALCAYFSPFETEVVTLKDAYIVTIGALAIQGSWLEVQS
TSSRIVFTTIFFATLLVYAYYTSALVSILTVASTNTGFSSLQSLLQDGTFQFGFATGTFLEEEFKNAKQLLFKEVWQRLV
APDPSNLVHSHQEGIRKVIKESYVYMMEENGFHSLLEEQCEVVLAEGLYFSTQTGLALDFDSPLKRVFDAQLMRLRDGGL
LSRLWQKWQPPPTLCTDPGVIALNMRHLFTAFLLLLLGVVLAALLLPCERLHWNIIGKTKAARDNRLRREQGNSRSHMVG
GTLRNTGPSRAWVANHNRLVATLPSQNHKELIAINRGFRTYLRY
>evg11959579 type=protein; aalen=394,97%,partial3; clen=1215; strand=+; offs=33-1214;  evgclass=main,okay,match:evg11084660,pct:100/99/.;
MTLLLVLLTQSTSLPSGDEWLTDNNLASLGHFNFSSAEPRQMRFKKQTTLRVAVEHWEPHVIVQEHEGIVTISGPMAHLL
TVLSRAINFKYTLVRPPDGAWGAPDSNGVWNGMIGMVKRNEADLALGPFGLTGSRAAVAEFSQPIIIDYYRILVKRGSAK
PDPWSFLNPLRPTVWLGFLLSFLLVCVGLAVGVFLGWERKRWSSSRKLSLTFVYSWEQFANMCQQRTLRNPSDISLRMVV
CVWLLALLVILRSYSGALTSLLAVRQIPVKIDTLRDLIDAKEYGLIFETSTAMSVYMKEAKSGIFAELEKVNKKGRSQFL
ISSLLFNAAFTLVRSKNYALLVEETTIKKIISDDFSSKGRCDFYMAKETYFPLIFCIIAHKGLPIMPAVNFWIQ
>evg1493477 type=protein; aalen=225,91%,complete; clen=739; strand=-; offs=726-49;  evgclass=noclass,okay,match:evg11643418,pct:100/92/.;
MLAVWGLVALVLTQSYAGNLMALLAVRYIPQPYQSLRDLVNDRSVKLIWEQGSSNAQIKREVATGIYRAIAELQDTGRLL
YVPPWQYGEIIDTLVRRGDHVNFQTDSDIRIYMSRDFTASEQCAFYESKEEFEPLMLAMVSQKGNPIVSTMNKRIQGMTE
AGLFQYWMTAAEPNSTACYHAPTIVTVEESLSLNNVWGMFVILIAGHTISVHVLCLELLIGKIFH
>evg11394495 type=protein; aalen=637,77%,complete; clen=2467; strand=+; offs=155-2068;  evgclass=main,okay,match:evg11181425,pct:99/95/.;
MTMATSLLLFLTATVCLTVARLPHLRVGEETLRAAGRCVAAVAARVWRPRSSVILLTDGSTSPSTVFTELWKLGASSGMT
VFEVAAKGTTSNLTEAQLSQAVAQARKVRQVSWLVMVVVVSDDPTFLAASAEWAIKGHLLLWANRLLAITRRPLSDLRHL
HTSFSMMNAMLLILDASSRCGMYVHLPYSARDEQPLQVATWSTHHGLALNTRLPLYPDKFSRFVEAPQLVVAAEEFQPHV
IVQTRTSALSFLGPMAEALHLLARSLNFTYTFLRPPDGSWGVKLPDGSWTGMVGMVGRKEADIGLGPFAVTSVRAEMVDF
TYPILVDYGRILARRGRPEVDPWSFLLPFTPEVWVGTLAVLLLVLSTVAMMQRCSARMTAPRDRWLGDTLFTYSRVLLQQ
DARGCSRLWWERLVLGGWMLLMLVLTRSYSGTLTSILAVRYVPEPFQTLRALLDSTRVTLVWEANTMYVQYFRSVDSGIF
REVMDSEKAGRIKYVKSTEYTYMRDHLVRQGKHVFLGEDLSSKVLMAQDFSNTGACDFYTSRDKFLPFMFAMIGQKESPL
VPALSQRIQTMTEAGLYWHWLENMIPNSTSCVRAASKIFVESPLQIPNLWGVFVVLAGGHIVALLGFGSELLTAPLH
>evg11394497 type=protein; aalen=654,69%,complete; clen=2831; strand=+; offs=155-2119;  evgclass=main,okay,match:evg11280522,pct:99/99/.;
MTMATSLLLFLTATVCLTVARLPHLRVGEETLRAAGRCVAAVAARVWRPRSSVILLTDGSTSPSTVFTELWKLGASSGMT
VFEVAAKGTTSNLTEAQLSQAVAQARKVRQVSWLVMVVVVSDDPTFLAASAEWAIKGHLLLWANRLLAITRRPLSDLRHL
HTSFSMMNAMLLILDASSRCSVYVHLPYSPKDAQVLRVATWSTHLGLILDTHFDLYPNKFSRLFYGRHLVVAAEEFPPHV
VKDATPRAVGHPLTYTGPLALLLQLLAHSINFTYTFLRPPDGAWGNKQADGSWTGMVGMVYRKEADLGLGPFGVSSGRAE
VVDFTRSMLVDYLRIMAGQGRPEVDPWGFLLPLEPPVWIWALATLLVLLLVTFLLGSCPSRRGHARTGRATRNFALYVRV
LLQQDTRGPGGRWWERLLMGGWLVVVLVLTRSYSGTLTSTLAVKYIPQPYQTLRALLDDQSIVMVWERGSVYMQYVLGVQ
SGIFHEVMESQKKGRLMLATTPEYDTVADTLVTKGRHALVIEDLTSRVIMTNHFSRTGRCDFYQSREVFLPAFLCMIGQK
GSPLVPAMSNRIKSVTEAGFYGYWMNQLSINSTRCSRPPSTITTTTSLSLANLWGVFVVVAVGHLMGVVTLGLELVATHL
LYSQRSLFPVSLSS
>evg1321393 type=protein; aalen=252,99%,partial; clen=758; strand=-; offs=756-1;  evgclass=main,okay,match:evg11619205,pct:98/98/.;
SWGALLQNLPSEPSVNFSGRLLVGWWLVFCLTVTTGYNSSLMAHLTVQGRSRPIDSFEDLVNLPGWRWGTIRGILSESIA
EYFMKHPNPAVNQVYHKMEVVQNDEALKKVLAGGFSFIIHRNFVTINIAARYTDGRGNTPFYTSRDIPMFVGIGWCIRKG
APFIHRFNQLVTRLNAAGIINYWTKDVLANIAREKRKALKEDTEIIHSDAYWDEGQQVVLSLNHLQGAFYMLLLGSCVAF
LTLLGENLAHCG
>evg1732101 type=protein; aalen=190,99%,partial; clen=573; strand=-; offs=572-3;  evgclass=main,okay,match:evg1732123,pct:98/79/.;
FPLTPLVWAAILTTLLVLPLTVFLLSSCIFLKNQRELLEYVYSFTRIFLQQGIVMKRSRWWERVVLAVWGLVTVVLTQSY
AGNLMALLAVRHIAQPIQSLQDILDDGSVTVHLIKNMASAIQITTSKTGILRNIADLEAKHQIEYNTMKELPETLNTLIS
NRHHVLITDSNLVIPLIGQDFSFKGECDFY
>evg11282353 type=protein; aalen=437,74%,complete; clen=1766; strand=+; offs=14-1327;  evgclass=main,okay,match:evg1285618,pct:99/96/.;
MVAGNASSCLTLVVSLWQPFTVFESTVPPYGVTGCAKDVIDIIAHHLSFCYRMVRAPDSDWGLELPNGTWTGSLGMLNRR
EAEMSAGVYSITDNRARAVDFSYPLILDEFSVAYKRPVIESDMAGFFKPFDPELWLLLLAALVVILVAICVIHQGHHVLP
RTPRCREPIALPHSSQNTGLTWSGFLYSADRSFQWVISALLGQSMRWVPSGDSVRLVTGVWALTVLVVGSVYRSNLMARL
VYPKLQLSFDSLEELGHTNIRLWAPLASRFHETLIASTQSSDFSHLRDQVLLGANVSEGLDGLFNGSWAFTTVRSSLSYF
LYEDFTNKGSCGSYIMSRGFFGATSVSFAFPKGSPLRSQVDAIILDLHEFGIIQHLFKTQLKTSTECFKAIVSTADTSKR
PLALADFYGVFFLYSTGIIIGVVILLAEILVDWTHQN
>evg198117 type=protein; aalen=225,86%,complete; clen=782; strand=-; offs=769-92;  evgclass=main,okay,match:evg11643399,pct:100/100/.;
MLAVWGLVALVLTQSYAGNLMALLAVRYIPQPYQSLRDLVNDRSVKLIWEQGSSNAQIKRGVQSGFYYDIARLGEMGRLI
YLPAIQIKDSIDTLVRRGDHVTIQRDFNINIYMSGDFTATGACSFYQSREEFQPLMLALVSEKGSPMVSALSKRIQAMTE
AGLFLHWIMTAETNYTACYHAPTTITVEEPLSLKNIWGMFVILIAGHTISVQVLCLELLIVNIIH
>evg11287289 type=protein; aalen=657,93%,complete; clen=2122; strand=+; offs=69-2042;  evgclass=main,okay,match:evg11287291,pct:99/71/.;
MDVILLPLPLLLLLTTCVSERVLHLSLYNDKHASARTMAGVLDDVLSPEHHPRCSVFFITDAASSDPSTITLMKVLRVPG
GVGVFTAAADVLDGNVTLQQLPQVLSLARKLRQVSWCVTVVVVSDDLTFLATFAQWSLKGRLLVWSTRLLVLTRLPLHHL
HILHTLLSNTNSMLIIYEESLDSIRCGVYLQVPYSPLGAQALKVASWTPQRGLALTSSLPLFPDKFSSFPLRPTLKLAAE
VNPLNSLVMDGTREGAETREQGTVQFAGPAALLVSYLATALNFSYVYTRPPDGAAGSKRTDGTWSGMLGMVSRQEVDIAV
GPFGISRLRAEIVDFTAPMFIDNLRILGARGRPEVNPWGFLFPLEPLVWSAILGALLVLPLTTLLMASCFSLNTHGHNYS
LPPTSAYLRILLNQNVLDSGAYWWWERVVLAVWGLVTVVLTQSYAGNLMALLAVRHIPQPYQTLRDVLDDKSIITVWEQG
SSNVQFVREVESGIYREIAGLKEKGRLIYKPHSKFAETIDTLVRRGDHVLMEVDFGLKIYMSRDYSSSERCSFYESKEEF
LPIMLSLVSEKGSPIVPALSKRIRAVTEAGLFRYWMKAAEPNSTVCYQAPTTITVQESLSLNNIWGMFVILTAGHTISVL
VLCLELVTDTFFIDRLH
>evg1216747 type=protein; aalen=130,99%,partial; clen=392; strand=-; offs=390-1;  evgclass=noclass,okay;
AAILTTLLVLPLTVFLLSSCLSMTAPEGWLEYVFSFSRIFLQQGVLMRRSRWWERVVLAVWGLVTVVLTQSYAGNLMAFL
AVRHISQPFQSLQDILDDHAVTVILTRSSSSTLQIITSKAGILRDIADLE
>evg1960264 type=protein; aalen=480,93%,complete; clen=1551; strand=+; offs=14-1456;  evgclass=main,okay,match:evg1196876,pct:99/100/.;
MMNAMLLVLNNVLRHPSFSVHVWLPYSAGGARAVRAAVWAPAHGLQVINHPLFPHKFNNFYGATVNVSALPYRPYWSVEE
CHGCDGTSRYSGSDAMLLMTIAQALNFTFSVLPVTSWDQVTGLVMERISFMATVYHVVLPQRRLLYDFTYTYEHILTDFA
MAKPSLISNWQSLYSCLADKVWASILAALLVVPPFMVMVTWPEVDDGHGKGISMGDAVEVTIGALLGQSSGKRLTGSSSS
RVLLVTWLLFAFVVGTVYRGTLTAALTLPKYPPRIETLQQLVGVVQKVTMPPYGEEFLQFFKQSDSNVFQTLSCLMELVP
SAEYGLRQAVEKRQAHMDGRRYLQQMLADHFMSVDGSTKLYIGRQSVLPGLGAWPIPHDAPYKPQLDTIMMSVVEAGLYE
KWVRDELERTKQESRRRQLARQESGGEDAAALGEPDTTGTQALALHHMQGPFMLLALGLVSSLVIFVSELLFKLFNRITV
>evg1207029 type=protein; aalen=461,73%,complete; clen=1884; strand=+; offs=151-1536;  evgclass=main,okay,match:evg11413405,pct:99/100/.;
MYVHLPYTPRETQPVWVASWTPKHGLALSSSLQLFPEKFYRFVQAPNLRVSVINMSAHNALLTVDPTDPTARRFIHTGPI
ANVVEYLATTLNFSYTNVVPRDYGFGTRADDGSWTGMVGMVQREEADISIGPISVTATRAEAVDFAWPFWYDSSGILSGL
GRPEIDPWGFLAPLAPMVWVVILVTMTVVPLVELLCWSGLALNPSMWGRWLPNTFEHLRILLQQDPSLRENRWFERIVMV
VWMMVALVLTRSYAGNLMALLAVRHVPQPYQTLQDVLNDPSAIMMWQRNSINAEYLRVVKSGSIYEAAQLERKGRLLYVT
QEEYARLMATVIRAGTHVLFDISISLRNLIAKEYSLTGRCDFYTSKDKYLAFSASLITQKDNPLVPAVKYRMMALVEFGL
FDRWFKTTVPNSTLCLRPPQKYTIQSSLSLTNLWGMLVVVVGGSTLSLLVLGAEIFWARGP
>evg11470918 type=protein; aalen=203,97%,partial3; clen=624; strand=+; offs=14-622;  evgclass=main,okay,match:evg1555990,pct:100/100/.;
MLLVSVVAWGMTLWLLQGAWQKMAGGRRVELSTALLYSWGALLNDPPSEPPVNVSGQVLVGWWLVLCVVINTGYTSSLVA
HLTIQGRSKTIEGFRDMVERPNWKWGSEDWFMSGVPLEYFSKHTDPLIKKIYKEMELLQVKEAFKKVVAGGYSFISFKNY
AKVIIASSYTDTFGNTPFYIGKEEIPIFVVSGWGFRKGAPFHR
>evg1776467 type=protein; aalen=391,91%,partial3; clen=1286; strand=+; offs=113-1285;  evgclass=main,okay,match:evg1776478,pct:100/99/.;
MLTLVTQEESEPHQAEMITFSGPLADLVTYLAKTLNFSYIYLRPPDGSWGLKREDGTWSGMLGMVITQEVDMAVGPFGVS
GVRAEVVDFTKPILIDYSKILGARGRSEVNPWGFLFPLEPLVWAAIVAALVVLPAVAILMSTCFPLNTNGHNYTFPATFA
YLRLLLNQYVFERGGDRWWERVVVVVWGLVTVVLTQSYAGNLMALLAVRHISQPFQSLQDVLDDRSVITIWEKDSANVQF
VRNIKSGIYREIAGLEEKGRLIYRSHPEFGESIDTLVRRGDHVLMEISFALKIYVSRDFTVSGQCSFYESKEEFLPLMLA
MVGQKGSPIVSALNKRIRTMTEVGLFQHWMKAAEANSTVCQHTPSKIIVQESLSNKNVWVKKKLFNNTLYE
>evg1621536 type=protein; aalen=766,69%,complete; clen=3329; strand=-; offs=3246-946;  evgclass=main,okay,match:evg1211107,pct:99/100/.;
MYIGRLILLSVMTLVTPLSSNTAEKTTRQQAGSLFPDDGGGRASARHGHYRSPDENADAVTPNTLWYLVKKRYVRSHRII
ARDDRCQSSSPLHVLAHLTDVSDAVVTENRMNQMLGGKQNNVPLESALQQTMLQAKHIQNHLNVPKNTTRRPGGRLSRSV
SLPKRILNPEIIFNTVDGASLREMLVRVVKREMNECDLTLIYDDGFNLPHLLQHLLPPNTRQQVIHVHTTEDLLSAAWAS
SRCRGYLLLLQDLRPLLRFLNTTYDSWDYHGRYLVVGSSGEDLVAVASSSKGRKTQHIVGVVKSVGSAGEWRGYSNQLYW
GLGMHVFTTWRVSSFTSQADFFPDKLSDLRGAVLKVVAFVWEPSIFYFHTSNGSVLFRYGVDIEVTRLLARALNFTLEFL
EPPPGELWGSERKDGTWTGMMGYLDTGVADMGVANLYVSISRVGVLDFSAPYDSEVTCFLARRESPVPRWQALGYPFQWG
VWLAIFVCLLFSGPAIFFLVSRSRKFGKELGSLRTLSGSWIYSVGMHLMKSQAHLPLTITTQVFVTFLWLYTTILTIAYC
TNLTAFLLVSKPPRAVESIKELYDSDLKVAGMGEFYKDELASASDPYLKRLAKIYEGQTSTDAAYQKVLKGEVVFLQNRA
FVEFIARTKFTSGGVSQMRIMKECFAPYNIAMGLQRHSPLKTKVDEVIGWIQQSGLLRKYFLDSLRLAASTKEYKGGDDT
GVDGQSDFNHDGGVIPLSLDHLQGAFLILVAGCLIAGCLFLYEITC
>evg1690853 type=protein; aalen=703,89%,complete; clen=2363; strand=-; offs=2176-65;  evgclass=main,okay,match:evg1690852,pct:99/100/.;
MMWMVILVVASSHTLGSQSHPGTPIQTVVHDSSYFLDYIRRYLLRSSLQLVVSESLLEGKRKIARNVSSKTLHLSRMEAL
DEPNVEFHNCSTAVRETRRSQDCGSGSRCVLGSCWSQETKSTNILLSLMSTVLKDQNPVFLHDAELESIGVLERYLEESP
GPPAVILDISDAALLKAPWLGKYNDARFVHIILLSSERVINHFVEEAPERLWTPNTLLLVDVNASVNATRLLAQASFSYS
PFLSLLQPCNKNDAACYYILTYETFHPHNKITFHGIYNAIKPQTFRSVFPDRFKSFYGHNLQLASWADDFPYLVPGATLH
KTYGIGVNMLNEISRKLNFSYEFDNEAKASWGELVNGSWIGMVGQVWRREKDLCVNVMSIVEDRYQAVDFSVPYFTDSYS
FVLHNPLPQPRWWAIVLPFTWQTWLAVLVSMVTVSVVRRLVLHRLVLHRLILQEERRSTSALLVLRALINQNASWPPAPL
AFRLYEGTWILLAMIISISYTSNLVAYITVPSKPHYLATLKELAQSALTPTMVDYGNFVPLALRTSKHTTLHTLGQKMKL
IPNYGYDVGFAQVKEGTHALLEGTEFLQYLVILYRVFSMTYLLPETIYPIHVGWIFPKKTSWKHKFDRYIQALVESGLCR
YWKKVLVEDFMQGQHESTNSDYQEATRPLSLRDLQGAFIIYGLCLAVVIFVGARELLPAPQST
>evg11667603 type=protein; aalen=237,57%,complete-utrpoor; clen=1236; strand=+; offs=20-733;  evgclass=main,okay,match:evg1271815,pct:100/42/.;
MLVGWWLVFCLVITTGYRSSLVAHMTIQGKTHPIETFVDLAKQHNWKWGIEPWLLKGVPFDYFSKHPDPVIQHIYKNMEM
VTREEALKKVLAGHYTLIVWENNLYITIASYYTDAHGHTPYFISRKGVSIMAAFGWGFRKGAPFYPRFHQLMSRLEDSGI
ISYWREEVISRRVRENRAAAALVPQGTQGHSGKEESEEVVLGLQHLQGVFYLLFLGCGIALFTLLGENLAFCRSSNQ
>evg1324370 type=protein; aalen=443,99%,partial; clen=1330; strand=-; offs=1330-2;  evgclass=main,okay,match:evg11875624,pct:99/100/.;
QLVAPRAVSLFEVPADNLHANVTWTRLSQVVSSARRLRQASWCVTVVVVSDDLAFLSAFAKVALNVRLVSTATRLLAVTD
LSLVNNQDFSKIYSKMNSMMIVVRGSQNSVGCSVYIQEPYSPLGAQALKVASWTPHRGLALTNSLPLFPDKFSKLSNGPD
LVVITEAYLTHDPVMVDDPKVPGGKRLTFFSTFTKVLQVLADTTNFTYTLVRPPDKQWGSEQKDGSWSGMIGMVTREEVD
IGLGPFSISDSRAEILDFTWPIMIELGRIVSGRGRPEVDTWSFVFPLEPLVWATIFITLLVLSLTVFLLPSCISKKVPGR
RLENAFNITRIFLQQGLSTKDSWWWERVMLAMWGLVTVVLTQSYAGNLMALLAVRNIPQPIQSLQDIVDDSSVTLVLLNG
AVKTQHIMTSKTGILHDISSLEKKGRIHYVFRMEQFYEIFNTL
>evg1146427 type=protein; aalen=224,89%,partial3; clen=753; strand=+; offs=81-752;  evgclass=main,okay,match:evg11015799,pct:100/57/.;
MGITMRIATPTPYFPYVDYGRVSEAPGTAVVLKSSLDAHLIYTFADKLNFTFEIHEEPNHTWGVEINVGNFSGLIGLLQR
EQIDFCTVIGPTANRLKVVEYMKCYPPDRFTVTSLKPMLLPKYLALVRPFEGELWVALLLSVVMWGVTLWLLQRAWQKVA
GGHPVGLITSLLYGYGALLQNLPSDPSVSVSGRMLVGWWLVFCLIITTGFSSSLMAHLTVKERS
>evg11305812 type=protein; aalen=642,88%,complete; clen=2169; strand=+; offs=100-2028;  evgclass=maina2,okay,match:evg181494,pct:99/100/.;
MVTALKVTAPLLFLPVTALLVDRQLHLRYAASPPPATARALQAVVSSESDSRSSLVFFTDGAYWPTTVLKEFMAFTRSTV
AVTLFEGEFRAPRANLTQVHLSWMTEARRVRQVSWCVTVVVVSDDLAFLTTFAQWSLTGRLLVWSTRLLVVTRLPLHHLH
VLHGLLSMTNSMLLVVHGAPVSSRCSVYIQLPYSPRGAQALKVASWTPHQGLALTSSLHLFPDKFSRFIERPSLKIAVDQ
THLMSTTIRLGKREDETLEYLGQGLNFTYKYTIPSDGLRAGVVDMVVKQEADFALGPLGVSLALASVVDFMWPITVQYSR
ILGTRGRPEVDPWGFVFPLELPVWAATMTTLLMLSLTLFLASTFLSLTHITTESSWERDSFHLISALLQQDCVVSGRWWW
RRLVFLLWMMMAAQVLVKSYSGNLMSGLAVRHIKQPYQTLRSVVDDPSAIMMWLTDAKVAQNFSSVQSGIYREVFEAGSK
GRIVHRNAYEFLQNFSALLSDRRHVLIGNEILFSIIISKEFSRTGNCYYYLSRERLLPSSMVSIGQKNSPLVPALSKRIL
TITEFGLYNQWVKTRIPNGTSCANPPTRITTSSTLSLNSLWGIFVVLACGLIVSGLCLCLEVTSDHLLHYFTSTKKRLDN
IL
>evg1206790 type=protein; aalen=645,91%,complete; clen=2122; strand=-; offs=2060-123;  evgclass=main,okay,match:evg1707146,pct:99/87/.;
MVPGLKNILHFLTVPVLLVVGKLHLPFEEARVAARTEVTAKAAARVLEVTLSLESNSCSLVFLGDDAFWTASVFREEFTS
LMRHNGVALFEAEVHASDTNMTQRQLSWMTREAEKVRQASWCVTVVVVSDDLAFLAAVAQWSLKSGLLVWSTRLLVATRL
PLHHLHVLNNTFSITNSMLLHVEQTLNAVRSSVFVYLPYSPRGPQRLRVASWTPQQGFFLISSLQLFPDKFSKFIERPSL
KVAVDQTHLMGIINRFGGRRDEIMEYFAQGLNFTYKYAIPADGLWGSLVDMVANKEADFALGPIGVSPASAKVVDFMWPI
TIQYSKILGTRGRPEVDPWGFLFPLEPLVWAATMATLLVLSLSLVLASSFLSINNITDKNLEIDSFRLISALLQQDCLVS
GRWWWRRLVFLLWMMMVAQVLVKSYSGNLMSGLAVRHIKQPYQTLRHLLDDSSAIMIWLSNSPNVEFFRTVQFGIYHEVS
EAGSRGRMEYSNTYEFLHNAAALLSDGHHALVGNEILVDMIISKEFSHTGSCDYYSSRERLLPNIMASVGQKKSPLVPAL
SKRILTLTEFGLYNQWLKASIPNSTSCANLPTKITISSTLSLDNLRGIFVVLACGLVLSGVCLCVEVTSRRLPQFCRSHH
TSVGL
>evg11089098 type=protein; aalen=204,99%,partial; clen=614; strand=-; offs=612-1;  evgclass=noclass,okay;
VPLYVDNFGIFLPRPRLERDLAGFIKPFPWEVWTLLFVLLATTAVLGIFMKWLGELRRLPGTNDNNDFRSSWFIKSLLVE
TIVTSPKLTIGRVLEGSWLISALILGSAYQGVLTSMLAAPRIPVPVNSLQDLVHYGRLPWGVESGTALQQLLGDAKSGIY
KKVSEGAFQITSLFIEKTHMKEKKFAILCDFFSMKQVMSEDYSK
>evg11700759 type=protein; aalen=793,90%,complete; clen=2631; strand=+; offs=84-2465;  evgclass=maina2,okay,match:evg11700753,pct:99/100/.;
MVQRWLPHTLWLSVVTAAAGYARPGRSERRMQADSFQELEILSPNQSNLEEQMAILELTSGLKEMDSLKMLFDGKAEHTN
DLKNLDDLEEHLGVLRGEVVDSLEEQVGVTMQEVTEQHLAGCHLVLASTTQHLPLFTWIIRRLADGGGKGSLVVVATETL
FSQGQTASDPLLQRLWSGSKLTCQALILLLDEPNTDLALSLLDAAGLWLRPQTMVVVVDGRPGMAAPLHHSSRPGMAAPL
HHSNRPGMAAPLHHSSRPGMAAPLHHSSRTGMAALLHHASLRNTIHTLYISINSIDHHQGSPVNISLMRNLKEDGVPAAA
AAGEGRGRVRTYRRCLYCDHGQAGIQLLRPGNLFPETLNNMMGHTFKVVALSYFPLVEYRKVTNDPNDLVQPEDSVDVRM
LDIMARRFNFTYEMREPWDGLWGTPTSGGNWSGIVGTLQHQMADFSMDLTPSDSRMEVIDFSKTYVYDPLIIMSLQPSPL
PRSLAVTRPFSGPVWVMTVVFTFATGVCLWVLQKAWAWVLGRRGPDLLSRVFYIWGVLLENEPTGPPATINGKMLVGWWL
VGCLVLATAYRSSLVAHLSVQSKNKPINTLADILNQKGWSWGARLMKGTTFLYFNQSTDPVLIKIHQNYEIFSDREEATK
RVLAGRFAYIAFKTDILCDIAPLYVDKYGNTPLYFSTTEYNIFGGNAWGFRRQAGGVGDGSPPGRLLPLATRLHHCSPVL
AGGDARPLPHTTTEPAVGGPVLCLAPHSTSTTPVLHDSISVPGAIQQLDTSVPPDEAVASILSSRSRILVHHP
>evg1475151 type=protein; aalen=634,89%,complete; clen=2135; strand=+; offs=36-1940;  evgclass=main,okay,match:evg11299999,pct:99/100/.;
MVVKVAWPLLLVAACVALGVKPLLPYDTKRTKTPQAIKDVLGTDSGPRCSIFFFADCRYYSTSVFRGFMSERSPGVVSVF
QVSVDGKDTNRTQVKLSDAVSEAHRLRQVSWCVTVVVTSDDLAFLVAFAQWSLKGRLLVWSTRLLVVTRLPLHQLHHLHT
LLSKTNSMLLVEEDISKIFMFSMYIHLPYSTPRDLPVRLASWTPNGGLTCATKLPLFPDKYTKFMRKPTLLVATEALYYN
NVKVKRYGREEDRMLKYLGQGLNFTHKYVIPADGTFGSKQRDGSWSGMVGMVSREEADFAIGPFGVTESRNEVVDFTWPI
AIEYARIMGARGRPEVNPWAFVLPLELPVWVAILTALLVLPVVMVVLATCCSPTAAKHYTWGKNTFDLSRILLQQDYRAS
SITGWRRLVLVAWMTVGLVLSRSYQGDLMSGLAVRYIRQPFQTIQDVLDHPSVTMLWQTNSTNVQYFRSVKSGMYHEVAE
AEAKGRIKYKLLSEFRQAINTLVRRGDHVLMDLEIVITMFIGLDFSHTGRCDFYSSRERFLPMTLSLIGQRNSPLVPALS
KRIVSLTEAGLYDQWFKDTVTNSTKCAHPATRITVSTTLSLTNLWGMFVVLVGGHVVAGIVLCLEVLSQISCSK
>evg191557 type=protein; aalen=694,83%,complete; clen=2496; strand=+; offs=60-2144;  evgclass=main,okay,match:evg11008042,pct:100/97/-sense;
MLVVAVLGLILQCVYSVPPLPLSLVSARGRGGLADAGDTVRGVMEAASPPNCTILILTDGTPSATALLQRVEVGCPWGVW
RLRGADNTSLLQHLTAVRKVRRGSWGTTVVVASEDPVFLAAFAQQAQRARLLVWETRLLLVTRLPLQQVQALLQRHWTFS
MMNTILINVQQAQRRIRCGVYTHLPYSREGARLVLLAQWSSGAPREWVSATQLFQEKFANFHGAQVPVTMMLVSPFWKTV
GRDTGDGTTTRYSGTGGDATTRYSGTGGDATTRYSGTGGDATTRYSGRDCLMINSVARALNFSIGFRRSLSIVEVMDKLE
DGSAMISAFRVMLIPQILARVDHTYFIERATFTFSMAKPTIKPLWQNMYYPLRGEVWVALAAALLVMPGLLYQVAYAGDF
KARNTLKTGSTTLKMVAMMLGQDIMANLSSVMSVRMLVAVWAFLAFIIGTAYRGTLTAFLTIPKYPARPETIDDLARVGV
RAMFIPNATQYLKYFQESNLSSYKSVSSRVDIVESIEAGLKKVSQKRVALFHERYNMELYIEEFFTSPEGSTPLYVARHN
VIPNYAAYMTPHDAPYKHTLDLWLLRIIESGLKEKFTSDMVRETWQEVRHRRQQAQQQQDQQQQQAQQDQQQQAQLQQES
RSATESVENLQPLSMTHLQGPFWALLLGLLLAGVSFVAEVFIARHTLPHSVPKS
>evg1237670 type=protein; aalen=706,88%,complete; clen=2391; strand=-; offs=2313-193;  evgclass=main,okay,match:evg1466072,pct:99/100/.;
MMNKKVVSVVVLAGAVLVLSESQSQTTNRASLQSSATLSYQYPASNVRTFELWPPDTQGPRLTSTPTVCQLATKVDFPTR
VTVPLHTSSIVNSRLSSLPGGVSWLVKHSTVQEESLVQLVSTIIHQELRECVLVLAADTGFWSLPLMDHLATLPNLRQIV
KVAEAQAPAAVLWTAQQCRGYLLLLSDPAPLYTWTNTLTGPWDYSGRFVVVGLSRDQLDGLIQSKKGRKTVNIVGLVQAE
GGEAGQYEVLASLMYQQTRLVRVFTWRPGSSSTLTLNLFPDKVSNLHGALLNVITFEFPPSVMYQRSRNGTLLRRYGPDM
DVVATLAHVFNFTTNILEPPAGEMWGDLTQNGTWNGMVGLFGRGEGDIGVANLFITDLGGRREFQEYSAYYDQESTCFII
QREAKIPRFQSLVLPFTPGTWLAVLGALLLAGPLLHCLAKLSLNSGERLGQQSLVYASLYTWGMHFRYTLRQEPSTASLQ
VYVVFLGLYVIVITTGYCSNLTAFLTVERTPPGINTIKQLYSSSLTPLGLGNFFGISMAESKSEYLRGLSSRFVSVRSFE
DISPRVVRGEAVMIQTRRYHEYSMIHLTTSWGLPQVRIMKECFMPFNVAIGLQSHSPLKTNFDRVVSWISQSGLVNYWFK
QALLFSKQSRVEEGKTGSGEEGSGLGVVSLTLQHLQAVFTILALGWAAGLLIFSGELFFPARQNTK
>evg11253631 type=protein; aalen=399,99%,partial; clen=1199; strand=+; offs=1-1197;  evgclass=main,okay,match:evg1806096,pct:100/86/.;
QLPHVVDQARRLRQVSWCVTVVVVSDDLAFLATFAQWSLKGRLVGPATRLLAVTNASLVNNPDLSRTYSKMNAVMLVSVN
SKKSQWCGVYLHLPYSPRGAQALKVASWTPHQGLALTSSLLLFPDKFSKLATGPNLLVMTHAYPTHEPAMVDDPKVPGGK
KLKFFSSLAKLIDVLADATNFTYTFVMPPDNQWGFQLKNGTWIGTIGIVSREEADIGLGPIAISASRAEVLDFTTSMSTE
YVRIMGRRGRLEIDPWSFVFPLTPLVWAAILTTLLVLPLTVFLLSSCVTMEAPGGWLENVFSFTRIFLQQGVLMRRSRWW
ERVVLAVWGLVTVVLTQSYAGNLMAFLAVRHISHPIQSLQDILDDGSVTVILTRSAASTIQITTSKAGMLRDIADLEKK
>evg1182576 type=protein; aalen=444,80%,complete; clen=1662; strand=+; offs=121-1455;  evgclass=main,okay,match:evg1410391,pct:99/100/.;
MLVATMTTPDEAPPCLKLGVVLWFPFTFISRTGPPFMVTGILAPVMDILADTLGFCIEYVVPDDKLFGSQLANGSWTGLM
GLLTRGEVDMTGTVMSQSEERFLAIDFSTPLYMDESKLICKRPIFQSDITGFLKPFTVMTWMVLMVTVVDVTAATASVLQ
GRSNLFKDSEGSSGSGVEVRATSKCESALSRAWTSCLWITTPLLGQSFERLPRGDSVRVVVGIWLLLTLIVGTVYRSNLN
AMLALPKLHLPFNNLEELVDKGIPCFINRGTMVHQFIEKAEPGSTLYRFKKQAVIHSDVPRAIRDVLQHNHAAFGTMSGI
LYIIHNTFAMTKTCPYYLAKETYYASTSVSLAFPKNSTLRHKIDPLIQRLQEFGILNYQLMKGLQHARNCLKSDTSTSAT
FTLRPLELGDFYGALCIYSGGLLLACLTFILELINKRRRPALLA
>evg1798018 type=protein; aalen=445,90%,complete; clen=1472; strand=+; offs=11-1348;  evgclass=maina2,okay,match:evg187857,pct:99/100/.;
MAAVTAAAPAAASAALTPAAASACLKLGVTQFPGFISVAKTRGQVQAWGTLVHLHHILASYLNTCVEYVIPEDRLFGSQL
DNGSWTGVIGLVIRKEVDMSGIVVNIDAGRMQVLEASVALYINEKLLSYKRPGPHADLAGFLKPFTATMWSVAAVAAVVV
VAAVAALTQSVPSSLEGLSGGRGADGGGERPGSWTRALWQASLWTVSALLGISSWWWPRGASQKVVATVWLLGALVISAV
YRSNLMAMLVKPSLRLPFNTLEELLHTKIPCYVTQGTVLHSEILGAAPGSQLYRLRQQMVSHGDVLAAERDTALGIQASF
STRYAVYNSFHKSFSQSRRCPLYTASETFFSSSSLCLVFPKGSTLLHKINIVVMRLREAGVLEKLYVDGVPNASRCGRPE
TVPTSLRPLQLADFYGVLSVCCGGLLLASLIFLLEMMSGVCKHEG
>evg1732124 type=protein; aalen=132,99%,partial; clen=397; strand=-; offs=396-1;  evgclass=noclass,okay,match:evg1389506,pct:99/37/.;
FPLTPLVWAAILTTLLVLPLTVFLLSSCVSMTAPGGWLEYVFSFSRIFLQQGVLMRRSRWWERVVLAVWGLVTVVLTQSY
AGNLMAFLAVRHISQPIQSLQDILDIETVNLILMKNSAYTLMITTSTTGILR
>evg1601255 type=protein; aalen=316,72%,complete; clen=1319; strand=-; offs=1271-321;  evgclass=main,okay,match:evg11324632,pct:99/57/.;
MPKPVLKPRFLSLYYPLANEVWAYTLVVLMLVPTAVILMSHVTVDTLHGGIDSQQVIQDVVGTLLGQSMAERLTRRGWAR
AVFGGWLVFALIIGTAYRGNLTASLTIPKYPPRPETLEELIKVTKMVTMPPYGIQFRDFYSKSDSTVFKTLAKQMEFVPT
AYDGLMHATSKRAHIEARRYLQLVIAQKFTLADGSTNLYLGRENVIPGLSAWPLPHDAPYKSHLDRCIMAITEAGLYEKW
SKDIMLWARKKNSVEQQENKGQSEAAVPSNTFSQALTLSHLQGPLFLLLLGLGLAVLAFVVEFSIACCSWLKDKKN
>evg1312952 type=protein; aalen=223,76%,complete; clen=873; strand=-; offs=857-186;  evgclass=main,okay,match:evg1494863,pct:99/100/.;
MVVWGLVTVVLTQSYGGNLMALLAVRHIPQPIQSLQDIVDDHSVTLLVQSGSAKAVYFTTAEAGILRDVANLQKVNRLKF
IKTSEFLQSINTFVRNGHHILSAAEAVERIVMAQDFSRTGQCDFYLGREKFLPLMYSLACSRGNSLVPVFSRRIMMMFES
GIISQWIKTTIPNFTTCDHVPTKIVVKASLSVTDIWGMFFLLACGLALSLLVLCLELLYIHAH
>evg11917195 type=protein; aalen=258,90%,complete; clen=861; strand=-; offs=782-6;  evgclass=maina2,okay,match:evg1687760,pct:99/100/.;
MYGWGALLGQPPPRISFTNSGKVLVGGWLVFCLVITTGYSSSLVAHLTIQSKTHPLDTFEDMVTRPGWKWGIETWILKGV
PYDYLSKHTSPVVKKVYKEMEVLELDQGLTKVQAGRYAYISMKNHLTVVVPSLYADARGQIPFYISQSGVYSLPDYGWGF
RKGAPFYTRFSTLMARLVNTGIMGVWTNDVIAKKIRQTRAGASSATLAGQDTPKDENSEIVLGLHHLQGAFYLMFLGYGL
AFLTLLGENLAHCCSSPQ
>evg1821567 type=protein; aalen=467,78%,complete; clen=1783; strand=-; offs=1757-354;  evgclass=main,okay,match:evg1821570,pct:100/100/.;
MIRRQFCLNVSVSYYPPYIMVRSRPPALHVTGTLTELIMILTQHLGYCYQYVTPSDVMFGEVLANGTLTGIVAQLNKSEA
DIGLLLSITSNRLPVIDFSKPIVTEEFVVGYKRPVLESDIAGFIKPFSSTVWLTTCLSTVFMVAATGLALLGSVALQGAR
YRGSRGQGEREEGAHCVEDEAGQTNEKVDYTQVVMWSAERSLLWTLPVLLCQDFPRMPGHSSVRAVCGVWLVAAFILGTV
YRSNMAAMLISPRIVLPFDTVEQLVHSKIRLYMTESNYAHQVLMASPPDSSLGRLRGQAFWNTDIPKAAVDTYSGAIAAS
SPLSSLQSVENSFFSRNGHCGLYVMSERLTQSVMTSFGYQKGSPLRHKFDVLIQNLREFGILDYIIMKGLSNSTTCMKPI
STQVHNDLRILDLGDFYGVFSIYATGLALATLVFVLEMTLAHWTRRQRPLALTSGLYGEHLTAQHSQ
>evg1298392 type=protein; aalen=325,91%,partial3; clen=1066; strand=-; offs=975-1;  evgclass=main,okay,match:evg1383440,pct:100/78/.;
MTHSFPTHKPVVVDDPKAPGGKKLMFFSVLAIVMQILADTTNFTITYVMPPDNEWGYQLKNGTWIGTIGIVSREEADIGL
GPIAISASRAQAVDFTWPMATESGVIVGGRGRPEVDPWGFVFPLTPLVWAAILTTLLVLPLTVFLLSSWVSMEASGGWPE
YVFSFTRICLQQGVVMKRSRWWERVVLAVWGLVSVVLTQSYAGNLMALLAVRHISQPIQSLQDILDDTSVTLLLIKNAAK
TLQITNSRTGILRHIADLERYERIQYISMEELSESFNKLRSNTHYIVISGNKLVNSMIGDDFSRKGECDFYVAREEFLPL
MYCIL
>evg11783785 type=protein; aalen=437,46%,complete-utrbad; clen=2810; strand=-; offs=2682-1369;  evgclass=main,okay,match:evg1905503,pct:100/99/.;
MTIMKPNISADGCVKVGITYWSPYVMSYPPKPTGSMVELFNVIQKKLGFCYTWVIPPDLVWGAPYPNGSWSGMMGMLQRK
EVDIVLGPMAISLERYSVAEFSVPILFTEHTISYSRPVIAPDLLGFVKPFVVTVWGLLALSLVLVTSVVVLLRFLDQRMP
SFSPNQPTSICSTPSRPVPVDHGSWMWGLMILLGQALSGRDLRKTGAGGRVFITLWLLVAFILGTIYRVNLTAMLVVPKV
RIPFDTLEELVNQRKTPWVFSRGSVVHSTFEAAYKERPNSTMGRLWAGKLELISTLSPLTEIALKGIAGIYVRHSTVHRM
SLDFSQTGRCRLAVTRSRFMPVVYSITYPKKSTLKPLIDNILTSLVEFGIVDKFMHIGHENATQCLITSATEQRNSLREL
AIGDFLGIFSLYATGMCIGTGMFFLELVYYHTTRTTG
>evg11890101 type=protein; aalen=658,80%,complete; clen=2447; strand=+; offs=68-2044;  evgclass=main,okay,match:evg11890100,pct:99/83/.;
MVVKVESVPLLLAAVLPFLVAHPLLLNVNRGTDTAEVVVAILGTRSDPRCSVLFLVDDKPSSTSLFTGFMSHRPPWSVTV
FEATEGGQNANVTLTKLSRVVAHARRVRQVSWCVTVVVASDDLAFLSTFAQWSLKGRLLVWSTRLLVVTRLPLHHLQVLH
GLLSSTNSILLILKDVFETLRCEMYVHLPFTQGNTRPLRCSSWTLEGGLSLSGNNQLFPEKFSKFPHRPTFTVAMDERAT
TTAVIKKDESAPGGERLWFTGPEVEFLDWVAKGLNFTYTFVTPVDGSTGSKNPDGSWSGVVGMIMRGEAHFSTNPFSITA
SRMEVVDMTFPLAISYLTFLAGYGVVEVDAWGFHLPFTPLVWAAVFASLLGIVVAMNVLSSCPSKESMKKENRLDKPFNF
IKILLQQDFSEATMWWWERVLWGVWLLVNLLLSRSYSGNLMSYLAVRYIPKPYPTIREFLDDPSAILVWQQHSSTEQYIR
ARGYGLTRELAALEEKGRVMRVSVNQFSSKNEATLVRRAGRVILFFEFILYTLLGQEFSKSGRCEFYILKERFNPSMSGM
MVPKDSPLLSAFNDKVLELTESGVSNYLEYSTIPNFTACLNPPTKITISTSLSITNLWGIFVVLYGGLLVSLVVLFLEIL
INTIPQLLSSSVNGRTVA
>evg1167521 type=protein; aalen=673,78%,complete; clen=2583; strand=-; offs=2541-520;  evgclass=main,okay,match:evg1852201,pct:99/100/.;
MRWPVCLLVGVVGVSCVTLKGRGSLELRKHVAGDVSEAVGSMMSQVVKEHLAGCHLVLVTSSKHSSVLSHIIRFLAVTPA
MGVVVTEAGAASADGVTEKEYDNLKQKLWGDLTLACQALVLDNTSSSSKHNSTVRFLEWCGLWTRPHARLLILGDQAGVK
TFFRHHVLRNTIHALYLALDIPAFRALTLDTRERDGEGVSVVSEAVGVYRRCLYCDNGQADSSLLHRWSLRSQVPRDLHL
FQEDPDDFMGHKFMLTAKNYFPYFSFQRASEDLDDTKVFPLDSLNTRMIYTLSSLLNFTYEIREPADRQWGVPSAGGNFT
GMVGDLQSQRADFSLDLTLIPQRAAVIEFCRVYIDESVVIISSKPRPLPEYLSLVRPFEGELWLTLLASICVWGVTQWLL
QKAWARVSGGSSLTLGAALMYSWGAILGYPPPHLPHNITGKVMVGCWLVLCLTMTCAYSSSLVSHLVVQGKSPLINSIQE
LVAKSGWRWGTPRMTGALLIFLNTSQDPAVQKLYYNMQADSMEKGMELVLKGDYAFIYSKYYSRTLVATNYTDEFGYTPI
HISSEEYPLFAGNAWGFRTGAPFRRLLSLSIQRLLEAGLITFWMNDVISVYVREARTQKVAREARGQQARLMYKGAEGKV
VLGLVHLQVTFYLLLFSYSLGLFIFLLELLLKW
>evg198351 type=protein; aalen=448,65%,complete; clen=2055; strand=-; offs=1892-546;  evgclass=main,okay,match:evg1500591,pct:99/98/.;
MARKGKCLKFTAVYTPPYILTQGKKPFLKVTGFNVELFNILASYLGVWISYDLLLPPDGQYGYRLLNGTITGSLGIINRS
EADLSSALTLTRERNEYTDISDSLFIDDFVVIYKRPVLEPDLFSFVKPFTLPLWVMVGASVGVTALFTWVILTATHLLHL
RTDQPGAVTEAEGAQDGVREEEGLQDQQMVQDEGALMGTAGKSLWWACSILLGQPLPWQPRRIYIMPGLWLLVTLILGNV
YRSNLMAMLILPRIRLPFDTMEELAASTIPVVVPEGNGIHQAILHSDARTQLGSLRKQLVVSTDPEQIARDNVAGRTAVA
IPRLIALYFLNTFKITLGDCKLYMMSERALGAGPIVMMMPRGSPLRTSINRVIRSLKEMGILDYLMMRSLPYAAYCMLPI
TVTDASASQSSRALQLADFYGVFALYVTGLVLASIIFVMEAVVGRTRK
>evg11148447 type=protein; aalen=460,83%,complete; clen=1662; strand=+; offs=30-1412;  evgclass=maina2,okay,match:evg11148448,pct:99/100/.;
MGCVILFTTALCWVLVTVWVVELSEAVNGAPGWGERAAQSGDTSRNPMTFRFPRAPHLVVAAEPWPPHVYLTTKPDGTSE
VTGPMGQLLDALAASLNFTYSVVQGDGYWGAPDENGSWNGMIGTVLRKEADLGLGPFGMSYTRSQVVDFTIPVFLEMLHV
LVTRPLPVPDPWGFLAPFKWYVWVGLVAAVVAVVVVSASSVRLLGFGGPVSAGEHTWAFYSMFFTQPVSWLPTVASLRFL
FTIWLFVVLVVSRSYSGALTSLLAVKTLTVKYDSLRDVLDDPSLTLLMEGSTALTEHLKTAREGVYGELARAARRRANFV
KASEMYQAAYSLLPDGRHAMLVENVVCRKIFSDFFSATGRCNFYMSTGNFWRLIYAMVVQRGSPLRQLLNSRIEALGAFG
IYERWTRDQMPNVTHCLKMPKKLQFQEPYSMSDLWAVFLLLGAGGVLATTTACCELGMRH
>evg1806085 type=protein; aalen=217,65%,complete; clen=997; strand=+; offs=29-682;  evgclass=main,okay,match:evg11696587,pct:99/100/.;
MLVTVVLTQSYAGNLMSLLAVRYSAQPIQSLQDILDDQYVTLLLQTGSAKAIYLMTAETGILRDIAALHRKNRLKYIPIA
DYEKSLNSLVREGHHVIILEDILAKLMLAEDFSQKGRCDFYVGREEFLPLIYALGLSRGHPLAAAFSNTIMRLIETGIYI
HGTNLENPNISSCANQPTKFAVKASLSVNNIWGMFAVLLCGLTVGLFVLSMELQYKQ
>evg165273 type=protein; aalen=643,77%,complete; clen=2497; strand=-; offs=2301-370;  evgclass=main,okay,match:evg11394489,pct:99/100/.;
MTMATSLLLFLTATVCLTVARLPHLRVGEETLRAAGRCVAAVAARVWRPRSSVILLTDGSTSPSTVFTELWKLGASSGMT
VFEVAAKGTTSNLTEAQLSQAVAQARKVRQVSWLVMVVVVSDDPTFLAASAEWAIKGHLLLWANRLLAITRRPLSDLRHL
HTSFSMMNAMLLILDASSRCSVWVHVPYSSTVLQVAKWTPHRGLSLTTSLQLFPEKFYRFTERPTLSLTTEEFPPHVEVR
ETGLSGHRYKFSGAMVQLLQLLGRSLNFSFTIVRPPDGSFGTKLANGTATGMTGMVGRKEVDLGLGPFGITAERAEIVDY
TAPVVSDSLRILGGQGRPEVDPWGFLLPLSPEVWAALLGSLLVVLVALLLLASFFSVGSPMLSIYFRMTIQKNTAVPAGR
WWERLVLASWMLMMLVLMQSYSGNLMSLLAVRYIPQPFQTLRALLDSSSSTTMIWEYNTAYVNYFRTSKSGIFREVHQID
QAGHIMYLLATEYSTMLDHLVREGPYAFVGEGLTIKVLAGQDFSKTGRCDFYTSREAFMSFLYCMIGPKTSPLIPSISRR
IRWMTEAGLYEFWMRSLNRNSTVCVHPPSKITVRTSLSLTNVWGMFVFCVVGDVVGLVVLGLELVATRLHHIQRASSPVS
PAS
>evg11903498 type=protein; aalen=106,99%,partial; clen=319; strand=+; offs=2-319;  evgclass=noclass,okay;
AAILTTLLVLPLTVFLLSSCVTMETPGGWLEYLFSFTRIFLQQGIVMKSSRWWESVMMAVWGLVSVVLTQSYAGNLMALL
AVRHISHPIQSLQDILDVHSVTLLLI
>evg1867710 type=protein; aalen=663,96%,complete; clen=2064; strand=+; offs=62-2053;  evgclass=main,okay,match:evg11859262,pct:99/99/.;
MLTGVRCVVTILVLAVSLSVARLPLPYYTESNTMTLAGEAVADVIWSTIDTDGTASMCSVSLLSDGGAPASSVFTAMKSL
ETPWGLSVFEVSSEGQDANVTLTQLSRVVGEARRLRVVSRCVIMVVVSNDRSFLSSFAELSFQLRLLVWSTRLLVATGLP
LQELQDLRHVLASRNTMLLVADSSSTSLRCSVYVRLPYSAPEASALQVASWTPKPGLVHTSSSFTLFPDKYFRFASAPEL
AVAVIVMAHHEFVLVDDPKIPGSKRLTFSGPITNAVQYLARSLNFTYRYVTPTDGSYGTKMKDGSWTGMVGMVRREEADL
AIGPISITLTRTEAVDFTWPIWYDSSRILAGRGRLEVDPWSFLFPLEPLVWVATLGALLVMPAITLLEYPYLYHRRASCF
LWLDDTYKFLRIFLQQIVSVEVKGWWRRLMFGAWLWATLVLTRSYSGNLMSLLAVRYSPQPFHTLRHVINDPSIVMIWQT
SSINAEYLRNMKSGIIREVADLEGKGRVIFKTPMEYMEASDALVKPGTHVLIDVGTNLRHLMAQHFTQTGQCDFYTSRDG
YLPFSSGVISQKDNPIVPAMRNRIIALAESGLFPRWFTTNIPNATRCLNLPKKFTVRSSLSLANLWGMFVVLGGGVAVSL
LMFWLEVFSAGVPQLGPSLHAIH
>evg1384792 type=protein; aalen=554,96%,partial3; clen=1721; strand=+; offs=58-1719;  evgclass=main,okay,match:evg1504431,pct:98/99/.;
MQYTLNVTMMTVVTFVVLLLVATSLLAATELQPSHGNQDTVTLLSGGVNAVLATLSQPRCSVMFFTDGASTLSTVTKKMQ
LNLHQDLLLSSSSVSVWEVKADGQDANVTLTQLPHVVDQARRLRQVSWCVTVVVVSDDLAFLAAFAQWSLKGRLVGPATR
LLAVTNASLVNNPDLSRTYSMMNAMMLVVEDFQNCQKCSVYIQLPYSPRGAKALKVASWTPHRGLAFTSSLPLFPDKFSR
LSKRPNLVVVSEPYPSHEALMVDDPEAPGEQRLSFVSPIANLMQLLADTTNFTYRFVRPPGGLWGSKEKDGSWSGMIGMV
AREEVDIGLGPFGISASRAEVLDFPSPVGIYYGRILGARGRPEVDPWGFVFPLTPLVWAAILATLLVLPLTVSLLSSCMS
IRSPGECLNDTLNFIRIILQQAVRMKNKWWWERMVLAVWGLVTLVLTQSYAGNLMALLAVRHIPQPIQSLLDILHDNSAS
LLVKATSIKASYFTTAHQGPLRSIANLEKYNRLEYITTSEMGWYIDKFVRKGHHFLILEDLLLIAEMARTPPSL
>evg11897531 type=protein; aalen=406,94%,complete; clen=1291; strand=+; offs=68-1288;  evgclass=main,okay,match:evg11897519,pct:100/100/.;
MIPSGGLRAGVVDMVAKQEADFALGPLGLSPALASVVDFMWPITVEYSRILGTRGRPEVDPWGFVFPLELPVWAATMTTL
LMLSLTLFLASTFLSLTHITTESSWERDSFHLISALLQQGVSSVIPASSLFKIIVFLACSSRGIMTWKRLFFNIHCVVSG
RWWWRRLVFLLWMMMAAQVLVKSYSGNLMSGLAVRHIKQPYQTLRSVVDDPSAIMMWFTDSKHRQNFNSVQSGIYRDVFE
AGSKGRIQYRNIYESLQNISALLSDGRHVLIGNEILLNIIISKEFSRTGNCYYYLSRERLLPSLLVSIGQKNSPLVPALS
KRILTITEFGLFNHWVKTRIPNGTSCANPPTRITTSSTLSLNSLWGIFVVLACGLIVSGLCLCLEVTSDHLLHYFTSTKK
RLDNIL
>evg1821568 type=protein; aalen=476,62%,complete; clen=2292; strand=-; offs=2149-719;  evgclass=main,okay,match:evg1322826,pct:99/100/.;
MMNTMLMIIEASPSIISMRCSLYVSLPYSQHGSEVVRIASWTMRHGLILHSTLRMFPEKFENFHGTRVNVTALPYTPHWE
EQMVVAPDGSTTKQYSGTDYLLLATIAEALNFTINVLPTENWDEVAARVEERVSFMATVFHNVLPQRLERYDFSYTYEYG
SLDFSAAKPVLRPRWQSLYYPLSDGVWLSVLASVLFMPLVMYLIILVGARITNGESVNASAVLQMIISTLLSQDFNRKLA
NTSSRRVLLVTWLVSAFILGTVYRGNLTAALTLPKYPPRVETVEQLVATFDKITMPPFGNEFIKFFKQSDSILYKSLADQ
MSIVSTVIVGLQQAKDRKEAHVGGRRYMEQMIARYFSQPDGTTELYVGRESIIPGLSAWPIPHDAPYTPKINRLMMAVVE
AGLYEKWSRDMLTEAKRKSRSRQELAQQDTTPSYQSDNTIYALNLVHMQGPLILLMVGLLIGSLVFTVEVIATQFH
>evg1477411 type=protein; aalen=453,81%,complete; clen=1673; strand=+; offs=33-1394;  evgclass=main,okay,match:evg1939712,pct:99/100/.;
MVQVCPYCAAGSPQVRVVAEWSPTSGFYSDDPLFPDLFQNFQGHQFRVVTLVYEPFSCYHKEGSRIIPADNCIDNNMLRE
ISAVLNFTYVFVEPSDGQWGHRLQNGSYTGVIGAVERMEADFSLNVAITQDREEKVDCTIGYHVEPITFATSKPRLLNQA
LALLRPFTHEVWLAFAATLVLAGPFYYMVCRLSSRGDATLAPPSVIRACFYVFGACFNQSVKWVSDPGARIFMMTYVLTM
FVTVTVYVAMLTATLTLPALSPTLNFLQELIESDFTWGIQDLGAADYQLLKTSEVPLYRQVYRGLKPCPALDACITKARD
TKYAFITWRTYLEDRIAVRFTSATGERQLHVATGNIFPVELGWATNPGCPYRHHFNHIIRSLLESGLVAKWLRDLINDPK
RREADPSVLQLQETSQALGMNHLQGVFFLLVMGHSLSCIAFVSEVTLSNTSSP
>evg11859256 type=protein; aalen=683,88%,complete; clen=2307; strand=+; offs=106-2157;  evgclass=main,okay,match:evg11174635,pct:99/92/.;
MVAGLRSVVTVLVPAVSLSVARLPLPYYTESNTMTLAGEAVADIIRSTIHTDGTASMCSVSLLSDGGSPASSVFTAMKGL
ETPWGVSVFKVADIIRSTIHTDGTASMCSVSLLSDGGSPASSVFTAMKGLETPWGVSVFKVSADGQDANLTLTQLSQMVG
EARRLRLLVWSTRLLVATHLPLQELQHLHKVLASRNAMLLVTDSSSVSVRCSVYVRLPYSAPGASPLQVASWTPRRGLVH
SSSFTLFPDKYFRFASAPELTIAVIIMAHHDAVVIDDPSSPGGKRLTYSGPITNVIRYLAKSLNFTYRYVMPPDGSYGTK
TKDGFWTGMVGLVKRQEADLAIGPLSITLTRTEAVDFTWPIWYDSSKILAGRGRLEVDPWSFLFPLEPLVWAATLGTLLV
LSAVTLLEYPYLYHRRASFFLWLDDTYKFLRIFLQQIVSAGVKGWWRRLMFGAWLWATLVLTRSYSGNLMSLLAVRFSPQ
PFQTLRHLINDPSIVMIWQSNSINAEYLRNMKSGIIHEVADLEPKGRVTYMTPMEYMVALDALVKPGTHVLVDVGSTLRH
LMAQHFTLTGQCDFYTSREGFLSYISGVISQRDNPIVAAMRNRIIALAESGTFVRWFMTNIPNATRCLNLPKKFTVRSSL
SLTNLWGMYVVLGSGVAVSLLVFWLEVVSVGVLQLGEHRLGVY
>evg186155 type=protein; aalen=636,93%,complete; clen=2045; strand=-; offs=1946-36;  evgclass=main,okay,match:evg1391427,pct:98/100/.;
MVVKVMSIPLLLAAVLPFIVGHPLLLNGKVGWGSEAAEVIKGILGTRSDPRCSVFFLVDGEPLSTSLFTWFISDRPPWGV
TVFEATTGGQDANMTLTKLSWVVAHARRVRQVSWCVTVVLASDDLAFLSTFAQWSLKGRLLVWSTRLLVVTSLPLHHLQV
LHRTLSRTNSMLLVVEDISRMLRCRLYVYLPYTSREDLPVLLATWTPQRGFVLVSSLPFFPDKYTKFLRRPQLSVTTEAL
NSREVTKVKKNGGSKDYMMDYLSQGLNFTYKYVIPADGSFGSKQDDGSWSGMVGMVSREEAEFAVGLFGMTESRTEVIDF
TWPVTIQYSMIMGARGRPVVDPWGFVLPLEPLVWAAILTALLVLPVVMVLLASCSSVTTLKQYTWGKDIFDLTRILLQQD
YRASAIVGWRRLVLVAWMVLGLVVSRSYQGDLMSGLAVRHIRQPFQTIRDVLDHPTITMLWQTNSTNVQYFRAVESGIFR
EVAEAETKSRVKYKLLSEFPQAINTLVRRGDHVLIDLEIVITMIIGQYFTHTGRCDFYSSRERFLPMVLSMIGQRDSPLV
PALSKRIMSFSEAGLYEQWFKDTVPNATSCVHPPSKIAVSTSLSLANLWGMFVVLIGGHVLAVFLLVLEVTSQHWC
>evg1324073 type=protein; aalen=509,97%,partial3; clen=1559; strand=+; offs=31-1557;  evgclass=main,okay,match:evg11309924,pct:98/100/.;
MSYFLCGTMVAAVVCAVPAVSLEMAGHGDIGVLVGKEGVMVSQVVEQVSTMVSQMVEHHLTGCHLVLITTRHSPVTSTML
RVVGTKVVVDAESLLSKDPQPPLSLDTSPTHPQPPSTQGALSPDTPPEHRGRDNLLQQLWGDSRTTCRGLILDLTSSSNT
THLALRLVEMSGLWRRPETVVIAIGGRAGVRSVLLHPSLRNTVHALYLALHHALLLAFHSPSQHYDSLFLKLLMDEVPAD
SGVRVYSRGLYSKGGESGIQLIHNLNISSTDLPWDDLFQESFQDFMKHKMRIVTASEISPYIRYQRVSEAPGTAVVLRDS
LDARLIQTFADKLNFTFDVHEAINSIWETNGIFTGSIGLLQREEMDLSTVKIPTANRLQVVEFCNIYIPDTLTITSLKAT
LLPKYLALIRPFQGKLWVALLVSVVVWGATLWLLQRAWQWISGGRRVELITTFLYSWGALLQNLPSEPSVNFSGRLLVGW
WLVFCLTVTTGYNSSLMAHLTVQGRSRPI
>evg11118392 type=protein; aalen=133,93%,partial3; clen=427; strand=+; offs=29-427;  evgclass=main,okay,match:evg11118393,pct:100/98/.;
MKWSADRALLTTLSVLLSQDTGRPHTSSWSVRLVVGMWLLVSLILGTIYRSNLRAMLITPHIELPFDNIEQLIDSNIPLY
CAPTNYFDKTTKMAPKNSPLGRLNRQMVYHNNVSRAVSDVLDGVYAGVSNGLF
>evg11313883 type=protein; aalen=747,92%,complete; clen=2422; strand=+; offs=81-2324;  evgclass=main,okay,match:evg11313884,pct:99/100/.;
MEAVCKISWLLWYGGVALGAGVGAESAMAAGWRTALGVATGSAVRSLPEAFRKTVAHVHLCLSEDQDEVFVRGVWKGGRT
PTSVWTPLECQVTALGHSAYHSDGATYVLVGRVRCLLHYLALIRRLAAKNTINITKTLYLLVPTEAVNTDVRALVVSSIP
EKLNVVLLSLQHSLEETLGPRRESREGKNSVRELVFASRRDDSTERMQTQFRRHDGKSERDHSQRLKRQNTASERASTNF
GAQQTETTFQRSSKTRPETNKGDSISSSSARLQVTLHVAESPGDGSVFFRKVGIWSWSSGLVLDGGLKATPSVNFYGRNL
VMTIVYKPRVFEMRGGRQERPGSLENADGYAAEVVRTLQRGLNLSVVLMTTNTFGSQLPNGSWNGLMGHLTRGEADVSPM
DFSPSLERALVVDFSEWFSRDNVIIVSQAPRPLQRPFLLLHIFSGWVWVTILIMGVSSGSFLWVLDLVLGTVRAGRKLHR
RDAPVTEVHVSYLATVATILKLFVLQGSRTWSVSLSALVAASCVFLAVVSLVGVYQGFIVAFLAVPKRGPPIDSAMDLIQ
RLDTVIPIVRKNTVYYQFVVKFESYRPIAAKLTFHQDEFINTWGFFQLVHRGKYALIDTYSSGVGRAAMFESRAEECRFH
VSRQVLQPDLDLMAYRQNSVFRERIDLALRQLRSFGIIDKIKADFYSTSCETQLSKGNLQALNLIQMQSAFYVLVVGHLV
ALMGFIVEITCNSCGCQRVVKASLQLQ
>evg11904019 type=protein; aalen=502,94%,complete; clen=1589; strand=-; offs=1560-52;  evgclass=main,okay,match:evg11903996,pct:100/96/.;
MMNTMFLTPGVPGSGHRWDIYTHLPYSQQGPQVVRVATWTPARGLIVLTQHLFPKKYENFYGAILNVTVQAFEPIWTVVE
ERAADGSKVSRSEGRDYIILETIAGALNFSFRAIPISEKTETMEDLQNRKTFLRSSKIALLFHLRQNLDSTFMIEESTMT
FAMAKPLLPPRWQSLYHPFSGQVWAAVVGFLFLVPPTLLLVARLEVTITSEEGEGRSPPGPLLVTQDVVGTLLGQDLTRR
LPSRSSTQIVVGAWLVLAFIVGTAYRGNLTAFLTVLKYPARPENLEQLLKTDARVSMLSDIEYYFYYTYKHSNSPLFRAL
AARMYFVASNAQGLQNAIMKNEAYIFEGAFLRMALAENYTRDDGWSPLYVAKRPVQPGYAVWYAPRDAPYTHIIDRCLLA
FHGAGLIRRWSQVVLEDARQRDRARRMEEARRKRRSKEGKMEMKEDVKDWMLVLEEETSGGLQPLSLTHLQGPFLLLLLG
LIVAPVAFLGEVLTACCPPSWC
>evg1992801 type=protein; aalen=514,89%,complete; clen=1717; strand=-; offs=1711-167;  evgclass=main,okay,match:evg11904013,pct:99/100/.;
MRLLRQYWTFSMMNTMFLTPGVPASGHRWDTYTHLPYSQLGPQVVHVATWTPARGLVLLSQHHLFPQKFKNFYGAMVNVT
ALAFEPIWMVVEERAADGSKVSRTTGRDYIILETIAGALNFTFRAIPPTNSNDIMQDVRTRVSFLRSTKVALLSLLAQNH
DSTFMIEEATLTFAMAKPLLPPRWQSLYHPFSGQVWAAVVGFLFLVPPTLLLVARLEVTITSEEGEGRSPPGPLLVTQDV
VGTLLGQDLTRRLPSRSSTQIVVGAWLVLAFIVGTAYRGNLTAFLTVLKYPPRPENLEQLIQTDARVAMHPDIYLYFYNF
YKQSNSTLFRAVAARTYVAASHADGLQQAIKENIVYVYEGLLLRVLVAENYTRDDGWSPLYVARHPIQPGYAVWYAPKDA
PYTHIIDRCLLAFHGAGLIQRWSQVVLEDARQRDRARRMEEARRKRRSKEGKMEMKEDVKDWMLVLEEETSGGLQPLSLT
HLQGPFLLLLLGLIVAPVAFLGEVLTACCPPPWC
>evg1218047 type=protein; aalen=657,66%,complete; clen=2989; strand=-; offs=2878-905;  evgclass=main,okay,match:evg1793044,pct:99/100/.;
MDVTGAALLLLFGTATVLVVGDKLPQYRKLETLAAASDAVNEALTVASCGLRSSVVLLTDGTTSSRTIRKMGHVEPCRGL
TVLEVPVAGQDANTTKTQLSLMIDKAQQLRQVSWCVTVVVVSDDLTFLATFAQWSLKGRLLVWSTRLLVLTRLPLHHLHI
LHGVSSQTNALLLIVDDAAEYIRCSVHVHLPYTARHDQALQVASWTTKRGLSLTSSLPLFPNKFYRFLQRPALVAAAEEY
QPHVAVHTQDTPQGTQVSFTGPMLKLLEIFALSINFSYTLVRPPDGAWGSKKNGTWIGMVGMAVRKEIDFGLGPFGITTV
RAEVVDYTRPIVVDYARIMASVGRPVVDPWSFVLPLAPTVWAATLTTLSLLLATALLLTTYASYKSPGRGNKRAFNELDY
LRVLLQQDILVGKGQWWQRMLLAGWMMVTLVLSRSYAGNLMSLLAVRHIPQPYQSLQAAIDDPSVSLIWEAESAYVQSLR
SATSGVYKKAWDLEEKGRMLYQRSTEFPESVDKLLRPGRSVLILEELTEKVFVAQDFSNIGRCDFYLSKELFLPLMFAMI
GRKNSPLVPVLSARIRAVAEAGLYDFWMKDMVPNSTSCVHMPTTTTVTATLSLTNLSGMFLVLAGGYVITLLVFGLELLL
NKYLTNDLCRNMSPSLE
>evg11897513 type=protein; aalen=283,99%,partial; clen=853; strand=+; offs=3-851;  evgclass=main,okay,match:evg1732103,pct:100/93/.;
GVYTQQPNSPQGSKALKLASWTPHQGLLLTSHLPLFPDKFSKLFYGTRLVYFSEPFPSHDAVMVSDARAPGGHRLTFQGP
IANALQILADYTNVTYVFTRPAGGQWGVPLSNGSWSDLMGMMDRGELDDVCLGPFGIDTLRAKVLDFTWPIVVESGRIVG
GRGRPEVDPWSFLFPLKPLVWVAILAALLMLFLMMILISSFISTNAPGRWLEYPFSLTRIFLQQGVLMTRSWWWERALLA
VWGMVTVVLTQSYTGNLMALLTVRHISQPIQSLQDIVDSKSVI
>evg1257388 type=protein; aalen=641,95%,complete; clen=2026; strand=+; offs=68-1993;  evgclass=main,okay,match:evg11655727,pct:99/91/.;
MLRVASPLLLTGIFSLSITHPFLLHEKRETETLHAIKAVMETGSDPRCSVFCVADGHPDSSFVLRDFMKSWAYGGVSLFE
VPVDGLDPNMTHIQFSLVLYKARQLRQVSWCVTVVVVSDDLAFLAAFAQWSLKGRLLVWSTRLLAVTRLPLRHLQVLHGT
YSKTNSMLLIVEDIPLITRCRIYMYLPYTSPGDPPVLLASWTPELGLTLTTNISIFPDKYTKFRQQPTLLAATGPLYYKQ
EKKARSEGRRINDMLDYLAQGMNFSYRYVVPTDGTFGSKQDDGTWSGMVGMVSREEADIAIGPFGLTESRTEVVDFTWPI
TIQYSVIIGARGQPVIDPWGFVVPLEPMVWVAILTTLLMVSVMMVLASLCSSIRTDIVHTWEKDTFDLSRILLQQDYRAS
AIVGWRRLVLLSWMTLALVVSRSYQGDLMSGLAVRYIHQPFQTIRDVLDHPSITMLWQTNSTNVQYIHSLESGIFREVAE
AEAKGRLKYKLLSEFPQALSTLVRRGDHVLVDLENVITLIIGQYFTRTGRCDFYSSRERFLPIVLSAIGKRDSPLVPSLS
KRIMSLTESGLYNKWFNDNVPNGTSCVHPPSKITVSTPHSIRNLWGMFVILICGYLLAVNVMCLEVIVHHCGSRSSVNTL
V
>evg1992786 type=protein; aalen=687,94%,complete; clen=2173; strand=-; offs=2105-42;  evgclass=main,okay,match:evg1992782,pct:99/98/.;
MLSTLVKTLILVMAVNGGVSGGDGPRGGDGGHGIGGVGAGAGVVRLRWTGVGEVVSLVAGAVLENSSLHNCSIILVTDGS
SSYTTLYQAEWVTEAAGVGVMVVTSHAQDDLTSLTKALSHARELRVLARCVVVVVASDDPAFLVAFAQSSDRGRLLVWST
RLLVVTRAPLHEVMRLLRQYWTFSMMNTMFLTPGVPASGHRWDTYTHLPYSQQGPQVVHVATWTPARGLVVLTQHHLFPQ
KFENFYGTILNVTVNFFKPIWMVVEERAADGSKVSRTTGRDYIILETIAGLLNFSFRAIPLSDKTEIMEDVQNRTSFLRS
TKMALLFHLRQKLDSTFMIEESTMTFAMAKPLLPPRWQSLYHPFSGQVWAAVVGFLFLVPPTLLLVARLEVTITSEEGEG
RSPPGPLLVTQDVVGTLLGQDLTRRLPSRSSTQIVVGAWLVLAFIVGTAYRGNLTAFLTVLKYPPRPENLEQLLKTDARV
IMPAYLRTLFYDSFKKSNSTLNKMLVDRTYFVASHAEGLQHAVEKKEAYVYEGLKLKLLVAENYTRDDGWSPLYVARHPI
QPGYAVWYAPRDAPYTHIIDRCLLAFHGAGLIQRWSQVVLEDARQRDRARRMEEARRKRRSKEGKMEMKEDVKDWMLVLE
EESSGGLQPLSLTHLQGPFLLLLLGLIVAPVAFLGEVLTACCPPSWC
>evg11919947 type=protein; aalen=598,93%,complete; clen=1922; strand=+; offs=35-1831;  evgclass=maina2,okay,match:evg1603823,pct:99/100/.;
MSRCEVVPDSQAANTCREQRKSGFVVDFVEFYSFSCLCLVNTELRGSQHSNLRDDRNTWMLRMLSLLAGDNGRYLSVVGG
AGDTQEWKLEGKNLTVSGRRQGGACPELLVIRILNARQLQLFRQMFEGGGMHDNWLLLADASFPELLRKVYLPLDNKVTV
VNFTEDGTAGTLWETYQVTQDLPQRTLQVGRWDAAPCVTHSLTPERSDRPNATNCDVTNEMSHSQLGTAKGRMRTRKRCM
RFGVVESVMGEPVGRRRDLTGLHLRCSTIEQPPLTILYANPDGSVTLVGMLGDLLYNLHKITNFTYKTVMRRPTTGDQMW
STYTRQFQWKVWMVVFVVLVVLVVTLRLVARYSSQEVRLNLSDSALVIFGFLCGQGTWVKMVSTSGRIVVVSVLMLQLLL
IAHYNSDLISALAAGPSLPRINSVTDVNSNPSLGVGWRRGSSLEELFRESPSPAHRKVWEKIVTNDMESLVPSLEEGVKR
VLQEPYLYISADISIYHTFGTDCRVFILPSSEFPIQRSLALKKDSPLIPLFNSVILDMWVFGLINKWKVTWTPPISDCNQ
LVVTSVDLKTVATPFILLGLATALSLALLLLERRYCPL
>evg11502839 type=protein; aalen=235,54%,complete-utrpoor; clen=1289; strand=-; offs=1286-579;  evgclass=main,okay,match:evg1806100,pct:99/100/.;
MLTVWGLMTVVLTQSYAGNLMALLAVRHISEPYQTRQQVLDDPSTTMIWLKGSGLEDFLQSQESGIYHKMAEAQKDGRLV
WRPQQEFPEALNTLVRRGDHVLLDAGNSLISYFAQDFTKTGKCSFYSSREGFLPLILGMISSKDNPIIPALNKRITIATE
AGLFFKWLMDSEPNSTICLNVPTSITVKAPLSLSNVWGIFVILTVGYGTGLFILCLELMTIRIQDRCRNTNLCIL
>evg11537667 type=protein; aalen=115,69%,partial5; clen=498; strand=-; offs=496-149;  evgclass=maina2,okay,match:evg1758006,pct:99/100/.;
VIILSNIAARTPGLAAHICFTYYSVLLQQAGVSTRRTWERLAAGGWIVAALILSWSFCTNLTSILAVRYIPQPFQTFLDL
IRDHHAAIVIERGTAENQFLMVMSNLFLVYLIVND
>evg11678601 type=protein; aalen=483,82%,complete; clen=1756; strand=-; offs=1603-152;  evgclass=maina2,okay,match:evg1707152,pct:99/100/.;
MTNSMLLVVENVFGKLRCGMYVHWPYSPQILRAASWSSECGLTLNSNSQLFPEKFSKFAQRPTFVVAMDERISTTAFMKK
DETALGGQRLWFKGPEAEILDWVAKGMNFTYKFVMPADGSTGSMNSDRTWNGVVGMVMRGEAHFATSPFSMTASRTSVVD
MTTPLNIIYLTFIAGFGRSEVDPWGFMLPFVPRVWAAIFASLFVMMAATVILYSCPFTTSTKIENWQDEPFNIIKILLQQ
DFSVARTWLWERVVWGVWLLVNLLLSRSYGGNLISYLAVRYIPRPYPTLQDFLDDPSAKLIWQRDSSTEQYIRLRGFGLT
EDLAALEETGRVIRFTLDQFSHSIDTLVRRGGHLILYYDEGVPALLGQDFSKSGRCDFYVLKDKFKPSMTSMMVPKDSPF
LHVFNNKVLALREFGLYDYFQSSAIPNFTACLAPPTKISVSTSLSITNLWGIFVVLSGGLFGSLVSLCLEILSKKILQLS
DTS
>evg1220758 type=protein; aalen=150,99%,partial; clen=451; strand=-; offs=450-1;  evgclass=main,okay,match:evg11859258,pct:100/98/.;
SATRAEAVDFTGPILIDYWRILGGRGRPEVDPWSFALPLEQSVWAATLAALLGIPALMWLVSSCLAIRSGQEWNWLNDTF
SFIRVVLQQDLPLPQGWWWERELVVLWMLVTLVLTRSYSGNLMALLAVMHVPQPFQSLQDVLDHSSVITI
>evg1794228 type=protein; aalen=222,84%,partial5; clen=789; strand=+; offs=3-671;  evgclass=main,okay,match:evg1447881,pct:99/100/.;
FLATVVLTNTYSGALVATLTVPRVAIPIASVEELVAQHNMPWRLEQGGIILQTFQTADVKLYKKLLERAESFFPDCYASR
TDIAKGKFAGLCDVLAGDMMVAKSFSESGRCEFFSPRENIVTHSYTMVMKKGSPFTNNFNFWLRQLQERGWVEQLVKRQV
DNGTVCSLPPGQEDGQRPPSPLHILQMWGIFAILAAGVGGAGLVFLLELLVFKVPQNHKLQM
>evg11797850 type=protein; aalen=660,71%,complete; clen=2764; strand=-; offs=2664-682;  evgclass=maina2,okay,match:evg1816742,pct:99/100/.;
MWTTTTVLASLLLLPLLMWVIAVERTRNSYPPSLVKLTMNHLAYSYPLDGQPGTLREQETQQVMTALLTFLGESGPGQHL
HLIHDDTAPEVKAAVREWQQQWVEVTIVGNTSDVTLLQTVLTSVQLGRRQRRLLLLCSLQNTLRVFDAVKEKNLESSAVY
WYVILQSDFTEELISHLREGTQMTAAVRTADMRYRLLTSYVDIHNQVRLKAVGWWWWSRDSGGRHVASSSLTPDLQQVYR
DFGGRTLTAAVVDDWPFFKVTPVSTTHAIPDSGIDYQVLTSLALKLNFTYKVKLDPKGQWGGPQPDGSVIGMIGMVARRE
ADLAINEITITGPRETVVDFTVPYFMESTTIVTPAPKEKSKAGAIFSPFTPLVWLLLVAATLAIGPVLSSVSWVMELYTG
KKWDRSIQQYTFNMFRNMVVQGNLIVSGYWPHRIIFLSWYLFTFYVFALYSGTLTAVLAIPSFEKPIDSLVDLLNAIKKD
GFIPMVAYGTSNEFLFKEATSGIYRDIWHMFTPSLGYARSFDEGVEKVPTGKYAFVNAWLACEIRIRKIGSSKFYMARQT
FYPQGYGMALVSGAPYKNVFDQTLLQLRESGLVDKWTKDEVSKLKRQDKSGRSSSLPGAITLLHLQAAFFLLLSGFSLAS
AVLITEIFIFAPHEKKHHRM
>evg1570642 type=protein; aalen=105,96%,partial3; clen=327; strand=-; offs=316-2;  evgclass=main,okay,match:evg1570643,pct:99/86/.;
MVGGVGSSWLYLQRGPLNQSLPALPRTVWRRMFVGVWYLYCLIISGAYTCNLIAIFTRPTYPQHLHTLQQLVDSHYRLAL
KDIGGGLSWVLKNTNDDLYKKLWNK
>evg1656717 type=protein; aalen=152,97%,partial3; clen=470; strand=+; offs=14-469;  evgclass=main,okay,match:evg11696572,pct:98/90/.;
MVVWMMVALVLTRSYAGNLMALLAVRHISQPIQYLQDILNVKTVNLILIKNSATALMITTSKTGILRDIADLEKKRPFQY
NNMMEAAEISNTLRGKGNHIYIINTYVTKMMIIQDFSQKGQCDFYTGREEFLPLMYSMVCSRGHPLVPVLSK
>evg1100006 type=protein; aalen=433,93%,partial3; clen=1383; strand=-; offs=1299-1;  evgclass=main,okay,match:evg11019711,pct:99/75/.;
MTNSMLLILEDTLKTLSCSVYVYMPYTRKDRILQVGSWTPERGLSINSERHLFPEKFSRFSPAPTLVVAMLEGFVQKKIL
KEDKSAAGGKRVWFTGPMAEVMEYLSKALNFTYIYALPPDGLFGARQADGSWSGMMGMVARKEAHMSPGPFTVSANRAQV
VDFTYPLDVNYLRILAGRGRPEVDPWGFLSPLGSTVWAGTLTAALVGPTVTVLSGACFTHMAFTFRRWLDSVEGFIRIFL
QQDIPVPCVWWWERVVLAVWGLVTVVLTQSYAGNLMALLAVRHIPQPFHTVRDVLNEPSAKVIWQKDSEVEQYFRLVENG
ILKEVANLEQENRVERKTTFEFPRSMERLVKREGDVLMVHEGMLDILMSLHFSLTGRCDFYKLRDKYLPLLVAPIVSKNS
PLQQPLSKRVMGLVESGVYHYWVNTVFPNITSC
>evg11099578 type=protein; aalen=120,91%,partial3; clen=393; strand=-; offs=360-1;  evgclass=noclass,okay;
MVRTDPPAPQWLSLALPFQGATWATLMGGVVAAGLVVFCLASLGARCGGGEVKSLESLVFAYFFSFSMHFRDPQAVLPRR
NHMRIFVSFLGLYAIIITTAYSSNLTAFLTVTRSPQSMDT
>evg195821 type=protein; aalen=350,99%,partial; clen=1052; strand=-; offs=1052-3;  evgclass=main,okay,match:evg11297435,pct:99/100/.;
VSWCVTVVVVSDDLAFLTAFAQWSFKGRLLVCSTRLLVVTRLPLHHLQVLHGLLSMTNSMLLIIHDSLDSFRCDMYVQLP
YTPRDAQALKVASWVPHRGLALTSSLPLFPDKFSRFLQRPTLKLATEINSLTVIVAEKEAGTQDGGMLTYRGPTTDLVSY
LATALNFSYSYMRPPDGSWGIKRHDGTWSGMVGMVIRQEVDVAVGPFGVSGIRAEVVDFTEPILTDYFRMLGARGRPEVD
PWGFLFPLEPVVWAAILAALLVLPLTAFLMSSCFSLRTVSQKQKFSPTSAYLRILLNQNVLEYDGDWWWERVVLAVWGLV
TVVLTQSYAGNLMALLAVRHISQPFQSLQD
>evg1571001 type=protein; aalen=192,98%,partial3; clen=587; strand=+; offs=12-587;  evgclass=noclass,okay;
MLGDLYRGDKDMAVNYFLIIEKRAHDFHYSVPYKTEGFGLMLRVPPPLPRWRNLMYPYTGMVWAGVLGVVIVAGLTFYLL
NFRRSRFTLLVSLMSILRGIVGQSLTKVPPWWLVRVFLGVWWFSAWILDISYTSNLIAVLTVPVYPSRINTVSELANSKL
RLCMLDYGEFVPEALATSTNPVLAKLGAKLDL
>evg11509469 type=protein; aalen=446,84%,complete; clen=1578; strand=-; offs=1522-182;  evgclass=main,okay,match:evg1214054,pct:99/100/.;
MPHIIESGPASHPVFTGSLLEVIHIIGILLGRCMMMISIPDKAGGIRLPNGSWTGVVGMLQRGEADMSSIMMVSADKYRV
ADASKFLYIEEHSAGYRRPSLHSDVAGFIKPFSAWVWFWVAIATLGMLAALCLLPLAQENVFHNFRQRDSDGSGGTQLAM
STTITEFAVLLTVAGLLSQISVGVSEAPSWGGGGLLNLLTGLWLMLCLTVGTVYRSNLKAMLILPKVTLPFDSLEQLLHS
HLPVWVATGSTLHESTLGAPVNSSLGKLNKMFISVNKPTNMSWGVSDYVEGRHVFAGPRTALLQISHASFSQTGKCATYL
MSETFLMRTANFLFPKGSPLKAKIDPIIVRLRESGILQHLVRQAVVNASECLMLSNVLTDSLRPMDLQDFYGIFCVFVGG
MLVALVVFLLEVLPLFIPSGKLSPGAIVGESSPRDQSPSSPHPRLQ
>evg1578212 type=protein; aalen=229,63%,complete; clen=1092; strand=-; offs=908-219;  evgclass=main,okay,match:evg1578213,pct:100/93/.;
MFWFSSLVLYASYTARLTSFLTVSSIRLPFYSLEQAVNTPGWKIGLLRGTSTSEELERSQEDYLQKIHNEIKQNPSLLFS
TDMEGINRIFTQPQYAILSDRIIMDYLLKGNCSVIEVPGSYLGGYWHLGFRKRLPYASIINQELIKMSSGGILDRLHQRW
WGKPIPCEAPSPYTELGFSNILTAFILLIAGGILSILLLMLELCYKPRSGQALMSSNAIPSTLKTKISD
>evg11502008 type=protein; aalen=442,99%,partial; clen=1328; strand=-; offs=1327-2;  evgclass=main,okay,match:evg11293849,pct:99/36/.;
GEGRWGLKVAGAWTPQNGLRTVSPLWPNPPSNFHSRTIVISCIQKPQVFELEDGDALEDVGGYVAEIILTVRQHLNFTTV
LAPTKGLGLLLPNKSHTGMIGVLERREADLAALDFSPGLDRSTVVDFTVPIGQDMVVIISRVPDIVIRPFLLLQIFSPLV
WACMIVGSLVVGMILGVMQTVEDNFFKSTAMPPPIHVQPSAAHVGIHVHVMKQTAYMFKILVFQGSRKWSGGACVRVGAS
AVILSSLVVGYLYSGSITAFLAIPFRSKPLDSVEDLLKSKVRPATRGNNILYVDLVQDGGALSGVRDDLAVFTDDELSSW
SFFSKVADGTLALVDTYSSVVGRADQFERRGQPCKFYLGREPVKIDQDVLAFVKNSPLLPQFDETIRRLSEGGVLQHIKR
KHFSTSCQPLSSTTGLRPLSILQVPDVRHLQELKEAFEQSSV
>evg11903493 type=protein; aalen=156,96%,partial3; clen=484; strand=+; offs=15-482;  evgclass=main,okay,match:evg1138769,pct:99/100/.;
MAVWGLVTVVLTQSYAGNLMALLAVRHIPQPYQSLQDVLDDHSVTLMIQRDATKAQYFQFARSGILRDVADLEKKNRLIY
FPTPDFQWRVNTQVREGHHLIFLEDVSIRTLIARDFSLKGQCDFYEGREEILPLMLTMACPRGHSMVPVLNKRIMR
>evg1557649 type=protein; aalen=223,90%,partial3; clen=739; strand=-; offs=669-1;  evgclass=noclass,okay;
MMSVLDWSGGIRLPNGSWTGLVGKLQRREAEMTSIVVVSEDRYRDADVSEYLYMEEHTAGYQRPGLHSDVAGFIKPFSAW
VWLMVLMAFLGTLAALCLLRLALESLHQASSQRGRGQAAGAYVRRPGLSTVAQDAVTITLAALLSQKVPSRGGGGVLSVL
AGLWLMLSLILGTVYRSNLKAMIILPKVALPFDSLEQLVHTHLPVWVATGSVLHEDAMRAPVN
>evg11859242 type=protein; aalen=146,100%,partial; clen=438; strand=+; offs=1-438;  evgclass=main,okay,match:evg11019727,pct:98/100/.;
VAVGPFGVSGVRAEVVDFTRPVLIDYSRILGARGQPEVNPWGFLFPLEPLVWAAIVAALLVLPTATILMSSCFSLNTHHQ
TYTFPATSAYLRLLLNQNVLECGGGWWWERVMLAVWGLVVVVLTQSYAGNLMALLAVAHVNNPIQS
>evg1732105 type=protein; aalen=482,98%,partial3; clen=1467; strand=-; offs=1448-3;  evgclass=main,okay,match:evg1121294,pct:99/98/.;
MFFTDGSSTLSTVAKRNIQNLQQWTLWSSSGVSVMEATVDDLDANVTQLYHYVGLAQQVRQLSRCLTVVVVSEDLTFLTT
FARRSLKVGLVTPVTKLLALTDFSLINNPEVSRVFSKMNAMLLVVEEHKQLQRCSVYIQEPYSPPGTRALKLASWMPARG
LTLTSSLPLFPDKFAKFDHGASLVVAAEEYQPHTALTPGKPGLPLSFTGPMVNLLHTMATSLNFTYTFVRPPDGSWGTMR
PDGSWSGMVGLVKEEKADIGLGPFGMSAMRAEVVDYTRIILIDYLRILAGRGRPEVDPWGFLLPLAPLVWAAMLTVLMLL
LALVFLLYKFYTLEADATRRGSRDFFFKYFRVLLQQDTLASVVYWWWDRFVLMMWMILMLVLSRSFSGNLMALLAVRYIP
QPFQTLRDVIDSSVTMIWEADTVYIQYINTVPSGTFREIADSRQVGRLVYDRGFEFPRSMDTVVRHGSHVIVVEDLTIKV
LM
