# Supplementary material for: Comparison of transcriptomes from two chemosensory organs in four decapod crustaceans reveals hundreds of candidate chemoreceptor proteins
Source: PLoS One. 2020 Mar 12;15(3):e0230266. doi: 10.1371/journal.pone.0230266 (PMC7067487; doi:10.1371/journal.pone.0230266)
Supplement: S7 File — (FASTA) [file pone.0230266.s020.fasta]

>evg11226945 type=protein; aalen=965,62%,complete; clen=4623; strand=-; offs=3607-710;  evgclass=main,okay,match:evg11226938,pct:100/98/.;
MDVLDKGAGKDVTLKWERWRSCQTGTGKERTLSLSDIPPRISREGSFLYITSSLQCSSLYKMLLLLMLIHLAGGSDVIRI
GGLFDLTDDRQEEAFRYAVDAINTDRTLLAHARLSAQIEEIPPNDSFRGSRKVCSLLKSGVAAIFGPQFGQTSAHVQSIC
DALEIPHIENRWDFRLTRDAYSVNLYPHPSTLAKAYMDVLMTLGWRKFCVIYENNNGLVRVQELLKNHTWQINLRQLPFH
DDYRPMLKDAKKTGVTHVVLDVERKNIFTVLKQAQQIGMMTSYHNYFITSLDLHTVDLEDFRHGGTNITALRIVDPENPL
VQRVIQDWVFGELRYGRNVEATASTLKNSNMTLLKTEVALMYDAVQLFAKALDDLDRSRHIDVTPLECDGDITWIHGNSL
INYMKWVQVNGLTGLIKFDTEGFRRDVTLDIVELTKEGLSRVGRWDPTSGANYTRTYSEVQQGIVESLQNKTLMVTSILA
DPYTMLKETSEQMTGNDRYEGFCIDLIQEISELLGFNYTIRIAADGSHGKYDDKKKRWNGMIGELLDQKADLAIGDLTIT
YEREQVVDFTMPWMNLGITILYRKPTKKPPNLFSFLSPLSLDVWLYMATAYLGVSLLLFVLARLSPYEWITSFPCREEGA
KTMENQYNLFNSLWFTMGSLLQQGTEQQPKAVSTRIVAGIWWFFTLIMISSYTANLAAFLTVERMESPIESAEDLAKQTK
IKYGSYYGGSTWNFFATSKMPTYQRMFSFMESQNPSVYTKSNEEGVKRVLKGDGQYAFMMESSSIEYITERYCDLTQVGG
PLDSKSYGIALPPGSPFTNAITGAILSLQEGGKLQALRTRWWKHKRGGGRCKDDESKSSSKANELGLNNVGGVFVVLLAG
MGLASVVAVCEFVWKSRKLATEEHASVWTEMSKELKFALSCDASSKPVRKKPPEQENGPSYLSMNTYGSTYTTSQYSFSS
KDPVS
>evg11877180 type=protein; aalen=924,53%,complete-utrpoor; clen=5235; strand=+; offs=470-3244;  evgclass=main,okay,match:evg11877167,pct:99/100/.;
MGGRRGRACAGVGVVLVLLLAHLPPTTQLPKVITIGGLFDMGDEKQEIAFRYAVDSVNHRERLLSPSELHTMIEHIPPFD
SFHASKRVCDLVRSGVAAIFGPQSGQTSAHVQSICDALEIPHIETRWDFRLRRDDYSVNLYPHPSSLSKAYLDLVRVLEW
RSFCILYEDNDGLVRMQELLKTPSPNEFKVSIRQLPRGNDYRGVLNEVKATLEQNIILDCKTEHVGEVLKQAQQIGMMSS
FQNYIISSLDLHLVNLEDFKYGGSNVTAVRLIDPEREEVKNVMEDWQAGRVMYTNKLHDDDLIMKPRNKSFWTTETALMY
DAVKLFVLAIKALDSSTDVQMTQLVCEGEDAWVHGNSLINYMKLEKLQGLTGHIEFDALGFRTDFTLDIVELGMQNLTKS
SQVIKVGTWNKKTGANYTRTYQETLKRGAFGLQNRTLTVSFAYNDPYIMLKESSEQLTGNDRFEGFCIDLLNEIASILKF
NYTLVPVPENKYGNKNRTTGEWNGMIRELLEQRAEMAITDLTINYEREQAVDFTMPFMNMGISILYKKPQKMAPSLFSFL
SPLSLEVWIYMITAYVGVSVLLYILARFTPYEWQNPHPCDPDPDTLENQFTILNCLWFAIGSLMQQGCDFLPQAVSTRMV
AGMWWFFTLIMISSYTANLAAFLTVERMESPIESAEDLAKQTKIKYGSLSSGTTTSFFRDSTLPTYARMWAFMESTSPSV
FVQSNAMGVKRVQEENGLYAYLMESTSIEYVTERNCDLTQVGGLLDSKSYGIALPPRSPYTGAISSAILALQETSTIQLL
KRKWWSQRGGAGRCNNDKEEAGGSSMASELNLSNVGGVFVVLLGGMGLALVVAMGEFILECWDIAKDDQVSLLSVLSTEL
RFVFKCKGSSKPVRKKVSESEEANVSNNIYGSDVYNYTGKNPLS
>evg1898475 type=protein; aalen=918,81%,complete; clen=3394; strand=+; offs=373-3129;  evgclass=main,okay,match:evg1898479,pct:100/100/.;
MGASGGGGLLALMIAGALLTAPSTALSTRTERDLIPLGAMFDTDSLHYQGAFLHAINQYNQNTTGRRLRAYVDTISTADA
FKLSRLICRQFSRPVYAMVGSVPPDSFDTLHSYANTFQMPVVTPWFPENVPNPSSGLMDYATSMRPEYHQAIIDLIHHYR
WDHVIYLYDSHDGLLRLQEIFQSFRPANASFQIRVVRRVESAQDALGFLKNLEKNNRWSRKHVVLDCSTEMAKNLIIGHV
RDVQMGRRNYHYLLSGLVMDERWEEDVKEYGAVNITGFRIVDTTRPYIRDFLKTWTALDSTLYPGAGGNYISAQSALIYD
AVKVVSEALTRLKRKKMDMFSDVPGLGEPRKISCDITDDDDQIIWEYGERITRIMRKVEIEGVTGNISFTDEGKRKDYSI
DVVEMTFNSETVKIGTWSDVRGFETVPSKPVRLPSDRIPANKSYVVTTILEKPFMMLKKEGNYSGNDRYEGYAKDLADLL
AEYLNINYTLQIVKDHTYGAQDDATEGGWDGMVGELVRKEADIAIAPLTITSSRERVIDFTKPFMTLGISIMIKKPVKEK
PGVFSFMSPLSQEIWTCVVFAYVGVSIVLFLVSRFSPYEWKVIETYSKSSVTNDFTICNSLWFTLGAFMQQGIDLSPRSL
SGRIVGSAWWFFTLIIISSYTANLAAFLTVERMVTPIKSVDDLAKQTEVEYGTRDGGSSKEFFERSKISVYNRMWEFMSS
RKYVFTSTYEEGIERVRTSKGKYAFLLESVKNDYINEQLPCDTMKIGQNLNSNGYGVATPMGSPLKERLNLAILSLKEDG
DLARLKNKWWYERSECDRDTQDTQTNALTLSNVAGIFYILTGGLVLSMVVALIEFCYKSKMDAARAKLSLSDAMKAKARM
SITGGKDLDNGRVSTQFYAPASQILDGDALHANTHTQV
>evg11570084 type=protein; aalen=953,73%,complete; clen=3874; strand=-; offs=3503-642;  evgclass=maina2,okay,match:evg1905996,pct:99/100/.;
MRPPSSFPSSFTIFSSSSSSSIAYFSSPCSRSSWWWWPKMQHPVPTLMLPSLPLLLLLLLPPPTIGLPPVIRVGAMFTVD
QREGPTELAFKYAIFRINEDVNLLANTTLVYDIQYVPRDDSFHASKKACEQIYFGVQAVFGPSDPLLGSHIQSICDALDI
PHLEARLDLEPEYKEFSINLHPSHEVLNKAFQDVMTFLNWTQVAIIYEEDLGLIKLQELVKSPPKEHMEFLIRQGTPLNY
RELLKEIKQKEIFNIIVDTKPENMNYFLRGILQLQMNDFKYHYLFTTFDIETFDLEDFKYNFVNMTAFRLVDSEHYRVRR
VLKDMENFQPHGHNILNQSTVIQVEPALIYDSVHVFALGLQALERSTSLKVANLSCDNELPWGDGSSLFNYINSVEFRGI
TGPIQFKEGRRTNFKLDILKLKQHSLVKVGEWGPGSGVNITDRAAFYDPGTMNVTLLVTTNLETPYVMLKKEEEGLAGNA
RYEGFCIDMLEHIANMIGFQYKIRVSPSRTYGIQDPITGEWNGIVRELQDSKADLAIGSMTINYARENVIDFTKPFMNVG
ISILFKVPTSQQTRLFSFMNPLAIEIWLYVLAAYVLVSITMFIVARFSPYEWRNPHPCALENDLVENQFSLSNSFWFTIG
TLMQQGSDLNPKACSTRIVGGIWWFFTLIIISSYTANLAAFLTVERMITPIEGAEDLASQTEISYGSLVGGTTNTFFRDS
KIETYQKMWRFMENKKPSVFVHTYDEGVRRVLEGNYAFLMESSMLDYYVQRNCNLTQIGGLLDSKSYGIATPMGSPWRDK
ISLAILELQEKGVIQMLYNRWWKNTGNTCNREDSNKENKASALGVDNIGGVFVVLLCGLAFAVLIAILEFCWNAKRNAQV
DRACSMHLSEGSFKQSLCAEMAEELCFAMRCRGSRQRPALKRQCSRCVPGATYVPAGLEVPHINAGERPNGDE
>evg11774099 type=protein; aalen=1001,83%,complete; clen=3607; strand=-; offs=3604-599;  evgclass=main,okay,match:evg11774077,pct:99/100/.;
MDLSPQLGSKALVNMDLSPQLGSKALVNMDLSPQLGSKALVNMDLSPRTLATIGQSLPDLSTMIDSLDASCQSTSDLSIQ
TVKTILPCRTVGSSRGVKEWQTVATCPWRATRVPPRATWWPLVVVCLTLLLQVALALPAIIRIGAILTEDQRDSATELAF
KYAVYKINNDKVILPNTTLVFDIQYVPRDDSFHTAKKACKQITFGVQAMFGPFDPLLGSHIQSITDALDIPHLEARLDIE
PQEKEFSINLFPSHLYLNQAYKDMIQFLKWKKVAIIYEEDFGLMKLQEIIRSPPSKTIEMYIRQGHPHNYRDILKEVKHK
EIFSIIVDTLPNNMRDFLRCLLQLQMNDYRYHYLFTTFDIETFDLEDFKYNYVNMTAFRIVDTSNSQVLKILRDMEKFQP
IGHSILNKSSIIKAEPALIYDSVGVFAKGLHALERSATLSLANLSCESETPWGDGSSLFNYINAVEYHGLTGPIKFTEGK
RSNFKLDILKLRNEQLFKVGEWTPDSQINITDRQAFFEAGRPNITLKIITIEETPFVMTRLANDTSGHGRYEGFCVDLIA
YVAAMAGFEYQIEVSEDSLYGLIDTDTGEWNGLVRDLIDKKADLAVGSMTINYARESVIDFTKPFMNLGISILFKIPTSQ
PTRLFSFMNPLAVEIWLYVMAAYVLVAFTMFVMARFSPYEWNNPHPCNAESDVVENQFSVSNSFWFITGTLLRQGSGLNP
KAASTRIVGGIWWFFTLIIISSYTANLAAFLTVERMVTPIKSVDDLAKQTEVEYGTRDGGSSKEFFERSKISVYNRMWEF
MSSRKYVFTSTYEEGIERVRTSKGKYAFLLESVKNDYINEQLPCDTMKIGQNLNSNGYGVATPMGSPLKERLNLAILSLK
EDGDLARLKNKWWYERSECDRDTQDTQTNALTLSNVAGIFYILTGGLVLSMVVALIEFCYKSKMDAARAKLSLSDAMKAK
ARMSITGGKDLDNGRVSTQFYAPASQILDGDALHANTHTQV
>evg11170659 type=protein; aalen=937,65%,complete; clen=4264; strand=-; offs=3967-1154;  evgclass=maina2,okay,match:evg11367062,pct:99/100/.;
MMSQQDNFLHTTMTRPGAALRLSLMLLLLPGTLAQQKVNIMVLREEGNAPAEQGLKAAIDYLKKNQAEGVVVDRMDVMVI
KKGSDIEGTVNATCDLMDGAITASKPPHIILDMTTTGMMAETAKSFTRALALPTFSASYGQEGDIREWRTLTSNESKYLV
QLMPPGDIIVQAIRDIVRTQNITNAGIIYDDTFVMEHKYKSLLMNLPCRHIMTMVEATDNLVRNQTMRLKNADIVNFFAV
GRQKTISRILDAATANGMFGRKYAWYALSKDDDDVQCGCENATVVYLRPRASADTRGRLAMLQKDFQLTATPEIDSAFYF
DYAIRGIKAAGTLAASGAYSNITYIKCEAFKEDNPPVRPDFDLLSALKSVAMTSTWGSVKWGGNGMTFLDLPVTMDKFLI
LRGKTADRKTLGDWMTGMPGTFMFKAGQSLQDYQAVTVYRVTTVQQPPFVYKKINADGKPEFYGYCIDLINEIKLIVNFE
YEISEAPDGKFGTMDDNQQWNGMIKQLVDKQADIALAPLSVMAERENVVDFTVPYYDLVGITILMKKVKLPTSLFKFLTV
LEPEVWICILVAYGFTSVLLYIFDRFSPYSYQNNREKYKDDEEKREFNLKECLWFCMTSLTPQGGGEAPKNLSGRLVAAT
WWLFGFIIIASYTANLAAFLTVSRLDTPIESLDDLSNQYKVQYAPVNGTSTMTYFERMAYIEKKFYEIWKDMSLNDSMSD
VERAKLAVWDYPVSDKYTKMWQSMQEAGLPTSLEAALERVRKSTSTSEGFAYLGDATDIRYQVLTNCDLQIVGEEFSRKP
YAVAVQQGSPLKDQFNDAILKLLNQRKLETLKERWWNQNPAKKMCEKDDDQSDGISIENIGGVFIVIFVGIGLACVTLAF
EYWWYKHRKGPQVADSSKVVAVRELPHSDTKANKANFSTQYNSGRDGYNISPVANPW
>evg11512556 type=protein; aalen=722,87%,complete; clen=2477; strand=+; offs=82-2250;  evgclass=maina2,okay,match:evg1926860,pct:99/100/.;
MAATDQLLESRNATDAALIFGSEAELDQALYYLVEGSAVRVIVLAGVDQSTTEMLKKMRPSPSYYVILGTTDHLSLLFSK
AVEKSLVTRDSRWTLVATDHKSHQFDRGALRGLQSVTLVAPAQEVCCTVRNRQSLCDCDTLIISREMTMNSMLTLTNVLK
GNAGKNVRGSCGETPPNPPSTTSFYSALQTSLREWRQVEWEADKLQVVPQLKLDITAINTSTSSALGSWSTSEKLQLNPQ
FKNSPIKRHFKIGTVMARPWVSSKSESPGDQQYEGYCVELAARLALYMNFDYEFKFPEDGQYGVRQNNGSWNGLVGDLSN
GVTDIIIAPLTMTSEREEVIDFVAPYFDQSGISIVIRKRQREESLFKFMTVLKPEVWVSIVAALVVTGIMIWLLDRYSPY
SAQNNADLYPPHCRKFTLKESFWFALTSFTPQGGGEAPKALSGRTLVAAYWLFVVLMLATFTANLAAFLTVERMQTPVSS
LDELAGQSKINYTVLQSSAIYQYFANMAAAEEELYRVWKELTLNSTSDQSKYRVWDYPIKEQYTHILQVIDQSGPVERAQ
LGFDKVLKNKDGDFAFIHDASEIRYEVYHNCLLAEVGEPFAEQPYAIAVQQGSHLQDEISRAILELQKDRYFEALSAQFW
NSSARGTCPNDNDSEGITLQSLGGVFIATLIGLALAMIALAAEVLYYRRGGVSLVTDLTPKAAFKLTSEKDRVSRINVIP
AY
>evg11582164 type=protein; aalen=1063,53%,complete-utrpoor; clen=5935; strand=+; offs=1224-4415;  evgclass=main,okay,match:evg11367971,pct:100/100/.;
MGQVVGAAVVVVATLGCVLSPVLSSPDADSSDIRSFNIGGILSDTESDAHFKLTISQQINVNRSYVDPNKTLLKDVTMLM
DSNPIRTALDVCKKLVSKSVYAVVVSHPLNGDLSPAAVSYTSGFYHIPVIGISSRDSAFSDKNIHVSFLRTVPPYSHQAD
VWVELLKTFQYTQVVFVHSSDTDGRALLTRFQNQAQSHEDDKDIKMENVIEFEPGLNSFVDKLKEMREASARVILLYANK
EDAGTIFHDASYMNMTGRGYVWVVTEQALNAEHVPAGAIGLKLVNASDEDAHITDSLYILAMAIKKLRDDDNTTTEQPPQ
DCNNTGTSWETGKKLFQYILEQVLKNGLTGKVAFDENGDRINAEYDVINIQEFNETTGLRKEHVPVGQYKYNKPPRGAGK
EEGGKTLGTTTPQPQTKETMTLEINENAIVWPGNTTIKPQGYMIPTRLKVLTIEEKPFVTTQKIESKAECLGGGRVLCPW
YNSSGEGSDLFCCTGYCIDLLNTLANKINFTFELALSPDGQFGSLQMNENTGKKEWTGLIGQLVNQTHGADMIVAPLTIN
PERAQVIEFSKPFKYQGITILERKQPRYSTLVSFLQPFRNTLWILVMVSVHVVALVLYLLDRFSPFGRYKLANMDGTEED
ALNLSSAIWFAWGVLLNSGIGEGTPRSFSARVLGMVWAGFAMIIVASYTANLAAFLVLDRPQTSLTGINDARLRNPMENF
TYATVKGSSVDMYFRRQVELSNMYRTMEGNNYPTAEAAITAVKSGKLKAFIWDSSRLEYEAAQDCELVTAGELFGRSGYG
IGLKKNSPWADRVTLAILEFHESGYMEELDNKWILQNQEDMCNTDEKAPATLGLKNMAGVFILVAAGIVGGIGLIIIEII
YKKHQIRKQKRLEIARHAADKWRGAVEKRKTLRASMMMQRRLKANGVNEPSVICVNVESGSGAGSGVGGAAGTGAGAGVG
AGAAVVSSASGAAAASIGAADLPRMLPPPPPAPLAPPSPPGLPPDVPPAPPAPRWGNDIRQRHVSAQDEGLPPPPPPPAG
VDTMRLHASYKNLFGPDPPDLVA
>evg11720236 type=protein; aalen=1196,79%,complete; clen=4540; strand=+; offs=7-3597;  evgclass=maina2,okay,match:evg11287104,pct:99/100/.;
MKNQLDCDLPLPPLPPLLPPPPAPTCSHTTKPRLKNTKSEEGEARRRSRRKPQQYGSLALPPTEFSTTDTLSNSLHHRGS
TTTTRGPTRRQAVLVVLTLLLLQLPLETDSYVNQYARTDEEHTITIGVIHPKTLFRQRVYQKAVNDAVGALLKLNLKVMK
SSYIANSTISMDINPSPTSILNCLCEKFLPDNVSAIVFLTRTETYGRTTASAQYFLQLAGYLGIPVIAWNADNSGLEQAA
QSGLRIQLAPSVHHQAAAMLSILVRYQWHSLSIVTSQIAGHTDFVQAVRDQVAQHKEDHRGKFVILDTIVVDDPKSSLLR
LKNSEARIILLYSTRDEAKNIMNEATSLGLVDKNYIWIVTQSVVGDRAEGLVVANELPVGMLGVHFDTSLASLTGSISTA
IEVFAYAIEEFVNQTRFSPEDLNPRLSCDDHKNSKWALGSTFYRHLRDVIIPRQSTTLSFNPDGTRKDVELKIVNLREGT
SNNKIWEEIGVWRSWEDEGLSVNDIVWPGNGHVPPQGVPEKFHLKIVYLEEPPYINVAPADPVTKQCSANRGVICKIPPK
KIGDMGSVNASSSPTTMCCSGFCIDLLEKFASDLGFSYELMRVEDGKWGTVDQDHRWNGLIGELLKREGEGAEMALTSLK
INKERESVVDFTVPFLESGIAIVVAKRTGIISPTAFLEPFDTASWMLVAFVAIQVAALTIFLFEWLSPGGYNMRTGQLEM
APPRDHKFSLFRTYWLVWAVLFQAAVHVDCPRGFTARFMANMWAMFAVVFLAIYTANLAAFMITREEFHDFSGINDTRLQ
YPTTVNPAYKFGTVEETNSAMVLKKHHSLMYSYMVRHNYNRPYVQDGVKSIKKNELDAFIYDATVLDYLVGQDDDCQILT
VGSWYSMTGYGLAFPRASKYLNLFNKKLMSYKDNGDIERLQRFWMTGTCKPMKQQRRASEPLAIEQFLSAYLLLGIGMVL
AMVLLALEHVYFKYVRKHLAKKDSGGCCALVSLSMGKSLTFRGAVYEATDKLRRHRCRDPLCDTHIWKVKHELDMARMRI
KHLEKELEANGVKPSLKKQHLQTGSAVSAGPLLACCWAPPSDDSTWVRTVSLHVTSGHQHHHHHHHQQQQQQQQQPLQHH
HHHQQQQQQQQQQQHPYRRHDLTRNHILSTEAAGMSDVPAPPQQRKRSYEYRSPDSPLEGLLRPISTEIAEIETVL
>evg11516941 type=protein; aalen=767,79%,complete; clen=2887; strand=-; offs=2830-527;  evgclass=maina2,okay,match:evg1598994,pct:99/100/.;
MVTTFLPLLVIISFPTVSQGNTYDIAVVHDNWYTAGGVAYHDIMVRTVLEEITAVNPAVRFFTISVHDLPLEDVSTLFLN
STRVWSGVASLGGCGAQRAVTKIHHLLQVPVIFIAWDDCRLLGYHQRNAVILNNIKFDNRFNCLTWVVSVWVKQFLLARS
TPINVGHYLNVTLGGRHSFLAEEIMYQCAGSEEVGDLYRARAYVRDKMLTVVTIHRPPFVFLEVNSTGHILHRAGFAFDM
LEELQRKLGFRYRLVLPCDGNWGNKLPNGSWDGMVGMVIRKEADLGVAPFTITLERAQVIEFTFPYHVEPSAILTPAVRQ
TRKITAFLDPFHYQVWLAIAATLVILGPVMHTLAGVPWLAFLYPHTQVLNCGPVTLLGHYWMLSAALLQQGVVYPMNAAS
RVVFGAWITGVIALSCAYTGVLISFLSVPKTEKLIQSLHDLPSQEELKWTFARGSAHEALFLDKEADGIYAKIGSPFRSD
HSGLASSNAQAVAMVLRGTHVYIKERSYLDFAIEEDYHRSGKCNLDIAPVEFFPAGFGWIHRKNDTIGQLFNREFIKMQQ
TGLFRKWKLKYWPKPNECTGRGRRSNSKALDVSDMLGSFTVLAFGFLCALIILLLELYRKKVRLRSRATTNTKRTQSLHR
STILQEQLSSQKSTYGLLSAIPGIHAIPVPSVKLIPPTPVHHHTSPSPDSHLSTIVALGDQENTRSQLSPRILGPLKHPP
TSEQHCYLGCSSHPDTQSHPSTSALQHPHTPVHQPTHTRSHTVYLSL
>evg1854982 type=protein; aalen=1123,53%,complete-utrpoor; clen=6331; strand=+; offs=2876-6247;  evgclass=main,okay,match:evg1854981,pct:99/100/.;
MASTKRRWGPQGHRPWALLPLLVATTFVLSCLWPCLAERSFFRGRYNTQDGDGDEAPHSNVMESINVGIIMPVTNLRLRT
YQGKIRLGLKTFDNQLLKYRFGYSEFIQKQLRINPSPTNILDTLCETFLPMNVSAIIYTTTDESFGRNTASAQYFLQLAG
YLGIPVIAWNADNSGLEQASMSGLRIQMAPSIHHQAAAMLSILVRYQWHAFTIVTSHIAGHTDFVQTVRDQVHQYGDKQD
LSKPNIKFTVIDTVLINDPEEDLAVVADSEARIMLLYSTKDEARFIMRSAESLGLTGKNYVWIVTQSAVGPTELGPNEFP
VGMLGVHFDTDDDALQEAIVTTIRVFGYGVLNFLSDTRNEHLSLKPQLSCEGHTNARWTLGATFYRYLKNVSVSYDKVFE
NLEGKRDERLSVVEFLQDGTRKDVELKIMNLRNAGSLSTRKWEEIGTWNSWDPEGVTINDIVWPGHQHVPPPGVPEKFHL
KIVFLEEPPYISLASPDPVTGQCNANRGILCRVATDAMMANVINQTLAQQNSTYYQCCSGFCIDMLQKFSDELGFSYDLF
RVEDGKWGTLESDKRNGMGRTYSTHNGNKWNGLVAALINHRADMALSSFKINSERESVIDFTVPYLESGIAIVVAKRTGI
ISPTAFLEPFDTASWMLVAFVAIQVAALTVFLFEWLSPGGYNMKVAPPRDHKFSLLRTYWLVWAVLFQAAVHVDCPKGFT
ARFMANIWAMFAVVFLAIYTANLAAFMITREEYHDLSGIDDHRLQNPFFKKPPFKFGFVPFTNTETILFKHQPEMFQYMK
QYNKSNINDGIKAIKKGEQDAFIYDATVLDYLVGQDDECTLLTVGAWYHMTGYGIAFPRGSKHTPHFNEKLMSYKDNGDM
ERIQRFWLTGACKPKKQNKRASEPLALEQFLSAYLLLFSGVLLALILLLLEHVYFKYVRKHLAKTDSGGCCALISLSMGK
SLTFRGAVFEAQNKLRRHRCRDPLCDTHIWKVKHELDMARVKIKQLEKELESHGVKPSRKFATSNILTSCWKPSVREGEE
EATPQFLNIYASLASARAEREMVGSREVFGVRDMTRNHISSNETMRGSSASTITTLTPTPETGARQRTRQLSCGELVGRV
TEV
>evg1844120 type=protein; aalen=1075,91%,complete; clen=3516; strand=-; offs=3275-48;  evgclass=main,okay,match:evg1844113,pct:99/94/.;
MLLCFSGNVIIFGVSCALAPSVVTSVEDIRMNSHLVLGCLVLLAVSSAQSGSQVPRRSQGVYSPRQHPQQQQQQQQQQQQ
QQTHVSQEKKALTMGIVLPYSTFKRRKYESAIKTAIFNMNREPQLQEVFRHYQFTFREVIMSTLHASSSPTKILETLCDN
FLPRNVSAILYLFNSETYGRSTASVQYFFQLAGYLGIPVIAWNADNSGLERRTTSPQLQLAPSIEQQAAAMLSILQRYSW
PKFAVVTSLIAGHNDFIQALRDLMLELPNKGSGQEFSMTNTVRVSNVDTDLMELVSSEARILFLYSTRSEAAGILSRATK
LGLTGTNYLWIVTQSVIQTLAEAPQEFPVGMLGVHFNTTDEAMIEEITTAMSVFVWGLAGHVKDEASRDVLPDLSPSLSC
DTGDARWRGGEKFYRFLKNVSIDYRSELPTPNLEFNADGTRRAVHLKIMNLRPDLSRKLTWEEIGVWHSGKDGGLEVKDI
VWPGYSHVPPNGIPEKFHLKITFMEEPPFINMDPPHPVTGKCTANKGVHCRIASDDMMQGVNVTWAMRNSSYFRCCSGFC
IDLLVKFSQDLGFSYDFFRVEDGIWGAIVNGKWTGLPGAIISGKADMIMTSIKINSQREEVLDFTVPFLDTGIAIVVAKR
TGIISPTAFLEPFDTASWMLVALVAIQVAAVSIFLFEWLSPAGYNMKLQPPNNHRFSLFRTLWMVWAILFQAAVNVDCPR
GYTARFMGNVWAMFALIFLAIYTANLAAFMITREEFYDLSGIEDRRLQNPTTMKPPFKFATTLHGNTDVLMKKSFPVMHA
YMRQFNQSSPIEGIKAVKKGKLDAFLYDATVMEYLVGQDDECKLLTVGSWYALTGYGVAFARKSKYLEMFNEQIMKYREN
GDLERIARFWFTGACKPNKQQKSSSKPLALEQFMSTFLLLGCGILLALLLLGLEHLYFKYFRQYMARSEKGNCCSLLSMS
MGKSLSFRGAVLEAQDVLRSHRCQDPLCDTHLWKVKHELDMARLRIQHLEKQLVTHGLRPPRKKTSTVSAPADLLKPRDR
TRNHVTTNEPIRGPLLAARGWRHRSREVAELETVL
>evg11263713 type=protein; aalen=602,89%,complete; clen=2021; strand=+; offs=6-1814;  evgclass=main,okay,match:evg184071,pct:99/100/.;
MAQCALPSLSLPGTVCHSCSYLRSIRVRSRSTRVRPCSTKTRPRLDMEGSRFDLLLLLPILLVAAATTGLKHPEVPLVPL
LSSRPVPLAHGGTKYHLQVPVHRPALRDPKKYHSGTSAVLQVSDCHQTEHLTYSDALEDLQTNAPLLKAPQSTREIQMAA
ARRLINGRHLTLATINRPPFSSIKSSGKKIVSAEGFCFEILKEVARRLNFTYTMVESPDGSWGSRMPNGTFDGVIGMVQR
QSVDFAVSGFTVNYLRSIVIDFSHPFYDESLTILIPAPRQENDVLAFLKPYSWQVWSATAGSVLVVGPLMWVLATAGTLP
AVYPHNTRKARYSVLTYVWACAISLVSQSCRMRQTEPMRVLYGAWWTLALVLIYTYNSTLTSFLLVPRTTALISSLEQLA
DQRKVLWTLRAGTPFTDLVMSAHPPSTYYKIGRLVKERPDLLVQGDLPGASAVLQGGRVFIKEKSWLDFAIEADFLATNK
CRLAQVNQLFYTTGFAWPFPKDSPFLQLFNHEILKLSQSGLLSAWKKQFWPRPNRCTSGKIAATSGPKELQLKNFTGHFL
VLGVGVGLASLVLLVEWSTAYTRRQLSVDAGDAVVELRAVEG
>evg1590173 type=protein; aalen=475,90%,partial3; clen=1570; strand=-; offs=1425-1;  evgclass=main,okay,match:evg11509941,pct:100/95/.;
MWRRVGRRPSVEVEARQLLAEVVEREMTGCSLMLLFDSHPGLSPLPQPLQQHALGVSLVHVPSLAPEVVFQLKGAPRSSE
SRVCGGVVVVASAGDEAWPWLVAGGVGAWAGHAHTFLLIMPREGEERDALDLTSSILLHPDFRFGAQVVAATRDTDGSWS
VYTTTLFSGDARISLARVGTWSPSSGFWQDVRLFPEDKMADLRGYTFSVAALTYSPFIMNADPSLSGPGKYRGLEVRLLD
VLAATANFTYRYVAPEDSQWGRRDHNGTWTGMIGMVIHEQADWAVSDITFSAQRELYVDFCQPFVYDASELVTPRAKPLP
RWLGPVRPFTWQVWLGVGVAVGVAAPFLCAVARLSALLTNTHGATWFKKIKNAAMFVVEPVFQRGTKRGIKVVPGRVFSG
FWLIFCMIVGISYSSSLTSFLITPGLQRPIQNLHQLVTSDIGWAKVFFGGIQNDLLEETHDPVLIALRQGVQWRD
>evg1619010 type=protein; aalen=684,54%,complete-utrpoor; clen=3797; strand=-; offs=3674-1620;  evgclass=main,okay,match:evg1230316,pct:100/74/.;
MAAQVWRRRLGMVLLVLWRATWTSGFLQSPEGQMFFTAYISALGVKCVNVFLPAGSMGGGQVPVGVLRAAWSGTPLSLAL
KRVRSGRDVGVALATEGMTSTLNVAFLHAREDLSLFVEVTHESLVRHHSWLVLGDSRLLTQAGLTPRLPLDNLVTFASFN
WTETNTTNVTRVDLSEIYTIRPDLPFVTHRLGSWRPLASLKLPEEHWSERRTNLTGLHLRCVTLSQPPFLTVGPPDQEGR
AALVAGYVKDVWDALQDIHGFTYACRLPEDGAWGSQSPDGRWNGLVREVVEGRADVVVASLDHNQARAKAIDFLFGLKEV
GYRMVVRRPGLGEQPWKSFTAELLPDAWLGTIAFVVFVPPCLALCAYFSPFETEVVTLKDAYIVTIGALAIQGSWLEVQS
TSSRIVFTTIFFATLLVYAYYTSALVSILTVASTNTGFSSLQSLLQDGTFQFGFATGTFLEEEFKNAKQLLFKEVWQRLV
APDPSNLVHSHQEGIRKVIKESYVYMMEENGFHSLLEEQCEVVLAEGLYFSTQTGLALDFDSPLKRVFDAQLMRLRDGGL
LSRLWQKWQPPPTLCTDPGVIALNMRHLFTAFLLLLLGVVLAALLLPCERLHWNIIGKTKAARDNRLRREQGNSRSHMVG
GTLRNTGPSRAWVANHNRLVATLPSQNHKELIAINRGFRTYLRY
>evg1961238 type=protein; aalen=703,90%,complete; clen=2326; strand=-; offs=2123-12;  evgclass=main,okay,match:evg1961239,pct:99/99/.;
MAALVSFLLAKISSLRQIVIVYDESFPGVTETVRWGFSSWADTTIIRYDAFTTHLQTSLSVVDRVAGVRTVVVLCLPENT
STLMAAVRQRSWESTTIHWLIILEKDITQIIQDSLREGSQVSMAVRRDEGGYTILSFFIHVDNSVRFRVAGRWVDQGATG
QRGYVVGALFPDLDLLYRDQGATGQRGYVVGALFPDLDLLYRDLQGRQLTVATVNNWPFFQLTVLADGRREPLAGIDVNV
VNTLSEHLNFTYQVVEPADRRWGGPGQDGSVSGMVGVVYRHQAHLALGELTITEQRASVVDFTNPYFMESTTLVSRAPAE
KNRSFAVFYPFTLKLWALVITVTFVMGPVGYLVQWGHEQVTEPGVTTPPPATVSSTPLHTHTFSSTEILRRNGWRGASLR
PSLLQEAPASFRRSSTPSLQNYSFNIFRSLVLQGNFISGSGWPVRLVLFSWFAFCVIVYALYAGTLTAYLTKPTFEKPID
SLQELLEAADKGVVPAVQPGTSNEQLLKSAESGVLQGLWRATDPSRSFPANGQEAMLKVLTEDVVYMTASLNAEIRATQR
GRRRFHLARQTFSPQGYGLACTTGSPFRHTFEALLGRMVQAGLVNKWVNDEMNKLRRKSSQVEVETQDVITRALSLTHIQ
GAFIILVSGFLVSTTVFLLEYRRRSTVDFTTTVRPVSAYTSRPGSPGPTPDLHPSSRVTRPHT
>evg11407343 type=protein; aalen=877,76%,complete; clen=3444; strand=+; offs=193-2826;  evgclass=main,okay,match:evg1879465,pct:99/100/.;
MAPSIPVSKVREGADGGVTMQGQRAGRSRVWVWRCLAAVTILVSTHAQLDYEDSTLGVYLESGMLQGLRFQTQELVKAAV
KEGSAAMTLGSLSVEFLASMNDTLPNNTTAVLTMVSCTNTHAWADRLVQNGTLHIALTESGCPRITTSTAITVPLIKGSR
DIVQVFRDLRDKDTLIWRDIVLIHDNSIDQLELNDIVTLLMETAPGTPITPENQKTSGTQESSITIIDMATPEASSMKLG
KLFSSLRPRAGEPREKHFLVIAFKDQIFTIQDLARSMKLFGIKNQWLFVVPDSHSLKYDMYGYLNTMQDGDNLAFVYNMS
QLSPVTPCNDGFECYMELLIKQYATELSSALTKELELYNQVSEEEWGEMKPSPASRSATIVSMIKEKQKENQTCSRCTRW
GVQAAEVKDADRFELLSVADWRPLTGLRFFDDLFPHVTGNFRGRTIPVTSVHFPPWQVFVKDRSGQVAHYEGLIFEVLNQ
LASKLNFSYVVRVPADNQWGVADKNGNWNGMVKLIQNGEVVLGAAAFTVSEKRMQAVNFTTTIDRQPYAFMISRPKELSR
VLLFMEPFANDTWTYLIISMIAISPILYLINRYSPYYTYYGLYNGRGLFQLHNCFWYVYSAVLQQGCDWDPMSDSGRLVV
GTWWIFVLLVVTLYSGNLVAYLTFPKVENPVNTLDDLLSLRATVTWGYFRGTVLENYFQDATGKFALVGRYAEKHDEAKQ
AQLLDRIRTTDHALLGWKTTLLFLMRDQFLATNTCDFSLGTEEFYDENVALAVPQGSPFLDKFNAELKRMQVGGLIQKWK
MDYWPRKDRCSVTAQGGGDDATRTVSLADMQGSFVLLFLGFLLAAIFIVVECVYKGWKDKSKPGAHSTATMVKPFMA
>evg11859256 type=protein; aalen=683,88%,complete; clen=2307; strand=+; offs=106-2157;  evgclass=main,okay,match:evg11174635,pct:99/92/.;
MVAGLRSVVTVLVPAVSLSVARLPLPYYTESNTMTLAGEAVADIIRSTIHTDGTASMCSVSLLSDGGSPASSVFTAMKGL
ETPWGVSVFKVADIIRSTIHTDGTASMCSVSLLSDGGSPASSVFTAMKGLETPWGVSVFKVSADGQDANLTLTQLSQMVG
EARRLRLLVWSTRLLVATHLPLQELQHLHKVLASRNAMLLVTDSSSVSVRCSVYVRLPYSAPGASPLQVASWTPRRGLVH
SSSFTLFPDKYFRFASAPELTIAVIIMAHHDAVVIDDPSSPGGKRLTYSGPITNVIRYLAKSLNFTYRYVMPPDGSYGTK
TKDGFWTGMVGLVKRQEADLAIGPLSITLTRTEAVDFTWPIWYDSSKILAGRGRLEVDPWSFLFPLEPLVWAATLGTLLV
LSAVTLLEYPYLYHRRASFFLWLDDTYKFLRIFLQQIVSAGVKGWWRRLMFGAWLWATLVLTRSYSGNLMSLLAVRFSPQ
PFQTLRHLINDPSIVMIWQSNSINAEYLRNMKSGIIHEVADLEPKGRVTYMTPMEYMVALDALVKPGTHVLVDVGSTLRH
LMAQHFTLTGQCDFYTSREGFLSYISGVISQRDNPIVAAMRNRIIALAESGTFVRWFMTNIPNATRCLNLPKKFTVRSSL
SLTNLWGMYVVLGSGVAVSLLVFWLEVVSVGVLQLGEHRLGVY
>evg1384349 type=protein; aalen=486,69%,complete; clen=2105; strand=+; offs=64-1524;  evgclass=maina2,okay,match:evg1876017,pct:99/100/.;
MFTSMVVGLHLATLLSATNVSVLLSGLPVRSLATANLTLESCQATSHVTQLRCEVPVVQATAPPAFRFQEAVILRVAAEE
WVPHIRVMEDPPGNVTISGPMANLLQTLADALHFRYTLVRPPDGAWGIPTSGGDWNGMIGMVKRNEADLALGPFGLTYSR
SRVVDFSSPILIDYYRILVRRPRSEPEPLGFLMPFRWAVWVVLVACVGVVGVVLYYVSMTYHLLGRGGVKIPGSEHLLLS
HCWTVYSALLGAPFMWKVERGVERVVVATWCIMSMIVARSYSSALTSLLAVRTVPVKYNYLRQIIDDHKINLIFEKATAL
VEHMSTVQQGIYKDLADTNLTGRAHFLPSSKLYDAAYNKVRNKPYALLVEETTCNKVYSDDFSKYGRCDFYIGKELYWPL
IFGMIGRKGSPFLPAISDRMERLASHNLYFKWLADELPNATACLRASTRVTTDEAYSLQGLWGVFVLFTGGMLMAAVVML
CEMAPI
>evg1593606 type=protein; aalen=211,84%,partial3; clen=752; strand=+; offs=119-751;  evgclass=noclass,okay;
MSRPLREVLQDPEVVQGLQEHPGTYRFPSGASLVVSAVHWPPHVVVSQDVAGSLSVGGPMALLLDTVAGSLNFTYRIVTP
ADGTWGAKLENGTWSGMVGQVSRQEVDIALGPFGITESRSKIVDFTRSFYFDDRSVLVGKGVPEVDSWFFLHPFSAFVWV
ALLATLLVAWLALLVLGHHPSDAGLVKWASHLLFRQLQVLLQQDATVSLFL
>evg11148447 type=protein; aalen=460,83%,complete; clen=1662; strand=+; offs=30-1412;  evgclass=maina2,okay,match:evg11148448,pct:99/100/.;
MGCVILFTTALCWVLVTVWVVELSEAVNGAPGWGERAAQSGDTSRNPMTFRFPRAPHLVVAAEPWPPHVYLTTKPDGTSE
VTGPMGQLLDALAASLNFTYSVVQGDGYWGAPDENGSWNGMIGTVLRKEADLGLGPFGMSYTRSQVVDFTIPVFLEMLHV
LVTRPLPVPDPWGFLAPFKWYVWVGLVAAVVAVVVVSASSVRLLGFGGPVSAGEHTWAFYSMFFTQPVSWLPTVASLRFL
FTIWLFVVLVVSRSYSGALTSLLAVKTLTVKYDSLRDVLDDPSLTLLMEGSTALTEHLKTAREGVYGELARAARRRANFV
KASEMYQAAYSLLPDGRHAMLVENVVCRKIFSDFFSATGRCNFYMSTGNFWRLIYAMVVQRGSPLRQLLNSRIEALGAFG
IYERWTRDQMPNVTHCLKMPKKLQFQEPYSMSDLWAVFLLLGAGGVLATTTACCELGMRH
>evg195821 type=protein; aalen=350,99%,partial; clen=1052; strand=-; offs=1052-3;  evgclass=main,okay,match:evg11297435,pct:99/100/.;
VSWCVTVVVVSDDLAFLTAFAQWSFKGRLLVCSTRLLVVTRLPLHHLQVLHGLLSMTNSMLLIIHDSLDSFRCDMYVQLP
YTPRDAQALKVASWVPHRGLALTSSLPLFPDKFSRFLQRPTLKLATEINSLTVIVAEKEAGTQDGGMLTYRGPTTDLVSY
LATALNFSYSYMRPPDGSWGIKRHDGTWSGMVGMVIRQEVDVAVGPFGVSGIRAEVVDFTEPILTDYFRMLGARGRPEVD
PWGFLFPLEPVVWAAILAALLVLPLTAFLMSSCFSLRTVSQKQKFSPTSAYLRILLNQNVLEYDGDWWWERVVLAVWGLV
TVVLTQSYAGNLMALLAVRHISQPFQSLQD
>evg1561170 type=protein; aalen=234,65%,partial5; clen=1075; strand=-; offs=1073-369;  evgclass=main,okay,match:evg1561171,pct:100/97/.;
RVQEVKKALVSNLLELYSDLQGRQLLVTTNNNWPFFKINTLNNGTVIPLSGIDLQVITTISEALNFTYKLVRPPDGKWGG
PQPDGVITGLVGQVARHEAHATLCELSITEARESVTDFTMPYYMESTTLVSNAPKEKNRAFAVFSPFRAEVWMCICSVTT
VIGPLLYALSRLMVKYLGMEDRTQYSMQSLAFNMYRTLMVQGNLVRSPHWTLRFIFVFCHVLRDVDGGASGAVV
>evg1867710 type=protein; aalen=663,96%,complete; clen=2064; strand=+; offs=62-2053;  evgclass=main,okay,match:evg11859262,pct:99/99/.;
MLTGVRCVVTILVLAVSLSVARLPLPYYTESNTMTLAGEAVADVIWSTIDTDGTASMCSVSLLSDGGAPASSVFTAMKSL
ETPWGLSVFEVSSEGQDANVTLTQLSRVVGEARRLRVVSRCVIMVVVSNDRSFLSSFAELSFQLRLLVWSTRLLVATGLP
LQELQDLRHVLASRNTMLLVADSSSTSLRCSVYVRLPYSAPEASALQVASWTPKPGLVHTSSSFTLFPDKYFRFASAPEL
AVAVIVMAHHEFVLVDDPKIPGSKRLTFSGPITNAVQYLARSLNFTYRYVTPTDGSYGTKMKDGSWTGMVGMVRREEADL
AIGPISITLTRTEAVDFTWPIWYDSSRILAGRGRLEVDPWSFLFPLEPLVWVATLGALLVMPAITLLEYPYLYHRRASCF
LWLDDTYKFLRIFLQQIVSVEVKGWWRRLMFGAWLWATLVLTRSYSGNLMSLLAVRYSPQPFHTLRHVINDPSIVMIWQT
SSINAEYLRNMKSGIIREVADLEGKGRVIFKTPMEYMEASDALVKPGTHVLIDVGTNLRHLMAQHFTQTGQCDFYTSRDG
YLPFSSGVISQKDNPIVPAMRNRIIALAESGLFPRWFTTNIPNATRCLNLPKKFTVRSSLSLANLWGMFVVLGGGVAVSL
LMFWLEVFSAGVPQLGPSLHAIH
>evg1272702 type=protein; aalen=391,90%,complete; clen=1304; strand=+; offs=109-1284;  evgclass=main,okay,match:evg1776484,pct:99/100/.;
MLQFAGPAADLVSYLAKGLNFSYKYMRPPDGSSGSKREDGSWSGMVGMVIRQEIDVAVGPFGVSAVRAEVVDFTVPILTD
YGRILGARGRPEVDPWGFLFPLEPLVWAAILGALLVLPLTTLLMASCFSPNTHGHNYIVPPTSAFLRILLYQYVLDSGAY
WWWERVVLTVWGLVTVVLTQSYAGNLMALLAVRHIPQPYQSLRDVLDDRSVITVWEQGSSNVQFVREAEFGIYREIAGLK
EKGRLIYKPRPKFTEIIDTLVRRGDHILMDIDFSLKIYMSEDFTESGQCSFYKSKEEFMPLMFALVTEKGSPLVSPLNDR
ILGMTEAGLFKYWMRAAQPNSTVCSQAPTTITVQESLSLNNVMGMFVLLAGGHSISVLVLCLELVAGSTQH
>evg11299967 type=protein; aalen=472,74%,complete; clen=1907; strand=-; offs=1795-377;  evgclass=maina2,okay,match:evg1325605,pct:99/100/.;
MLLVVENDSKSQRCSVYIQLPFSPREAQALKVASWTLHSGFALTSSLPFFPDKFSRLLNGPKFVVVAEEFEPHIAMVKVE
DKRSTSLSFKGPLVNLLEILASTMNFSYTYVNSPDGTWGVKQDDGSWTGMVGVVVRGEADIGLGPFDVTESRAEAVDYPR
AIITETGRVMGSRGVPEVDAWGFVMTLSPTVWTATLTALLLVPTTVLLLSSCSGLKTNSNNNTSSRMFFGYIRIFLQQDG
PLPPDLWWERLVLATWLVAMLVIMKSYAGNLMALLTVRYIPQPYQSLRDVLDDPSVIMIWVPNTSYVQHFHSAKSGIFRE
VADAEKAGRIKFVRGAEFSSTVDKFARQSQYVLIAEDRYEKVLMAHHFSRTGRCDFYSSRERIMPFMSSMIGRKDSPLTP
VFSAKIRAVTQGGLYDHWVDDYTPNSTSCAHPPTKITVNAILSVRNLWGMFVVLTVGYAVSLVVFVAEIRCD
>evg1676804 type=protein; aalen=344,84%,complete; clen=1227; strand=+; offs=109-1143;  evgclass=main,okay,match:evg11678130,pct:99/100/.;
MNGSRLAPRAPTDRCLLVAIAEWPPYVTGLYPDYTGSCVEIFKIIQKKLGFCYQFVQPPDGLWGAPLPNGSWFGMMGQLE
RKEVDMAVGPFGVTLSRSTVADFSVPILSTDHAVLYRRPLLSPDLLGFTKPFKLAVWGGVLAGLLVVTAVAVLCRYLTAS
RVRKEASDKEDPALDPTAPQITRHSSWLWGYVILIGQGLYTRHSSLFLMETDFSKHGSCRMSITRGGFMFVQYSFGFPLD
SSLRPAVDLIIYRLKELGLLEKLLQSGTGNTSYCLQPPGRENLSDLRTLAVGDFLGVFTLYAAGMVACVAAFLLEVVWGR
RPPRASQVTSPTNHLANTAEPLFD
>evg11797850 type=protein; aalen=660,71%,complete; clen=2764; strand=-; offs=2664-682;  evgclass=maina2,okay,match:evg1816742,pct:99/100/.;
MWTTTTVLASLLLLPLLMWVIAVERTRNSYPPSLVKLTMNHLAYSYPLDGQPGTLREQETQQVMTALLTFLGESGPGQHL
HLIHDDTAPEVKAAVREWQQQWVEVTIVGNTSDVTLLQTVLTSVQLGRRQRRLLLLCSLQNTLRVFDAVKEKNLESSAVY
WYVILQSDFTEELISHLREGTQMTAAVRTADMRYRLLTSYVDIHNQVRLKAVGWWWWSRDSGGRHVASSSLTPDLQQVYR
DFGGRTLTAAVVDDWPFFKVTPVSTTHAIPDSGIDYQVLTSLALKLNFTYKVKLDPKGQWGGPQPDGSVIGMIGMVARRE
ADLAINEITITGPRETVVDFTVPYFMESTTIVTPAPKEKSKAGAIFSPFTPLVWLLLVAATLAIGPVLSSVSWVMELYTG
KKWDRSIQQYTFNMFRNMVVQGNLIVSGYWPHRIIFLSWYLFTFYVFALYSGTLTAVLAIPSFEKPIDSLVDLLNAIKKD
GFIPMVAYGTSNEFLFKEATSGIYRDIWHMFTPSLGYARSFDEGVEKVPTGKYAFVNAWLACEIRIRKIGSSKFYMARQT
FYPQGYGMALVSGAPYKNVFDQTLLQLRESGLVDKWTKDEVSKLKRQDKSGRSSSLPGAITLLHLQAAFFLLLSGFSLAS
AVLITEIFIFAPHEKKHHRM
>evg1776483 type=protein; aalen=407,88%,complete; clen=1385; strand=+; offs=113-1336;  evgclass=main,okay,match:evg1229044,pct:100/49/.;
MLTLVTQEESEPHQAEMITFSGPLADLVTYLAKTLNFSYIYLRPPDGSWGLKREDGTWSGMLGMVITQEVDMAVGPFGVS
GVRAEVVDFTKPILIDYSKILGARGRSEVNPWGFLFPLEPLVWAAIVAALVVLPAVAILMSTCFPLNTNGHNYTFPATFA
YLRLLLNQYVFERGGDRWWERVVVVVWGLVTVVLTQSYAGNLMALLAVRHIPQPYQSLWDVVEDKSIITIWEKGSSNVQF
KREVETGIYREIAGLKEKGRLIYVPQPEIEETINTVVRRGEHVIIQLESDIRIYMSKDFTTSGYCSFYASKEGFMPLILA
LVGQKGNPIVSTMNKRIQGMTEAGLFQYWMTAAEPNSTACYHAPTIVTVEESLSLNNVWGMFVILIAGHTISVHVLCLEL
LIGKIFH
>evg1776467 type=protein; aalen=391,91%,partial3; clen=1286; strand=+; offs=113-1285;  evgclass=main,okay,match:evg1776478,pct:100/99/.;
MLTLVTQEESEPHQAEMITFSGPLADLVTYLAKTLNFSYIYLRPPDGSWGLKREDGTWSGMLGMVITQEVDMAVGPFGVS
GVRAEVVDFTKPILIDYSKILGARGRSEVNPWGFLFPLEPLVWAAIVAALVVLPAVAILMSTCFPLNTNGHNYTFPATFA
YLRLLLNQYVFERGGDRWWERVVVVVWGLVTVVLTQSYAGNLMALLAVRHISQPFQSLQDVLDDRSVITIWEKDSANVQF
VRNIKSGIYREIAGLEEKGRLIYRSHPEFGESIDTLVRRGDHVLMEISFALKIYVSRDFTVSGQCSFYESKEEFLPLMLA
MVGQKGSPIVSALNKRIRTMTEVGLFQHWMKAAEANSTVCQHTPSKIIVQESLSNKNVWVKKKLFNNTLYE
>evg11959579 type=protein; aalen=394,97%,partial3; clen=1215; strand=+; offs=33-1214;  evgclass=main,okay,match:evg11084660,pct:100/99/.;
MTLLLVLLTQSTSLPSGDEWLTDNNLASLGHFNFSSAEPRQMRFKKQTTLRVAVEHWEPHVIVQEHEGIVTISGPMAHLL
TVLSRAINFKYTLVRPPDGAWGAPDSNGVWNGMIGMVKRNEADLALGPFGLTGSRAAVAEFSQPIIIDYYRILVKRGSAK
PDPWSFLNPLRPTVWLGFLLSFLLVCVGLAVGVFLGWERKRWSSSRKLSLTFVYSWEQFANMCQQRTLRNPSDISLRMVV
CVWLLALLVILRSYSGALTSLLAVRQIPVKIDTLRDLIDAKEYGLIFETSTAMSVYMKEAKSGIFAELEKVNKKGRSQFL
ISSLLFNAAFTLVRSKNYALLVEETTIKKIISDDFSSKGRCDFYMAKETYFPLIFCIIAHKGLPIMPAVNFWIQ
>evg11394497 type=protein; aalen=654,69%,complete; clen=2831; strand=+; offs=155-2119;  evgclass=main,okay,match:evg11280522,pct:99/99/.;
MTMATSLLLFLTATVCLTVARLPHLRVGEETLRAAGRCVAAVAARVWRPRSSVILLTDGSTSPSTVFTELWKLGASSGMT
VFEVAAKGTTSNLTEAQLSQAVAQARKVRQVSWLVMVVVVSDDPTFLAASAEWAIKGHLLLWANRLLAITRRPLSDLRHL
HTSFSMMNAMLLILDASSRCSVYVHLPYSPKDAQVLRVATWSTHLGLILDTHFDLYPNKFSRLFYGRHLVVAAEEFPPHV
VKDATPRAVGHPLTYTGPLALLLQLLAHSINFTYTFLRPPDGAWGNKQADGSWTGMVGMVYRKEADLGLGPFGVSSGRAE
VVDFTRSMLVDYLRIMAGQGRPEVDPWGFLLPLEPPVWIWALATLLVLLLVTFLLGSCPSRRGHARTGRATRNFALYVRV
LLQQDTRGPGGRWWERLLMGGWLVVVLVLTRSYSGTLTSTLAVKYIPQPYQTLRALLDDQSIVMVWERGSVYMQYVLGVQ
SGIFHEVMESQKKGRLMLATTPEYDTVADTLVTKGRHALVIEDLTSRVIMTNHFSRTGRCDFYQSREVFLPAFLCMIGQK
GSPLVPAMSNRIKSVTEAGFYGYWMNQLSINSTRCSRPPSTITTTTSLSLANLWGVFVVVAVGHLMGVVTLGLELVATHL
LYSQRSLFPVSLSS
>evg1257388 type=protein; aalen=641,95%,complete; clen=2026; strand=+; offs=68-1993;  evgclass=main,okay,match:evg11655727,pct:99/91/.;
MLRVASPLLLTGIFSLSITHPFLLHEKRETETLHAIKAVMETGSDPRCSVFCVADGHPDSSFVLRDFMKSWAYGGVSLFE
VPVDGLDPNMTHIQFSLVLYKARQLRQVSWCVTVVVVSDDLAFLAAFAQWSLKGRLLVWSTRLLAVTRLPLRHLQVLHGT
YSKTNSMLLIVEDIPLITRCRIYMYLPYTSPGDPPVLLASWTPELGLTLTTNISIFPDKYTKFRQQPTLLAATGPLYYKQ
EKKARSEGRRINDMLDYLAQGMNFSYRYVVPTDGTFGSKQDDGTWSGMVGMVSREEADIAIGPFGLTESRTEVVDFTWPI
TIQYSVIIGARGQPVIDPWGFVVPLEPMVWVAILTTLLMVSVMMVLASLCSSIRTDIVHTWEKDTFDLSRILLQQDYRAS
AIVGWRRLVLLSWMTLALVVSRSYQGDLMSGLAVRYIHQPFQTIRDVLDHPSITMLWQTNSTNVQYIHSLESGIFREVAE
AEAKGRLKYKLLSEFPQALSTLVRRGDHVLVDLENVITLIIGQYFTRTGRCDFYSSRERFLPIVLSAIGKRDSPLVPSLS
KRIMSLTESGLYNKWFNDNVPNGTSCVHPPSKITVSTPHSIRNLWGMFVILICGYLLAVNVMCLEVIVHHCGSRSSVNTL
V
>evg1983760 type=protein; aalen=419,68%,complete; clen=1828; strand=+; offs=107-1366;  evgclass=main,okay,match:evg1983766,pct:100/99/.;
MTSFKPLLRVAVEEWIPWTKVVEQKNGTIRLEGPMASLLEILADKINFHYELVQPSDHIWGSPQHDGSWSGLLGMLYRQE
VEFAVGPFVPTIPRKNACDFSFPFYTDDGAIFMIRPSLNINDVSGFLKPFNMQVWLLTVVSLVGVVATLALLVQAEDKIY
STTTRDTLITAGLWGVKTLTQQGSLWMPKRDAGRLIATTWLLASFVFMSCYSGILTAMLTLPQVTIPIDSLADLVAQSKL
PWRLEAGSMITAFLMESGDPVRQKAVTAMSGSISDCWAARQALVQGHYAAICDETTMKKTMSWDFSTSGKCHLYIARDKV
LTNLMMALAFKKNSTFLSGVNKILLVVKEAGLVAKWLGEQITNTSQCLRPPSADRRDGISPLNLDAFVGPLLVLFGGMIL
GALTFVGEHFIWRITWMTQ
>evg1704222 type=protein; aalen=710,97%,complete; clen=2187; strand=+; offs=21-2153;  evgclass=main,okay,match:evg1704221,pct:100/100/.;
MVCASFYLIYLMCDMWVIPGAAKPSDLPLLYQPSHWAPSLASATATTSPSSSYSHRQERAGRDEVAALLTLLTLDLPQPN
LYLLHDQSFLGGAVLRRGRPPGAEEVLGGFQQASGRPVTVLRLFQGHDSQGHDSQGHDSQGHDDLSLLQEALTLPQTHSG
FKHFLVLCSLKHTLSVFQYVREKQLESPRLWWLVVVVEPEAPDTLQHQLWEGSLVTLAVRTTPTTYTLMTSRVAASSGLP
RLEAIGTWEVGPGGPRGHLTEPLLPDPNTLYGNMGGRQLVVSANADWPFFGLKSLPGGGVQPDSGIDIQIMNTLGQFLNF
TYRVVSPADGQWGGPLPDGSVSGLIGQVARRESHLAICELTITANRETVVDFTTPYYLETVTLVSRAPAEKSRAFAVFST
FTTEVWVCILASTVAVGPLVSVVGRVVALYTERPPHRQLPEYSFHVFRSLVSQGNLLRPSNWPHRLLFFCWYLFCFYIYA
LYSGTLTAVLASPTYEKPIDGLVDLPKAAAEGYTIGTTSDSSLEFIFKEATEGIYKQVWQLFNHKDRSKSFFRSPEQGFA
KILVEKIVVVNAQLNSEVRAAQHGRESYHMARNTFYPQAYGIACNKGSPFLPKFNQMLRRITEAGLIMRWKEQEISKISG
RSPSRRGLSSDRGPSAITMKHLQAAFFVLLLGLVVGLLMLGAEAALSMLWLPKTLHQEAHPSQAWFPHQW
>evg11622628 type=protein; aalen=423,80%,complete; clen=1585; strand=+; offs=141-1412;  evgclass=main,okay,match:evg11291616,pct:98/99/.;
MTSFKPLLRVAVEEWIPWTKVVEQKNGTIRLEGPMASLLEILADKINFHYELVQPSDHIWGSPQHDGSWSGLLGMLYRQE
VEFAVGPFVPTIPRKNACDFSFPFYTDDGAIFMIRPSLNINDVSGFLKPFNMQVWLLTVVSLVGVVATLALLVQAEDKIY
STTTRDTLITAGLWGVKTLTQQGSLWMPKRDAGRLIATTWLLASFVFMSCYSGILTAMLTVPRVTIPVDSLEDLVTQTHL
PWRLESGAMMLTYLQESEDKVRRKAFIGMSGTIPDCWSGRQAIARGKFAAICDETSMKKAISWDFSTSGQCHLYIARERV
YSNLMMCLAFKVNSSYLVRANKIIEMLRDTGVLAKWLGNEITNTSQCLRPPTSDRRISMQPLSIDSFLGPLILLFGGLSV
ALHIFVGEHLIHLCWSRTPPLLS
>evg1100006 type=protein; aalen=433,93%,partial3; clen=1383; strand=-; offs=1299-1;  evgclass=main,okay,match:evg11019711,pct:99/75/.;
MTNSMLLILEDTLKTLSCSVYVYMPYTRKDRILQVGSWTPERGLSINSERHLFPEKFSRFSPAPTLVVAMLEGFVQKKIL
KEDKSAAGGKRVWFTGPMAEVMEYLSKALNFTYIYALPPDGLFGARQADGSWSGMMGMVARKEAHMSPGPFTVSANRAQV
VDFTYPLDVNYLRILAGRGRPEVDPWGFLSPLGSTVWAGTLTAALVGPTVTVLSGACFTHMAFTFRRWLDSVEGFIRIFL
QQDIPVPCVWWWERVVLAVWGLVTVVLTQSYAGNLMALLAVRHIPQPFHTVRDVLNEPSAKVIWQKDSEVEQYFRLVENG
ILKEVANLEQENRVERKTTFEFPRSMERLVKREGDVLMVHEGMLDILMSLHFSLTGRCDFYKLRDKYLPLLVAPIVSKNS
PLQQPLSKRVMGLVESGVYHYWVNTVFPNITSC
>evg1218047 type=protein; aalen=657,66%,complete; clen=2989; strand=-; offs=2878-905;  evgclass=main,okay,match:evg1793044,pct:99/100/.;
MDVTGAALLLLFGTATVLVVGDKLPQYRKLETLAAASDAVNEALTVASCGLRSSVVLLTDGTTSSRTIRKMGHVEPCRGL
TVLEVPVAGQDANTTKTQLSLMIDKAQQLRQVSWCVTVVVVSDDLTFLATFAQWSLKGRLLVWSTRLLVLTRLPLHHLHI
LHGVSSQTNALLLIVDDAAEYIRCSVHVHLPYTARHDQALQVASWTTKRGLSLTSSLPLFPNKFYRFLQRPALVAAAEEY
QPHVAVHTQDTPQGTQVSFTGPMLKLLEIFALSINFSYTLVRPPDGAWGSKKNGTWIGMVGMAVRKEIDFGLGPFGITTV
RAEVVDYTRPIVVDYARIMASVGRPVVDPWSFVLPLAPTVWAATLTTLSLLLATALLLTTYASYKSPGRGNKRAFNELDY
LRVLLQQDILVGKGQWWQRMLLAGWMMVTLVLSRSYAGNLMSLLAVRHIPQPYQSLQAAIDDPSVSLIWEAESAYVQSLR
SATSGVYKKAWDLEEKGRMLYQRSTEFPESVDKLLRPGRSVLILEELTEKVFVAQDFSNIGRCDFYLSKELFLPLMFAMI
GRKNSPLVPVLSARIRAVAEAGLYDFWMKDMVPNSTSCVHMPTTTTVTATLSLTNLSGMFLVLAGGYVITLLVFGLELLL
NKYLTNDLCRNMSPSLE
>evg1983762 type=protein; aalen=427,65%,complete; clen=1958; strand=+; offs=213-1496;  evgclass=main,okay,match:evg1983767,pct:100/99/.;
MNNMEQRAIMSPGKTFLRIAAEEWVPWTKIVTEDDGRVMILGPMADLLEIFAAKMNFSYELIRPSDRVWGGPQPNGSWTG
MLGMLQRQEVELAIGPFGVTDLRETVCDFSVPVYSENNAILMVRPTLHNDIAGFLKPFVTEIWVLTLVSMLSVVGALTLL
VRAEDKIYNLSTSDTLAKTAIWSLKTITQEGAKWLPKKDAGRLIATTWLLASFVFTSCYSGILTAMLTVPRVTIPIDSLA
DLVAQSKLPWRLEAGSMITAFLMESGDPVRQKAVTAMSGSISDCWAARQALVQGHYAAICDETTMKKTMSWDFSTSGKCH
LYIARDKVLTNLMMALAFKKNSTFLSGVNKILLVVKEAGLVAKWLGEQITNTSQCLRPPSADRRDGISPLNLDAFVGPLL
VLFGGMILGALTFVGEHFIWRITWMTQ
>evg194888 type=protein; aalen=412,96%,partial3; clen=1280; strand=-; offs=1237-2;  evgclass=main,okay,match:evg11316965,pct:98/90/.;
MAVTSLLVLLAASVSARLLHVPIHDDYDLTPGAMAGVLDAVLSSDEHPRCSVFFITDAASSHPAVTHLIKVLRVGGGVGV
FMTTAVALDGNGTRWQLPQLLHHARKMRQESWCVTVVVVSDDLAFLDAFAQSSLHDHLLVGSTRLLVVTHLRLHQLQLLH
RLLFITNSMLLITEESLHGFRCGVYLQLPYTPWGAQTLKVASWTPHQGLVLTSHLTLFPHKFSRFPERPTLKLAAETTPL
MTMVTQVETQARQGRMVEFSGPMAYLVSYLAKALNFSYMYLRPPDGSWGLKREDGTWSGMLGMVIRQEVDVAVGPFGVSG
VRAEVVDFTKPIFLDYARILGARGQPEVNPWGFLFPLEPLVWAAIVAALLVLPTATILMSSCFSLSTHHQTYTFPATSAY
LRLLLNQNVLER
>evg11678601 type=protein; aalen=483,82%,complete; clen=1756; strand=-; offs=1603-152;  evgclass=maina2,okay,match:evg1707152,pct:99/100/.;
MTNSMLLVVENVFGKLRCGMYVHWPYSPQILRAASWSSECGLTLNSNSQLFPEKFSKFAQRPTFVVAMDERISTTAFMKK
DETALGGQRLWFKGPEAEILDWVAKGMNFTYKFVMPADGSTGSMNSDRTWNGVVGMVMRGEAHFATSPFSMTASRTSVVD
MTTPLNIIYLTFIAGFGRSEVDPWGFMLPFVPRVWAAIFASLFVMMAATVILYSCPFTTSTKIENWQDEPFNIIKILLQQ
DFSVARTWLWERVVWGVWLLVNLLLSRSYGGNLISYLAVRYIPRPYPTLQDFLDDPSAKLIWQRDSSTEQYIRLRGFGLT
EDLAALEETGRVIRFTLDQFSHSIDTLVRRGGHLILYYDEGVPALLGQDFSKSGRCDFYVLKDKFKPSMTSMMVPKDSPF
LHVFNNKVLALREFGLYDYFQSSAIPNFTACLAPPTKISVSTSLSITNLWGIFVVLSGGLFGSLVSLCLEILSKKILQLS
DTS
>evg179046 type=protein; aalen=417,96%,partial3; clen=1299; strand=+; offs=49-1299;  evgclass=main,okay,match:evg1517856,pct:99/98/.;
MGMTSLLLLVAACASAGLLRAPLPYDDRLIQRATAGVLEAVLSTDEHQRCSVFLITDAASSHQSVMDLTKVSGVGGGVGV
FRTTMDVLDSNGTRWQLPQLLHHARKVRRESRCVTVVVVSDDLAFLAAFAQWSLNEHLLVWSTRLLVVTGRPLQQLQVLH
RLLFITNSMLLIIEDSHDNFRCGVYLQEPYTPWGAQTLKVASWTPHRGLALTSSLTLFPHKFSRFSQRPTLKLAAETTPL
MTMVTQEDVQARQGEMVEFSGPMAYLVSYLAKALNFSYLYLRPPDGSWGLKREDGTWSGMLGMVIRQEVDVGVGPFGVSA
ARAEVVDFTKPVLIDYNRILGARGQSEVNPWGFLFPLEPLVWAAILGALVVLPAVTILMSACFPLNTNGHNYTFPATFAY
LRLLLNQYVFERGGDRW
>evg1660819 type=protein; aalen=407,99%,partial; clen=1224; strand=+; offs=2-1222;  evgclass=main,okay,match:evg1660823,pct:99/90/.;
ASDLPPPAGGFLEASDLPPPAGGFLGASDLPPPPDGKGKAVLSAPSAVPGVVEAVLSATLEPSSSVIFLTDGTTVASTLY
TITDRLHVPGGVGVFEVAVNTSNFNQTESHLSRIIPDVKKLRQLSSHTTVSVISDDLAFLSAFFKCSLKGRLLVWSTRLL
VVTRMTLHHLQSHYAALSKMNAMLFVISDDIAAIRCKVYVHLPFRPEGTEPLLVASWRPRQGLLLTSRLPLFPHKFSRFD
HGPNLLVASEGNPFSKMITDVDVDHAAAASPSGHQYRFSGPVPELIDYLAKALNFSYTYVRPPDGFFGTRLQEGSWSGMV
GMVMRQEVAIASGPFILSEDRAEVVDFTMAIMLDYWRILAARGRPEVDPWSFLLPLTPQVWAAILGALLVLPLAVLLLSS
CLSLSTH
>evg12016376 type=protein; aalen=144,99%,partial; clen=434; strand=-; offs=433-2;  evgclass=noclass,okay;
TVAGIFGGVLKLLQQLTSFTCSCRPSRDGLWGSLVDGKWTGMIRDLVDGEAEMAVASLDITDERSTAVDFLLPITRTHYK
MVMKRPSNSDRTWMTFTQEFHEHVWAVLAASVCLLSLTLYLTSAIVKERQHISLSDSLCTVFGA
>evg165273 type=protein; aalen=643,77%,complete; clen=2497; strand=-; offs=2301-370;  evgclass=main,okay,match:evg11394489,pct:99/100/.;
MTMATSLLLFLTATVCLTVARLPHLRVGEETLRAAGRCVAAVAARVWRPRSSVILLTDGSTSPSTVFTELWKLGASSGMT
VFEVAAKGTTSNLTEAQLSQAVAQARKVRQVSWLVMVVVVSDDPTFLAASAEWAIKGHLLLWANRLLAITRRPLSDLRHL
HTSFSMMNAMLLILDASSRCSVWVHVPYSSTVLQVAKWTPHRGLSLTTSLQLFPEKFYRFTERPTLSLTTEEFPPHVEVR
ETGLSGHRYKFSGAMVQLLQLLGRSLNFSFTIVRPPDGSFGTKLANGTATGMTGMVGRKEVDLGLGPFGITAERAEIVDY
TAPVVSDSLRILGGQGRPEVDPWGFLLPLSPEVWAALLGSLLVVLVALLLLASFFSVGSPMLSIYFRMTIQKNTAVPAGR
WWERLVLASWMLMMLVLMQSYSGNLMSLLAVRYIPQPFQTLRALLDSSSSTTMIWEYNTAYVNYFRTSKSGIFREVHQID
QAGHIMYLLATEYSTMLDHLVREGPYAFVGEGLTIKVLAGQDFSKTGRCDFYTSREAFMSFLYCMIGPKTSPLIPSISRR
IRWMTEAGLYEFWMRSLNRNSTVCVHPPSKITVRTSLSLTNVWGMFVFCVVGDVVGLVVLGLELVATRLHHIQRASSPVS
PAS
>evg11453842 type=protein; aalen=246,88%,partial3; clen=833; strand=+; offs=96-833;  evgclass=main,okay,match:evg1559407,pct:100/93/.;
MWRIVIVLMKPPLGADAAPMGWNSTGCEVTRAVATGPTAATVPKPLTETEGELSLRVEQPGLREHANYSTLIKIAAETWQ
PYFLISEGEQDVPVYSGIMWDLLLMITDKMNLRIQIMRPPDGLWGVEDSNGSWNGMLGMIQRQEADMALGPFAVSYKRTR
VADFLATIFVLPHRIYLARPHGSYGVGDFVRLYNPMVWVMVFVSGVVTTAAVWVASGVEDSISSPTYIVLYVWGSLMQAS
GKWRAR
>evg1459394 type=protein; aalen=419,90%,complete; clen=1394; strand=+; offs=96-1355;  evgclass=main,okay,match:evg1602235,pct:100/100/.;
MVGTTLLRIAADHWVPWVRAVEHDNGTFTLDGPMDNLLQTLALKLDFQYELVHPPDRVWGILTRDGNWTGMLGMLQREEV
EIALGPFGVSRARETVCDFSEPIYVDSYAILTTRPRLESDWSGFLKPFTSNVWLLVLMASVITCVMLTFIARQESKIFST
PYRYSLATAVLWVLKSLTQDGMKELPKTDGSRLLVVTWLLVSFVFMSSYSSTLTAKLTVPRVVIPINSVEDLVSQTAMPW
RLEFGTLLFQYYQEATEGLPKAVFDGSAGTFNDCWTDRKLIAQGQFAGICDKTTMKMDMSWDMSSTGQCRFYITGDSIYS
PVMIAVAFKTNSPYKERVDYWILRLRESGLINLWLKNEIGDISQCLRPPSASAATHASALDLDAFMGSFLVLAGGLAAGT
LVFLLEMCVAATLKELNTY
>evg1575527 type=protein; aalen=191,88%,partial3; clen=644; strand=+; offs=70-642;  evgclass=main,okay,match:evg1575526,pct:100/77/.;
MRPNMYIRFTDGVRLVVAAEEWAPHLTIYHGPHGPLMKEGPQDGLQMEGPHDALHMEGPQDALHMEGPQDALQMGGPMAS
LLEILAHSINFTYSVSRPADGSWGLLHDNGSWSGMVGMVARKEADMALGPFAMTAARAADTDFCLPFFTDFSRMLAAGGR
PEVDPWGFLLPLAPQVWAATLAALVLVVLAV
>evg1207029 type=protein; aalen=461,73%,complete; clen=1884; strand=+; offs=151-1536;  evgclass=main,okay,match:evg11413405,pct:99/100/.;
MYVHLPYTPRETQPVWVASWTPKHGLALSSSLQLFPEKFYRFVQAPNLRVSVINMSAHNALLTVDPTDPTARRFIHTGPI
ANVVEYLATTLNFSYTNVVPRDYGFGTRADDGSWTGMVGMVQREEADISIGPISVTATRAEAVDFAWPFWYDSSGILSGL
GRPEIDPWGFLAPLAPMVWVVILVTMTVVPLVELLCWSGLALNPSMWGRWLPNTFEHLRILLQQDPSLRENRWFERIVMV
VWMMVALVLTRSYAGNLMALLAVRHVPQPYQTLQDVLNDPSAIMMWQRNSINAEYLRVVKSGSIYEAAQLERKGRLLYVT
QEEYARLMATVIRAGTHVLFDISISLRNLIAKEYSLTGRCDFYTSKDKYLAFSASLITQKDNPLVPAVKYRMMALVEFGL
FDRWFKTTVPNSTLCLRPPQKYTIQSSLSLTNLWGMLVVVVGGSTLSLLVLGAEIFWARGP
>evg11394495 type=protein; aalen=637,77%,complete; clen=2467; strand=+; offs=155-2068;  evgclass=main,okay,match:evg11181425,pct:99/95/.;
MTMATSLLLFLTATVCLTVARLPHLRVGEETLRAAGRCVAAVAARVWRPRSSVILLTDGSTSPSTVFTELWKLGASSGMT
VFEVAAKGTTSNLTEAQLSQAVAQARKVRQVSWLVMVVVVSDDPTFLAASAEWAIKGHLLLWANRLLAITRRPLSDLRHL
HTSFSMMNAMLLILDASSRCGMYVHLPYSARDEQPLQVATWSTHHGLALNTRLPLYPDKFSRFVEAPQLVVAAEEFQPHV
IVQTRTSALSFLGPMAEALHLLARSLNFTYTFLRPPDGSWGVKLPDGSWTGMVGMVGRKEADIGLGPFAVTSVRAEMVDF
TYPILVDYGRILARRGRPEVDPWSFLLPFTPEVWVGTLAVLLLVLSTVAMMQRCSARMTAPRDRWLGDTLFTYSRVLLQQ
DARGCSRLWWERLVLGGWMLLMLVLTRSYSGTLTSILAVRYVPEPFQTLRALLDSTRVTLVWEANTMYVQYFRSVDSGIF
REVMDSEKAGRIKYVKSTEYTYMRDHLVRQGKHVFLGEDLSSKVLMAQDFSNTGACDFYTSRDKFLPFMFAMIGQKESPL
VPALSQRIQTMTEAGLYWHWLENMIPNSTSCVRAASKIFVESPLQIPNLWGVFVVLAGGHIVALLGFGSELLTAPLH
>evg1690853 type=protein; aalen=703,89%,complete; clen=2363; strand=-; offs=2176-65;  evgclass=main,okay,match:evg1690852,pct:99/100/.;
MMWMVILVVASSHTLGSQSHPGTPIQTVVHDSSYFLDYIRRYLLRSSLQLVVSESLLEGKRKIARNVSSKTLHLSRMEAL
DEPNVEFHNCSTAVRETRRSQDCGSGSRCVLGSCWSQETKSTNILLSLMSTVLKDQNPVFLHDAELESIGVLERYLEESP
GPPAVILDISDAALLKAPWLGKYNDARFVHIILLSSERVINHFVEEAPERLWTPNTLLLVDVNASVNATRLLAQASFSYS
PFLSLLQPCNKNDAACYYILTYETFHPHNKITFHGIYNAIKPQTFRSVFPDRFKSFYGHNLQLASWADDFPYLVPGATLH
KTYGIGVNMLNEISRKLNFSYEFDNEAKASWGELVNGSWIGMVGQVWRREKDLCVNVMSIVEDRYQAVDFSVPYFTDSYS
FVLHNPLPQPRWWAIVLPFTWQTWLAVLVSMVTVSVVRRLVLHRLVLHRLILQEERRSTSALLVLRALINQNASWPPAPL
AFRLYEGTWILLAMIISISYTSNLVAYITVPSKPHYLATLKELAQSALTPTMVDYGNFVPLALRTSKHTTLHTLGQKMKL
IPNYGYDVGFAQVKEGTHALLEGTEFLQYLVILYRVFSMTYLLPETIYPIHVGWIFPKKTSWKHKFDRYIQALVESGLCR
YWKKVLVEDFMQGQHESTNSDYQEATRPLSLRDLQGAFIIYGLCLAVVIFVGARELLPAPQST
>evg1600198 type=protein; aalen=582,63%,partial5; clen=2750; strand=-; offs=2750-1002;  evgclass=main,okay,match:evg1118944,pct:99/100/.;
VYPQGEGAVSPACVVRGGLLPRLWAEGRTVSTLLYHHNHSATIFNHINFVLVYTNVTKDVLNKASDSGKLERTQWLVLLE
KEDQLATLHDHVNALDLFIDSTLLLATFRPCQAQYLQSVYRVGPKSRVLVEGGGEWSPTDGYVGVAAGNKYDRRRNFQGY
PIVGVGVKVFDLYTTYLPNGRLSGYIGDILNVLKMAHNFSLSYSILKGYAYGSLVNGSSNKWTGMVGELQQGRADLTVSE
LSITKERNDVVTYTQPVFVVSRRLYVSTPQDFRKKLLAYVDPMDKVVYVCVFVAMSVMALGLNFVERLRLYFLPSEEEPV
SLSVAAWSMVSALLQQGYDPTPSSTAARIIFWVGFVVSLIVYTAYSATLMAHLAVEKPAPLPFSNLRQLSRQTRWDAGPN
NNDLFQVTASQTCVGSQTEECRVMQDVWNKVVLRSPGNIVNSYNEGLQKVLKGKYVFIGVDVNTNYYIRNLPSKDACRVK
ELPGQYITGGIAIGLQKRSPFRGVFDYSLQRMKEIGVMKRLVATWLKVGRSCSLQTTVNASLTDLAAVFILLFMGISASL
LVLGGEIVVSRSKKRQPTHDDT
>evg11871875 type=protein; aalen=174,99%,partial; clen=523; strand=+; offs=2-523;  evgclass=main,okay,match:evg11871863,pct:98/99/.;
TSSLPLFPDKFSKLATGPNLVVITHAYPSHVPVMIDDPKMPGGKKLAFFGTLANIMKAVADTTNFTYTFVMPPDNEWGVQ
LKNGTWIGTIGIVSREEADIGLGPIAVSASRANVLDFTWPYTMEHVRIVGGRGSPEMDPWGFVFPLTPLVWAAILTTLLV
LPLTVFLLSSCVTM
>evg1960277 type=protein; aalen=427,89%,partial3; clen=1434; strand=+; offs=152-1432;  evgclass=main,okay,match:evg11678587,pct:99/100/.;
MLIAPMFLLLMAACVTEGGIHRQLIGVQHKRFLPVMWVLKAVFSESSHPSYFVIFFIDSSISSVYKIIEHLRIPSGVGVF
QAAMNNSDFNRTGNHFSRVMADVKRLRQLSSHTTIVVISDDLSFLAAFVKWSVKGRLLVWSTRLLVLTRLPIQLLQVHYT
AFSKMNAMLLIINDNDDNTPSIGCNMYVHLPFSPRETQPLWVASWTPSRGLLLTSHLPLFPEKFAKFDPRPRLLVAAEGN
PANKIILESNPLVPGGKEVAFRGPMTELMVYLAKALNFSYRSVRPSDGVFGIKLDNGSWSGLMGMVLREEVDLAVGPFII
SADRADVVDFTETVFIDYSRIMGARGQAEVDPWGFLFPLEPLVWAAILATLLVLPFVVFLMSYCLSGNMSAQGNWLLVTL
DFIRMLLLQDIMGPAGWWWERVVMVVW
>evg1324370 type=protein; aalen=443,99%,partial; clen=1330; strand=-; offs=1330-2;  evgclass=main,okay,match:evg11875624,pct:99/100/.;
QLVAPRAVSLFEVPADNLHANVTWTRLSQVVSSARRLRQASWCVTVVVVSDDLAFLSAFAKVALNVRLVSTATRLLAVTD
LSLVNNQDFSKIYSKMNSMMIVVRGSQNSVGCSVYIQEPYSPLGAQALKVASWTPHRGLALTNSLPLFPDKFSKLSNGPD
LVVITEAYLTHDPVMVDDPKVPGGKRLTFFSTFTKVLQVLADTTNFTYTLVRPPDKQWGSEQKDGSWSGMIGMVTREEVD
IGLGPFSISDSRAEILDFTWPIMIELGRIVSGRGRPEVDTWSFVFPLEPLVWATIFITLLVLSLTVFLLPSCISKKVPGR
RLENAFNITRIFLQQGLSTKDSWWWERVMLAMWGLVTVVLTQSYAGNLMALLAVRNIPQPIQSLQDIVDDSSVTLVLLNG
AVKTQHIMTSKTGILHDISSLEKKGRIHYVFRMEQFYEIFNTL
>evg1983758 type=protein; aalen=424,84%,complete; clen=1511; strand=+; offs=64-1338;  evgclass=main,okay,match:evg11622635,pct:100/100/.;
MFVPPLKTRVKIAAEEWIPWTKFTLGENGVIKITGPMGNLLDIFAEKMNFEYELVRPPDSLWGIRLADGSWNGMMGQVHR
NEVEFALGPFAVTPQREEAIDFSLAVHTDNQAIIMIRPGLQNDISGFLKPFALEVWLLIILSVLSIVMTLVFVVVVEGRI
LGFSTWRVVSKVFMWMLQTLLQQNPRWTPKQDGARLIVTTWVLASIVFISCYSGILTAMLTVPRVTIPVDSLEDLVTQTH
LPWRLESGAMMLTYLQESEDKVRRKAFIGMSGTIPDCWSGRQAIARGKFAAICDETSMKKAISWDFSTSGQCHLYIARER
VYSNLMMCLAFKVNSSYLVRANKIIEMLRDTGVLAKWLGNEITNTSQCLRPPTSDRRISMQPLSIDSFLGPLILLFGGLS
VALHIFVGEHLIHLCWSRTPPLLS
>evg11019691 type=protein; aalen=238,99%,partial; clen=717; strand=-; offs=716-3;  evgclass=noclass,okay,match:evg1407324,pct:100/100/-sense;
SPRGAQALKVASWTPTRGLTLTSSLTLFPDKFSKLFYGPNLVAVSEPFPCHEAVVVEDHTARGGKRLRFHGAWANVLQLL
ADTSNFTYTFVRPPDGLWGAPLSNGSWSGMVGMVIREEVDIGLGPIGISALRAAVLDLTWPVTTESGRIAGGRGQAVIDP
WSFLLPLTPMVWAAILTTLLLLPLSLLLLSLCIPLKVHQGWQEYAFTFTRIILQQGVLNARWWWLERMLVGVWGLVTV
>evg1713620 type=protein; aalen=449,91%,partial3; clen=1473; strand=-; offs=1349-3;  evgclass=main,okay,match:evg1713626,pct:98/95/.;
MEAVFLLQLLLAGIVLLAGAELPHHNGTWDTVSILSAAMEAVLASVSEPRCSIMFFMDGASTLSVVAQRGPQLVAPRAVS
LFEVPADNLHANVTWTRLSQVVSSARRLRQASWCVTVVVVSDDLAFLSAFAKVALNVRLVSTATRLLAVTDLSLVNNQDF
SKIYSKMNSMMIVVRGSQNSVGCSVYIQEPYSPLGAQALKVASWTPQRGLALTSSLPLFPDKFSRFLQQPTLKLAAEINS
LMTMVSQEGPRPHQGVLFVGPAANLVSYLAKALNFSYVYLRPPDGSWGIKLDDGRWSGMVGMVIKQEVDIAVGPFGVSEI
RAAVVDFTVPILTDYIRFLGARGRPEVDPWGFLFPLEPLVWAAILGALLVLPLTTLLMASCFSLNTHGHNYSLPPTSAYL
RILLNQNVLDSGAYWWWERVVLAVWGLVTVVLTQSYAGNLMALLAVRHI
>evg1237188 type=protein; aalen=409,99%,partial; clen=1231; strand=-; offs=1229-3;  evgclass=main,okay,match:evg11019709,pct:99/85/.;
VVEAVLPGASTVSEVVEAVLLTALQPSYSVVFITDGATSASTIFTIIDHLQIPGGIGVFETALNILDYNKLEIHLSRLIR
DVKQLRQLSFYPTVVFISDDLTYLATFAQWSLKGRLLVWSTRLLVITRLPLHHLQVHYTTFSKMNAMLLIIDDDDTASIR
CNMYVHLPFTPRRTKPLWVAFWTPHRGLALTTSLPLFPDKFSRFSNRPNLLAASEGNPFHKMVITDDPEAPGGQRAQFKG
PMGELMDFIARAMNFSYTNVRPPDRYWGNRLQNGSWSGMVGMVMRQEVNLAVGPFMFLGERTGVVDFTVPAFIDYWRILG
ARGRPEVDPWGFLFPLEPLVWAAILGTLLVLPAALFLVASCFSQETAAQGIWLLRFFDYTRILLQQDKNIMDHANWWWER
VMLTVWGLM
>evg1732105 type=protein; aalen=482,98%,partial3; clen=1467; strand=-; offs=1448-3;  evgclass=main,okay,match:evg1121294,pct:99/98/.;
MFFTDGSSTLSTVAKRNIQNLQQWTLWSSSGVSVMEATVDDLDANVTQLYHYVGLAQQVRQLSRCLTVVVVSEDLTFLTT
FARRSLKVGLVTPVTKLLALTDFSLINNPEVSRVFSKMNAMLLVVEEHKQLQRCSVYIQEPYSPPGTRALKLASWMPARG
LTLTSSLPLFPDKFAKFDHGASLVVAAEEYQPHTALTPGKPGLPLSFTGPMVNLLHTMATSLNFTYTFVRPPDGSWGTMR
PDGSWSGMVGLVKEEKADIGLGPFGMSAMRAEVVDYTRIILIDYLRILAGRGRPEVDPWGFLLPLAPLVWAAMLTVLMLL
LALVFLLYKFYTLEADATRRGSRDFFFKYFRVLLQQDTLASVVYWWWDRFVLMMWMILMLVLSRSFSGNLMALLAVRYIP
QPFQTLRDVIDSSVTMIWEADTVYIQYINTVPSGTFREIADSRQVGRLVYDRGFEFPRSMDTVVRHGSHVIVVEDLTIKV
LM
>evg11287288 type=protein; aalen=654,89%,complete; clen=2186; strand=+; offs=142-2106;  evgclass=main,okay,match:evg11287293,pct:99/83/.;
MIAVLYLELLLVATSLLSAVDLLTFNNTVDRRITLLSGCVEAVLTTVSEPRCSVMFFTDGASTLRTVAKNSILRLQHRNL
WTFSCVSVFEVSTDGEDVRRMQLSMVVGEAQRLRQVSWCVTVVVVSDDLTFLATFAQWSLKGRLLVWSTRLLVLTRLPLH
HLHILHTLLSNTNSMLIIYEESLDSIRCGVYLQVPYSPLGAQALKVASWTPQRGLALTSSLPLFPDKFSRFLQQPTLKLA
AEINSLMTMVSQEGPRPHQGVLFVGPAANLVSYLAKALNFSYVYLRPPDGSWGIKLDDGRWSGMVGMVIKQEVDIAVGPF
GVSEIRAAVVDFTVPILTDYIRFLGARGRPEVDPWGFLFPLEPLVWAAILGALLVLPLTTLLMASCFTFNTHGHNYSLPA
TSAYLRILLNQNVSDSPAYWSWERVVLAVWGLVTVVLTQSYAGNLMALLAVRHIPQPYQTLRDVLDDKSIITVWEQGSSN
VQFVREVESGIYREIAGLKEKGRLIYKPHSKFAETIDTLVRRGDHVLMEVDFGLKIYMSRDYSSSERCSFYESKEEFLPI
MLSLVSEKGSPIVPALSKRIRAVTEAGLFRYWMKAAEPNSTVCYQAPTTITVQESLSLNNIWGMFVILTAGHTISVLVLC
LELVTDTFFIDRLH
>evg11287289 type=protein; aalen=657,93%,complete; clen=2122; strand=+; offs=69-2042;  evgclass=main,okay,match:evg11287291,pct:99/71/.;
MDVILLPLPLLLLLTTCVSERVLHLSLYNDKHASARTMAGVLDDVLSPEHHPRCSVFFITDAASSDPSTITLMKVLRVPG
GVGVFTAAADVLDGNVTLQQLPQVLSLARKLRQVSWCVTVVVVSDDLTFLATFAQWSLKGRLLVWSTRLLVLTRLPLHHL
HILHTLLSNTNSMLIIYEESLDSIRCGVYLQVPYSPLGAQALKVASWTPQRGLALTSSLPLFPDKFSSFPLRPTLKLAAE
VNPLNSLVMDGTREGAETREQGTVQFAGPAALLVSYLATALNFSYVYTRPPDGAAGSKRTDGTWSGMLGMVSRQEVDIAV
GPFGISRLRAEIVDFTAPMFIDNLRILGARGRPEVNPWGFLFPLEPLVWSAILGALLVLPLTTLLMASCFSLNTHGHNYS
LPPTSAYLRILLNQNVLDSGAYWWWERVVLAVWGLVTVVLTQSYAGNLMALLAVRHIPQPYQTLRDVLDDKSIITVWEQG
SSNVQFVREVESGIYREIAGLKEKGRLIYKPHSKFAETIDTLVRRGDHVLMEVDFGLKIYMSRDYSSSERCSFYESKEEF
LPIMLSLVSEKGSPIVPALSKRIRAVTEAGLFRYWMKAAEPNSTVCYQAPTTITVQESLSLNNIWGMFVILTAGHTISVL
VLCLELVTDTFFIDRLH
>evg1983765 type=protein; aalen=451,69%,complete; clen=1951; strand=+; offs=134-1489;  evgclass=main,okay,match:evg1983763,pct:100/99/.;
MKRLTCKMTSPYLATANDHHQRILPTTNFATTNMSTNRPFIKIAAEEWVPWTKVKDDLGGPITITGPTANLLHILAHCLH
FDYELVRPPDGYWGSETQNGSWNGMIGMVHRGEVEFALGPFTMTPERGSVTQLSHPLHNDNKAIITVRPGLQNDITGFLK
PFTLEVWLLFLASVVCVERVMVWLVTTEEKLFDLRTRNTPSKISAWVFQTVTEQSPKWLPKRDGGRLIATTWLLAAIVFM
SCYSGILTAMMTVPRVSTPIDSLADLVAQSKLPWRLEAGSMITAFLMESGDPVRQKAVTAMSGSISDCWAARQALVQGHY
AAICDETTMKKTMSWDFSTSGKCHLYIARDKVLTNLMMALAFKKNSTFLSGVNKILLVVKEAGLVAKWLGEQITNTSQCL
RPPSADRRDGISPLNLDAFVGPLLVLFGGMILGALTFVGEHFIWRITWMTQ
>evg1246048 type=protein; aalen=185,90%,partial3; clen=613; strand=+; offs=58-612;  evgclass=main,okay,match:evg11766258,pct:99/100/.;
MNAVMIAVINSKKSQWCGVYLHLPYSPRGTQALKVASWTPHQGLALTSSLPLFPDKFSKLATGPDLLVITHAYPSHEPVM
VDDSKVPEKKKLKFFSPLSKLINVLADATNFTYTFVMPPDNQWGFQLKNGTWIGTIGIVSREEADIGLGPIAVSASRANV
LDFTWPYTMEHVRIVGGRGSPEMDP
>evg11324115 type=protein; aalen=425,71%,complete; clen=1785; strand=+; offs=69-1346;  evgclass=maina2,okay,match:evg1382134,pct:99/100/.;
MSVSGRQLRVGTGYWVPWVDLHSHPDGTLTADGVAVTILDIIAKKLNFTYVLVGNADIEWGQEAQNGSFTGLMGMCVGEE
VDVALGPFVITYRRSQVADFSMPLYFESWGIFLPRPRLESDLAGFLKPFTWQVWEVLGGMILLTMVLGAVLNWLASGSWR
GPDAGIKEEPSGGVFRPSWVLRTLVNEDTSELPRTAVGRLLLGTWLVGSFILCSAYQGVLTSLLTVPLVSVPVNSLEDLV
SYGKIPWALEFGTVIQQEFKEAKAGVNKVVYEGSSAVRSTWDARDSIKEGKLAMIADDFSMIKITNDDYSNTGECHYYIG
KEMFRSAPLAYCFPKGSPLVQHFNKWIALLQESGLVSRSVLALTSNASACLVPPGKEGGGNQSLVLTFPDLAGVFLLLVA
GLGVGTLACVVEMFSSYLRPSCWKV
>evg186155 type=protein; aalen=636,93%,complete; clen=2045; strand=-; offs=1946-36;  evgclass=main,okay,match:evg1391427,pct:98/100/.;
MVVKVMSIPLLLAAVLPFIVGHPLLLNGKVGWGSEAAEVIKGILGTRSDPRCSVFFLVDGEPLSTSLFTWFISDRPPWGV
TVFEATTGGQDANMTLTKLSWVVAHARRVRQVSWCVTVVLASDDLAFLSTFAQWSLKGRLLVWSTRLLVVTSLPLHHLQV
LHRTLSRTNSMLLVVEDISRMLRCRLYVYLPYTSREDLPVLLATWTPQRGFVLVSSLPFFPDKYTKFLRRPQLSVTTEAL
NSREVTKVKKNGGSKDYMMDYLSQGLNFTYKYVIPADGSFGSKQDDGSWSGMVGMVSREEAEFAVGLFGMTESRTEVIDF
TWPVTIQYSMIMGARGRPVVDPWGFVLPLEPLVWAAILTALLVLPVVMVLLASCSSVTTLKQYTWGKDIFDLTRILLQQD
YRASAIVGWRRLVLVAWMVLGLVVSRSYQGDLMSGLAVRHIRQPFQTIRDVLDHPTITMLWQTNSTNVQYFRAVESGIFR
EVAEAETKSRVKYKLLSEFPQAINTLVRRGDHVLIDLEIVITMIIGQYFTHTGRCDFYSSRERFLPMVLSMIGQRDSPLV
PALSKRIMSFSEAGLYEQWFKDTVPNATSCVHPPSKIAVSTSLSLANLWGMFVVLIGGHVLAVFLLVLEVTSQHWC
>evg1475151 type=protein; aalen=634,89%,complete; clen=2135; strand=+; offs=36-1940;  evgclass=main,okay,match:evg11299999,pct:99/100/.;
MVVKVAWPLLLVAACVALGVKPLLPYDTKRTKTPQAIKDVLGTDSGPRCSIFFFADCRYYSTSVFRGFMSERSPGVVSVF
QVSVDGKDTNRTQVKLSDAVSEAHRLRQVSWCVTVVVTSDDLAFLVAFAQWSLKGRLLVWSTRLLVVTRLPLHQLHHLHT
LLSKTNSMLLVEEDISKIFMFSMYIHLPYSTPRDLPVRLASWTPNGGLTCATKLPLFPDKYTKFMRKPTLLVATEALYYN
NVKVKRYGREEDRMLKYLGQGLNFTHKYVIPADGTFGSKQRDGSWSGMVGMVSREEADFAIGPFGVTESRNEVVDFTWPI
AIEYARIMGARGRPEVNPWAFVLPLELPVWVAILTALLVLPVVMVVLATCCSPTAAKHYTWGKNTFDLSRILLQQDYRAS
SITGWRRLVLVAWMTVGLVLSRSYQGDLMSGLAVRYIRQPFQTIQDVLDHPSVTMLWQTNSTNVQYFRSVKSGMYHEVAE
AEAKGRIKYKLLSEFRQAINTLVRRGDHVLMDLEIVITMFIGLDFSHTGRCDFYSSRERFLPMTLSLIGQRNSPLVPALS
KRIVSLTEAGLYDQWFKDTVTNSTKCAHPATRITVSTTLSLTNLWGMFVVLVGGHVVAGIVLCLEVLSQISCSK
>evg11321734 type=protein; aalen=660,93%,partial3; clen=2126; strand=+; offs=145-2124;  evgclass=main,okay,match:evg1245374,pct:99/100/.;
MVLVGTVLTQFLAFSASLPLTVCTATMRFTHCNGGEYSTLMLAGKAVEAVLSRVISAKCSIQLFTDGGTPAADVYKVKDQ
LLAPWGVSVWEVAAGGEDANVTLAQLSHVVHKARRVRQVSWCVTVVVVSDDLAFLATFAQWSLLGRLLVWSTRLLVVTRL
PLPELQDLHRLLSSRNAMVVLVDYTRTILKCSMYIQLPYTPRDSRPVWVASWTPQLGLAVSSTLQLFPEKFYRFMEAPNL
LVSVIPMPYHNALLTLDQTDPERRRFIHTGPIAMVVEYLAKALNFTYTNVIPRDNTFGIKADDGSWTGMLGMVQRREADI
AIGPFGLSLTRAEAVDFSWPLWYESSRILAGRGRPEIDPWGFVQPLAPLVWVGILAAMLAVPLVEFLFSWLLSVRNSAWS
NWLLNTLDFAFVLLQQDPYLPMKWWWERVVMLVWMMVTLVLTQSYAGNLMALLAVRHIPQPYQSLQDVLDDPSAVVITQS
NTINTEYFRVVKSGLLYEVANLVTKNRLIFKSQVEYPELVGSLLKSGRHVLFDVSHLLRNLMAKDYSRTGECNFYTSSET
YLHFAACIISQKDNSVIPALQKRMLALTEFGVFERWFKTAFPNSTVCLHPLQKYTVLSYIAITNLWGIFVALMAGGAVSL
LVFCVEVLNARVLSHRISVY
>evg11890101 type=protein; aalen=658,80%,complete; clen=2447; strand=+; offs=68-2044;  evgclass=main,okay,match:evg11890100,pct:99/83/.;
MVVKVESVPLLLAAVLPFLVAHPLLLNVNRGTDTAEVVVAILGTRSDPRCSVLFLVDDKPSSTSLFTGFMSHRPPWSVTV
FEATEGGQNANVTLTKLSRVVAHARRVRQVSWCVTVVVASDDLAFLSTFAQWSLKGRLLVWSTRLLVVTRLPLHHLQVLH
GLLSSTNSILLILKDVFETLRCEMYVHLPFTQGNTRPLRCSSWTLEGGLSLSGNNQLFPEKFSKFPHRPTFTVAMDERAT
TTAVIKKDESAPGGERLWFTGPEVEFLDWVAKGLNFTYTFVTPVDGSTGSKNPDGSWSGVVGMIMRGEAHFSTNPFSITA
SRMEVVDMTFPLAISYLTFLAGYGVVEVDAWGFHLPFTPLVWAAVFASLLGIVVAMNVLSSCPSKESMKKENRLDKPFNF
IKILLQQDFSEATMWWWERVLWGVWLLVNLLLSRSYSGNLMSYLAVRYIPKPYPTIREFLDDPSAILVWQQHSSTEQYIR
ARGYGLTRELAALEEKGRVMRVSVNQFSSKNEATLVRRAGRVILFFEFILYTLLGQEFSKSGRCEFYILKERFNPSMSGM
MVPKDSPLLSAFNDKVLELTESGVSNYLEYSTIPNFTACLNPPTKITISTSLSITNLWGIFVVLYGGLLVSLVVLFLEIL
INTIPQLLSSSVNGRTVA
>evg1234509 type=protein; aalen=471,82%,complete; clen=1721; strand=+; offs=141-1556;  evgclass=main,okay,match:evg11319889,pct:100/99/.;
MYVHLPYTPQASRPRWVASWTPRQGLALSATLQLFPEKFYRFVLAPSLVVSVINMPANNALVTQDPTRPPGRQIIHTGPI
ANVIEYLASALNFTYTTVVPRDGGFGTKADDGSWSGMIGMVQREEADIAVGPFSHTTTRAEAADFAWPLWYDSSGILAGL
GRPEIDPWGFLQPLAPLVWVAVVVALVAVPLAHLLCSAWLSSNTCTWSTWLSNTMEYVRILLQQDPSLRKDLWWERLVML
VWMLVTLVLTRCYAGNLMALLAVRHISQPFQTLQDVLDHPSAIMMWQKNSINAEYLRVVKSGIIYEASKLEGKGRLVYVT
QGEYSRVMDSLVRRGRHLLFDVGISLRNLIAKDYSLTGRCDFYTSRETYLAFSSSLISQRNNPIVPAVKYRMLALVEFGI
FERWFKTSVPNSTVCLRPPLKYAVQNSLNLTNLWGMFVVLTGGMAASLVALVTEVLTSRGLHCYTTHYPRL
>evg11783785 type=protein; aalen=437,46%,complete-utrbad; clen=2810; strand=-; offs=2682-1369;  evgclass=main,okay,match:evg1905503,pct:100/99/.;
MTIMKPNISADGCVKVGITYWSPYVMSYPPKPTGSMVELFNVIQKKLGFCYTWVIPPDLVWGAPYPNGSWSGMMGMLQRK
EVDIVLGPMAISLERYSVAEFSVPILFTEHTISYSRPVIAPDLLGFVKPFVVTVWGLLALSLVLVTSVVVLLRFLDQRMP
SFSPNQPTSICSTPSRPVPVDHGSWMWGLMILLGQALSGRDLRKTGAGGRVFITLWLLVAFILGTIYRVNLTAMLVVPKV
RIPFDTLEELVNQRKTPWVFSRGSVVHSTFEAAYKERPNSTMGRLWAGKLELISTLSPLTEIALKGIAGIYVRHSTVHRM
SLDFSQTGRCRLAVTRSRFMPVVYSITYPKKSTLKPLIDNILTSLVEFGIVDKFMHIGHENATQCLITSATEQRNSLREL
AIGDFLGIFSLYATGMCIGTGMFFLELVYYHTTRTTG
>evg1240702 type=protein; aalen=212,94%,partial3; clen=675; strand=-; offs=637-2;  evgclass=noclass,okay,match:evg11871882,pct:98/74/.;
MMNAVLLAVQYSRNSLWCGVYLHLPYSPQGAQALKVASWTPHQGLALTSSLPLFPNKFSRLSSGPNLVVISETYPSHEAV
MVDDPKAPGRKRLEFLSPFAKVIQVLADTTNFMYTFVRPPDGQWGIPLSNGSWSGMIGMVSRKEVDIGLGPIGISASRAQ
VLDFTWPVTTEYGRIMGGRGRPEVDPWGFVFPLTPLVWVAILTTLLVLPLTV
>evg168065 type=protein; aalen=345,91%,partial3; clen=1136; strand=-; offs=1035-1;  evgclass=main,okay,match:evg11253630,pct:100/94/.;
MMHVVTSGLLPLLLLVSSLQVIGDLQHSYVTLLSGGMNAVLATLFQPHCSVMFFTDGASTLSTVTKNIIQNNQHDRLWTS
WSVSVWEVAADGQDANVTLTQLPHVVDQARRLRQVSWCVTVVVVSDDLAFLAAFAQWSLKGRLVGPATRLLAVTNASLVN
NPDLSRTYSMMNSVLLAVQHVPQSLRCGVYLHLPYSPRGAQALKVASWTPHQGLALTSSLPLFPDKFSKLATGPNLLVMT
HSYPSHEAVMVDDPKVPGGKKLKFFSPLAKLIDVIADATNFTYTFVMPPDNQWGFQLRNGTWIGTIGIVSREEADIGLGP
IAISASRAEVLDFTWPYTMEHVRIV
>evg11019714 type=protein; aalen=272,99%,partial; clen=819; strand=-; offs=818-3;  evgclass=main,okay,match:evg11877211,pct:98/100/.;
LAVDNYQQSLRCGVYLHLPYSPRGAQALKVASWTPHQGLALTSCLPLFPDKFSRFNTGPNLLAASEGNPFHKMVVTDDPE
VPGGQRVQFKGPMGELMDFIATAMNVSYTNVRPPDRYWGNRLQNGSWSGMVGMVMRQEVNLAVGPFMFLGERTGVVDFTV
PAFIDYWRILGARGRPEVDPWGFLFPLEPLVWAAILGTLLVLPAALFLVASCFSQETAAQGIWLLRFFDYTRILLQQDKN
IMDHANWWWERVMLTVWGLMTVVLTQSYAGNL
>evg11312654 type=protein; aalen=438,79%,complete; clen=1664; strand=+; offs=48-1364;  evgclass=maina2,okay,match:evg11193657,pct:99/100/.;
MDRRSTTPCLKLVAEDFGAHLQVVGRAPHYQFTGPMVDITNIIAQHLGFCYEFVTPSDRGFGGQLTNGSWNGVIGMLNRS
EVAMSGVILSVSQQRSQAVEFSEPLYLDETTICYKLPALAPDLAGFIKPFTYKLWLLVLLTCLVVSSATHLILHTYSSPP
PYSSSHRRQHPSWRQVSGWSCSLDKASLWTLSVLMSQSVPWKPVEDGVRVITGVWLVAALIVGTVYRSNLQAMLTIPKLA
LPFTNLEELVHSNIPTAVSDSSMLHFALLNAERNSSLGRLSKQMVVYPLTRQWQAIVHTEQGLIAGAGSRIGLNSLMTLS
FSKTGRCSMYLMSHGFLGPTPLSLAFPRGSALRPRVDEVIRRLRESGLLDLLTTNNNKANATECLKLRAFTVTSADLRPL
SIGDFYGVFSVYVAGLVVAIVLFMLELLLPPLHTQASP
>evg1953251 type=protein; aalen=257,99%,partial; clen=774; strand=+; offs=2-772;  evgclass=main,okay,match:evg11921576,pct:98/100/.;
IQQPYSPQGAQALKVASWTPHRGLALTNSLPLFPDKFSKLAYRPHLIVVAQPFQKQTTVVFDDPRAPGGKSFTFLNPATF
VLKILSETTNFTYSLTRPPDGLWGSKQANGSWNGMIGMVDREEVDVGLGPFGISSSRAEVMDFTWPISIEYGRIVGGRGR
VAVDPWGFLQPLAPAAWLGIVSTLLLLPFTLRLLSSFLAFKTPRKWMDISFTFIQVILQKGISVRRKWWWERVVLAAWML
VTVVLTQSYAGNLMALL
>evg11507602 type=protein; aalen=310,96%,partial5; clen=970; strand=-; offs=968-36;  evgclass=main,okay,match:evg1593364,pct:99/100/.;
LFLQHNEGGSGGSEEEQVCPVTVFTLPPPSQEDGGPLLASQYLRVGQETCTHYLFLVTDPHRLLQLLDALHQDSLDLHAK
FVLVTHLRPDGVLAFLQASPINKIPNVLLVTSSAAGGQVALTLYTHLFFLAQQRISLTNLGTWPRGWNLGTWPHGRNFGG
VQWFPRKLAHFHGFTFRATTFDYRPFTILERGPGGRATYDGLEIRLLQTLASALNFTLEIHQPADGEKWGSRLANGSWTG
AVGETVRGETEVSFANYFITADRLKIMDMTRPYNIDYTCFVTPKPRPGDAQYTAVTSPFQVRGCDAEVYN
>evg11253631 type=protein; aalen=399,99%,partial; clen=1199; strand=+; offs=1-1197;  evgclass=main,okay,match:evg1806096,pct:100/86/.;
QLPHVVDQARRLRQVSWCVTVVVVSDDLAFLATFAQWSLKGRLVGPATRLLAVTNASLVNNPDLSRTYSKMNAVMLVSVN
SKKSQWCGVYLHLPYSPRGAQALKVASWTPHQGLALTSSLLLFPDKFSKLATGPNLLVMTHAYPTHEPAMVDDPKVPGGK
KLKFFSSLAKLIDVLADATNFTYTFVMPPDNQWGFQLKNGTWIGTIGIVSREEADIGLGPIAISASRAEVLDFTTSMSTE
YVRIMGRRGRLEIDPWSFVFPLTPLVWAAILTTLLVLPLTVFLLSSCVTMEAPGGWLENVFSFTRIFLQQGVLMRRSRWW
ERVVLAVWGLVTVVLTQSYAGNLMAFLAVRHISHPIQSLQDILDDGSVTVILTRSAASTIQITTSKAGMLRDIADLEKK
>evg11517832 type=protein; aalen=480,81%,complete; clen=1771; strand=-; offs=1686-244;  evgclass=maina2,okay,match:evg1600274,pct:99/100/.;
MDEGHCYRVVYGHWPPYSIYTGSNGLAGVMKTILTVISQQVKFCYELVRPKDTGWGFKLPNGTWSGMVGMCTRGEVDMML
GPMGISWERASAVDMSIPLFHDQQVIAYSRPKLESDLAGFVKPFTPMIWLLIVLTTTLVFITTSVLLLAISAWDSTRVPK
GSAGTTGRAARSIRDPDGGLLEASTVTGREARQKIHHVMLWTYGVMVAQSLRWASHSHTEKVLGCFWLVTAFIVSTVYTS
NLMAMIIIPKVNIPFSNLEEMTEQTKVPYILMGGSVVYETMKAADKSSLFGRTWDRKRAASWTYEEGVRKIMIDGYAIIV
DQTTILGILHNSFSKIVSNTIWLQAATCPLWMTREVILSYMLSLSFNKNTSLKARVDPVIQRLREGGLVEYWLRQQLRNS
THCLTPPGSEPIEQRVLQLRDFYGVFSLLGFGIGLSLAAFILEVLLFHLRSQEYPLAHPRAQTIKSVLPCIQAHMPPNRR
>evg11019698 type=protein; aalen=117,98%,partial3; clen=356; strand=-; offs=351-1;  evgclass=noclass,okay;
MVDDPKVPGEKKLMFFSPLGNLFQILADASNFTYSIVMAPESQWGFQLKNGTWNGLIGIVSREEVDIGLGPIIFSESRAK
VLDFTWPIVVQYSTIMGRRGRPEVDPWGFLFPLTPLV
>evg1251419 type=protein; aalen=475,72%,complete; clen=1982; strand=-; offs=1957-530;  evgclass=main,okay,match:evg11289820,pct:99/100/.;
MMLVVKVLHSYNECSVYMLVPYSPQGAQALKVASWTPHRGLTLTSSLPLFPDKFSKLSNGPHLVVVSETYPTHEPMMVDD
PKTPGKKVLQFFSAMAKVLELLADTTNFTYTHVRPPDGIWGSQQNDGSWSGMVGMVSRQEVDIGLGPFAIDAQSAAVVDF
TWPVTIEYIRILGGRGRAEVDPWGFLFPLDPLVWASILGALLVLPLAVFLMSSCTSIKTPVQFMDETFNFTSLILNQGIS
VQSDWWWERVVLAVWGLVTVVLTQSYAGNLMALLAVTNIPQPFQSLHDIVDDHSVTLLVQSGAAKTVYITTAKVGILRDV
ADLQQKNRLKFIKTSEFVRSINTLVRNGHYLLISEEVLERAVMARDFSRKGQCDFYLGREGFLPLMYSLAFSKGNCLVPV
FSKRITMMLESGLYNHWVKTTIPNFTACDNLPTKIVIQASLSVADIWGMFFLLACGLALSLFVLCLELLYNHVHQ
>evg1252290 type=protein; aalen=480,77%,complete; clen=1874; strand=+; offs=54-1496;  evgclass=main,okay,match:evg11253633,pct:99/66/.;
MMNAVMLAVQYSKKSLWCGVYLHLPYSPRGALALKVASWTLHQGLALTSSLPLFPEKFSRLSSGPNLVVITEKFPTHEPV
MVDDPKAPGRKRLEFFSPIAKVVQVLADTTNFMYTFVRPPDGQWGIPMSNGSWSGMIGMVSREEVDFGLGPIGISASRAQ
VLDFTWPMTTEPGRILGGRGRPEVDPWGFVFPLTPLVWAAILTTLLVLPLTVFLLSSCIFLKNQRELLEYVYSFTRIFLQ
QGIVMKRSRWWERVVLAMWGLVTVVLTQSYAGNLMALLAVRHIAHPIQSLQDILDHHSVTLLLTKNAAKTLQITTARTGI
LRDIADLEKINRIQYITLQEMSESFNTLIRNGHHILILGNSLVDTMIAQDYSRKGECDFYLAKEELLPLMYAIGCSRGHP
LIPVFTKRIMRINEAGLYNQWMKQLYANSSSCSNPPTKVAIQTSLSINNIKNMFLVLVCGLGLSLEVLGMELLYKHAAPV
>evg1518570 type=protein; aalen=651,76%,complete; clen=2573; strand=-; offs=2438-483;  evgclass=main,okay,match:evg1379408,pct:100/72/.;
MIAVLYLELLLVATSLLSAVDLLTFNNTVDRRITLLSGCVEAVLTTVSEPRCSVMFFTDGASTLRTVAKNSILRLQHRNL
WTFSCVSVFEVSTDGEDVRRMQLSMVVGEAQRLRQVSWCVTVVVVSDDLTFLATFAQWSLRSRLVVPTTRLLALTDASLV
NTPGLSKIFSMMNALMIVQENSLRFLRCGVYLQVPYSPLGAQALKVASWTPQRGLALTSSLPLFPDKFSRLSNRPTLVVI
SEPYLTHEAVMVDDPKSPGGKRLTFSSSLANVLQVFAEATNFTYTWVRSPDQLWGNQLRNGSWSGLIGVVSREEVDIGLA
PIGISTSRAKAVDFTWPLKIEPARIVGGRGRPEEDPWGFLFPLRPLVWAAILMSLLLLSLAVLLVPSCIPVKASAGWIEY
AFTFTRIFLQQGVLNKRSWWWERVVLAVWGLVTVVLTQSYAGNLMALLAVRHIPQPIQSLQDIVDHPSITLLLVDNTSKT
LQITTSNSGILHDIAELKNIHRIKLIKLGELEVSFNTLVRRGRHVLVVENTLANGMMGRDFSEKGECDFYLAREEFLSTM
FSMIGPRGSPLVPVFSNRIMRINEAGLHNQWVKEKSPNDSSCSYQPTTVAIQTSLSIVTIRGMFLVLACGLALGLLVLGT
ELLHDYAARGS
>evg11766262 type=protein; aalen=141,99%,partial; clen=424; strand=-; offs=424-2;  evgclass=noclass,okay;
PRGTQALKVASWTPHQGLALTSSLLLFPDKFSKLATGPNLLVMTHSYPSHEAVMVDDPKVPGEKKLMFFSPLGNLFQILA
DASNFTYSIVMAPESQWGFQLKNGTWNGLIGIVSREEVDIGLGPISISDSRAKIVDFTWPI
>evg1953250 type=protein; aalen=306,91%,partial3; clen=1006; strand=+; offs=87-1004;  evgclass=main,okay,match:evg1317653,pct:99/100/.;
MSRLVVPSTRLFAVTDVSLLNNQNLSRFYSRMNAMLLVVQDSHTSLGCGVYIQLPYSPQGTRALQVASWTPHRGLVLTSQ
LPLFPDKFSRLSSGPKLVFASESLPTHEAVMVNDPRAPGGKRLTFYGPIANVFQVFADTANFTFTYERPPDGQWGVQLKD
GSWSGIVGKMSREETDVCFGPFGITASRAEVLDFTWPIVTESGRILGRRGRLEVDPWAFLFPLTPLVWAAVLTTLLLLPL
MVFILSSWTSMKGGWLEYIFSFTRILLQQGIFKKKSWWWERVVLAVWGLVTVVLTQSYAGNLMALL
>evg1384792 type=protein; aalen=554,96%,partial3; clen=1721; strand=+; offs=58-1719;  evgclass=main,okay,match:evg1504431,pct:98/99/.;
MQYTLNVTMMTVVTFVVLLLVATSLLAATELQPSHGNQDTVTLLSGGVNAVLATLSQPRCSVMFFTDGASTLSTVTKKMQ
LNLHQDLLLSSSSVSVWEVKADGQDANVTLTQLPHVVDQARRLRQVSWCVTVVVVSDDLAFLAAFAQWSLKGRLVGPATR
LLAVTNASLVNNPDLSRTYSMMNAMMLVVEDFQNCQKCSVYIQLPYSPRGAKALKVASWTPHRGLAFTSSLPLFPDKFSR
LSKRPNLVVVSEPYPSHEALMVDDPEAPGEQRLSFVSPIANLMQLLADTTNFTYRFVRPPGGLWGSKEKDGSWSGMIGMV
AREEVDIGLGPFGISASRAEVLDFPSPVGIYYGRILGARGRPEVDPWGFVFPLTPLVWAAILATLLVLPLTVSLLSSCMS
IRSPGECLNDTLNFIRIILQQAVRMKNKWWWERMVLAVWGLVTLVLTQSYAGNLMALLAVRHIPQPIQSLLDILHDNSAS
LLVKATSIKASYFTTAHQGPLRSIANLEKYNRLEYITTSEMGWYIDKFVRKGHHFLILEDLLLIAEMARTPPSL
>evg1805103 type=protein; aalen=694,87%,complete; clen=2372; strand=-; offs=2129-45;  evgclass=maina2,okay,match:evg11737660,pct:99/100/.;
MVAVGLLVLLLSGMARPAASLKPNLNVSQEELILGSCAVEVMLATLSNPRCSVILVKDHHPTLDTLPRRLPFGVSVFEVR
GDRQDANALHERTSSMVSEARKVGRASWCLTVVAASSDVAFLTTFARRASRSRLLRPAARLLLLTHSSLVNNSDFSSVFS
KMNALTLVLEHNSNHHLQCGAYIQLPYSTPDAQAVKVALWTPQRGLALTSRLPLFPHKFFRFSSRPNLVVVTESFPTHEA
VMVDDPAAPGGKRLAFNSPIANVLQLLAHTTNFTYTFVKPPDGVWGFQLEDGSWSGMLGMVSREEVDIGLGPFGIGATRA
EVVDFTSPVGVYYGRIMGRRGRPEVDPWNFIFPLRPVVWTATLATLLVLPLILSLLSVCTAIRSPGRWFDDTFNFISIFL
QQNIWVRRMWWWERVVVLVWMLATVVLTQSYSGNLMALLAVKHVSQPVQRLRDIVHDPSTTLMIENGSIKALYILKPRPD
ASQVIIDLHNTNRVEYIPTWDILRSIDTLVRRGHHYLIFEDVLVSAAMARDFSLTGRCDFYVAREDFMPLPFCLVCPRGH
SLVPVLSERIGRIQEAGLYNHWMESLNPNFTACTNLPTKVLIKSSLSFANLWGVFLIQACGLALSLLVLCLELLCRQAAP
VGSGSPLCDQAAPCGIKKPPVGSGSPLCDQAAHCGIRQPLCDQAAHCVIKQPTV
>evg11282353 type=protein; aalen=437,74%,complete; clen=1766; strand=+; offs=14-1327;  evgclass=main,okay,match:evg1285618,pct:99/96/.;
MVAGNASSCLTLVVSLWQPFTVFESTVPPYGVTGCAKDVIDIIAHHLSFCYRMVRAPDSDWGLELPNGTWTGSLGMLNRR
EAEMSAGVYSITDNRARAVDFSYPLILDEFSVAYKRPVIESDMAGFFKPFDPELWLLLLAALVVILVAICVIHQGHHVLP
RTPRCREPIALPHSSQNTGLTWSGFLYSADRSFQWVISALLGQSMRWVPSGDSVRLVTGVWALTVLVVGSVYRSNLMARL
VYPKLQLSFDSLEELGHTNIRLWAPLASRFHETLIASTQSSDFSHLRDQVLLGANVSEGLDGLFNGSWAFTTVRSSLSYF
LYEDFTNKGSCGSYIMSRGFFGATSVSFAFPKGSPLRSQVDAIILDLHEFGIIQHLFKTQLKTSTECFKAIVSTADTSKR
PLALADFYGVFFLYSTGIIIGVVILLAEILVDWTHQN
>evg1817099 type=protein; aalen=658,80%,complete; clen=2454; strand=+; offs=3-1979;  evgclass=main,okay,match:evg1817103,pct:100/97/.;
MAVEDLRRSLAYTSPQMVWFSTVLVVVVGVRVQAAPPPLPRWVLEDTGSQPGTLPLIIQYVVQSFLKNCGMALFYDSRDD
SGDVEGILHVVHQPITVFALVRSPDGGLRLPAGTKIPLLTTCSAYIILSQDHEGLLSLVLSAEFHTTLSYLGRFIFVTGS
ACRAAKVILDNEVMAWRPHALVVTKVDKESDKRRGTDYHLWSHQVFRKDVAEVVYLAGRWQRESTQRPSHLFPDKLNNFH
GNELRAVTFEHAPSIVQIQEASGVYHYDGIDIRLLHILADALNFRLKIVNPSDGDKWGSPLANGSWSGLTGDLTQHRAHM
GVANLFIHIHYLEVVDMTVPYDMEFGCFITPLPKPLPQWVALVYPFSSQVWWLTLAFLMAGTPLLYLASRLAHYFLQDET
TWATNFGNNLFYGTAIFFGMGMPKLPESDVTRGYFIMWVWYGLLVTVVYRSALTAFLTIPLEPPPINTLNQLAGSSLPAW
GAPGLTFKKMLEENPDPTVQRLARRYLPVSDAQEGITLTAQGKYALMENRQFLEYTIATSYTNQHGEETLHVMKECFLPF
RIGMAMPKRSPYKPNFDKIVTRVVEAGLVRKWFHDILFMSRHRGSDEDQDTRSGAFSLDNLQGAWLLLGAGLLVSLVAFL
LESLTGYMCRHRDLSLGH
>evg1748925 type=protein; aalen=439,79%,complete; clen=1670; strand=-; offs=1548-229;  evgclass=main,okay,match:evg1204502,pct:100/63/-sense;
MYEESRVHLVVGAEQWVPWLRITEHPVTRELTYSGIMYNLLLALSQTMNFTYELRRPADGLWGVGFPNGSWSGMLGMVKR
GEVDFALGPFAFNWERYHYACEFSQPIFVDYESVFVRRPGLETDLFAFSRPFQWQVWLGLAVVVLLTWTILELFLHLSPY
EQETTMEDLKTEEEKIGIRRKMTRDQSNIMWIIRTLVNQSNPWLPKSDSRRVITASWLLSCIIFISVFSSTLTAMLSVPA
VRQPIDSTEDLVRQDKVPWAIESGSFLYQILYQATEGIYKALWDGHTASITDCYTYRHDIAAGKYAAVCDKMTMKKVMSE
DFSATGTCSFYMAREDFMSMPMALAFRHRHPIFPKANQRILELVNKGLVGAWISDQLPNSTACLGASGPTSPPDKHPLAL
KDYYGLFTVCAFCMVGCVAVLGVEMTMARFAERRRATER
>evg12035937 type=protein; aalen=157,99%,partial; clen=474; strand=-; offs=472-2;  evgclass=main,okay,match:evg11091212,pct:99/100/.;
QVLNRQLYHHSGSPEVQQITTWSKGRVLHTTRKLFPEQMANFYGLRMVGVTLDFRPFTDFEVNPGSRRVKARPSLDIFIL
NEIARKLNFTYDLVMPVDGLWGFLKDDGHWTGVVGEVESGRANFSLVLSVTLERTRIVDFTRMYYLDPLSFVTAKSR
>evg1321130 type=protein; aalen=164,99%,partial; clen=494; strand=+; offs=1-492;  evgclass=main,okay,match:evg11921599,pct:99/83/.;
QALKVASWTPHQGLALTSSLPLFPDKFSRLATGPNLVVMTYAFPSHDPIMVDDPKVPGGKRLTFSSGIANVMQVLADVTN
FTFTFVMPPDNQWGLQLKNGTWIGTIGIVSREEVDIGLGPISISESRAEVLDFTWPVITEYGRIVGGRGRPEVDPWGFVF
PLTP
>evg11871881 type=protein; aalen=163,99%,partial; clen=490; strand=+; offs=2-490;  evgclass=noclass,okay;
HQGLALTSSLPLFPDKFSKLATGPNLVVMTYSYPSHEPVMVDDSKVPGGKKLMFFSPLGKSFHILADATNFTYTILLPPE
NNWGVQLENDTWTGLIGIVSREEVDIGLGPIAISESRAKTLDFTWPIVMDHSRIVGVRSRLEIDPWSFVFPLTPLVWAAI
LTT
>evg1167521 type=protein; aalen=673,78%,complete; clen=2583; strand=-; offs=2541-520;  evgclass=main,okay,match:evg1852201,pct:99/100/.;
MRWPVCLLVGVVGVSCVTLKGRGSLELRKHVAGDVSEAVGSMMSQVVKEHLAGCHLVLVTSSKHSSVLSHIIRFLAVTPA
MGVVVTEAGAASADGVTEKEYDNLKQKLWGDLTLACQALVLDNTSSSSKHNSTVRFLEWCGLWTRPHARLLILGDQAGVK
TFFRHHVLRNTIHALYLALDIPAFRALTLDTRERDGEGVSVVSEAVGVYRRCLYCDNGQADSSLLHRWSLRSQVPRDLHL
FQEDPDDFMGHKFMLTAKNYFPYFSFQRASEDLDDTKVFPLDSLNTRMIYTLSSLLNFTYEIREPADRQWGVPSAGGNFT
GMVGDLQSQRADFSLDLTLIPQRAAVIEFCRVYIDESVVIISSKPRPLPEYLSLVRPFEGELWLTLLASICVWGVTQWLL
QKAWARVSGGSSLTLGAALMYSWGAILGYPPPHLPHNITGKVMVGCWLVLCLTMTCAYSSSLVSHLVVQGKSPLINSIQE
LVAKSGWRWGTPRMTGALLIFLNTSQDPAVQKLYYNMQADSMEKGMELVLKGDYAFIYSKYYSRTLVATNYTDEFGYTPI
HISSEEYPLFAGNAWGFRTGAPFRRLLSLSIQRLLEAGLITFWMNDVISVYVREARTQKVAREARGQQARLMYKGAEGKV
VLGLVHLQVTFYLLLFSYSLGLFIFLLELLLKW
>evg11313883 type=protein; aalen=747,92%,complete; clen=2422; strand=+; offs=81-2324;  evgclass=main,okay,match:evg11313884,pct:99/100/.;
MEAVCKISWLLWYGGVALGAGVGAESAMAAGWRTALGVATGSAVRSLPEAFRKTVAHVHLCLSEDQDEVFVRGVWKGGRT
PTSVWTPLECQVTALGHSAYHSDGATYVLVGRVRCLLHYLALIRRLAAKNTINITKTLYLLVPTEAVNTDVRALVVSSIP
EKLNVVLLSLQHSLEETLGPRRESREGKNSVRELVFASRRDDSTERMQTQFRRHDGKSERDHSQRLKRQNTASERASTNF
GAQQTETTFQRSSKTRPETNKGDSISSSSARLQVTLHVAESPGDGSVFFRKVGIWSWSSGLVLDGGLKATPSVNFYGRNL
VMTIVYKPRVFEMRGGRQERPGSLENADGYAAEVVRTLQRGLNLSVVLMTTNTFGSQLPNGSWNGLMGHLTRGEADVSPM
DFSPSLERALVVDFSEWFSRDNVIIVSQAPRPLQRPFLLLHIFSGWVWVTILIMGVSSGSFLWVLDLVLGTVRAGRKLHR
RDAPVTEVHVSYLATVATILKLFVLQGSRTWSVSLSALVAASCVFLAVVSLVGVYQGFIVAFLAVPKRGPPIDSAMDLIQ
RLDTVIPIVRKNTVYYQFVVKFESYRPIAAKLTFHQDEFINTWGFFQLVHRGKYALIDTYSSGVGRAAMFESRAEECRFH
VSRQVLQPDLDLMAYRQNSVFRERIDLALRQLRSFGIIDKIKADFYSTSCETQLSKGNLQALNLIQMQSAFYVLVVGHLV
ALMGFIVEITCNSCGCQRVVKASLQLQ
>evg11622633 type=protein; aalen=423,72%,complete; clen=1757; strand=+; offs=243-1514;  evgclass=maina2,okay,match:evg1275501,pct:99/100/.;
MNSSKPFIKIAAEEWVPYTNLRIGENNTIIIEGPMGIFLHLFSKMMGFDYLIVRPPDGIWSDRFPNGSYMGMVGMLMREE
VEFSLGPFFATDERESVVDLTVPFYDAYYSIFMIRPKLSSDVSGFIKPFTPLVWLLILASVVCVWMVTGFMGFAEDKVFK
LETENGYWSRASVWVVQTLSQQGPRWLPRKDAGRLIATTWLLASFVFTSCYSGILTAMLTVPRVYIPIDTLADLLAQSAL
PWKIETGTLLQNYLKESEDEVKRKIFAGIAGTFLSCWRSRQDIADGKFAAVCDIASMTKIMSWDFSKSGQCHYYISREKV
YSSGVLTLAFKTNSTYLPGANQLIQHLKEAGLFDKWLAEQYTNTTVCLRPPSADGVGGISPLSIQAFSGPFILLAAGMSA
AGLIFLSEHLTHQMGKITVLEQR
>evg11700759 type=protein; aalen=793,90%,complete; clen=2631; strand=+; offs=84-2465;  evgclass=maina2,okay,match:evg11700753,pct:99/100/.;
MVQRWLPHTLWLSVVTAAAGYARPGRSERRMQADSFQELEILSPNQSNLEEQMAILELTSGLKEMDSLKMLFDGKAEHTN
DLKNLDDLEEHLGVLRGEVVDSLEEQVGVTMQEVTEQHLAGCHLVLASTTQHLPLFTWIIRRLADGGGKGSLVVVATETL
FSQGQTASDPLLQRLWSGSKLTCQALILLLDEPNTDLALSLLDAAGLWLRPQTMVVVVDGRPGMAAPLHHSSRPGMAAPL
HHSNRPGMAAPLHHSSRPGMAAPLHHSSRTGMAALLHHASLRNTIHTLYISINSIDHHQGSPVNISLMRNLKEDGVPAAA
AAGEGRGRVRTYRRCLYCDHGQAGIQLLRPGNLFPETLNNMMGHTFKVVALSYFPLVEYRKVTNDPNDLVQPEDSVDVRM
LDIMARRFNFTYEMREPWDGLWGTPTSGGNWSGIVGTLQHQMADFSMDLTPSDSRMEVIDFSKTYVYDPLIIMSLQPSPL
PRSLAVTRPFSGPVWVMTVVFTFATGVCLWVLQKAWAWVLGRRGPDLLSRVFYIWGVLLENEPTGPPATINGKMLVGWWL
VGCLVLATAYRSSLVAHLSVQSKNKPINTLADILNQKGWSWGARLMKGTTFLYFNQSTDPVLIKIHQNYEIFSDREEATK
RVLAGRFAYIAFKTDILCDIAPLYVDKYGNTPLYFSTTEYNIFGGNAWGFRRQAGGVGDGSPPGRLLPLATRLHHCSPVL
AGGDARPLPHTTTEPAVGGPVLCLAPHSTSTTPVLHDSISVPGAIQQLDTSVPPDEAVASILSSRSRILVHHP
>evg1522441 type=protein; aalen=353,99%,partial; clen=1061; strand=-; offs=1060-2;  evgclass=main,okay,match:evg11413512,pct:99/100/.;
LTAVSKLLCGPQLGWPWSVTIFKVAAGSLDGNVTLSDIPRVVRKARKVRQVSWCVTVVVVSDDLAFLAAFAQWSLKGRLL
VSSTRLLVLTDVSLLNHPTLSGIYSKMNAMLLLVKDSKKDHECSMYIQQPYSPQGAQALKVASWTPHRGLTLTSSLPLFP
DKFSKLSNRPNLVVVSESYPTHEAVMVDDPKVPGRKVLRFFSAIANVLQLLADTTNFTYTYVRPPDGLWGSQKKDGSWSG
MVGMVSREEVDIGLGLFTIGTLSAEVMDFTWPVTIESETLLGGRGRPEVDPWGFLFPLEPLVWAAILAALLVLPLTMFLM
SSCTSLKTLAGWMDDIFKFLSLILNQGISEQNV
>evg1604119 type=protein; aalen=611,80%,complete; clen=2282; strand=-; offs=2258-423;  evgclass=maina2,okay,match:evg1212984,pct:99/100/.;
MKGSQHLVTLLWRLAWLCPVTCTHNAPSKQQTEAVILGLLRGPLAQDNILFVIDSGALTILDIDIILAKRGTTPSGGILV
VSEESTDFFLQASLYFLRGRFLTTVLIFAEDPQRLLDSLDHRWNPDFLLLLNLNPTINTTILFWNDKIQRSRHIALIEPE
MKFVPPKFKVFTSKSFKQNTVVKYPMGLWKEKDFASKTSLFPERLKTLDGSVLQLASFCDNFPFLYPQNDVCVGSNFDLL
DIIAAKLNFTYTTQMEPKDHKWGAMENGTWTGMLGDLMYNDKDLAINLIQLSDEIIYEFDISNPYFVESYVFVLRVPPPL
PLWRGLVYPFSGFLWLAIISTIVLVIALLTLCLHLVPDQYDLSNVFILVLGGVVCQGVKQRLEATWTRLWLGCWLLACVI
LTTAYTGNLVAFLSVPVYPTRIETVEQLAASGLRICMQDYGSFVPAALKVSTDPALYTLGNKMDLFPYAYLNFDVGFKWV
VSNTHSLLDTYSYLVNIVDHYGITDDVYFMKEMVYPGYVSWILRKNCPYTPLLVEALTRLQEAGLVDYEYNTRMAKVRGR
DQVGHDKVSAGRSLQLGQLLGAFMLWALGLTAAALVLLVEFLVHSGALPIK
>evg1222951 type=protein; aalen=658,80%,complete; clen=2467; strand=-; offs=2450-474;  evgclass=main,okay,match:evg1718406,pct:100/96/.;
MGGWWMRVVGVVVVLVQRPSPSTTLDVTWARPPAGQQQQEEDVVGLLSEVASGRLTVCHTIILTPTIASPRLHNVILALQ
HILTNTFLTYDVEAFLENTSPPRQIVRHRPPLSDGTYCVTYFILAPLTLLPLALTAIPKTNWFPGATRYFVCYTGRSLAV
RTLQEDPFLLASYNTLYVSHNEHHDPKNTRSWALDLFSNCPFCRGGEPEVIHRNRWSPRRGLQERSDLFPDLFTDFNGHI
FRAVTLNFPPFSHYSAGNSTYPLVMEDCLDKRIVDTIAKIHNFTYLVFEPADGKWGYQLDNGSFTGVLGEIQTNKKDFSL
DLSITAEREEVIDFTIGYHWEPLTFVTSKPKPLPQWLALVRPFQSYVWLCLLLVTAAGGPVLWLLQRLSGNSFPLPSAVF
LVFASMMAQGQRWPSSSMVRVFSVFWLLFCLVATVCYVGNLTAFLTVPALSPTIDRLEDLLDSNFVWGINSFGAADYQLF
KTSKVPLYQEIFRGLTFCPSLVECVQRALKERFAFISFKTYLRDAIAMHFVDKNGDTRVYLAKDSFFPADTGYAVQKGSP
MKRVFDGILKRLLGGGFVAKWMSNLIEQHTLTTRRRAAEAAGMRGEMEATQERANLSLTLYHLQGVFLVYTAGLILADLV
FIWELAFKSLSRSMRQVG
>evg1821567 type=protein; aalen=467,78%,complete; clen=1783; strand=-; offs=1757-354;  evgclass=main,okay,match:evg1821570,pct:100/100/.;
MIRRQFCLNVSVSYYPPYIMVRSRPPALHVTGTLTELIMILTQHLGYCYQYVTPSDVMFGEVLANGTLTGIVAQLNKSEA
DIGLLLSITSNRLPVIDFSKPIVTEEFVVGYKRPVLESDIAGFIKPFSSTVWLTTCLSTVFMVAATGLALLGSVALQGAR
YRGSRGQGEREEGAHCVEDEAGQTNEKVDYTQVVMWSAERSLLWTLPVLLCQDFPRMPGHSSVRAVCGVWLVAAFILGTV
YRSNMAAMLISPRIVLPFDTVEQLVHSKIRLYMTESNYAHQVLMASPPDSSLGRLRGQAFWNTDIPKAAVDTYSGAIAAS
SPLSSLQSVENSFFSRNGHCGLYVMSERLTQSVMTSFGYQKGSPLRHKFDVLIQNLREFGILDYIIMKGLSNSTTCMKPI
STQVHNDLRILDLGDFYGVFSIYATGLALATLVFVLEMTLAHWTRRQRPLALTSGLYGEHLTAQHSQ
>evg194176 type=protein; aalen=729,93%,complete; clen=2338; strand=+; offs=104-2293;  evgclass=main,okay,match:evg11315262,pct:99/100/.;
MWSEFAVVVLATVVVVQDAGNATLGQVVVNAAQVMKTEQVAEETGQVAHKLDQVVEDADQSVKRVGQVVQQVVEQYLAGC
HLVVVTPQVHSPAFTDILRWLTAGQQASVVVDLRTLLPAGLHYNDAGQSLANDFTWKHLVEGDAKLTCRALLLDLTSQSY
TEVLEFLKEVKLELWPKTRVVGVGSTSRAWEVLSHASFRYTIHALFLAAKPTPSISSSAAAACDRSGACGGEVWAYSRCL
YCSGGKPGMRLVGTWRPGQGFSLGRSLFLEGFEDMKGGLVRVVAKDFFPFMKFDRNTDEPGSVVTPRDSVDVRLLNCVAE
GLNFTYEIRMDLRDEWGTVDNGTWTGLIGTVVEDRADISMMLFESYPRRQVIDFTRLYANEPFIMVVHKPRSQPQYLALM
RPFTVELWVAVLVATFVVGGMLWLLQKVWARSFGQRGLNLSTSLLYMWSIMLEEPFVHPPPNITGQMVVGIWWVFCLVIT
TMYRSSLVAYLSVPINSAPLDTIDQLLAHPDATWGMEPGFGLGWDWFKFNTNPKVQMVFRKLKILDVEEQMKEVMEGNHA
FFTWKYYTKTIIAANFTDRYGNTPLHISREEFVQGSTAWGVRKGLPFLEPMDRILDHLVESGLVNYWFQELFRYATEKAR
EERMKVQRAGTSAGDWGTVDGEVVFSSDSKWAGLVGDNAVVLNLNHLQSAFYILLLGYIVASLVFLTEIFNPSSIITPTP
SPHPHPPKM
>evg1298392 type=protein; aalen=325,91%,partial3; clen=1066; strand=-; offs=975-1;  evgclass=main,okay,match:evg1383440,pct:100/78/.;
MTHSFPTHKPVVVDDPKAPGGKKLMFFSVLAIVMQILADTTNFTITYVMPPDNEWGYQLKNGTWIGTIGIVSREEADIGL
GPIAISASRAQAVDFTWPMATESGVIVGGRGRPEVDPWGFVFPLTPLVWAAILTTLLVLPLTVFLLSSWVSMEASGGWPE
YVFSFTRICLQQGVVMKRSRWWERVVLAVWGLVSVVLTQSYAGNLMALLAVRHISQPIQSLQDILDDTSVTLLLIKNAAK
TLQITNSRTGILRHIADLERYERIQYISMEELSESFNKLRSNTHYIVISGNKLVNSMIGDDFSRKGECDFYVAREEFLPL
MYCIL
>evg1477411 type=protein; aalen=453,81%,complete; clen=1673; strand=+; offs=33-1394;  evgclass=main,okay,match:evg1939712,pct:99/100/.;
MVQVCPYCAAGSPQVRVVAEWSPTSGFYSDDPLFPDLFQNFQGHQFRVVTLVYEPFSCYHKEGSRIIPADNCIDNNMLRE
ISAVLNFTYVFVEPSDGQWGHRLQNGSYTGVIGAVERMEADFSLNVAITQDREEKVDCTIGYHVEPITFATSKPRLLNQA
LALLRPFTHEVWLAFAATLVLAGPFYYMVCRLSSRGDATLAPPSVIRACFYVFGACFNQSVKWVSDPGARIFMMTYVLTM
FVTVTVYVAMLTATLTLPALSPTLNFLQELIESDFTWGIQDLGAADYQLLKTSEVPLYRQVYRGLKPCPALDACITKARD
TKYAFITWRTYLEDRIAVRFTSATGERQLHVATGNIFPVELGWATNPGCPYRHHFNHIIRSLLESGLVAKWLRDLINDPK
RREADPSVLQLQETSQALGMNHLQGVFFLLVMGHSLSCIAFVSEVTLSNTSSP
>evg1621536 type=protein; aalen=766,69%,complete; clen=3329; strand=-; offs=3246-946;  evgclass=main,okay,match:evg1211107,pct:99/100/.;
MYIGRLILLSVMTLVTPLSSNTAEKTTRQQAGSLFPDDGGGRASARHGHYRSPDENADAVTPNTLWYLVKKRYVRSHRII
ARDDRCQSSSPLHVLAHLTDVSDAVVTENRMNQMLGGKQNNVPLESALQQTMLQAKHIQNHLNVPKNTTRRPGGRLSRSV
SLPKRILNPEIIFNTVDGASLREMLVRVVKREMNECDLTLIYDDGFNLPHLLQHLLPPNTRQQVIHVHTTEDLLSAAWAS
SRCRGYLLLLQDLRPLLRFLNTTYDSWDYHGRYLVVGSSGEDLVAVASSSKGRKTQHIVGVVKSVGSAGEWRGYSNQLYW
GLGMHVFTTWRVSSFTSQADFFPDKLSDLRGAVLKVVAFVWEPSIFYFHTSNGSVLFRYGVDIEVTRLLARALNFTLEFL
EPPPGELWGSERKDGTWTGMMGYLDTGVADMGVANLYVSISRVGVLDFSAPYDSEVTCFLARRESPVPRWQALGYPFQWG
VWLAIFVCLLFSGPAIFFLVSRSRKFGKELGSLRTLSGSWIYSVGMHLMKSQAHLPLTITTQVFVTFLWLYTTILTIAYC
TNLTAFLLVSKPPRAVESIKELYDSDLKVAGMGEFYKDELASASDPYLKRLAKIYEGQTSTDAAYQKVLKGEVVFLQNRA
FVEFIARTKFTSGGVSQMRIMKECFAPYNIAMGLQRHSPLKTKVDEVIGWIQQSGLLRKYFLDSLRLAASTKEYKGGDDT
GVDGQSDFNHDGGVIPLSLDHLQGAFLILVAGCLIAGCLFLYEITC
>evg11522302 type=protein; aalen=681,89%,complete; clen=2275; strand=-; offs=2250-205;  evgclass=maina2,okay,match:evg1602577,pct:99/100/.;
MPGNEWMLRTTLVWVSVACGSLVVQPRCPSMYSRLLTDQAVIAATTTTLHVQETRNSVGGGHNDGSVDCHLNLESSTIFQ
NSLVTLLQELLEGPLTGRTLSFLVDDKVEDRVNINLLLAELLTPYVLIVSHGKRAANGSRGDLSESQHSHDHHPHFHHIL
SPTGVMMVVVSGKPPREMVSPPGWWSLSTVLLLGVSWPCHASSLLQAPLLQQTPAVALLCPKYCHHNTCRVPVIYTVYTW
RPFHPESKLVSHGPWRADRFPVWSNLFQDRFASLYGATLHVSSDEVDMPYVFRNPDGTFDGVGKRMTDTIGWWLNFNYTM
TRRGSDKKWGEVVNGSWVGMLGDVWRGEKNLTFNYFAITEERAKDFDYSVPYYNEGYGFIIATPPALPPWRNLVHPFTGR
LWALVGGVLLLVALGYYALTLTSSHHRSLFQCLIIIFQCLMSQMAARAPREWSLRVFLAGWWLTSYILVLSYTCNLIAVL
TVPVFPSKIRTIQDLAHSSYRCCMLDYGEFVAEALVRSTHPALAALGAKLDMVPSQETEFAGEEGCVKLVLRGAHAHLES
SSYLKLLYDITGHSDEVYFVKEQIYEANLAVFFRKNTPWKYKFDWGIQSLVEAGLVQKWYDDVMDQLKRTHIKWYAGGES
PSKPLSLAHLQGPFLCYLVGSVAGLGMFLLEHVRHTRFTHT
>evg11324833 type=protein; aalen=751,88%,complete; clen=2557; strand=-; offs=2490-235;  evgclass=maina2,okay,match:evg1309151,pct:99/100/.;
MQVVVGGIWGAVLLLSLSAGQGQCVRDEVSGIITTKNAAHDLIPVVDTSNTTRVIYDLFLSKYSRGNNHSLRGPSPDPLF
GGRARLLQQAQTFLFKRSVRTPSQPGALDATIDATVEVVTRYLAHCVLEISAAADPAVETLLTRMRQALVPGLVLVPSAA
LINTTGEDNSAPGVVSACAVHVLLLLEPEIGRSRGSMRPDGVGDGVQEVLQVLRQTHLSGPRRYVLILAPYATNAADTKC
LLLELPLPRGVQVFLLLPESLHTGVRVEVGVYQRCQYCVGGGVGVVLTTRWVPGGTSRLQHLFDDHLRDFHGHVFHAVTM
DFPPFIDYERTQVAPGGVTRPKDSMDIRILQEAATLLNFSFQLREPADGVWGYLLENGSWTGTVGTVERQEADFSMMLSI
TWERSYVVSFTRAYCIEPMTFVMRKPGSLPQWQAPIKPFHWLVWAVMVASVVLSGPGLWLLLRLSPSPLPLPLPRERSHE
GEGGGGIPTFRRVNTSRLGLGALCLYMLAPFLSASAPLYPTSLSSRMWCGLWWFFCILTTTLYRGILISHLTVPALSPAL
DTLEQLASSLLQWGMLNTYDSGYQLFRSSEVPVYQALFRKMQYHDVKASMERVMEGNYAFISWKTYFRNLIARDYSDRNG
ASKVYIAREEFFPGGFGWAFPKHSPYLPAFDQVFQRLIESGLVDKWMEDLIQLSASENREKPKLLEPEVKGPQPFTVYHL
QGIFFIMLGGYMLALLSFLGEALLGRLLVLS
>evg1598916 type=protein; aalen=463,91%,complete; clen=1517; strand=-; offs=1503-112;  evgclass=main,okay,match:evg1101114,pct:99/59/.;
MAAVMAALNTSRCLKLCVYDFWPFIFLNASYPPYEVKGSLVETMHIFAHKLGFCFEYVVPESLVYGIELPNGTWTGLMGQ
LTRREVDMSGGVFTQTVPRGKVIDFSLPLYVSDLAIGYMRPQLEPDIAGFIKPFTLLVWLLLLVAVGTVIICIWFFQYQH
ARLSTVPSRRCDQLCSGGGSVPLGDASGPGDDAQGPGDDAQGPGDDTPGPGDDAGGQAFLWTLAATLSQGSTWWPVAATV
RVLTGTWLLMAFVLGSVYRSNLMAMLTLPILQLPFNSLEELVQTNIKVFTVPDNFLASAIQEARPGTLLQRLQKQQVINK
DIEGAKVKITLGQLAFFTNRPTLEALIDTITAKSKKCSHYIAKGSYFGSSSLSLAFPKGSPLKQKIDPLVRGLRDFGILD
YLYRKSLPFLTRCEKEDPVNGLHNQLRPLQLNDFYGVFIVYLVGMFLGLLAFLLELACRTLIE
>evg1182576 type=protein; aalen=444,80%,complete; clen=1662; strand=+; offs=121-1455;  evgclass=main,okay,match:evg1410391,pct:99/100/.;
MLVATMTTPDEAPPCLKLGVVLWFPFTFISRTGPPFMVTGILAPVMDILADTLGFCIEYVVPDDKLFGSQLANGSWTGLM
GLLTRGEVDMTGTVMSQSEERFLAIDFSTPLYMDESKLICKRPIFQSDITGFLKPFTVMTWMVLMVTVVDVTAATASVLQ
GRSNLFKDSEGSSGSGVEVRATSKCESALSRAWTSCLWITTPLLGQSFERLPRGDSVRVVVGIWLLLTLIVGTVYRSNLN
AMLALPKLHLPFNNLEELVDKGIPCFINRGTMVHQFIEKAEPGSTLYRFKKQAVIHSDVPRAIRDVLQHNHAAFGTMSGI
LYIIHNTFAMTKTCPYYLAKETYYASTSVSLAFPKNSTLRHKIDPLIQRLQEFGILNYQLMKGLQHARNCLKSDTSTSAT
FTLRPLELGDFYGALCIYSGGLLLACLTFILELINKRRRPALLA
>evg1601792 type=protein; aalen=754,94%,complete; clen=2395; strand=+; offs=10-2274;  evgclass=main,okay,match:evg11770623,pct:99/100/.;
MVRRRCGWGRVSTYSSRGAMLQPIFAALSLIALVTGQVKGKEGQIPEPVKPLVERADQLSGCLEQRGGLVDQVDTFMNQQ
SLRMYGLGGSANRLGCFENNLDGSKDHLGGSVDEVAVMVSQVVVHHLAKCHLVLGTSQEHSPVLSQIIRRVSGVVGYVVV
EAGSLFLQDPWPQVLSQVLWQHAGAGCRVVVLDLSTQAHLAFRFLEVSALWLWPETRVVLLGPRTLLVTALLHHTLRNTI
HALYFTLHHSTFPALHTRLTPRATTHVGDSPVAPSGRRVGAEVYRKCVYCVRGEAGVKILLPWSGDSGVPQADLLFPDEL
SNMKGHKFKVVGLVIVPYTNYRRDFPGSKNPVIPLESLDFSMLHTLAAKLNFTYEMRPPMVEEFGLPRADGNWTGTVGTL
QHQQADFSLILSPTSERLPVVDFSRVYTPVSVCIVSLKPGSLPQYFQLVRPFTGELWLAILLSVAGWALTLWLLGMAWST
WGSEQSSITLSNAFLYSWGTLLQGQSIYNLRHSAERVLVGWWLVFCLVIIAVYSSSLVAHLTVQSMLPAINSFQDLLDQD
GWTWGLSSSAGTINIYFNTSPDDAIKEVNKRLKTQTQEDGMRDVLRGHHSLMIDVNIATILIASRYTDSQGYTPFYISTT
KYPIFAGNAWGFRRGAPFRRRFDLMTQKMIETGLLDLWLRQSMAATVASYKRRYQHLPKFNSSVVSRSQGQEVLNIHHLQ
GVFYLLLLGYGLACLALLQENAIHFYKGESSHVE
>evg11502008 type=protein; aalen=442,99%,partial; clen=1328; strand=-; offs=1327-2;  evgclass=main,okay,match:evg11293849,pct:99/36/.;
GEGRWGLKVAGAWTPQNGLRTVSPLWPNPPSNFHSRTIVISCIQKPQVFELEDGDALEDVGGYVAEIILTVRQHLNFTTV
LAPTKGLGLLLPNKSHTGMIGVLERREADLAALDFSPGLDRSTVVDFTVPIGQDMVVIISRVPDIVIRPFLLLQIFSPLV
WACMIVGSLVVGMILGVMQTVEDNFFKSTAMPPPIHVQPSAAHVGIHVHVMKQTAYMFKILVFQGSRKWSGGACVRVGAS
AVILSSLVVGYLYSGSITAFLAIPFRSKPLDSVEDLLKSKVRPATRGNNILYVDLVQDGGALSGVRDDLAVFTDDELSSW
SFFSKVADGTLALVDTYSSVVGRADQFERRGQPCKFYLGREPVKIDQDVLAFVKNSPLLPQFDETIRRLSEGGVLQHIKR
KHFSTSCQPLSSTTGLRPLSILQVPDVRHLQELKEAFEQSSV
>evg1729445 type=protein; aalen=588,70%,complete; clen=2516; strand=+; offs=417-2183;  evgclass=maina2,okay,match:evg11341958,pct:99/100/.;
MRGVVWFVTLGVCWDLAGRLQDGRLTHALDNLSRLNATTAATTTTTTAATTTTTTTTTTTITLQLLNRVLSSVVEEDPSH
QDLGGQQIPFAITNYPPFLEVVKPAVAGGGGGVEAKGMSWELMLTLARYFNFTPVPLLVEDNMVGLRDPGGKWRGVIDLL
HRKVAEVTLLPVTVTKHREEVLDFSLLLGTTTFGFLVKRPYDTPKTDALLKPFTYQVWWMILVATVAMGPLMYSLIIMRK
KVCEKDTVLNRVFPLDECMWFVYGSMMRQGTELKPISDSSRILFATWWLFITIVTSFYTANLTAFLTFNGLQLHITRVED
LRKHHVTWLAFRDGALVEVISTHPKLQILRDLQAEGRGRFIDSRAEAVSLVRTNDYVYIDDMQVLDHLMQEDFKTQRRVG
AKETCSFYSTPLASGDDVDFVFWFGYGFRKGSDLTPLFNGFFRRLAFFGILNFLHDNVTSNSPICTMPKGFKDRSLQNKD
FYTTYVLGAIGIVLAAGALGCECLVRRARRCRHDQDDLDADYPTTHLPDNVPSILGVESIGVKHDPIWGSANLPPLPDTR
ARTPFHVRYPQYSHGRHGQASDAAFVRP
>evg182805 type=protein; aalen=711,44%,complete-utrbad; clen=4820; strand=-; offs=4709-2574;  evgclass=maina2,okay,match:evg11889971,pct:99/99/.;
MNTCSGVVAVAVVLVMVVVQVKSQAAAARDPPSPTNVRRLLGRKKHTLALESHADGSVVMTDPMPLVLAEVVRNLGGDER
GPCGVLLYYDLKTVPPEDLDIFRTALDVPVTLVDVSKLKFSLITKTRRRVPLIDLLSNRTDNRCRILVAWSLSTYQRALL
VMAEGEPGVLGSRDTLVLPVTDQRLDRFIPRLRRRILVKRREPRGVRGRRDLNLTKFLVEGACEVCERYLLTRLGEWRHP
EGWVWGGAMHYGQDLSGGTLTVAYTPSVPNIFLVEGDGVQRLDGIELRLLEYAAKALNFSYRLIGPEDSVGAVNKTWAGK
VSEVVSGRADIAVGGLVYTEERASVAEYTILFNNELWGIVCPLSARLPVWPYIMFPFRTESAPSVFILLVMLHVMVYLVG
TVMGAQAPQGPRDPWAESVFRVVHVGISMYLRFMACLYFWNIYYCFIKPKYEPPVDTSAALLQSGYNWGVVSGTTVPSIL
SFSRHDDHRQLVSNAEQLSSINEGFQRLRKESLCLVGVPKRYAFATIAMRHTTKCGEPGLQVSTEDLNSVLGGWILARGS
PLTSYINSIILRLQSFGLLDHWRKEMHEFLITRAPRDLPCLNPPPAALTMLDLRLALFLLVGGWGLAVFVFIGEQFAYNF
LKMTGAPVEHRDSDIPAQTEAPSNNEEPGSLRGWLADILYPEPSINISAKEAAFRKQLNSILRDIWGFDTR
>evg1668384 type=protein; aalen=763,77%,complete; clen=2941; strand=+; offs=28-2319;  evgclass=main,okay,match:evg11517122,pct:99/100/.;
MGIGGHTSLDMIVRKMTVAKTFLHLIIWISSLSNLLKVSTFPSQGIDINHNITCNNTLEEIKPVLCLRKPQTSPSGLTKQ
RQTLGVTCHHKLYYRTAPIHKPHDSESLEHREFIHDGRSATLKTDTPAIVLENRKNNEALSHLPGVVRRQLTALREAVSL
GQMLRTVVSEEMQRCHLVVAYDPVYDQLTVVEDLLMQLPNTRQVVRVSRTDDLLKIAWVSPECGGYIFLTHDQEPLLTFV
NTFPDLWDYHGRYLFVTSSQGYLESLASSIKGKKTEYIAGATQTGLEGEWSLYINQLYFGEGVKRVTSWRKNRFTSQVVI
FPDKFTDLRGAVLKVGTFEWKPFVFYERARDGTVVSRYGRDMGVVNILSQVINFTTQFKEPPAGEYWGSDEENGTYSGFL
GLLARNEVDLGVVDLYVTIVRVDILDYTLPYDNELSCFLARTEPPIPRWQALAFPFQGQTWTAILFGLLVSGPVLYILAR
CSAHCGAEEKRLQSLGFDTFYTLAMHCARDQRTEPQTDATRVYVLFLWLYTMILTIAYSSNLTAFLLVAKAPTGIETLKD
LHDTGTEVSVVGTFSPTDPNLQSIKDRFKNYSSDEPIFSRVLEGKSVMLMSRPYHEYVIASRFTSRGQARMRIMKECFTP
FNVAMALQRHSPLKRRFDQIIGWMVSGGLVNQFFQNDLTLSLQHSRLHDKLGVTGTAAGDVDAGDVVTEGGVIPLSINHL
QGIFFVTVWGWLISLLALLLEISLHKGAWRTGPHAGCGALPWC
>evg1633419 type=protein; aalen=909,88%,complete; clen=3083; strand=+; offs=193-2922;  evgclass=main,okay,match:evg1131022,pct:99/100/.;
MHLKKFIVHMGTVLVLMSLHVRQSHAILHHFHLATSRYMHSPKTYVQSNRASYNSPSNHPPRDDPPTRYDQIPGNHSIDD
YRGNSTRDELSINTPLRYDCTTNSPRDDHTTNNPPREAHATNDHTTDTPPSEDRKANNSRRNKLKTNKSTRDVHTTNNSQ
RDEYQRPVPISNKQSTIRNSLPSAQDKGLPETYTIPTTHSKMNIKSRQKSPASSLRTSSTAVRYFNGIANSMVRCLNSTD
NVTTSTDHRKSLLAEITSTPDLPHQSRPRRGYTETTTYVGVVEQARISSSATEGEEPPAEEVAIMISDLLAHNLAGCYKV
VLYMAEEPYLGLVGAVVTGVGDGVLLWQLDVFISALPPPHGIFTRTHYDSPPSLCVAFVILADLQAVGRATKALQRGRWF
RDASKMVLAYTGPSLPLATLAQHPFLGSGYSTVLASWWPWKDGGLRNSRVYHLTSSCPYCRDGWPEVKLVDVWIPGAGCV
WGNPLYPADTFQNFHGHTFNIVTLEYAPFICYDKLKNGYVRLRDCVDTRILNTIASHFNFTYRVREPNVRQWGYKLENGT
YTGVIGAVARYEADFSLNVALTGDRAEVIDYTVDYFNDPLTFCTTKPRLLNQSLALIKPFQPMVWAGFLIVLVAMGLFYH
AACIVAQPLKTLNPAPKDTSPSFSQTFLKIFGACLSQGFHWSEADGPRVLVVTWIIFSLVTLTSYVAMLTASFTLPTLSP
TLNTLEQLVESDFSWGIQDQGAADYQLLKSSQVPLYQKVYKGLKVCPSLDECLIMARDTKYAFITWRLYMEDRIAIRFTS
VTGERQLHVATTDFVHADIAWAMNPGCPFRKKFSQQIRRLLEAGIISKWLSQIINDPTRRQAIDTEETRQEGQLQPLGLG
QLQGVFYILMIGNAAAFLLFTEELFMHSP
>evg1660821 type=protein; aalen=200,99%,partial; clen=602; strand=+; offs=3-602;  evgclass=noclass,okay,match:evg11890097,pct:98/91/.;
SWCVTVVVASDDLAFLSTFALWSLKGRLLVWSTRLLVVTRLPLHHLQVLHGLLSSTNSILLIAEDIPRMLRCRLFVYLPY
TSREDLPERLATWTPQRGFVVASSLPFFPDKYTRFLRRPQLVAATEALNSREVTKVKSDGGSKDYMMDYLSQGLNFTYKY
VIPADGSFGSKQDDGSWSGMVGMVSREEAEFAVGLFGMTE
>evg179602 type=protein; aalen=601,93%,complete; clen=1933; strand=+; offs=113-1918;  evgclass=main,okay,match:evg1334389,pct:99/100/.;
MLLQLLLAANFLVAVTQMSLLNEIRDTQALLSGGVEAVLAAVSEPRCSVMFFTDGATTLTTVSKVRRVSMCVTVVVVSDD
LAFLTTFAQWSLKGRLLVSSTRLLVLTDVSLLNHPTLSGIYSKMNAMMLVVKNLNELQECNVYMQQPYSPQGAQALKVAS
WTPRRGLTLTSSLQLFPDKFSRLSNGPHLVVASETYPTHDPVMVDDPKTPGRKVLRFFSALAKVLQLLADTTNFTYTYVR
PHDGLWGTQQSDGSWTGMVGMVSREEVEIGLGPFAVNTLLNEAVDATWPVTIEYGRLLGGRGQPEVDPWGFLFPLEPLVW
AAILAALLVLPLAMCLMSSCFSLKTPAEWMDDTFNLVSLISNQGIMVQNNWWWERVVMAVWGLVTVVLTQSYAGNLMGLL
AVRHIPQPIQSLEEIVNDHSVALLVLGGAVKAEYIITAKAGIFRDVADLQKENRLKFIKTTEFVRSINTLVRNGHHLFIS
EEVVERALMAQDFSRKGRCDFYMAREEYIPLMYSLICPKGNSLVPVFSRRIMMMLESGLYNHWVKTTIPNFTACDNLPTK
IVIQASLSVADIWGMFFLLACGLALSLFVLCLELLYNHVLQ
>evg1707160 type=protein; aalen=204,95%,partial3; clen=639; strand=-; offs=613-2;  evgclass=main,okay,match:evg11769469,pct:98/88/.;
MRQESWCVTVVVVSDDLAFLDAFAQSSLHDHLLVGSTRLLVVTHLRLHQLQLLHRLLFITNSMLLIIEESLHGFRCEVYL
QLPYTPWGTQTLKVASWTPHQGLALTSGLTLFPEKYLRFLHRPTLKLAAEINLMMTMVTGEKAEASQGGMIKFAGPMEDL
VSYLAKAINFSYMYLRPPDGSWGLKREDGTWSGMLGMVIRQEVD
>evg1606003 type=protein; aalen=743,78%,complete; clen=2853; strand=+; offs=396-2627;  evgclass=main,okay,match:evg1606006,pct:99/100/.;
MGWPEILVLTVLVSAAQGIWTPAGMVGEVLEQLGVLQVWLLTPADTLMSPASLHHTAVEEALLSDLWRRGMLVTLSRLHF
TSLTLVELHAAGNTVSASNHTTPVSHTTPAKVSASASNTTLAPLRSHKEPWSILPGRPTEEALACQLPTPVEGAGGTEVY
SDKGVDKSTVAAVKATLVKALGALSGNAVILLVGEARWVTHLAILVNKERMLGPNNVLMLHPTSGSVDQRMLVPRLRLAA
KVLVLERQCSASVGGQSPVDTDGRCVASLRQAVLLPAGGYDLRVAGCWEKGETAGLVLNAPILPALTTLRGAPVSVVIVK
NFIEAIRVGPGRGFLVGYLGEVINALAGSLDFRVVIMEGSGFGSETSNGSYDGVVGHIERQEGDVGLASLSITFRRSQAI
DYTSWLVFDPTLFVTRGPSVLKDHFGVFKLYTVNAWCAIAGFVVFSTGCLWLLWAPEVTAGPWRHRSGASYAKTILRWEH
RSRHAKINTKPSFFSVLSTVLKAFINQGSRHPPPSLPGRHVMVSAWLSAIIVCGVYNGNLTAFLSTPVLSAPPTTIHQLV
ARGWSVRLDKAYGGYDLIKDTKTEDYRTLYQRAEERGHIIENTGDATKTNFGELLHKDIAYVMGAIGAYYTMSNITGPGG
RCVLAYSKEPMALQYAALALPKKSLLKPLLDRKLRWMRQMGILRQYNKKYFGVKCHQWETASSEPTAMTLEELLGVFYVW
AGGAALSFLVFLCELCARKVRLG
>evg1713608 type=protein; aalen=111,99%,partial; clen=335; strand=+; offs=2-334;  evgclass=noclass,okay,match:evg1212644,pct:98/61/-sense;
SLPLFPDKFSKFSHKPTLRVAAEEFPTQRAVEVIDRQAPGGHRVSFVGPMSGCIDYIARAVNFSIVYVRASDRAWGAELE
DGSWSGMVGMVITEKADIGLGPFGTTLDRSK
>evg11834194 type=protein; aalen=723,82%,complete; clen=2628; strand=+; offs=59-2230;  evgclass=main,okay,match:evg11834187,pct:98/59/.;
MSSLATDKETSVTRGMATQRQSAAAVLLLLVVVWPPSSGAVVDSTLYTKRPRVVTGLSAAQALGDITFPRSRVDSTPTEE
SPAAGVPSRIRGVEREPDRRPSNILGLFHHQILTRQVMDSGGADGAVAASAAATAVVNAFLPGQCSFTILSEGIQTPAAA
VVASSLGATAGVTIYTLKEEVLLREETWRPSPCDVYIFMLMEGDTFIHHADVSHYHVSTANHQSPHALWNYHAYYILLLF
RSGNATLNPSDVAKLYNLRKTEKLLILQQRENHLVAWTHQLYSTSTKLTFLDTWRDGKFQRGGTLFPEKLVDMQGAVLRV
ATFDHPPSVVYVRDDHQSVVGRLGVDVQIVKTLARARNFSIEYIEISPDEMWGFELPNGTWVGLVGKVFYELADIGTCNL
FIELYRWKQLDYSTPYNFDRGCFVAPAPKPLSSWKSPVMPFTWDTWSSVVVALGVGGGLLYLVATLSHSPESAEFRSLSY
DYLYILGALTMHSLRIVPSKAPMRLYIGFVWLFCLIVATAYSANLVAFLSFTPMTTPINTLIQVSRSGLSIGSNIFWKPQ
FYESTDPVVLAIAKVLRFDLDYYYLYNLVEDGTFINIDSVNYINFEIRTRFTYGSHASIRVVPECLMPYSIGLGLQKNSP
LKSHFDPLILQMLASGVNYKWQEEAVAYIRAQYTSKRHHAQEESHNKPLNMVQFQGVFYMYVVLCLLSAIILAMEIAVAS
RGC
>evg11834191 type=protein; aalen=735,93%,complete; clen=2368; strand=+; offs=59-2266;  evgclass=main,okay,match:evg1817066,pct:99/100/.;
MSSLATDKETSVTRGMATQRQSAAAVLLLLVVVWPPSSGAVVDSTLYTKRPRVVTGLSAAQALGDITFPRSRVDSTPTEE
SPAAGVPSRIRGVEREPDRRPSNILGLFHHQILTRQVMDSGGADGAVAASAAATAVVNAFLPGQCSFTILSEGIQTPAAA
VVASSLGATAGVTIYTLKEEVLLREETWRPSPCDVYIFMLMEGDTFIHHADVSHYHVSTANHQSPHALWNYHAYYILLLF
RSGNATLNPSDVAKLYNLRKTEKLLILQQRENHLVAWTHQLYSTSTKLTFLDTWRDGKFQRGGTLFPEKLVDMQGAVLRV
ATFDHPPSVVYVRDDHQSVVGRLGVDVQIVKTLARARNFSIEYIEISPDEMWGFELPNGTWVGLVGKVFYELADIGTCNL
FIELYRWKQLDYSTPYNFDRGCFVAPAPKPLSSWKSPVMPFTWDTWSSVVVALGVGGGLLYLVATLSHSPESADFRSLSY
DYLYILGALTMHSLKIVPLNAPMRVYMGFVWLFGLIVATAYSANLVAFLSFTPMSTPIDTLDQLSKSSLQIGSHAFWQTQ
FSESTDPIIRGFADNLVTNVDLHSLFDAVKDGKFSLIENKQYLELEIGSRFTYGSHTSIRVVSECLLTYSIGLGFQKNSP
LKSYFDGLILQLFESGVIYKWQKEVVAYFRAQYASRRPTDQEDSRTRPLNLTHLQGVFHVLGIGCLASALLLVLEIIGTT
RTHRNTFSTANNLIR
>evg1290366 type=protein; aalen=664,84%,complete; clen=2372; strand=-; offs=2362-368;  evgclass=main,okay,match:evg1667682,pct:99/100/.;
MMALLGYGVVVMAGLVGIASASRQEVRGPEGEIVGQVLEQVGFMVGQVVEIHLTGCHLVIISTTRHSHAFASILRRLSAD
EKPGVVVEAASEFITDQLARDNLFQELWGEDSVSCRGLILDLTASNSTAIGLRFMLSSGLHLRSQTRVVIVGRRSGVREV
LLHHSLRNTLHALYLALHHHTFLTSSPHQLVKALDPVLVYRRCLYCNNGGADVQLVHQWSHNHRIDATNDLFIDNFQNMM
GSELSIVTVPYFPYMDFEPCRNNPEGLVKLKDSLDVRILSTLVTKLNFTYKIHAEPLRSFGEDKNGKFTGMIGKLQQEET
DLSTIVAPTSGRLRVVDFLRTYPSDPLALTSLNPAPLPAELSLVRPFEGELWVALLVSVGAWGVSLWLLQRAWQWVAGGR
RVELTTALLYGWGALLNDPPRDPSVSVSGRLLVGWWLVFCLIITTGYNSSLVAHLTVEGTTRPLDTFEDLVQKPWKWAVD
PWLYKGATLEYFAKHSSPVVKKIYNNMEMLEAKEALQKVKSGSFSLIDHKNYIQVLVASYYTDSKGYTPFYISNKGITVI
AVFGWGVRRGAPFLSSFRQVLSRLEDAGIIDHWTQEVITRRVRENRESQSLDPPGIHDSAQGRTKVVLGLHHLQGAFYLL
LLGAGIASLTLMGENLTICCSSPW
>evg198351 type=protein; aalen=448,65%,complete; clen=2055; strand=-; offs=1892-546;  evgclass=main,okay,match:evg1500591,pct:99/98/.;
MARKGKCLKFTAVYTPPYILTQGKKPFLKVTGFNVELFNILASYLGVWISYDLLLPPDGQYGYRLLNGTITGSLGIINRS
EADLSSALTLTRERNEYTDISDSLFIDDFVVIYKRPVLEPDLFSFVKPFTLPLWVMVGASVGVTALFTWVILTATHLLHL
RTDQPGAVTEAEGAQDGVREEEGLQDQQMVQDEGALMGTAGKSLWWACSILLGQPLPWQPRRIYIMPGLWLLVTLILGNV
YRSNLMAMLILPRIRLPFDTMEELAASTIPVVVPEGNGIHQAILHSDARTQLGSLRKQLVVSTDPEQIARDNVAGRTAVA
IPRLIALYFLNTFKITLGDCKLYMMSERALGAGPIVMMMPRGSPLRTSINRVIRSLKEMGILDYLMMRSLPYAAYCMLPI
TVTDASASQSSRALQLADFYGVFALYVTGLVLASIIFVMEAVVGRTRK
>evg11859253 type=protein; aalen=357,94%,partial3; clen=1137; strand=+; offs=67-1137;  evgclass=noclass,okay,match:evg1584741,pct:99/83/.;
MFITDGTSTLSAVAKNNLQQKDLWTYLCASVFEVSAISQDGNVTLTQLYHIVSEAQRLRQVSWCVTLVVVSDNLGFLSAF
VKLSLSGRLVVPATKLLVVTEVSIVNDPDFSKMYSRTNSMVLAKEDLRKFNRCGVYTQLPYSPKESKALKLASWTPHEEL
VLTSHTPLFPDKFSKLSYRPQLVLVSEPIPTHEAVMIDDPSASGGKRFIFYGPFANTYQLLAEKTNFSFKFMRVPGGFWG
APLSNGSWSGIVGKMDKGELDDFFLGPFGIDTLRAKVLDFTWPMLLESGRIVGGRGPAEVDPWGFLFPLEPLVWVAILMA
LLVLPLAVFLMSFCVSTNTPGRWLEYAFNLSRIFLQQ
>evg11850735 type=protein; aalen=203,99%,partial; clen=610; strand=+; offs=1-609;  evgclass=main,okay,match:evg1687742,pct:99/99/.;
LVYRRCLYCGNGEADVQLVTQDLDVVSSIPQLNGLFPDQFKDFMGHNFHVVSVPYFPYVDYQDTNVSGGTITLVDSLDAR
LLDTFSPKLNFTYETRVGAERAWGREDGGRFNGMMGQLQREDADFCTMASMTTQRLTVMQLARAYDSDILTLISLKPALL
PEYLSFVRPFTGELWATLMVSVMVWSTILWLLRRAWQWVAGGR
>evg1713622 type=protein; aalen=134,96%,partial3; clen=416; strand=-; offs=404-3;  evgclass=noclass,okay;
MLIIYEESLDSVRCGVYLQVPYNPLGAQAVKVASWAPQRGLALTSSLPLFPDKFSRLLQRPTLKLATEINPLNSLVTQEA
GVAGKLKFVGPAPDLVSYLAKALNFSYTYFRPSDGAWGSKREDGSWSGMVGMVT
>evg11105556 type=protein; aalen=135,99%,partial; clen=409; strand=-; offs=407-3;  evgclass=noclass,okay;
GALNPDGSWNGVVGVLSRREADIGAMDLMPSLRRREVVDFSVSIGQDPVIIMSKAPLMQPQPFLLLKIYSKKVWACIAGS
AVVGGVLMNCLALCEAPATAATPRTQQAWTVFSLLVYQGVTRVPAGTGSRVFLAS
>evg179820 type=protein; aalen=682,76%,complete; clen=2693; strand=-; offs=2652-604;  evgclass=main,okay,match:evg1476622,pct:100/100/.;
MAFLRKQMICCKALMVLALVVMISQTPGGDSCYLDQADGEATGDLDQVGLIVTQVLVHNFPGCHLVLLTLSSHSRTFPSV
LRHLSAGGKAGIVVEVGSVVFQDQLARDHLLQQLWGDTRTTCRTVFLDLTASNATTAALELINAASLWKESGTGVVALGR
SAGVREVLLHHSLRNTLHALYLALHHHTFNNQAVSLTISKALRQGAVGGGAVWVYRRCLYCNMGDADVQLVRHCTLPHCG
HHSPHLLQEQVRDLMGRQFRVVALRHFPFMDYQAVSQEPGSTILPTDCLDNRFIQTLAAKLNFTYTMHEQREKEWGVPTA
GVFDGMIGELQREETDFCMIAAPTPERLQAAEFARGYPSTQLVIVSLSPSLVPEYLSFIRPFAGELWGALLVSVVAWGVS
LWFFQKAWQWVAGGRSVDITTALLYGWGTLLNQPPSDPSISISGQVLVGWWLVFCLIIGTAFSSSLIAHLTVQERTRTVE
TFQDLLDKDQWSWGTERWLLSGVPLEYFSKHFDPVIQQIYKKMQILPVHEALKNVEEGGFSFISFKEYVSIIIASFYTDF
LGNTPFYISRTSVSMMADFGWGIRKGAPFYRGFSEVMSRLEDGGITAYWRRDVIARRVRENREAKTLDSCAIKHYTGQEG
RRQVVLGMIHMQGAFYLLVVGCCIAFLTLLGENLAHCCSSPR
>evg11303245 type=protein; aalen=382,79%,complete; clen=1446; strand=+; offs=4-1152;  evgclass=maina2,okay,match:evg11303244,pct:99/100/.;
MPPDNEWGYQLKNGTWIGTIGIVSREEADIGLGPIAISASRAQAVDFTGPVTTETGVIVGGRGRPEVDPWGFVFPLTPLV
WAAILTTLLVLPLTVFFLSSCVTMEASGGWLEYVFSFTRICLQQGVVTKRSRWWERVVLAVWGLVSVVLTQSYAGNLMAL
LAVRHISQPIQSLQDILDDTSVTLLLIKNAAKTLQITNSRTGILRHIADLERYERIQYISVEELSESFNKLRSNTHYIVI
SANKLVNSMIGDDFSRKGECDFYVAREEFLPLMYCILCAKGHPLVPVFSRRLMRIDESGIYSQQLKQLFANSSNCSNPPT
KVVIQTSLSIVNIKGMFLVLVCGLALSLLVFGMELLHSHGLSAKSWSSSRVIELLRSLGVPV
>evg1462638 type=protein; aalen=542,93%,complete; clen=1741; strand=+; offs=26-1654;  evgclass=main,okay,match:evg11428202,pct:99/100/.;
MLTQLSHLVDKARLVRQVSWCVTVVVVSDDLAFLATFAQWSLKGRLLVWSTRLLVVTRLPLHHLQVLHTLLSMTNSMLLV
VENDSKSQRCSVYIQLPYSPRGAQALKVASWTPHQGLALTSSLPLFPDKFSRLLHHPTLVVAGEVYPGQTEELVDDPGAP
DGKRLVFRGPAASVLDYLAQAINFSYTYIREHDGNFGTMLNRVIRKEADIALGPFAVSFSRLEVVDFSWPIHIGLSKILG
GRGRPEVDPWGFLLPFTPLVWAAILTSLLVMSLTVSLLSSCSSHEIADAHLWFSKTFNYIRVLLQQDLSRSDEWWWERMV
MLVWMMVMLVLSRSYSGNLLALLAVRYIPHPYQTLEDVVHDPSVKMIWKANTIYENYFRTSTSGIYHKVGDLETRARVVR
RPHSQILAALDTLVRRGDHVLLDNDASLINLMVDDFLRTGRCDFYKSREGYFAFPYSLVLQKDSPLLPSVNKRVLDLMEA
GFYLYWTGESGTSASPCAYPPSRVTVNTALAVSDLWGMFLMLLGGHVVGLLALLLEAVTTRI
>evg11641629 type=protein; aalen=188,99%,partial; clen=566; strand=+; offs=3-566;  evgclass=main,okay,match:evg1713627,pct:99/97/.;
SDDLAFLAAFAQWSLKGRLVGPATRLLAVTNASLVNNPDLIRTYSKMNAVMLVAINSKKSSRCGVYLHLPYSPRGAQALK
VASWTPYQGLALTSSLPLFPDKFSRLLQRPTLKLATEINPLNIMITRETAKTGQGGMLQFVGPMPDLVSYLATALNFSYM
YLRPPDGSWGIKRNDGTWSGMMGMVIRQ
>evg1256355 type=protein; aalen=294,98%,partial3; clen=900; strand=-; offs=882-1;  evgclass=main,okay,match:evg11919301,pct:99/81/.;
MSGLWRLPETVVIAIGGRAGVRAVLLHHSLRNTVHALYLALHHASLYAIQLALHDASLHISSHFGTSVAQRPKKEAESSS
CVLVYRRCLYCNTGEPDVQLVHRCFPTSPTLPMDHLFHAEQFHNLLGHKIKFSSMIFFPYMDYRSNNNEQGSSVTLVDSL
NTRLFLDFARRLNVSFEVQEQPEHSWGVEKAGKFSGMMGQLQREEIDVCGPLAPHNERIKVMEFLNVYKADMMKIVSLKP
TSLPQHLSPIRPFSGELWVALLVSVVAWGTTLWLQQRVWQWSVVGLRVELSAAL
>evg11471899 type=protein; aalen=203,99%,partial; clen=611; strand=-; offs=610-2;  evgclass=main,okay,match:evg1151986,pct:99/100/.;
SERDLCSSIPLAVRVVLLDIPHDKNARRRCKGLLKEAKLTDGGRYVLHTVSCLHNGRLLHMSPLFSPITSLEGALLKVVA
VKGFFEVVLLQEGESLILKGMLGEMLDKIMKKLNFTIEFSDIGGRMDKTSNGLFGGAIGTIQRREADVLMASMSMLPVRT
EVADYSEWFWIGTVKFFTKVPKLKEDRFLLFQIYTLQLWCMIA
