# Supplementary material for: Comparison of transcriptomes from two chemosensory organs in four decapod crustaceans reveals hundreds of candidate chemoreceptor proteins
Source: PLoS One. 2020 Mar 12;15(3):e0230266. doi: 10.1371/journal.pone.0230266 (PMC7067487; doi:10.1371/journal.pone.0230266)
Supplement: S11 File — (FASTA) [file pone.0230266.s024.fasta]

>Parg_11141871/1-935
------------------------------------------------------------------------
------------------------------------------------------------------------
---------------------------------------------------------------MAPH-----
------------------------------------------------------------------------
--------------------------------------TRMV------------------------------
-------GGA--------------------------------------------------------------
--------------------------QLLQFLYLTAT-----------------------------------
----------------------------------------LLVGAFA-QK----------------------
---------------------------------------------------------------VNI------
----------FVLH----------------------------------------------------------
------------------------------------------------------------------------
------------------------------------------------------------------------
------------------------------------------------------------------------
------------------------------------------------------------------------
-------------------------------------------------------------DEG--------
------------------------------------------------------------------------
------------------------------------------------------------------------
---------------------------------------------------------------------NVQ
AQQGIMAAIKFL---------------------------------------E-NSA---DGVTVGR------
------------------------QDMMT-M------------------KKGDDIEA-TVNA----------
--------------TCDMMDAAI--QENEPPHIVLD---------------------------A--------
-------------------------------TNTGMISET--------------------------------
----------------VKSFTKA-LALPTFAASYGQEGDI---REWRDLTEEE-EKFLVQLMPP--------
---------------------GDIIVQAIRDI----------------------VR--TQNI------TNA-
--------------------------GIIYDDTFVMEH-K-YKSLL------QN------------------
---------------------------------------------------------------------LP-
------------------------C----------------RHILTMVEA-------REMDLRK---QMKRL
KDAD---IVNYFAV------------------------GSRDT-----------------------------
---------------------------------------ISR-ILD-----AA-----------TANDLF--
-----------------G-RKYAWYAVSKD----------------------------------NEDIQCGC
ENASVVFLRPQPNAD-------------TRGRLNMLQRDF-QL-----------------------------
--------------TATPEIDSAFYFD-------YTIRG-----------------IKA-AAKMATEGKYDN
F---KYVRCE-EFDEQDPPVRENFDLRSAL-------KS---------------------------------
--------------------------------VSVVDTWA--------------------------------
------------------------------------------------------------------------
------------------------------------------------------------------PISWGG
NGNTFL---------------------DIPLTM---------------------------------------
--------DKFMVL------------QG----RTAERK-----AL--------G-----EW-----------
------D--------SGMPGTLMFKS-------------G--------------------------------
--MSL---V------------------------------------------------DF----------QA-
VTV-----------------------YR-----ITTVQQ-SP--FIY--K---------R------T-----
-------NE--DGEV---------------------------EYY---------------------------
-------GY----CIDLINEIKEI-VDF----------EYELFEAP-DGK-FGTMN---DD---------M-
E-WNGMIKQLIDK---QADIALAPLSVM--AER-ENVVDFTVPY-YDLVGIT-ILMKKP-----KVPTSLFK
FLT-VLEPE------VWICI-LFAY-AFTSVL--------------LWIFD---------------------
--------------------------------------------------------------------RFSP
Y-----------------------------------------------------------------------
----SYQNN---KERYK--------DDDE----------------------------------------K--
-----------REFTFK-ECLW----FCMTSLT-PQGG--------G-------------------------
---EAPKNL------------------SGRLVAATW-WL-FGFIIIASYTANLAAFLTVSRLD-TPIESLDD
LSN--------------QY-KVQYAPM------------------NGSSTMTYFE-RMAYIEKKFYEIWKDM
SLNDSMSDVERA-KLAVWDYPVSDKYT-KMWQS-MQEAGL-----------PQTF--------ESALE----
----RVRKSTSSSEGFA-YLGDATDIRYQ------VL-----------------------------------
----------------------------------------------T-------------------------
-------------------NCDLQIVGEEFSR-KPYAI----AVQQ------------------------GS
PLKDQFNDAIL------KL-----LNQRKLETLK-----E-RWWNQ---NPEKKVCE-------KD------
-DD-------------------------------------------------------Q-SDGIS-IEN---
----------I-------------------------------------------------------------
----------GGVFI-----------------VIF-------VG----I-----G-L---ACVT-LA--F--
-E----------------------------------------------------------YW--WYK--HRK
GPRVT-----------------------------------------------DSA-----------------
---------------------------------------------------------------KVLA-VREY
P----------TNDV---------------------DKSN--------------------------------
------------------------------------------------------------------------
------------------------------------------------------------------------
--------------------------------F-TTDKSNFNTEY-------------------------TT
GGDGYDIAPVAN------------------------------------------------------------
------------------------------------PW----------------------------------
---------------------
>Parg_11098460/1-842
------------------------------------------------------------------------
------------------------------------------------------------------------
------------------------------------------------------------------------
------------------------------------------------------------------------
------------------------------------------------------------------------
-----------MAGHR----RPWAC-----------------------------WT----------------
--------------------------LSVMTLFTF-------------------------------------
------------------------------------------AAAQLDYQ----------------------
---------------------------------------------------------------NSV------
----------LGVYMES-------------------------------------------------------
------------------------------------------------------------------------
------------------------------------------------------------------------
------------------------------------------------------------------------
------------------------------------------------------------------------
----------------------------------------------------------VMLENR--------
------------------------------------------------------------------------
------------------------------------------------------------------------
---------------------------------------------------------------------RLQ
THEMIQKAVAD------------------------------------------GSAAM-SLGTLSV------
------------------------EFLSSMN------------------DSMPEDMS-VM------------
---------------LTMASCSS--THMWAPGLAE-------------------------------------
--------------------------------KGILQIAI--------------------------------
----------------TEAGCPR-ITHSTA--------------------------ITVPLASG--------
---------------------SRDLVQVFRDL----------------------RTRNTLSW------RDI-
--------------------------TVIHDDSIDQ-L-D-MKDIV------NLL-------AE--------
-----------------------------------------GTS------------------------KDP-
--------HTSIT-----------I----------------VNLA-SSEA-------SSMKLGK---MFSSL
GPQPGQPKMKQFLV----------------------I-TFKEE-----------------------------
---------------------------------------IPT-IQD-----LA-----------RNMKMF--
-----------------G-SKHQWLFVVPNTHSLRYDMYP------------------------YLANMRDG
DNLAFVYNRSDLSPS---------------------------------------------------------
----------------VTCDDGFECYM-------KLLIG-----------------QYA-TELSNALTKELD
LY--NQVSEEEWEEVKPSLGSRSSTIVKMI-------ME---------------------------------
------------------------------KEMESQTCAK--------------------------------
------------------------------------------------------------------------
------------------------------------------------------------------CTSWGV
QAAEV-------------------------KDT---------------------------------------
--------DRIELL-----------------------------EV--------A-----DW-----------
------Q--------P--------LT-------------GLM------------------------------
---------------------------------------------------------LK----------DD-
LFPHVT-------------GGFRGRTIP-----VTSVDF-PP--WQVFEE---------D------D-----
-----------DGRVV--------------------------GYK---------------------------
-------GL----MFEVLNELASK-LNF----------SYVVRPPA-DGQ-WGVMD---SS---------G-
N-WNGMVKMVSDG---EVLIGVAAFSVS--DQR-MKAVNFTTT--IDRQPYA-FMIARP-----QELSRVML
FME-PFAND------TWILI-AITV-LIMGPI--------------LFLIN---------------------
--------------------------------------------------------------------RNSP
Y-----------------------------------------------------------------------
------------YTYYD--------LYDG----------------------------------------R--
-----------GLFQLQ-NCSW----YVYGAIL-QQGG--------T-------------------------
---KLPLSN------------------SGRLVVGFW-WI-FVLIVVTTYSGNLVAFLTFPQIE-NPVSSLDD
LLK-------------MRD-SMTWGYI------------------GGTVLEDYFQ-D---------------
---------------------AMDKFD-EVGKL-SEKHE------------ASKR--------KELYD----
----RVRYTD-----HA-FLEWKTNLLFIMRDEFKAT-----------------------------------
----------------------------------------------N-------------------------
-------------------SCDFSLGREEFYH-ENVAM----IVPQ------------------------DS
PYIDKFNAELK------KM-----QIGGLIQKWK-----Q-DYWPK---KNK---C---------S------
-STAY-GGS------------------------------------------------DA-TRTVS-LSD---
----------M-------------------------------------------------------------
----------QGSFF-----------------LLF-------LG----F-----V-L---AAVI-IS--V--
-E----------------------------------------------------------CVFRGWR--DKS
NPGSR-------------------------------------------------------------------
------------------------------------------------------------------------
------------------------------------------------------------------------
------------------------------------------------------------------------
------------------------------------------------------------------------
----------------------------------------SSTGTL--------------------------
------VKPFMA------------------------------------------------------------
------------------------------------------------------------------------
---------------------
>Parg_1572794/1-639
------------------------------------------------------------------------
------------------------------------------------------------------------
------------------------------------------------------------------------
------------------------------------------------------------------------
------------------------------------------------------------------------
------------------------------------------------------------------------
------------------------------------------------------------------------
------------------------------------------------------------------------
------------------------------------------------------------------------
------------------------------------------------------------------------
------------------------------------------------------------------------
------------------------------------------------------------------------
------------------------------------------------------------------------
------------------------------------------------------------------------
------------------------------------------------------------------------
------------------------------------------------------------------------
------------------------------------------------------------------------
------------------------------------------------------------------------
---------------------------------------------------------------MQG------
--L----------------------V-----------Q--------------------YVTFN---------
--------------VC---------------------------------------------LGV--------
------------------------------------------------------------------------
------------------------------------------------------------------------
------------------------------------------------------VG----------------
-----------------------------------------------------H------------------
-----------------------------------------MQQ----------------------------
------------------------IN----------------------------------------------
-----------FFR----------------------------------------------------------
------------------------------------------------------------------------
------------------------------------------------------------------------
------------------------------------------------------------------------
------------------------------------------------------------------------
------------------------------------------------------------------------
------------------------------------------------------------------------
------------------------------------------------------------------------
------------------------------------------------------------------------
------------------------------TST---------------------------------------
--------DS----------------SSD--STRQYLS-----KC---------------------------
------------------------------------------------------------------------
------------------------------------------------LAQ------I----------GRQ-
ELN---------------TPNLGGRIIP-----VAVINY-PP--FLEILK----------------------
---------EGKGPS-----------------------SGAVMGK---------------------------
-------GM----SWELMMALASF-FNF----------TPRPVMAD-HNI-IGLRD---KE---------G-
Q-WMGAIDLLEQE---KAELTLLPVTMT--DAR-QKAVDFSFL--LGTTTFG-ILVKRPGYT-----PKPDA
LLR-PFTQE------VWWWI-LGAT-MVMGPL--------------IYFIIVI-------------------
--------------------------------------------------------------------RVR-
------------------------------------------------------------------------
-------------LCKG--------------------------------------------------DPTLT
-----------RIFPFD-QCVW----FVYGAMM-KQGS----------------------------M-----
---LKPISD------------------SSRILFATW-WL-FIMIVTSFYTANLTAFLTFNGLK-LPIQKVGD
LRA--------------SD-DLVWLAF------------------KDGALVEIIS-T---------------
-----------HPKLKI--------LR-DLQAE----GRG-------RF--VESR--------EEALS----
----LVRTNK-----YV-YIDDMQVLDHLIQEDFKQQ-----------------------------------
----------------------------------------------RR------------------------
------------KK--ENETCSFYTAPLLT--DKDFTFWYGYGFKK------------------------DS
QYTELFNGFFR------RL-----SFFGILDFLH-----N-NATSS------SPVCTLPK-----------G
FKDRR-------------------------------------------------------------LQN---
-----KD---L---------L---------------------------------------------------
-----------TTYV-----------------LGF-------VG----------I-V--SSFIV-FG--C--
-E----------------------------------------------------------FALRRRRKKRTK
QAHVGR------------------------------------------------------------------
---------------------------------------------------------------PPST-----
-----GTRVAS-------------------------LDIQ-NLDW---------------------------
------------------------------------------SSNLPPLPNNRP------------------
---------RT-------------------------------------------------------------
------------PFELRYPQY---VRGYDP--RGDR---YGRETG---------------------------
--QGGRSHPR----------------------------HNSQRMENM--------VLEARR--NPFLIPGKI
NNLSVLWDQ---RRSKLILQDLTKLSG-------NVAYVDGVPYAVMQYKDKDGLKMQKMIL-----SDLI-
---------------------
>Parg_IR8a/1-846
------------------------------------------------------------------------
------------------------------------------------------------------------
------------------------------------------------------------------------
------------------------------------------------------------------------
------------------------------------------------------------------------
------------------------------------------------------------------------
---------------------------MEGTTMLAPLCC---------------------------------
--------------------------------------LCLLLLPAAVAK----------------------
---------------------------------------------------------------LTI------
----------VSAL----------------------------------------------------------
------------------------------------------------------------------------
------------------------------------------------------------------------
------------------------------------------------------------------------
------------------------------------------------------------------------
-------------------------------------------------------------DES--------
------------------------------------------------------------------------
------------------------------------------------------------------------
---------------------------------------------------------------------LQE
GVAWLEEAVSRA---------------------------------------QRST-----NFTLRQ------
------------------------EVVKVSI------------------DNEEDGKQ-TI------------
---------------CSAA-------LNKGAGLVVD---------------------------V--------
-------------------------------TAGGW------------------------------------
----------------------------TYARETAADQDT---PYLRVQISN------YQWMAA--------
---------------------TD-------QL----------------------LQ--NRNA------TDA-
--------------------------ALIFASEAELDQ-A-LYYLV------EG------------------
---------------------------------------------------------------------SV-
------------------------V----------------RVIV--ISG-------IDATLTH---TLKKM
RPSP-----SYYVI----------------------L-GATDE-----------------------------
---------------------------------------LNT-LFS-----KA-----------VRNNLV--
-----------------T-RDSRWTLVATDHKS---DEFDRDMLTESTGVTLMTPAQEVCCTVRNRNTNCDC
DTLMI------PREL-------------TVNAMLML------------------------------------
------------------------------------ARV-----------------LKA-NDQQNGGGD---
--------GG------DQPSTTSF--YSAL-------R----------------------------------
---------------------------------TELNSWQ--------------------------------
------------------------------------------------------------------------
------------------------------------------------------------------NMKWEQ
DTLQM-----------------------VPQF----------------------------------------
---------MFDIT------------AI----NSTDTS-----AV--------G-----SW-----------
------T--------T--------AD-------------K--------------------------------
--LRL---NP-----------------------------------------------EY----------EH-
SPIR--------------------RFFK-----IGTIMA-RP--WVS--P---------I------S-----
-------GS--SVRKKP-------------------TSSNPDDYM---------------------------
-------GY----CVELAARLAEK-MKF----------DFEFKFPS-DGQ-YGARQ---KN---------G-
S-WNGLVGDLSNG---VTDLIVAPLTMT--SER-EEVIDFVAPY-FDQSGIS-IAMRKR-----QREESLFK
FMT-VLKAE------VWVSI-VAAL-VVTGIM--------------IWLLD---------------------
--------------------------------------------------------------------RYSP
Y-----------------------------------------------------------------------
----SAQNN---ADLY----------PPH----------------------------------------C--
-----------RKFTLK-ESFW----FALTSFT-PQGG--------G-------------------------
---EAPKAL------------------SGRTLVAAY-WL-FVVLMLATFTANLAAFLTVERMQ-TPVSSLDE
LAG--------------QS-KINYTVL------------------QSTATYQYFF-NMAAAEEELYRVWKEL
TLN---STSDQS-KYRVWDYPVKEQYT-HILQV-IEESGP-----------VDTA--------EVGFQ----
----RVLDNANGE--FA-FIHDASEIRYE------VY-----------------------------------
----------------------------------------------H-------------------------
-------------------DCLLTEVGEPFAE-QPYAI----AVQQ------------------------GS
HLQDEISRTIL------EL-----QKDRYFEALS-----A-QFWNS---S-ARGPCP-------ND------
-ND---------------------------------------------------------SEGIT-LQS---
----------L-------------------------------------------------------------
----------GGVFI-----------------ATL-------IG----L-----A-L---AMLA-LA--A--
-E----------------------------------------------------------VL--YYR--RGG
TSQVT-----------------------------------------------DIT-----------------
---------------------------------------------------------------PKKA-LKM-
------------------------------------------------------------------------
------------------------------------------------------------------------
------------------------------------------------------------------------
----------------------------------AVERDHVAR-----------------------------
----INVTPVY-------------------------------------------------------------
------------------------------------------------------------------------
---------------------
>Csap11004876/1-637 type=protein; aalen=637,95%,partial5; clen=2012; strand=+; offs=1-1914;  evgclass=maina2,okay,match:evg11004877,pct:99/100/.;
------------------------------------------------------------------------
------------------------------------------------------------------------
------------------------------------------------------------------------
------------------------------------------------------------------------
------------------------------------------------------------------------
------------------------------------------------------------------------
------------------------------------------------------------------------
----------------------------------------VVVV----------------------------
------------------------------------------------------------------------
------------------------------------------------------------------------
---------------------------------------------------------------AARRHLLPA
TPS---------------------------------------------------------------------
--------------------------------T-GLSG----------------------------------
------------------------------------------------------------------------
------------------------------------------------------------------------
------------------------------------------------------------------------
------------------------------------------------------------------------
------------------------------------------------------------------------
-------SLAVV---------------------------------------------------ARA------
-------------------------L----------------------------LQE-ELR-----------
--------------GC---------------FLTL----------------------------I--GGGH--
---------------------------------------E--------------------------------
--------------------------------------------------------------A---------
-------------------------TQLLAQL----------------------AASL--------------
-------------------------------------------HVP------LQ--------VSQH------
------EL----------------------------------------------------------------
-----SSGR---------------P--P-------------NIT-W-----------VQSSCDA---FL---
-----------VTV----------------------E----D------------------------------
----------------------------------------VGKALE--------------Y---LEGE----
--------------------ELPWNYRGK-------------------------------------------
-------------------------------YVFFGA----SC-----------------------------
-------------------VS--------------DLLP-----------------LVT-SD----------
------------------KMTKTEHALFVC------------------------------------------
---------------------------------GG-------------------------------------
-------------------------------------------------RAA--G-----------------
---------------------------------------------------------------------LEV
RTH-------------------------WLYS----------------------------------------
--------------------------------------------L--------R-----TW-----------
------SLIGHAT--L--------RS----------------------------------------------
--L-----N--------------------------------RE-----SP-------FF---P-------P-
KLA-----------------DLQGYPLV-----VKGFPF-HP--SVFGKV---------AEEPPEGG-----
----------DEGGN--------------------------TKETEV------------------------R
PKMYPEGGQ----DVSFVRLLAKH-LNF----------TDVWRHPG-P-TLWGALR---ED---------G-
T-YSGVVGQVGAG---EGDIGVGNLFLD--IMR-TRFATFSYP--YTYEFAC-FLTPAP----RE-LPPWIS
LGS-PFRRE------VWAAL-IFTF-LGAGFL--------------SLFIA---------------------
--------------------------------------------------------------------R---
------------------------------------------------------------------------
----------------GVDFP------KDL---------------------------------------P--
-----------MFYSPS-RWLI----YTVGTVT-CQSH----------------------------------
E---VPQTN------------------RLRVASSAL-HF-MGFVVAISFSGNLTAFLTTPNVE-PALKSLRQ
LDE---------------S-GLTIVGF------------------SD-YWVRFFL-A---------------
-----------S-QNTH--------IV-SFASK-F------------RD--VPNT--------LPFFR----
----VAAEER-----TVAVLENRNHLQYILTQFYTT------------------------------------
----------------------------------------------R-------------------------
------------RG-----ETPLRIQ-EECLVTFGVSA----ALTK------------------------HS
PLAPYINEAIH------YM-----QAGGLTDRFF-----E-EVL-------------------------L--
-Q----DL---------------D---HDDHSEE-ETWLDLHDKDIVVT---------G-TKVLS-LEH---
----------L---------L---------------------------------------------------
-----------GAFV-----------------LIA-------SG----L-----L-V---ASLT-QA--V--
-E----RC----------------------------SL----------------------SLASTSLTHRHH
S-----------------------------------------------------------------------
------------------------------------------------------------------------
------------------------------------------------------------------------
------------------------------------------------------------------------
------------------------------------------------------------------------
------------------------------------------------------------------------
------------------------------------------------------------------------
------------------------------------------------------------------------
---------------------
>Csap1100548/1-658 type=protein; aalen=658,85%,complete; clen=2319; strand=+; offs=45-2021;  evgclass=main,okay,match:evg1936558,pct:99/100/.;
------------------------------------------------------------------------
------------------------------------------------------------------------
-------------------------------------------------------------MINELYSLFR-
------------------------------------------------------------------------
------------------------------------------------------------------------
------------------------------------------------------------------------
------------------------------FMLLPSNL----------------------------------
--------------------------------------HCLLCISI--------------------------
------------------------------------------------------------------------
------------------------------------------------------------------------
-----------------------------------------------------------AQVGTVAEGG---
------------------------------------------------------------------------
------------------------------------------------------------------------
------------------------------------------------------------------------
------------------------------------------------------------SRLTAQ------
------------------------------------------------------------------------
---------------------------------------------------IRSSSL---------------
-------RSS--------------------------------------------------------------
---AGEDLLGNS---------------------------------------------------LRA------
-------------------------V----------------------------IAG-ELA-----------
--------------NC---------------SLGV----------------------------LWIEDSEI-
-----------------------------RDEEEEKFY-N--------------------------------
--------------------------------------------------------------H---------
--------------------------HKMGDI----------------------VLAA--------------
-------------------------------SNSR--------QTW-------R--------VRR-------
------------------------------------------------------------------------
------KED---------------F--L-------------RVE-WGL--------SGAGGCRT---YL---
-----------LLL----------------------HRPD-H------------------------------
----------------------------------------AAILLA--------------YFLRLQPP----
-----------------------WDYNGR-------------------------------------------
-------------------------------YLIVGL----TV-----------------------------
--------------------A--------------QMKA-----------------LAK-TE----------
------------------VGRKTEHLVGIV------------------------------------------
---------------------------------QM-------------------------------------
---------------------------------------------------P--E-----------------
--------------------------------------------------------------------GWMV
YTN-------------------------QPFR----------------------------------------
---------------------------E-----PAV-R-----RV--------A-----VW-----------
------SD----TEGR--------HS----------------------------------------------
--------S--------------------------------MK-----AT-------LF---P-------S-
KLT-----------------NFEGAELK-----VVWFQF-SP--HFMV------------------G-----
----------DSG------------------------------RY---------------------------
-------GR----DYKVAMALSEA-LNF----------TPVFRRPS-DGQLWGQAS---EN---------G-
T-WSGLMGTIERG---EANFGLANIFLANPDGR-KEVQDFSSF--YDSDLAC-FLGRTA----AP-VPRWQS
LAR-PFTLY------TWAAV-LATL-AFAAIA--------------LFVIT---------------------
--------------------------------------------------------------------V---
------------------------------------------------------------------------
----VSSV------E-S----------PQV--------------------------------------DD--
-----------TYHSLS-FILL----YTWGIHL-RESQ---------------------------------V
A---TVMGA------------------GMRTAVLTV-WV-YAVVLTVAYSTNLTASLTVAKVQ-PAVNTFRG
LKE---------------S-GQQVFAM------------------GT-FFRLGMA-A---------------
-----------S-ENPD--------LK-VLAGR-L------------KP--YPDL--------PSALR----
----PVEAGY-----GV-FIQSRKYLEFLVSDKYS-------------------------------------
----------------------------------------------S-------------------------
------------RG-----VPSMRIL-RECFAPYSIAM----SLER------------------------NS
PLRPSFDTVLR------KV-----FEGGLVRRWF-----V-EAL----------RLARR------D------
-K----EGE------------NDEEEMKEKEEG---------------------------VVPLS-VDH---
----------L---------Q---------------------------------------------------
-----------GVFL-----------------ILA-------LV----L-----L-V---ACLT-FL--V--
-E-----------------------------------L----------------------SCGKKNRGNG--
------------------------------------------------------------------------
------------------------------------------------------------------------
------------------------------------------------------------------------
------------------------------------------------------------------------
------------------------------------------------------------------------
------------------------------------------------------------------------
------------------------------------------------------------------------
------------------------------------------------------------------------
---------------------
>Csap11053424/1-641 type=protein; aalen=641,92%,complete; clen=2086; strand=-; offs=1986-61;  evgclass=maina2,okay,match:evg1552192,pct:99/100/.;
------------------------------------------------------------------------
------------------------------------------------------------------------
--------------------------------------------------------------------MY--
-----------------------------------------------------------------HQRG---
-KIF-------------------VRGCC--------------------------------------------
------------------------------------------------------------------------
----------------------------LSFTLAFI------------------------------------
----------------------------------------SLMPVF--------------------------
----------------------------------------------------------------T-------
------------------------------------------------------------------------
------------------------------------------------------------------------
------------------------------------------------------------------------
-----------------------------------VCQQDLS------------------------------
------------------------------------------------------------------------
------------------------------------------------------------------------
---------------------------------------------------------S-DAKS---------
------------------------------------------------------------------------
------------------------------------------------------------------------
------ECLKR---------------------------------------------------GLQA------
-------------------------T-----------------------------VE---P-----------
--------------QC---------------TIVF----------------------------I--------
--------------------------------TDGL------------------------------------
-----------------DDIK---------------------------------YKLFFE--AD--------
-----------------------YNIAIFK------------------------V---KE--------NIW-
------------------------------EANGT-QT-R-TLHLL------AD--------AR--------
-------------------------------------------R----------------------------
------------------------V----------------RRTVK---------------CA-----V---
-----------LSV------------------------IS-EN-----------------------------
-----------------------------------------PDFID------T-------F---ATFSL---
----------K------Y-RLLGGSS----------------------------------------------
-------------------------------KLIILT-----------------------------------
---------------RLGFQV---------------LNQ-----------------LLSSHW----------
------------------TFSMMNTIILNQ-------E----------------------------------
---------------------------------QDS------------------------------------
------------------------------------------------------------------------
----------------------------S--------------------------------------FRVMG
YVY-------------------------LPYS----------------------------------------
--------RK----------------------GPSV-E-----RI--------A-----AW-----------
------T--------A--------NK-------------G--------------------------------
--LWV---Y--------------------------------ST-----LP-------LF---P-------D-
KFSN-----------------FYGAVVN-----VTALPY-TP--HWVE-----------E------I-----
-------EQDENFST-------------------------VKRYS---------------------------
-------GT----DYFLLSSIAST-LNF----------KINVIPTS--------------------------
N-WDEVAVRVEER---KSFMASVFHNIL--PQR-LKRYDYSYT--YEYGSLD-FAAAKP----SLR-PHWQS
LYY-PLSNE------VWIAV-LGVM-LVMPIS--------------LYLFSSK-RLNAA-S-----------
---------------------------------------------------------------QSMDIVD--
------------------------------------------------------------------------
------------------------------------------------------------------------
-------------------ATQ----MVVATFL-SQNL---------------------------------S
K--KLPQSN------------------SSCILMAAW-LV-FILVIGTVYRGNLTAALTLPKYP-PRTETVLQ
LVQS-------------FR-SITMPPF-------------------GKEFISFFT-Q---------------
-----------S-NATL--------YK-TLAGK-MS-----------IV--PDVI--------TG-LQ----
----RVQDIK-----EA-HVAGRRYMEQMIAKHFSL------------------------------------
----------------------------------------------PD------------------------
-------------G-----STQLYVGRESILP-GISAW----PIPH------------------------DA
PYRYQMDRLMM------AI-----IEGGIYEKWS-----D-DMLRK---------------TKKEA------
-RAIQ-RK--------EFPK---QPNT----GED------------------------N-VNALT-IIH---
----------M---------Q---------------------------------------------------
-----------GPLL-----------------LML-------LC----L-----A-T---AISI-FT--A--
-E----------------------------------------------------------FS---FYC----
------------------------------------------------------------------------
---------------------------------------------------------------SKKT-----
------------------------------------------------------------------------
------------------------------------------------------------------------
------------------------------------------------------------------------
------------------------------------------------------------------------
------------------------------------------------------------------------
------------------------------------------------------------------------
---------------------
>Csap11067114/1-463 type=protein; aalen=463,94%,partial3; clen=1476; strand=-; offs=1390-2;  evgclass=main,okay,match:evg1495514,pct:99/100/.;
------------------------------------------------------------------------
------------------------------------------------------------------------
------------------------------------------------------------------------
------------------------------------------------------------------------
------------------------------------------------------------------------
------------------------------------------------------------------------
------------------------------------------------------------------------
------------------------------------------------------------------------
------------------------------------------------------------------------
------------------------------------------------------------------------
------------------------------------------------------------------------
------------------------------------------------------------------------
------------------------------------------------------------------------
------------------------------------------------------------------------
------------------------------------------------------------------------
------------------------------------------------------------------------
------------------------------------------------------------------------
------------------------------------------------------------------------
------------------------------------------------------------------------
------------------------------------------------------------------------
------------------------------------------------------------------------
-----------------------------------------M------------------------------
----------------SGLRIQM---------------------------------------APSIHHQ---
---------------------AAAMLSILVRYQW------------------HAFTIVTSHI------AGH-
---------------------------------------SDFVQTV------RDQ-------VHQYRDTQDL
SKPN-IKFTI--------------------------IDTVLLNQ----------------------------
-----AEKD---------------LAVV-----------------------------VDSEARI--------
-----------MLLY-----------------------STNDE-----------------------------
----------------------------------------AKHIMR-----SA-----------EKLSLT--
-----------------G-KNYVWIVTQSVVGPSEFA-----------------------------------
-----------------------------PSDFPVGML---GV-----------------------------
---------------HFDTDD-------------NALQE---------------------------------
------------------SLVTTVRIFGYG-VINFLSD---ARN-----------------------EHLSL
NPQLSCE--------------------------GHTNARW--------------------------------
------------------------------------------------------------------------
------------------------------------------------------------------ALGATF
YRYLKNVSVPYDKVYEDLDSKREDRHNVVEFL----------------------------------------
--------QD-----------------GT---RKDV-E----LKIMNLRP-GGGSGTSKKW-----------
------------------------EE------------IGTWNSWEPE------------------------
-GVTI---ND-----------------------------------------------IVW--PGHQHVPPP-
GVPEKF-------------------HLK-----IVFLEE-PP--YISLASP--------DPV----T-----
------GQCSANRGILC-RI-------ATEAMMANVTNAT-LAQQNSTYFQCCS------------------
-------GF----CIDMLQKFSAE-LGF----------TYDLFRVE-DGK-WGTLE-----------RTENG
YKWNGLVAALMNH---RADMALTSFKIN--SER-ESVIDFTVP--FLESGIA-IVVAKRTGI-----ISPTA
FLE-PFDTA---------------------------------------------------------------
------------------------------------------------------------------------
------------------------------------------------------------------------
------------------------------------------------------------------------
------------------------------------------------------------------------
------------------------------------------------------------------------
------------------------------------------------------------------------
------------------------------------------------------------------------
------------------------------------------------------------------------
------------------------------------------------------------------------
------------------------------------------------------------------------
------------------------------------------------------------------------
------------------------------------------------------------------------
------------------------------------------------------------------------
------------------------------------------------------------------------
------------------------------------------------------------------------
------------------------------------------------------------------------
------------------------------------------------------------------------
------------------------------------------------------------------------
------------------------------------------------------------------------
------------------------------------------------------------------------
------------------------------------------------------------------------
------------------------------------------------------------------------
------------------------------------------------------------------------
---------------------
>Csap11074865/1-236 type=protein; aalen=236,72%,complete; clen=974; strand=+; offs=19-729;  evgclass=maina2,okay,match:evg1495569,pct:99/100/.;
------------------------------------------------------------------------
------------------------------------------------------------------------
------------------------------------------------------------------------
------------------------------------------------------------------------
------------------------------------------------------------------------
------------------------------------------------------------------------
------------------------------------------------------------------------
------------------------------------------------------------------------
------------------------------------------------------------------------
------------------------------------------------------------------------
------------------------------------------------------------------------
------------------------------------------------------------------------
------------------------------------------------------------------------
------------------------------------------------------------------------
------------------------------------------------------------------------
------------------------------------------------------------------------
------------------------------------------------------------------------
------------------------------------------------------------------------
------------------------------------------------------------------------
------------------------------------------------------------------------
------------------------------------------------------------------------
------------------------------------------------------------------------
------------------------------------------------------------------------
------------------------------------------------------------------------
------------------------------------------------------------------------
------------------------------------------------------------------------
------------------------------------------------------------------------
------------------------------------------------------------------------
------------------------------------------------------------------------
------------------------------------------------------------------------
------------------------------------------------------------------------
------------------------------------------------------------------------
------------------------------------------------------------------------
------------------------------------------------------------------------
------------------------------------------------------------------------
------------------------------------------------------------------------
------------------------------------------------------------------------
------------------------------------------------------------------------
------------------------------------------------------------------------
------------------------------------------------------------------------
------------------------------------------------------------------------
------------------------------------------------------------------------
------------------------------------------------------------------------
------------------------------------------------------------------------
-----------------MLVAFVAI-QVAALT--------------VFLFEWL-------------SPGG--
------------------------------------------------------------------------
------------------------------------------------------------------------
-----YNMK-----VAP---------------------------------------------------PTD-
-----------HKFSLL-RTYW----LVWAVLF-QAAV--------HV------------------------
---DCPKGF------------------TARFMANIW-AM-FAVVFLAIYTANLAAFMITR----EEYHDLSG
IEDH--RL---QNPYFKKP-PFKFGSV------------------PFTNTETILS-K---------------
-------------HQPE-----MYQYM---KQY-----------------NKSSI--------TAGIK----
----AIKKGE----HDA-FIYDATVLDYRVGQDD--------------------------------------
------------------------------------------------------------------------
-------------------ECTLLTVGAWYHM-TGYGI----AFPR------------------------GS
KHTAQFNERLM------SY-----KDNGDME-----------------------------------------
------------------------------------------------------------------------
------------------------------------------------------------------------
----------------------------------I-------SK----------V-L---------------
------------------------------------------------------------------------
------------------------------------------------------------------------
------------------------------------------------------------------------
------------------------------------------------------------------------
------------------------------------------------------------------------
------------------------------------------------------------------------
-----ANRSM--------------------------------------------------------------
------------------------------------------------------------------------
------------------------------------------------------------------------
---------------------
>Csap11245576/1-650 type=protein; aalen=650,82%,complete; clen=2359; strand=+; offs=67-2019;  evgclass=main,okay,match:evg11245582,pct:100/100/.;
------------------------------------------------------------------------
------------------------------------------------------------------------
---------------------------------------------------------------MVIA-----
------------------------------------------------------------------------
------------------------------------------------------------------------
------------------------------------------------------------------------
----------------------------RKINIF--------------------------------------
---------------------------IIYG----FVWIPSTITT---------------------------
---------------------------------------------------------------PTT------
-----------TTATTTT------------------------------------------------------
------------------------------------------------------------------------
------------------------------------------------------------------------
----------------------------------TCSC----------------------------------
------------------------------------------------------------------------
------------------------------------------------------------------------
------------------------------------------------------------------------
------------------------------------------------------------------------
------------------------------------------------------------------------
---------------------------------------------------------------LSNFIF---
------------------------NV----------------------------ITVNAWS-----------
-------------------------------PITF----------------------------I--------
--------------------------------LDPEEG----------------------------VF----
--------------------------------------------------------------SD--------
------------------------RCAIASGL----------------------YKRLWA------------
-----------------------------------------AHRTV-----NVRIP----PTVSQLFPD---
-----------------------------------------PQAS----------------------LSH--
------------------------------------------------GY----------------------
-----------ILAY--------------------------TNA----------------------------
----------------------------------------TRAFLD-----QA-----------SKRDMM--
-------------------ESSHW------------------------------------------------
-------------------------------LLLL------SP-----------------------------
----------------------------------SSLPA-----------------FQA-HA----------
---------------LTLNIFINSDLLYAS------------------------------------------
------------------------------YAHDTCSSLI--------------------------------
------------------------------------------------------------------------
-------------------------------------------------------------------KVKGA
YRV---------------------------------------------------------------------
---------------------------GP---RSRV-------VE-----EVAG-----NW-----------
------T--------Q--------EK-------------G--------------------------------
--FSL---MD-------------------------------SK---------------------------N-
RLERR--------------SDFHGYQMRGVG--VKVFEF-----MSTYLG---------G------Q-----
----------------------------------------NI----T-------------------------
-------GF----VGDIVTALRYA-HNF----------SIT-FDVL-EGYAYGKLK---DST--------SN
E-WTGMVGALQSG---EADLTVSELSIT--EER-LKVVTYTQPI-YIISRKL-FVATYED-LAKKMLA----
-YTTPMDTA------LYWCI-LANM-IGLAGI--------------LFFIERL-------------------
------------------------------------------------------------------------
---------QRLYI----------------------------------------------------------
-------------PMAE-------------------------------------------------------
-----------KPVSMG-VAGW----YMLSALL-QQGS--------N-------------------------
---TYPISI------------------AARVIYWVG-YS-VSLIVYTSYSATLVSHLAVEQPAPLPFNNLYE
LSK--------------QS-GWDAGCN------------------NNDLFQVTASQT---------------
CVG--------SQTDEC------RVLR-EAWEK------VVLRSP-DNL--VNSY--------SEGLE----
----KVLKGK-----YV-FIGVDVTTNYYI------------------------------------------
------------------------------------------------------------------------
------------RGLPIADSCRIKELPGRYIT-GGIAI----GLQK------------------------KS
PFRKIFDHSLQ------KM-----RESGLMNKLR-----N-KWLTA-----GTSTCGRKT------------
-NI-----------------------------------------------------------TAS-LSD---
----------V-------------------------------------------------------------
----------AAIFI-----------------LLM-------GG----A-----A-F---SCLL-LL--L--
-E----------------------------------------------------------CAA---------
------------------------------------------------------------------------
------------------------------------------------------------------------
------------------------------------------------------------------------
------------------------------------------------------------------------
------------------------------------------------------------------------
--------------------------------------RQTKQKWWMMSSWGSLT-----------------
------------------------------------------------------------------------
------------------------------------------------------------------------
---------------------
>Csap11298325/1-660 type=protein; aalen=660,95%,complete; clen=2077; strand=+; offs=88-2070;  evgclass=main,okay,match:evg1738885,pct:100/97/.;
------------------------------------------------------------------------
------------------------------------------------------------------------
---------------------------------------------------------------M--------
------------------------------------------------------------------------
------------------------------------------------------------------------
------------------------------------------------------------------------
--------------------------KNCTLQIM--------------------------------------
----------------------------------------FMAAG---------------------------
-----------------------------------------------------------------L------
-----------AQLS---------------------------------------------------------
--------------------------------------------------------------IG--------
------------------------------------------------------------------------
------------------------------------------------------------------------
------------------------------------------------------------------------
------------------------------------------------------------------------
------------------SH-------------------------------------PNVDVEY--------
------------------------------------------------------------------------
------------------------------------------------------------------------
--------LGKV---------------------------------------------------VTQ------
-------------------------V----------------------------FQQ-YFN-----------
--------------GC---------------HLVL----------------------------L--------
--------------------------------T-PN-T-Q--------------------------------
--------------------------------------------------------------SL--------
---------------------------IFSTI----------------------YRSVLN--------G---
--------------------------------------------VL------IE--------VG--------
---------------------------------------------------------------------DP-
-----AKHR---------------M--P-------------QKI-W-GE--------STTTCRA---VI---
-----------M------------------------H-ID-NS-------------------YN--------
---------------------------------------STALSLR--------------F---LERI----
---------------------GLWKFPYT-------------------------------------------
-------------------------------RIMIL-----GE-----------------------------
-------------------KK--------------QTKS-----------------VLF-HH----------
------------------SFRNTIHAIYLI-LQ----KQPLK----------------VASYNIR-------
------------------------------------------------------------------------
----------------------------------------------LKKREVYND-----------------
----------------------FFIHNVV-----------------------------------------YV
YRR-------------------------CLYC----------------------------------------
--------KK-----------------G----EMHI-D-----LI--------S-----TL-----------
-------------------------D----------------------------------------------
--L-----H--------------------------------DI-----PP--RFNL-YYS-AA-------I-
QFQ-----------------DLRGLKLK-----GVSVPH-FP--YMDYDT---------E------D-----
--------K-TPGSF--------------------------IIAKD--------------------------
-------SV----DTRLIKTFSNK-LNL----------MFEIREEP-NRT-WGLE----SN---------G-
T-HTGMMGQLQRE---ETDFC-TIAAPT--PQR-LEIIDYMRG--YPSDYMT-VISLRP----SV-LPQHMA
LKR-PFSET------VWFGI-LISV-LVHGFT--------------TWLLQ---------------------
--------------------------------------------------------------------K---
------------------------------------------------------------------------
----IFRW------FVH----------G-----------------------------------------S--
-----------SI-PLQ-TVVM----YSWGALL-EQP----------------------------------P
SD--PSISI------------------SGKLLVGWW-LI-FCLIVSTGFRSSLIAHLTVQGKT-QPPKTMKN
LVE---A-----------S-NWRWSTEP------------WLL---KGVPHEYFS-R---------------
-----------H-PDPV--------VQ-KIYSK-M------------EL--F-NT--------EEAVK----
----RVMKGR-----FA-MIIYENYIAPIIATRYTD------------------------------------
----------------------------------------------T-------------------------
------------RG-----RTPFYISKESFPIMAAFGW----GFRK------------------------GA
PFFRRMNHILN------RL-----QDGGIITYWI-----K-EVIAQ--------RIRYTR------------
-G----KKNPKTYDIL------------ADLQKE-------------DD---------S-VIALG-MQH---
----------L---------Q---------------------------------------------------
-----------GAFI-----------------LLG-------IG----S-----V-V---GMLF-FF--C--
-G----------------------------------------------------------VWSYAQAL----
------------------------------------------------------------------------
------------------------------------------------------------------------
------------------------------------------------------------------------
------------------------------------------------------------------------
------------------------------------------------------------------------
-----------------------------------------IVP----------------------------
------------------------------------------------------------------------
------------------------------------------------------------------------
---------------------
>Csap11366085/1-193 type=protein; aalen=193,99%,partial; clen=581; strand=+; offs=1-579;  evgclass=maina2,okay,match:evg1777928,pct:99/100/.;
------------------------------------------------------------------------
------------------------------------------------------------------------
------------------------------------------------------------------------
------------------------------------------------------------------------
------------------------------------------------------------------------
------------------------------------------------------------------------
------------------------------------------------------------------------
------------------------------------------------------------------------
------------------------------------------------------------------------
------------------------------------------------------------------------
------------------------------------------------------------------------
------------------------------------------------------------------------
------------------------------------------------------------------------
------------------------------------------------------------------------
------------------------------------------------------------------------
------------------------------------------------------------------------
------------------------------------------------------------------------
------------------------------------------------------------------------
------------------------------------------------------------------------
------------------------------------------------------------------------
------------------------------------------------------------------------
------------------------------------------------------------------------
------------------------------------------------------------------------
------------------------------------------------------------------------
------------------------------------------------------------------------
------------------------------------------------------------------------
------------------------------------------------------------------------
------------------------------------------------------------------------
------------------------------------------------------------------------
------------------------------------------------------------------------
------------------------------------------------------------------------
------------------------------------------------------------------------
------------------------------------------------------------------------
------------------------------------------------------------------------
------------------------------------------------------------------------
------------------------------------------------------------------------
------------------------------------------------------------------------
------------------------------------------------------------------------
------------------------------------------------------------------------
------------------------------------------------------------------------
------------------------------------------------------------------------
------------------------------------------------------------------------
------------------------------------------------------------------------
------------------------------------------------------------------------
------------------------------------------------------------------------
------------------------------------------------------------------------
------------------------------------------------------------------------
------------------------------------------------------------------------
------------------------------------------------------------------------
----------------------------------VV-WV-SSVILYAAYTSNLVSHFTVTRLS-LPVNNLEE
LVN--------------S--DYKFGTR------------------PGSVYIDNFK-A---------------
-----------S-DSGV--------YQ-AASHK-LQSFGTS------VL--MPTY--------EDAIH----
----RTLQG-----SYA-FIGDSVVLDYY------QR-----------------------------------
----------------------------------------------K-------------------------
-------------------DCDLVLLKQRLFP-TMSSI----ALPH------------------------GS
PLLPAFNYYLS------LM-----SESGIMEKLR-----Q-KWWSA---QPCPSAA-TL-------------
---------------------------------------------------------TA-YHSIS-MME---
----------V-------------------------------------------------------------
----------FSALV-----------------VMG-------AG----L-----------------------
------------------------------------------------------------------------
------------------------------------------------------------------------
------------------------------------------------------------------------
------------------------------------------------------------------------
------------------------------------------------------------------------
------------------------------------------------------------------------
------------------------------------------------------------------------
------------------------------------------------------------------------
------------------------------------------------------------------------
---------------------
>Csap1172725/1-700 type=protein; aalen=700,90%,complete; clen=2317; strand=-; offs=2241-139;  evgclass=main,okay,match:evg11080662,pct:100/100/.;
------------------------------------------------------------------------
------------------------------------------------------------------------
---------------------------------------------------------------MYKSIFSA-
------------------------------------------------------------------------
------------------------------------------------------------------------
------------------------------------------------------------------------
------------------------SAMLFHLFFFLAGE----------------------------------
----------------------------------------TLSIS---------------------------
-FH------------------------------------------------------------PTT------
------------------------------------------------------------------------
------------------------------------------------------------------------
------------------------------------------------------------------------
----------------------------------RHHS----------------------------------
------------------------------------------------------------------------
---------------------------------------------------------SIYNDS---------
------------------------------------------------------------------------
------------------------------------------------------------------------
------------------------------------------------------------------------
------------------------------------SWG------------------------L-------E
NGFPIFDE----------------TI------------------------YGRNVTR-YFSR----------
-----------YESR------------------------------------------------V--------
--------------------------------TNSGEA----------------------------------
------------------------------------------------------------------------
-----------------------RKCEILQKSKF--------------------I-----------------
------------------------------------------EDLI------AK--------AGTL------
------------------------------------------------------------------------
------------------------ILAL-------------NVPSF----------ALVTECEDHAEYIA--
-------KEIALTM-------------------GEKE-VS------------------ICHFLNMRH-----
---------------------------------------LVRVVMRSP--NKAEC-----FT-HSQWSIVLM
-------------------GSSSWAANEV---------------YTATTIGLYD------------------
---------------------------QRVHWLMLGT----GQ-----------------------------
---------------------------------EN-VAA-----------------TLH-------------
------------------HFRFTLRITWLR------------------------------------------
---------------------------W-----STK------------------------------------
------------------------------------------------------------------------
------------------------------------------------------------------IKAWVV
VVSHVT------------------------------------------------------------------
--------PR-----------------G---------------LV-----AREAA----RW-----------
------E-----------------VE-------------DHV------------------------------
SYLRI---K---------------------------------------RP-------LK---P---------
PRV----------------SNFFQATLR-----VISR---HPT----------------DP-----E-----
------IVFNSVGRCYMTKVGK----------------------TD------CT------------------
-------GY----VGRMLMLLTRS-LNL------------SVVNNP-VKS-CGVAN---AE---------G-
T----RVSFIQKD---KADIALGTCSIT--ADR-LQVVDFTEF--FNVIPSR-IASAEPNI------VQSAI
LIFNVFSTK------TWLCV-AVYL-LLVSIL--------------LWFINKS-------------------
------------------------------------------------------------------------
------------------------------------------------------------------------
-----------LEPVFG------------------------------------------H------------
-----------H-NSLL-NSFV----VVAKALI-FQYH------G---------------------------
---HQPSSA------------------SGRALVAVS-WV-IVITLAGVYSGNLTAWLSLPRYQ-QPIDNLAD
LVE--------------RQ-DVIPVVY------------------RNDPNHMMFI-N---------------
-----------K-TEGV--------LG-SIARR-L------------S--TIEDT--------SNLAK----
----DIVYGK-----VAYFNSERSHLSKATKLNQAEG-----------------------------------
----------------------------------------------R-------------------------
------------HG---FAPCRIHIASQDTRQ-DYLGL----MINK------------------------NS
WFKEQMNDRIR------WL-----RAYGVIKHLYL----Q----------FNKPGCRLQR----IS------
-DRKG-----------------------------------------------------S-SNSLT-MRQ---
----------L---------Q---------------------------------------------------
-----------GIWW-----------------VWL-------VG----V-----T-S---GSLI-VS--I--
-E----------------------------------------------------------LFYNKFNKENKK
QS----------------------------------------------------------------------
------------------------------------------------------------------------
------------------------------------------------------------------------
------------------------------------------------------------------------
------------------------------------------------------------------------
---------------------------------------ISSTKLT--------------------------
------------------------------------------------------------------------
------------------------------------------------------------------------
---------------------
>Csap1400321/1-640 type=protein; aalen=640,79%,complete; clen=2408; strand=+; offs=42-1964;  evgclass=main,okay,match:evg1289509,pct:100/100/.;
------------------------------------------------------------------------
------------------------------------------------------------------------
------------------------------------------------------------------------
------------------------------------------------------------------------
------------------------------------------------------------------------
------------------------------------------------------------------------
------------------------------MIARFL------------------------------------
----------------------------------------LLTCLV--------------------------
----------------------------------------------------------------SV------
------------------------------------------------------------------------
------------------------------------------------------------------------
------------------------------------------------------------------------
-------------------------------VA-RLRIKNVN------------------------------
------------------------------------------------------------------------
------------------------------------------------------------------------
---------------------------------------------------------KLPFLG---------
------------------------------------------------------------------------
------------------------------------------------------------------------
------STAVAE--------------------------------------------------FVDK------
-------------------------T-----------------------------DE---N-----------
--------------SC---------------PVIF----------------------------V--------
--------------------------------TDGF-SP---------------------------------
----------------LSTIVNK-------------------------------ANQARH--RQ--------
-----------------------RGAAVFE------------------------V---GL----------R-
------------------------------NRNVS-H--R-LSELV------PV--------VR--------
-------------------------------------------Q----------------------------
------------------------V----------------RRLSW---------------CT-----T---
-----------VVV------------------------VS-HD-----------------------------
-----------------------------------------PAFLV------A-------F---AEWSL---
----------R------G-RLLVWAT----------------------------------------------
-------------------------------KLLIVT-----------------------------------
---------------HLPLQQ---------------LES-----------------LLSTHW----------
------------------TFSMMNTVFLNF-------E----------------------------------
---------------------------------GVP------------------------------------
------------------------------------------------------------------------
----------------------------N--------------------------------------TMCFG
YTY-------------------------LPYS----------------------------------------
--------LN----------------------GAKL-E-----RV--------A-----VW-----------
------T--------Q--------KR-------------G--------------------------------
--LLL---H--------------------------------QN-----AL-------PF---S-------E-
KFAN-----------------FYGAQVN-----VTALPF-MP--YWGN-----------E------D-----
-------IPTPNGTS-------------------------ITKYE---------------------------
-------GS----DYQLLVAMATV-LNF----------TFQVLPSE--------------------------
S-WAEVTGQVEKR---VSFIAAVYHILM--TVR-AEKYDYTRT--FEFSYVS-FCMAKP----HQE-PQWQS
LYY-PLGHN------VWLAI-LGSV-LLVPFT--------------YIMINHI--SHKVTK-----------
---------------------------------------------------------------GTMLLES--
------------------------------------------------------------------------
------------------------------------------------------------------------
-------------------VFL----DLAGMFL-GQSL---------------------------------P
H--HLPGDY------------------SSRVLMTAW-LT-FALILGSAYRGNLTAALTIPKYP-TRPETIPQ
LVDA-------------VE-RITIPFY-------------------GESHYKYYK-S---------------
-----------S-ESPL--------FN-ALSRL-ME-----------VG--PELL--------EG-LR----
----GALQHK-----RA-HLGARRFLKYQIAEKFTE------------------------------------
----------------------------------------------VD------------------------
-------------G-----ASRLYVGRDTLDP-AASGW----PIPH------------------------DA
PYKPQLDRWIT------IP-----LEVGLYEKWV-----E-DLLTK---------------TKLRS------
-QRKK-KE--------SQIE---QKESEDEKTKG------------------------S-LTALT-IIH---
----------T---------Q---------------------------------------------------
-----------GAFL-----------------LLL-------LG----T-----S-I---ACIA-LI--G--
-E----------------------------------------------------------FVAARISL----
------------------------------------------------------------------------
---------------------------------------------------------------NKHK-----
------------------------------------------------------------------------
------------------------------------------------------------------------
------------------------------------------------------------------------
------------------------------------------------------------------------
------------------------------------------------------------------------
------------------------------------------------------------------------
---------------------
>Csap1535537utrorf/1-471 type=protein; aalen=471,27%,complete-utrbad; clen=5179; strand=+; offs=2120-3535;  evgclass=main,okay,match:evg11145788utrorf,pct:100/69/.;
------------------------------------------------------------------------
------------------------------------------------------------------------
------------------------------------------------------------------------
------------------------------------------------------------------------
------------------------------------------------------------------------
------------------------------------------------------------------------
-----------------------MG-----------------------------------------------
------------------------------------------------------------------------
------------------------------------------------------------------------
------------------------------------------------------------------------
------------------------------------------------------------------------
------------------------------------------------------------------------
------------------------------------------------------------------------
------------------------------------------------------------------------
------------------------------------------------------------------------
------------------------------------------------------------------------
------------------------------------------------------------------------
------------------------------------------------------------------------
--LTI-------------------------------------------------------------------
------------------------------------------------------------------------
------------------------------------------------------------------------
------------------------------------------------------------------------
------------------------------------------------------------------------
-----------------------------------------------------QLVF---------------
------------------------------------------------------------------------
------------------------------------------------------------------------
------------------------------------------------------------------------
------------------------------------------------------------------------
------------------------------------------------------------------------
------------------------------------------------------------------------
------------------------------------------------------------------------
------------------------------------------------------------------------
------------------------------------------------------------------------
-----C---------------------------GQTS-----------------------------------
------------------------------------------------------------------------
------------------------------------------------------------------------
------------------------------------------------------------------------
------------------------------------------------------------------------
------------------------------------------------------------------------
------------------------------------------------------------------------
------------------------------------------------------------------------
------------------------------------------------------------------------
-------------CV---------------------------------------------------------
------------------------------------------------------------------------
---------------------------------------------------------------------L--
------------------------------------------------------------------------
------------------------------------------------------------------------
----RYKLA----NTDG---------------------------------------------------TEE-
-----------DALNLS-SAIW----FAWGVLL-NSGI--------GE------------------------
---GTPRSF------------------SARVLGMVW-AG-FAMIIVASYTANLAAFLVLD----RPQTSLTG
INDA--RL---RNPMEN----FTYATV------------------KGSSVDMYFR-R---------------
-------------QVEL-----SNMYR-TMEGN-----------------NYPTA--------EAAIT----
----AVKSGR----LKA-FIWDSSRLEYEAAQD---------------------------------------
------------------------------------------------------------------------
--------------------CELVTAGELFGR-SGYGI----GLKK------------------------NS
PWADRVTLAIL------EF-----HESGYMEELD-----N-RWILQN----QEDTCNTDE------------
-KA---------------------------------------------------------PATLG-LKN---
----------M-------------------------------------------------------------
----------AGVFI-----------------LVA-------AG----------I-V--GGIGL-II--I--
-E----------------------------------------------------------IIYKKHQIKKQK
RLEIARHAADKWRV--AIEKRKTLRASMMMQRRLKANGVNEPSVICVNVESGAGSGAGAGAGDGAGAGAGTT
-----------SGTASGAAAGAP-----AGAGAIAVSSDGGAAVSG------------------PASIGIID
LP----RMLPPPPPAPSA------------PPLPP-------------------------------------
-------------------------------------------GLPPDV-----------------------
------------------------------------------------------------------------
------------PPAPPAPRW----------GNDIRQRHISSAQDEALPPPPPPP----------------K
GVDTM----------------------------------RLHASYKNLFGPDPPDL---------------V
A-----------------------------------------------------------------------
---------------------
>Csap1688153/1-657 type=protein; aalen=657,97%,partial3; clen=2023; strand=-; offs=1973-3;  evgclass=main,okay,match:evg1688150,pct:100/99/.;
------------------------------------------------------------------------
------------------------------------------------------------------------
------------------------------------------------------------------------
------------------------------------------------------------------------
------------------------------------------------------------------------
------------------------------------------------------------------------
------------------------------MKII--------------------------------------
----------------------------------------YLRT----------------------------
-----------------------------------------------------------------T------
-----------AIFA---------------------------------------------------------
--------------------------------------------------------------SL--------
------------------------------------------------------------------------
------------------------------------------------------------------------
------------------------------------------------------------------------
------------------------------------------------------------------------
-------------------M-------------------------------------GLAST----------
------------------------------------------------------------------------
--KIKG------------------------------------------------------------------
--------LDTM---------------------------------------------------VDQ------
-------------------------I----------------------------AEL-HFA-----------
--------------GC---------------HLLL----------------------------I--------
--------------------------------T-TS-L-H--------------------------------
--------------------------------------------------------------ST--------
---------------------------VFHVM----------------------LKHVS-------------
-----------------------------------------------------E--------ATVV------
-------M---------------------------------SKL------------------------DNP-
-----GT-----------------L--S-------------QSL-L-GG--------MTTTCRA---LI---
-----------L------------------------C-FV-DRN-----------------SKNEALFN---
--------------------------------LNGTVTVDMKTTLS--------------K---LEQA----
---------------------GLFKLPDT-------------------------------------------
-------------------------------LVLAV-----GD-----------------------------
-------------------MV--------------YAEN-----------------FLL-HH----------
------------------TLRNTANAVYLA-LH----YPKLK------------------------------
YAPRS--------------------------T-SNLN-----------------------------------
----------------------------------------------YGFSLKENP-----------------
------------------------QDHRV-----------------------------------------SV
HRR-------------------------CQFC----------------------------------------
--------RN-----------------G----AADV-K-----LV--------F-----TS-----------
-------------------------N----------------------------------------------
-----------------------------------------------SIS--YPKS-LLK--E-------N-
GFT-----------------NLGGRRLR-----IVSVPY-FP--YMDYDQ---------D------V-----
--------DLVQDTR--------------------------VATRD--------------------------
-------SL----DVRIIDAFANH-LNF----------TPEIHAEP-KRS-FGDE----RD---------G-
Q-FTGMIGQLQRE---ESDFS-TIVAPT--PGR-LKAIDYLRS--YPSDVMV-VTSLQP----TV-LPAYLS
IIR-PFSDG------VWAGI-CVGV-LLWVTT--------------FWLLQ---------------------
--------------------------------------------------------------------F---
------------------------------------------------------------------------
----AWCM------VEV----------I-----------------------------------------R--
-----------SV-PFT-SIFL----YGWGALM-DQP----------------------------------P
SD--PSITV------------------SGQMLVGWW-LV-FCLIITTGFRSSLVAHLTIQAKT-PTLDTFND
LVN---E-----------D-SWSWCTEP------------WLY---KGAAYEYFS-K---------------
-----------H-TDPV--------VN-EIYKH-M------------KV--L-EA--------NAALK----
----NVLLGR-----FS-LIDFKNYIRVIIATRYTD------------------------------------
----------------------------------------------K-------------------------
------------QG-----NTPFYISDNGISVLAAFGW----AFRK------------------------GA
PFYSRFKQLMN------RL-----EDAGIITYWT-----E-EVIAR--------RVRENR------------
-R----IAFPNENMKF------------DYSNKE-------------RT---------S-TVSLG-LDH---
----------L---------Q---------------------------------------------------
-----------GAFY-----------------IFF-------IG----I-----F-I---AVCI-LL--A--
-E----------------------------------------------------------D-----------
------------------------------------------------------------------------
------------------------------------------------------------------------
------------------------------------------------------------------------
------------------------------------------------------------------------
------------------------------------------------------------------------
------------------------------------------------------------------------
------------------------------------------------------------------------
------------------------------------------------------------------------
---------------------
>Csap1849968/1-680 type=protein; aalen=680,90%,complete; clen=2259; strand=-; offs=2196-154;  evgclass=main,okay,match:evg158889,pct:100/99/.;
------------------------------------------------------------------------
------------------------------------------------------------------------
---------------------------------------------------------------MTTVTRY--
-----------------------------------------------------------------FHSTVS-
RRVFTYSP--------------RELGVLP---------QVAAAWH---------------------------
------------------------------------------------------------------------
---------------------------VLYLVVVVV------------------------------------
----------------------------------------VLMIPV--------------------------
----------------------------------------------------------------PL------
------------------------------------------------------------------------
------------------------------------------------------------------------
------------------------------------------------------------------------
-------------------------------VA-MLPRDDLV------------------------------
------------------------------------------------------------------------
------------------------------------------------------------------------
---------------------------------------------------------S-EGVS---------
------------------------------------------------------------------------
------------------------------------------------------------------------
------QALQDV--------------------------------------------------VLRA------
-------------------------T-----------------------------GHAGPA-----------
--------------GL---------------TIIM----------------------------L--------
--------------------------------IDTA--A---------------------------------
----------------PAFLLDA-------------------------------ETPFLRQGGV--------
-----------------------WPTGWIS------------------------M---QLRLP----EGAN-
------------------------------ALNAT-EQ-H-LSSVL------LQ--------AR--------
-------------------------------------------Q----------------------------
------------------------V----------------RRLSR---------------SV-----M---
-----------VVV------------------------AS-AS-----------------------------
-----------------------------------------DAFLA------L-------F---AQWAL---
----------E------L-RLLVWAT----------------------------------------------
-------------------------------RLLVVT-----------------------------------
---------------SLPLSH---------------LLL-----------------AARTHW----------
------------------SFSMMNTMLMNV-------E----------------------------------
---------------------------------HTPS-----------------------------------
------------------------------------------------------------------------
----------------------------L--------------------------------------LRCGI
YTH-------------------------LPYT----------------------------------------
--------DS----------------------GPRV-L-----RV--------A-----SW-----------
------T--------R--------TD-------------R--------------------------------
--LIP---T--------------------------------QA-----LQ-------LF---P-------P-
KYYN-----------------FYGRDVN-----VTALPF-PP--YWD-------------------E-----
-------RESPRG-----------------------------RYH---------------------------
-------GT----DYLMITAIGQA-LNF----------TVQVLPSA--------------------------
N-WGDVTARVEER---VSFVATVIYAVF--PQR-LEHYDYSYM--FEYAFHA-FCMARP----ALK-PRWQS
LYY-PLHHY------VWVST-LALL-LFMPLP--------------FLMVMRA----KTNT-----------
---------------------------------------------------------------GHQRSKSP-
------------------------------------------------------------------------
------------------------------------------------------------------------
--------------ITG-QLIL----HVIGSLL-GQDL---------------------------------D
G--KFSPGV------------------SGHVLAGAW-LL-FAFILGTAYRGNLTASLTAPKSP-PRVETLQQ
LVAS-------------QA-VVTMPPY-------------------GAQFRDFFK-Q---------------
-----------S-ESSD--------FQ-TLGER-VK-----------IV--STTW--------DG-LQ----
----QATIIK-----QA-HMEARRYLQLEIARKFTR------------------------------------
----------------------------------------------LD------------------------
-------------G-----SSSLYVAQESVFP-GLSAW----PVPH------------------------DA
PYKPVLDRAIM------AV-----KEGGLYEKWS-----R-DVLSE---------------ARQES------
-RQQQ-TED-------QLPE---EADAETSDGDG---------------------------HALT-LIH---
----------T---------Q---------------------------------------------------
-----------GPLL-----------------VVL-------FG----L-----L-A---AILV-LS--C--
-E----------------------------------------------------------LLTRHYF-----
------------------------------------------------------------------------
------------------------------------------------------------------------
------------------------------------------------------------------------
------------------------------------------------------------------------
------------------------------------------------------------------------
------------------------------------------------------------------------
------------------------------------------------------------------------
------------------------------------------------------------------------
---------------------
>Csap_11000338/1-855
------------------------------------------------------------------------
------------------------------------------------------------------------
------------------------------------------------------------------------
------------------------------------------------------------------------
-----------------------------------------MRNADR-------------------------
-----GSSPY--------------------------------------------------------------
--------------------------WLSSVILL--------------------------------------
----------------------------------------MFLAQRTSAQ----------------------
---------------------------------------------------------------LTL------
----------ISTI----------------------------------------------------------
------------------------------------------------------------------------
------------------------------------------------------------------------
------------------------------------------------------------------------
------------------------------------------------------------------------
-------------------------------------------------------------DES--------
------------------------------------------------------------------------
------------------------------------------------------------------------
---------------------------------------------------------------------MAE
GVAWLEEAVKAA---------------------------------------ETSS-----GLTIKQ------
------------------------EVIMTSL------------------DKEEDNEQ-QF------------
---------------CSSL-------FS-GAALVLD---------------------------V--------
-------------------------------TAGGW------------------------------------
----------------------------TFAQETAAAHGI---PYVRVQVSN------YQWLAA--------
---------------------TD-------NL----------------------LQ--SRNA------TDA-
--------------------------ALIFGSEAELDQ-A-LYYLV------EG------------------
---------------------------------------------------------------------SV-
------------------------V----------------RVIV--LSG-------IDDKTTT---TLRKM
RPAP-----SYYVI----------------------L-AATDR-----------------------------
---------------------------------------LTA-LFN-----QA-----------KRRNLV--
-----------------T-RDSRWTLVAMDYGA---EDFDRTMLAGSTGITLVTPTREVCCVARNTQSFCDC
NNLVV------PKAI-------------TLNAVLML------------------------------------
------------------------------------VRI-----------------LKA-EGQQDVAGT---
--------CD-A-PPDTPPSTTSF--YTAL-------Q----------------------------------
---------------------------------TELGSWP--------------------------------
------------------------------------------------------------------------
------------------------------------------------------------------GIKWRF
DKMQM-----------------------EPRL----------------------------------------
---------AFNIQ------------AI----NSTASQ-----TV--------G-----SW-----------
------S--------T--------DS-------------G--------------------------------
--LQL---IP-----------------------------------------------GF----------EH-
SPIR--------------------RHFR-----LGTILS-RP--WVSVVK---------K------G-----
-------MA--EGEKM--------------------LSTDPKDYV---------------------------
-------GY----CVDLAERLAKE-MKF----------DYDFRFPE-DGQ-YGVRQ---KD---------G-
T-WNGLVGDLSNG---VTDIIVAPLTMT--SER-EEVIDFVAPY-FDQSGIS-IVIRKR-----QREESLFK
FMT-VLRAE------VWVSI-VAAL-VVTGIM--------------IWLLD---------------------
--------------------------------------------------------------------RYSP
Y-----------------------------------------------------------------------
----SAQNN---SALY----------PPN----------------------------------------C--
-----------RKFTLK-ESFW----FALTSFT-PQGG--------G-------------------------
---EAPKAL------------------SGRTLVAAY-WL-FVVLMLATFTANLAAFLTVERMQ-TPVSSLDE
LAR--------------QS-KINYTVL------------------QSTAVFQYFE-NMGAAEEELYRVWKEL
TLN---STSDQS-KYRVWDYPIKEQYT-HILQV-IVDSKP-----------VLQA--------EEGFQ----
----RVLKNEKGE--FA-FIHDASEIRYE------VL-----------------------------------
----------------------------------------------Q-------------------------
-------------------DCQLTEVGEPFAE-QPYAI----AVQQ------------------------GS
HLQDEISRAIL------EL-----QKDRYFEALT-----A-KFWNR---T-ERGACP-------DD------
-SD---------------------------------------------------------SEGIT-LQS---
----------L-------------------------------------------------------------
----------GGVFI-----------------ATL-------IG----L-----A-L---AMVA-LA--V--
-E----------------------------------------------------------VL--YYK--RGK
GSHVS-----------------------------------------------DIT-----------------
---------------------------------------------------------------PRKP-LKM-
------------------------------------------------------------------------
------------------------------------------------------------------------
------------------------------------------------------------------------
----------------------------------VPDKHHVSR-----------------------------
----INVTPVY-------------------------------------------------------------
------------------------------------------------------------------------
---------------------
>Csap_11000669/1-644
------------------------------------------------------------------------
------------------------------------------------------------------------
---------------------------------------------------------------MRAAAS---
------------------------------------------------------------------------
------------------------------------------------------------------------
------------------------------------------------------------------------
------------------------------LCFWS-------------------------------------
-----------------------------------------FSIC---------------------------
------------------------------------------------------------------------
------------CLPA--------------------------------------------------------
--------------------------------------------------------------AP--------
------------------------------------------------------------------------
-------------------------------TA-QLN-----------------------------------
------------------------------------------------------------------------
------------------------------------------------P----------AADR---------
------------------------------------------------------WNTDA-------------
------------------------------------------------------------------------
------------------------------------------------------------------------
-----VVAVKEV---------------------------------------------------FQS------
-------------------------S-----------------------------SQ---V-----------
--------------DA---------------SLII----------------------------I--------
--------------------------------AGKGFT----------------------------------
-----------------GQIQDL-LA------------------------------------DS--------
-----------------------RGAALFE------------------------A---TT--------S---
----------------------------------N-NS-R-LDQAV------AS--------AR--------
-------------------------------------------Q----------------------------
------------------------V----------------RLASW---------------EA-----V---
-----------VIV------------------------VS-DD-----------------------------
-----------------------------------------PAFLV------A-------F---ALQAR---
----------K------S-RLFVWAT----------------------------------------------
-------------------------------KLIVVT-----------------------------------
---------------RRWPKH--------------GLHP-----------------L---HQ----------
------------------TLSLTNSLLVVL-------D----------------------------------
---------------------------------ANVEISS--------------------------------
------------------------------------------------------------------------
-----------------------RGNTGS--------------------------------------RRAAA
WAV-------------------------LPFQ----------------------------------------
--------EP----------------------DVPP-L-----IV--------A-----SW-----------
------T--------V--------TR-------------G--------------------------------
--LHP---Y--------------------------------R-------P-------FF---W-------D-
KFW----------------KLSGDINLL-----VAMEQN-HG--NKVVMQ---------P------D-----
-------PTVPGGQR--------------------------LLFT---------------------------
-------GY----MVPLLEYLAQG-LNF----------SFTYQRPS-DGT-WGAKL---ED---------G-
S-FSGMVGQVHRE---EVNIGLGPFSID--AVR-NEVIEFTWP--ISFVVVK-VFAGRG----SPE-VDPWA
FLL-PLDPG------VWAAM-IASL-LLLSII--------------TFFLSTL-FL----------------
-------------------------------------------------------------------QNYL-
-----------------------------------------------------------NIE----------
----HF---------IT-------------------------------------------------------
---------------RN----L----QFISIVL-RQ------------------------------------
--------P--------VWM-SNAWW-WEHVMLGLW-MM-ITLVLTRSYESTLMSLLAVRHMP-QPYQTLRA
VLD--------------DH-AVGMIWH------------------KQGAVMQAIM-D---------------
-----------A-TSGI--------FY-EVKAS-EEEGRLTKLPLF-AY--ASVV--------D---E----
-----ITSQR-----KV-IIDYETITTVVRNDHFSR------------------------------------
----------------------------------------------T-------------------------
-------------A-----RCDFYFGNERILS-HPISL----ISQK------------------------DS
PLIPVFNKRIT------SM-----NEAGLYDYWE-----M-EMMPN------SSACKQVP-----T------
-KI--------------------------TVS-----------------------------SSLS-LRQ---
----------C---------W---------------------------------------------------
-----------AMLV-----------------VLG-------GG----L-----S-V---GVIA-LS--I--
-E----------------------------------------------------------MVLA--------
------------------------------------------------------------------------
------------------------------------------------------------------EVMRH-
------------------------------------------------------------------------
------------------------------------------------------------------------
------------------------------------------------------------------------
------------------------------------------------------------------------
------------------------------------------------------------------------
------------------------------------------------------------------------
---------------------
>Csap_1100253/1-425
------------------------------------------------------------------------
------------------------------------------------------------------------
------------------------------------------------------------------------
------------------------------------------------------------------------
------------------------------------------------------------------------
------------------------------------------------------------------------
------------------------------------------------------------------------
------------------------------------------------------------------------
------------------------------------------------------------------------
------------------------------------------------------------------------
------------------------------------------------------------------------
------------------------------------------------------------------------
------------------------------------------------------------------------
------------------------------------------------------------------------
------------------------------------------------------------------------
------------------------------------------------------------------------
------------------------------------------------------------------------
------------------------------------------------------------------------
------------------------------------------------------------------------
-------------------------M-----------------------------EA---P-----------
--------------RC--------------------------------------------------------
------------------------------------------------------------------------
------------------------------------------------------------------------
------------------------------------------------------------------------
------------------------------------------------------------------------
------------------------------------------------------------------------
------------------------------------------------------------------------
-----------LKV------------------------AM-A------------------------------
------------------------------------------------------------------------
----------------------EY------------------------------------------------
------------------------------------------------------------------------
------------------------------------------------------------------------
------------------------------------------------------------------------
------------------------------------------------------------------------
------------------------------------------------------------------------
------------------------------------------------------------------------
----------------------------PIM-----------------------------------------
------------------------------------------------------------------------
------------------------------------------------------------------------
--MEV---Y--------------------------------GS-----PP----------------------
------------------------------------------------------------------------
----------------------------------------NVTYD---------------------------
-------GP----VVTLLHLLADL-LNL----------CYELVDVR-FEQ-YGQLL---DN---------G-
S-WTGVMGLLQRR---EVDLGGTLFTVT--WRR-WLAADFSTA--LYLDQSN-VIYARP----EVT-SDMTA
FVK-PYTLF------VWVVL-FFAS-MVMFTV--------------TSLLIWS-------------------
---------------HKI-----------------------------------------------TQPFAN-
------------------------------------------DEQM--VTIIGRTTAIEKSA----------
----LYT-----------------------------------------------------------------
----------------------------WWPLL-AQNM---------------------------------P
---QMPSRG------------------SERVSLGLW-ML-TSLIVGTVYRSNLKAMIIIPKLE-LPFDNMES
LI---------------KS-GLDTAVI------------------EGTSMHLDVM-K---------------
-----------A------------------EEG-STLGQLKKNVIVVPS--DQQS--------TA-LV----
----NTISGR-----HA-LFAPGLALIGVLHLDFSR------------------------------------
----------------------------------------------T-------------------------
-------------G-----KCRIYMMSRGLQGPRSLSL----GLPK------------------------GS
PLTPRINKILM------KL-----MDSGIMTKII-----L-DALYN------STECMKPL------------
-AM--------------------------LVT-P------------------------T-LRSLE-LED---
----------F---------H---------------------------------------------------
-----------GVFI-----------------LYV-------SG----I-----V-M---ALLC-FI--L--
-E----------------------------------------------------------ILI---------
------------------------------------------------------------------------
------------------------------------------------------------------------
NDT---------------------------------------------------------------------
------------------------------------------------------------------------
------------------------------------------------------------------------
----------------------------------------ARD-----------------------------
------------------------------------------------------------------------
------------------------------------------------------------------------
---------------------
>Csap_11002913/1-466
------------------------------------------------------------------------
------------------------------------------------------------------------
------------------------------------------------------------------------
------------------------------------------------------------------------
------------------------------------------------------------------------
------------------------------------------------------------------------
------------------------------------------------------------------------
-----------------------------------------MKVR---------------------------
------------------------------------------------------------------------
------------------------------------------------------------------------
--------------------------------------------------------------DV--------
------------------------------------------------------------------------
----------------------------------EVP-----------------------------------
------------------------------------------------------------------------
-----------------------------------------------EP-----------------------
----------------------------------------------------WQQE----------------
------------------------------------------------------------------------
------------------------------------------------------------------------
------------------------------------------------------------------------
------------------------------------------------------------------------
--------------RC--------------------------------------------------------
-------------------------------CTD------------------------------H-------
------------------------------------------------------------------------
------------------------------------------------------------------------
----------------------------------------------------GM--------AR--------
-------------------------------------------P----------------------------
------------------------L-----------------------------------------------
-----------EEV------------------------LK-DP-----------------------------
------------------------------------------------------------------------
------------------------------------------------------------------------
------------------------------------------------------------------------
----------------------------------KVLRG-----------------L---TE----------
------------------------------------------------------------------------
------------------------------------------------------------------------
------------------------------------------------------------------------
------------------------------------------------------------------------
----------------------------NPSS----------------------------------------
------------------------------------------------------------------------
------------------------------------------------------------------------
------------------------------------------------------------------------
--F----------------RFPEGALVS-----VASVEW-SP--HIILTT---------D------V-----
------------EGR--------------------------YVVT---------------------------
-------GP----MANMLTIFAET-MNF----------TYNVVTPP-DSA-WGAEL---PN---------G-
S-WTGMMGQVTRK---EADIALGPFGIT--YNR-ALRVDFTES--LFYDPRA-ILSMKG----TPE-INPWG
FLF-PLRGT------VWGAI-AAAL-AVVWLT--------------TLLVGRR-PGGS--------------
------------------------------------------------------------------------
-----------------------------------------------------------VSL----------
----RW---------AG-------------------------------------------------------
------------------EVLL----QDVRVFL-NQ------------------------------------
--------GFT------GIVHGP----GGLVVLVSW-VV-LSAVVFWSYNGALISLLAVRNIP-QPIQTLRD
LLD--------------DH-SITLVLL------------------PMTILTDTIS-K---------------
-----------M-KSGE--------FR-ELHEL-KFVGRIRYEPPK-AF--SGLL--------E---T----
----KVRTDR-----YS-LQSTSLTLDLLIAEYFLK------------------------------------
----------------------------------------------T-------------------------
-------------Q-----RCDYYKTRQTFFT-TPHCI----IGQK------------------------DS
PLVVAINHRVR------AV-----VESGMYLHWL-----M-NEVPA------ITNCRYTP-----S------
-II--------------------------TVR-----------------------------EPLS-LAN---
----------L---------W---------------------------------------------------
-----------GLFI-----------------VLG-------TG----L-----L-L---ATQI-FL--L--
-E----------------------------------------------------------VCC---------
------------------------------------------------------------------------
------------------------------------------------------------------------
------------------------------------------------------------------------
----------------------------------------------P-------------------------
------------------------------------------------------------------------
----------------------------------------PRK--VSSP-----------------------
------------------------------------------------------------------------
------------------------------------------------------------------------
---------------------
>Csap_11023543/1-841
------------------------------------------------------------------------
------------------------------------------------------------------------
------------------------------------------------------------------------
------------------------------------------------------------------------
------------------------------------------------------------------------
----------------MARAWVWV------------------------------WR----------------
--------------------------CVWGVSLLASA-----------------------------------
------------------------------------------FAQELDNE----------------------
---------------------------------------------------------------NSI------
----------LAVYMES-------------------------------------------------------
------------------------------------------------------------------------
------------------------------------------------------------------------
------------------------------------------------------------------------
------------------------------------------------------------------------
----------------------------------------------------------MLLEGT--------
------------------------------------------------------------------------
------------------------------------------------------------------------
---------------------------------------------------------------------RGD
TQQVIEKAVAD------------------------------------------NLGVM-KKGSVRV------
------------------------QMVDTLN------------------ETMVEGVT-AV------------
---------------LTLASCAG--THVWGKALAD-------------------------------------
--------------------------------HEKLHIAL--------------------------------
----------------TESGCGR-INRGTA--------------------------ITVPITSG--------
---------------------ANDLAQVFKDM----------------------RSRGTLTW------DDI-
--------------------------TVMHDNSLSN-L-E-IQRIV------NLL-------AE--------
--------------------------------------------------------------------ETP-
-----TIHETAIT-----------M----------------VDLS-AV-P-------SAMQRRK---MFSAF
QPRAGEPKERQFLV----------------------I-CYKDA-----------------------------
---------------------------------------LAE-IQD-----MA-----------RSLGLM--
-----------------G-PKNQWLFAVPDTHSLKYDMYA------------------------FLANMRDG
DNLAFVYNMSDINPT---------------------------------------------------------
----------------SPCQNGPNCYI-------RLLIA-----------------NYM-TATSEALVKEYD
NF--LQVSEEEWEEVKPSPGARASKIVSTM-------KM---------------------------------
------------------------------AMKDNNQCSR--------------------------------
------------------------------------------------------------------------
------------------------------------------------------------------CTEWGV
QAAET-------------------------KDV---------------------------------------
--------ETFELL-----------------------------NV--------A-----DW-----------
------A--------P--------LH-------------GLV------------------------------
---------------------------------------------------------LY----------DD-
LFPHVT-------------GGFRGRTIA-----VASVHY-PP--WQIFIR---------D------S-----
-----------SGRVV--------------------------RYE---------------------------
-------GL----MFEVLKEMGAK-LNF----------TYVVRPPP-DGQ-WGVMD---SS---------G-
N-WNGMMRMVQNN---EVMLGVAAFTVS--DKR-MRVVNFTSA--IDLQPYT-FMIARP-----QELSRVML
FME-PFAND------TWILI-AITV-AIMGPI--------------LFFIN---------------------
--------------------------------------------------------------------RSSP
Y-----------------------------------------------------------------------
------------YTYYD--------LYDG----------------------------------------K--
-----------GLFKLH-NCSW----YVYGAIL-QQGG--------T-------------------------
---KLPLSN------------------SGRLVVGFW-WI-FVLIVVTTYSGNLVAFLTFPQIE-NPVNTLDD
LLK-------------LKN-TMSWGYI------------------GGTILEDYFQ-D---------------
---------------------AEGKFL-EVGVD-AEKHE------------DSKR--------AELYN----
----RVRYTD-----HA-FLEWKTNLLFIMQDELFAT-----------------------------------
----------------------------------------------D-------------------------
-------------------TCDFSLGREEFYF-ESVAM----TVPR------------------------DS
PYLDHFNAQLK------KM-----KVGGLIQKWK-----Q-DYWPK---KNK---C---------S------
-TTAY-GGG------------------------------------------------DA-TRTVS-LSD---
----------M-------------------------------------------------------------
----------QGSFF-----------------LLF-------IG----F-----V-L---AAVI-IT--G--
-E----------------------------------------------------------CIMRSFI--GKS
EPGSR-------------------------------------------------------------------
------------------------------------------------------------------------
------------------------------------------------------------------------
------------------------------------------------------------------------
------------------------------------------------------------------------
----------------------------------------SSTGTL--------------------------
------VKPFMA------------------------------------------------------------
------------------------------------------------------------------------
---------------------
>Csap_11024244/1-414
------------------------------------------------------------------------
------------------------------------------------------------------------
------------------------------------------------------------------------
------------------------------------------------------------------------
------------------------------------------------------------------------
------------------------------------------------------------------------
------------------------------------------------------------------------
------------------------------------------------------------------------
------------------------------------------------------------------------
------------------------------------------------------------------------
------------------------------------------------------------------------
------------------------------------------------------------------------
------------------------------------------------------------------------
------------------------------------------------------------------------
------------------------------------------------------------------------
------------------------------------------------------------------------
------------------------------------------------------------------------
------------------------------------------------------------------------
---------------------------------------------------------------MST------
-------------------------H-----------------------------SR---------------
------------------------------------------------------------------------
------------------------------------------------------------------------
------------------------------------------------------------------------
------------------------------------------------------------------------
------------------------------------------------------------------------
-------------------------------------------P----------------------------
------------------------F-----------------------------------------------
-----------LKV------------------------AV-EQ-----------------------------
------------------------------------------------------------------------
-----------------------W------------------------------------------------
------------------------------------------------------------------------
------------------------------------------------------------------------
------------------------------------------------------------------------
------------------------------------------------------------------------
------------------------------------------------------------------------
------------------------------------------------------------------------
----------------------------VPWTK---------------------------------------
--------------------------------------------V--------L-----T------------
---------------D--------AD-------------G--------------------------------
--------K---------------------------------------------------------------
------------------------------------------------------------------------
-----------------------------------------VRIE---------------------------
-------GP----MANLLDILSNV-LKF----------NYELVRPM-DRV-WGGPL---PN---------G-
S-WNGMLGQLQRQ---EVEFAVGPFGVT--DLR-ETVCDFSTP--LYSENNA-ILMVRP----TLQ-NDMAG
FVK-PFTGQ------VWLLT-LLSL-AMIVAV--------------MTPLAAT-------------------
-------------EVRLF---------------------------------------------RL-SMRW--
--------------------------------------------------------SLSKTT----------
----IWG-----------------------------------------------------------------
----------------------------LKVFT-QEGS---------------------------------V
---DVPPLG------------------ASRLLAAVW-LL-ASLVFMSSYSGILTAMLTVPRVT-IPIDSLAD
LVA--------------QK-DLPWRLE------------------TGSMMFQYFK-E---------------
-----------A-EDGV--------RK-KVFMG-I---------SG-TF--PDCW--------AA-RE----
----DIATGK-----YA-AICDKTTMKKAMSWDFST------------------------------------
----------------------------------------------S-------------------------
-------------G-----KCHLYISRELVYTNAIIAM----AFQT------------------------NS
SYLAPINQIIL------TV-----KEAGILDQWL-----S-AQITN------TSQCLRPP-----T------
-AD--------------------------RSE--------------------------G-IAALS-IEA---
----------M---------A---------------------------------------------------
-----------GSFL-----------------VLA-------GG----L-----A-A---GTAI-FL--L--
-E----------------------------------------------------------T-----------
------------------------------------------------------------------------
------------------------------------------------------------------------
------------------------------------------------------------------------
------------------------------------------------------------------------
------------------------------------------------------------------------
-----------------------------------------SIP-RR-------------------------
------------------------------------------------------------------------
------------------------------------------------------------------------
---------------------
>Csap_11027272/1-640
------------------------------------------------------------------------
------------------------------------------------------------------------
-------------------------------------------------------------------MVA--
------------------------------------------------------------------------
------------------------------------------------------------------------
------------------------------------------------------------------------
------------------------------VALLP-------------------------------------
----------------------------------------WLFFL---------------------------
----------------------------------------------------------------NT------
-----------QFLW---------------------------------------------------------
--------------------------------------------------------------ST--------
------------------------------------------------------------------------
--------------------------------A-MPHQ----------------------------------
------------------------------------------------------------------------
-----------------------------------------------SS----------ETTAP--------
-------------------------------------------------------E-ALRA-----------
------------------------------------------------------------------------
------------------------------------------------------------------------
--------VQGV---------------------------------------------------LAS------
------------------------------------------------------QRQ---R-----------
--------------QC---------------PGLL----------------------------L--------
--------------------------------SDNHSQF---------------------------------
----------------VLTLVKE----------------------------------ADKKLFS--------
-----------------------HGIAVFL------------------------A----S--------QNT-
------------------------------LGNGT-LG-Y-LKATV------DK--------VR--------
-------------------------------------------Q----------------------------
------------------------L----------------GGTWH---------------CL-----M---
-----------VVV------------------------VS-DD-----------------------------
-----------------------------------------QAFLA------A-------F---AHLSL---
----------R------R-HALKWST----------------------------------------------
-------------------------------RILVIT-----------------------------------
---------------QLPLSL---------------LTG-----------------L---HG----------
------------------LLSYRNAMLLLV-------Y----------------------------------
---------------------------------LNQK-----------------------------------
------------------------------------------------------------------------
----------------------------T--------------------------------------RHVGV
YVT-------------------------TPFS----------------------------------------
--------VS----------------------TTRP-R-----RI--------A-----SW-----------
------S--------P--------NK-------------T--------------------------------
--WRR---S--------------------------------LQ-----SK-------LF---P-------E-
KFI----------------VFSFAPTLT-----VAVEFM-PH--HTLKWM---------D------D-----
-------PLATDGRR--------------------------LHFT---------------------------
-------GA----MANIIEYLSLG-VNF----------TYRYVLSS-DRT-FGTML---PG---------G-
S-WTGMMGMVVRE---EVHFAAGPFMLS--PER-AAAGDYTAA--VWNGDVR-IVSGLG----RLK-IDPWG
FLL-PFTPL------VWTGA-LITL-IWLTAV--------------LQVFSSF-LP----------------
-------------------------------------------------------------------GKVL-
------------------------------------------------------------------------
------------------------------------------------------------------------
------------------C--F----NPVRILL-QQ------------------------------------
--------D--------VVRLTQ-WWWWERLVLGLW-LL-TTLVLTRSYAGNLMSLLAVRYSP-QPFQTPRD
VLN--------------DP-HVTMIWQ------------------KYSKNEQFLR-A---------------
-----------A-ESGV--------FR-EVAQM-EEKGRLKFLTQE-QF--MESL--------D---T----
----LVRAGH-----HV-LIDIENAIRSLVALDFSH------------------------------------
----------------------------------------------K-------------------------
-------------G-----RCEFYVSRNGFLP-FSSSI----ISQK------------------------TN
PIIQGLNPRVM------SL-----TESGLLKYWV-----Q-D-VPN------FTRCNNVP-----K------
-TV--------------------------AFS-----------------------------TTLS-FTN---
----------L---------W---------------------------------------------------
-----------GVFV-----------------LLA-------GG----L-----T-A---GLMA-WC--L--
-E----------------------------------------------------------LLNR--------
------------------------------------------------------------------------
------------------------------------------------------------------------
------------------------------------------------------------------------
------------------------------------------------------------------------
------------------------------------------------------------------------
---------------------------------------LTKKFS---------------------------
------------------------------------------------------------------------
------------------------------------------------------------------------
---------------------
>Csap_11058785/1-593
------------------------------------------------------------------------
------------------------------------------------------------------------
------------------------------------------------------------------------
------------------------------------------------------------------------
------------------------------------------------------------------------
------------------------------------------------------------------------
------------------------------------------------------------------------
------------------------------------------------------------------------
------------------------------------------------------------------------
------------------------------------------------------------------------
------------------------------------------------------------------------
------------------------------------------------------------------------
------------------------------------------------------------------------
------------------------------------------------------------------------
------------------------------------------------------------------------
------------------------------------------------------------------------
------------------------------------------------------------------------
------------------------------------------------------------------------
------------------------------------------------------------------------
------------------------------------------------------------------------
------------------------------------------------------------------------
------------------------------------------------------------------------
------------------------------------------------------------------------
------------------------------------------------------------------------
-----------------------------MDRTGGASD-E-LPSEV------KAV-------PA--------
---------------------------------------------------------------------KP-
--PGGSVDQWEGEG----------L----------------DGLP--LE--------VHTDVVS---ALQDL
QQRPSDYRRGSVVV----------------------H-GSPSF-----------------------------
---------------------------------------LQE-TVK-----EA-----------VKMGVV--
-----------------V-PGRAWVLVS--------------------------------------------
-EVEVWYQSVLPSTL------------LTNQYNVVL------------------------------------
---------------VTP------------------------------------------------------
-------------------------LFRIP-------RPHA-------------------------------
-PD---------------------------------------------------------------------
------------------------------------------------------------------------
------------------------------------------------------------------------
---------------------------QCVASI---------------------------------------
--------HRLT-------------------------------FV--------GGG--LAW-----------
------V--------GVGCGR---VD-------------G--------------------------------
-RLSL---TA-----------------------------------------------DP----------FS-
LPTH-----------------LGNITIP-----VGVVKG-SP--TLRLVM---------T------P-----
-----------DGEK---------------------------YLD---------------------------
-------GF----LGEIIRLLQQD-LLF----------RVEVSQVP-G---FGNRL---AN---------G-
T-WIGIVGAVARK---EVEVGLASLSIS--DIR-YEVVEFSEHI-IST-GIY-LMYLAR-----ELAQPVST
VFL-VFSPE------LWGCL-LGQI-TLLGAV--------------LYLAS---------------------
-----------------------------------------------------------------Y--RDA-
------------------------------------------------------------------------
--------------------------------------------------------------------AR--
-----------RNHSPL-YYLF----VSFRSFV-YQGT----------------------------------
---LEPQAS------------------APRLTHLSS-LV-FALVVYALYSGNLTAVLSLPRLQ-EYPKSAEE
MLE--------------QG----YAPIL----------------TEGFHQYDYFK-F---------------
-----------S-PLDA--------FR-TLFRH-AEERGTIYP----FG--RIDH--------KTALQ----
----RFSKGR-----VA-SVITPLGIVFRQNSGAARQ-----------------------------------
----------------------------------------------Q-------------------------
-------------------PCPFYVESTPLNL-GFISI----ILQK------------------------NS
FFSEVINARLR------WL-----RDSGNLKEIY-----G-RY--------NVIQCV---------------
---HS-GTAS-----------------------------------------------GT-SRPLS-LTV---
----------L-------------------------------------------------------------
----------LGAFT-----------------MWL-------CG----I-----L-V---SCVT-FL--L--
-E----------------------------------------------------------FL--SSR--GKK
KSEAK--DIL--------------------------------------------------------------
------------------------------------------------------------------------
------------------------------------------------------------------------
------------------------------------------------------------------------
------------------------------------------------------------------------
--------------------------------FG--------------------------------------
------------------------------------------------------------------------
------------------------------------------------------------------------
---------------------
>Csap_11070700/1-413
------------------------------------------------------------------------
------------------------------------------------------------------------
------------------------------------------------------------------------
------------------------------------------------------------------------
------------------------------------------------------------------------
------------------------------------------------------------------------
------------------------------------------------------------------------
------------------------------------------------------------------------
------------------------------------------------------------------------
------------------------------------------------------------------------
------------------------------------------------------------------------
------------------------------------------------------------------------
------------------------------------------------------------------------
------------------------------------------------------------------------
------------------------------------------------------------------------
------------------------------------------------------------------------
------------------------------------------------------------------------
------------------------------------------------------------------------
---------------------------------------------------------------MGE------
-------------------------L-----------------------------NA---S-----------
--------------RC--------------------------------------------------------
------------------------------------------------------------------------
------------------------------------------------------------------------
------------------------------------------------------------------------
------------------------------------------------------------------------
------------------------------------------------------------------------
------------------------------------------------------------------------
-----------LKL------------------------VS-D------------------------------
------------------------------------------------------------------------
----------------------QF------------------------------------------------
------------------------------------------------------------------------
------------------------------------------------------------------------
------------------------------------------------------------------------
------------------------------------------------------------------------
------------------------------------------------------------------------
------------------------------------------------------------------------
----------------------------ISV-----------------------------------------
------------------------------------------------------------------------
------------------------------------------------------------------------
--VYI---S--------------------------------GT-----PG----------------------
------------------------------------------------------------------------
----------------------------------------NYKYG---------------------------
-------GP----LVIILDTIMRH-LGF----------CYEFLRAR-DRS-YGLLL---PN---------G-
S-WSGLLGMVQRG---EADLTGTVIAIT--ADG-LPAFDFSEP--VLISEYN-VMNARP----VVT-PNVAG
FIR-PYTLP------AWALL-LVSS-VIVTAA--------------TLVVLRS-SAFL-QT-----------
------------------------------------------------------------------MYRAGK
------------------LSHEEG----DMDI----TKA-AMSKEE--KNNISWFISAERSS----------
----LWT-----------------------------------------------------------------
----------------------------WSVLL-SQSV---------------------------------P
---WEPLGN------------------SARMVAGLW-LL-ETLILASVYRSNLKAMLIIPKVR-LPFDNLEE
MV---------------ET-GTILAIS------------------KDSTLQTLIM-N---------------
-----------A------------------EGN-TSLGRLKNNLLIGHP--DDAY--------HV-IK----
----DIYTGK-----WA-GGAFTISLKAAFHLDFSL------------------------------------
----------------------------------------------M-------------------------
-------------G-----KCRAYIMSRGFFGPASLSL----AFAK------------------------GS
PLVGKVNKDII------TL-----REAGILDHLF-----S-QASFN------ATECMKPV-----T------
-SN--------------------------LAP-T------------------------Q-ERPLE-------
------------------------------------------------------------------------
------------------------------------------------------------------------
------------------------------------------------------------------------
------------------------------------------------------------------------
------------------------------------------------------------------------
------------------------------------------------------------------------
------------------------------------------------------------------------
------------------------------------------------------------------------
------------------------------------------------------------------------
------------------------------------------------------------------------
------------------------------------------------------------------------
---------------------
>Csap_11076226/1-710
------------------------------------------------------------------------
------------------------------------------------------------------------
---------------------------------------------------------------M--------
------------------------------------------------------------------------
------------------------------------------------------------------------
------------------------------------------------------------------------
-------------------------HHKIWQIFI-------------------------------E------
----------------------------------------VTVGL---------------------------
---------------------------------------------------------------SSL------
-----------TVAS---------------------------------------------------------
--------------------------------------------------------------GG--------
------------------------------------------------------------------------
------------------------------------------------------------------------
------------------------------------------------------------------------
-----------------------------------------------------------MSPLS--------
-------------------AH------------------------------------KVVQQ----------
------------------------------------------------------------------------
------------------------------------------------------------------------
--DNVEAVVGRV---------------------------------------------------VS-------
-------------------------M----------------------------VTQ-GLG-----------
--------------QC---------------RLLL----------------------------V--------
--------------------------------T-AT-P-V--------------------------------
--------------------------------------------------------------TD--------
---------------------------MLASV----------------------LGGLRG--------DGDG
G-------------------------------GGG--------VVV------VE--------DTSS------
-------L---------------------------------SSS----------------------------
-----------------------MI--V-------------PRL-A-RD--------GGAACWT---LV---
-----------LFL-----------GEV----PDTND-TL-NSKREG--------------SNNPTGSDG--
--------------------------------RNEGGRKDINATLKNS--N----QDMKRF---LEKS----
---------------------GLWMLPET-------------------------------------------
-------------------------------RVLVV-----GW-----------------------------
------------------DTT--------------GT----------------L--LLR-HP----------
------------------SFRNTRHLFLLL------------------------------------------
------------------------------------------------------------------------
----------------------------------------------LLPAGTDKG----------W------
---------------------------TV-----------------------------------------EL
YRR-------------------------CLFC----------------------------------------
--------PT-----------------G----KQKT-E-----LL--------M-----RG-----------
------------------------------------------------------------------------
--------K--------------------------------AT-----LQMHLNQR-LIL----------G-
RLA-----------------NLWGALLT-----VITMDY-FP--HVDYHR---------S------A-----
--------NHQPGGK--------------------------VLPKD--------------------------
-------CL----DFRMADAIASR-LNF----------SYEVREPP-DGQ-WGVRD---DS---------G-
H-FTGIVGSLERE---EGDLS-MVLTPT--PDR-LEVMDHSRI--YGEGAFV-IISLKP----RP-ATQHWA
FVK-SFRDE------LWLIL-LGVV-VVWGVL--------------LWAML---------------------
--------------------------------------------------------------------K---
------------------------------------------------------------------------
----AWGR------IRR----------DQ--------------------------------------VVR--
-----------WN-SPT-SGIL----YGFGALM-EDP----------------------------------P
HR--PPTNL------------------SAQVMVGWW-LV-SCIIITTAYRSSLISHLTVPGIT-RPVNTFDD
LLAL--------------E-GWSWSAET------------GIL---NMADRDFFL-G---------------
-----------S-PSLV--------VR-EVYRL-M------------QF--Y-SL--------EESLQ----
----KVLEGR-----HS-FITWKNYIDVRIASRYSD------------------------------------
----------------------------------------------A-------------------------
------------RG-----ITPLYISNRRYPIFGGYSW----GFRQ------------------------GA
PFLDAIKRVKQ------HL-----LESGLLTYWL-----S-DVIKQ--------RVRETP-----R------
-DSRE--------------------GQDASITQA--------LLPSMGS---------G-EVVLG-IGH---
----------L---------Q---------------------------------------------------
-----------GVFY-----------------FLF-------AG----F-----M-V---SVVT-LM--C--
-EQ---------------------------------------------------------ASAHTNTAR---
------------------------------------------------------------------------
------------------------------------------------------------------------
------------------------------------------------------------------------
------------------------------------------------------------------------
------------------------------------------------------------------------
--------------------------------------KVVVTTKG--------------------------
------------------------------------------------------------------------
------------------------------------------------------------------------
---------------------
>Csap_11076866/1-510
------------------------------------------------------------------------
------------------------------------------------------------------------
------------------------------------------------------------------------
------------------------------------------------------------------------
------------------------------------------------------------------------
------------------------------------------------------------------------
------------------------------------------------------------------------
------------------------------------------------------------------------
------------------------------------------------------------------------
------------------------------------------------------------------------
------------------------------------------------------------------------
------------------------------------------------------------------------
------------------------------------------------------------------------
------------------------------------------------------------------------
------------------------------------------------------------------------
------------------------------------------------------------------------
------------------------------------------------------------------------
------------------------------------------------------------------------
------------------------------------------------------------------------
------------------------------------------------------------------------
------------------------------------------------------------------------
------------------------------------------------------------------------
------------------------------------------------------------------------
------------------------------------------------------------------------
------------------------------------------------------------------------
------------------------------------------------------------------------
-------------------------------------------------------------------MVH--
-----------LAL------------------------LG-PN-----------------------------
----------------------------------------STSFFE--------------DL----------
----------A------A-EECQWRP----------------------------------------------
------------------------------ARLLLVD-----------------------------------
--------------------A-------------WG-SSSN---------------LLR-DA----------
------------------AFDRVERLAL--------------------------------------------
--------------------------------LTTRDSS---------------------------------
----------------------------------------------L-------------------------
----------------------------VPPF-------------------------------------VVI
YSL-------------------------FPFAQ---------------------------------------
--------KA------------------------KL-R-----QT--------G-----VW-----------
------H--------T--------N---------------T-------------------------------
--------SL-------------------------------AS--------------LF---V-------D-
RFQ-----------------SFEGYQFH-----LATWLDDNP--YLYQA-----------------------
--------DALKGKAD--------------------------------------------------------
-------GL----QVEMLNTLGHA-LNF----------TYTLTKEPPDYM-WG-DL---ED---------G-
K-WTGMLGMVHRG---EKNFTVNFFGYN--LDK-THAFDASSS--YWMEGFG-LTLLAP----PPL-PRWRA
AYY-PFQTT------VWACG-GATF-LLVLLI--------------WTIQGGS-------------------
------------------------------------------------------------------------
------------------------------------------------------------------------
-------------S----------------------------------------------------------
-------------GRSG-RGWS----YLLRPLL-NHSL--------P-------------------------
---ELPSS-----------------Q-GLRVFIATW-CL-SSFILTIAYTANFIAFLSVPAYP-SRIRTIEE
LAK---------------S-PLRVTMC-----------------DYGEFVPEALK-V---------------
-----------S-DNTY--------YR-ALGNK-L------------DL--FPE--------YNQTLP----
----LMFTGT-----HA-FLESYTYGRILLSLMNYD------------------------------------
------------------------------------------------------------------------
-------------------VRRTYMLRDQLYP-AHLCW----YFRK------------------------HS
PWKRKIDRGMD------SM-----VEAGLVRQWI-----Q-EKTDQ-----LLGRGWQSG-----E------
-G--------------------------EERKE----------------------------SPLS-LQH---
----------L---------Q---------------------------------------------------
-----------APFM-----------------LLL-------LL----F-----A-V---SLVV-FI--A--
-E----------------------------------------------------------IILHKLKYRAGL
QI----------------------------------------------------------------------
------------------------------------------------------------------------
------------------------------------------------------------------------
------------------------------------------------------------------------
------------------------------------------------------------------------
------------------------------------------------------------------------
------------------------------------------------------------------------
------------------------------------------------------------------------
---------------------
>Csap_11081270/1-683
--------------------MV--------------------------------------------------
------------------------------------------------------------------------
---------------------------------------------------------HNLYRMM--------
------------------------------------------------------------------------
------------------------------------------------------------------------
------------------------------------------------------------------------
--------------------------HCIGCLYI--------------------------------------
----------------------------------------ILFTM---------------------------
------------------------------------------------------------------------
------------------------------------------------------------------------
------------------------------------------------------------------------
------------------------------------------------------------------------
------------------------------------------------------------------------
------------------------------------------------------------------------
------------------------------------------------------------------------
------------------------------------------------------GIFGRYDQTKQ-------
--------------------------------------------------------------------P---
-----------------------------------------------------------------------A
MGWMLAEHMDEL---------------------------------------------------VHQ------
-------------------------A----------------------------IGR-HLA-----------
--------------DC---------------HLVL----------------------------L--------
--------------------------------T-SNSQ-H--------------------------------
--------------------------------------------------------------SA--------
---------------------------VFSTI----------------------LRNIKE--------PA--
--------------------------------------------VV------IR--------A---------
-------I----------------------------------SQVNTT------------------------
------------------------V--F-------------RGI-W-GE--------KNTVCRT---LL---
-----------LYI-----------D----------E-LN-GAVLS--------------------------
------------------------------------------------------------L---FHGA----
---------------------GLWKMPET-------------------------------------------
-------------------------------CVIIF-----GK-----------------------------
-------------------MT--------------GMEA-----------------ILL-QP----------
------------------VFRNTIHGFYIA-LRE---DFTGK------------------------------
TTNLG-------------------------LP----------------------------------------
----------------------------------------------LKSNTTEES-----------------
--------------------AHSVKGQEM-----------------------------------------FI
YQR-------------------------CLYC----------------------------------------
--------DC-----------------G----KASV-R-----FV--G------------------------
-------------------------K----------------------------------------------
--IH----T--------------------------------NA----KRE--SYEK-YF---PS----LRD-
QFL-----------------NFHGHEIK-----IVTVSY-FP--YIDYIK---------E------K-----
--------N-ELGAS--------------------------VILSD--------------------------
-------SV----DSRILETLMLK-LNF----------TYSIKEEP-ERS-WGRVT---KD---------G-
--FTGMVGQLQRE---DADLC-TMSSLT--PER-LQVIRHARA--YVADILT-LVSMKP----SF-LPQHLS
IIR-PFEWN------VWFGI-VISV-ILWSLI--------------LWKLQ---------------------
--------------------------------------------------------------------R---
------------------------------------------------------------------------
----VWCR------AED----------K-----------------------------------------S--
-----------IF-QLQ-TALL----YSWGALL-QQP----------------------------------P
RS--PTVNN------------------TGKVMVAVF-LV-FALILTTGFRSSLIAHLTVKGKS-SPIDTFFD
ILS---R-----------R-NWKWGIET------------WML---KGVPYDYLS-N---------------
-----------H-HNPI--------VQ-KIYKN-M------------DV--L-SA--------EEGIS----
----KVLSDS-----YT-FITVKTHISAFVSSYYSN------------------------------------
----------------------------------------------D-------------------------
------------HG-----LTSIYISSKGVYTLPDYGW----GFRR------------------------GA
PFYSCFRYFLM------RL-----DEAGITPHWM-----E-DVIER--------RVKANR-----K------
-MDVR--------------------RRKTVAIRV-------------ED-------GLS-EAVLQ-VNH---
----------M---------Q---------------------------------------------------
----------ASVAA-----------------AII--NKVKTFA--WSH--SLIV-V---ASIA-RG--G--
-Q----------------------------------------------------------HLSSPRSK----
------------------------------------------------------------------------
------------------------------------------------------------------------
------------------------------------------------------------------------
------------------------------------------------------------------------
------------------------------------------------------------------------
------------------------------------------------------------------------
------------------------------------------------------------------------
------------------------------------------------------------------------
---------------------
>Csap_11084585/1-562
------------------------------------------------------------------------
------------------------------------------------------------------------
------------------------------------------------------------------------
------------------------------------------------------------------------
------------------------------------------------------------------------
------------------------------------------------------------------------
------------------------------------------------------------------------
------------------------------------------------------------------------
------------------------------------------------------------------------
------------------------------------------------------------------------
------------------------------------------------------------------------
------------------------------------------------------------------------
------------------------------------------------------------------------
------------------------------------------------------------------------
------------------------------------------------------------------------
------------------------------------------------------------------------
------------------------------------------------------------------------
------------------------------------------------------------------------
------------------------------------------------------------------------
------------------------------------------------------------------------
------------------------------------------------------------------------
------------------------------------------------------------------------
------------------------------------------------------------------------
------------------------------------------------------------------------
------------------------------------------------------------------------
------------------------------------------------------------------------
-----------------------------------------------------------MLCER---YIQ--
-----------FEVWENLYKFLTHLGPTEGY-------LSADQ-----------------------------
-------FLVYG---------------------------TSKDVLHIIRQRRS-------F---MEVINI--
-------------------GITTW------------------------------------------------
-------------------------------YYVVLD-----------------------------------
---------------NRATTQ--------------QLAD---------------------------------
------------------ALEEASNAILLR------------------------------------------
------------------------------PSTHTAGTW---------------------------------
------------------------------------------------------------------------
------------------------------------------------------------------------
----------------------------VAFTLI--------------------------------------
--------SP-----------------GD---GTRHFS-----TV--------G-----RW-----------
------T-----------------ER------------EG--------------------------------
--LVVR-----------------------------------GA--------------VF---P---------
PRS----------------PSFHGRALT-----IGVINK-----RRVLQR---------D------K-----
----------DTGE-----------------------------VE---------------------------
-------GY----SMDILHVLQDS-LNF----------TVSLRWFN-T---WGEAT---RN---------G-
S-WDGVIGALIRK---EIHFSPMDFTPTK-ESR--AVIDFSDW--VSEDPVI-ITSAAP----QPH------
-IR-PFLLLEIYSLEIYPIM-ALML-TLSGVA--------------LWGLE---------------------
------------------------------------------------------------------------
------------------------------------------------------------------------
----IIENY--ITTTTT-------------------------------------------------------
------TAVPYKFPSLG-ASIF----NASKTIV-SQAS----------------------VR----------
---KLPKPF------------------SARLLLFHV-WL-VSLVLDSAYQGHITAFIALPRFT-PAIDHHEH
LSK--------------NR-SVTPVTE------------------LSSTTQTMIT-E---------------
-----------S-DRPS--------FQ-AMSER-L------------EA--FEGSFLE----SQTFFD----
----GVASGK-----WA-YVDT-------LSSAFGR------------------------------------
----------------------------------------------S-------------------------
-------LAHEIEG----QRCRFYRSRQSVAG-GLDAW----PFPR------------------------NS
PVHGRISHSLK------WL-----RSYGLLEHIK----SR----------FYVSRCLATY-----------G
RRTRE-----------------------------------------------------E-GKKMN-------
----------L------VMTQ---------------------------------------------------
-----------SCFY-----------------VLL-------TG----Y-----A-L---GTFS-LL--L--
-E-----------------------------------V----------------------LVILCSSCGSVM
G-----------------------------------------------------------------------
------------------------------------------------------------------------
------------------------------------------------------------------------
------------------------------------------------------------------------
------------------------------------------------------------------------
------------------------------------------------------------------------
------------------------------------------------------------------------
------------------------------------------------------------------------
---------------------
>Csap_11090045/1-640
------------------------------------------------------------------------
------------------------------------------------------------------------
---------------------------------------------------------------MFSRIRL--
------------------------------------------------------------------------
------------------------------------------------------------------------
------------------------------------------------------------------------
------------------------------LTLLYA------------------------------------
----------------------------------------NITSF---------------------------
------------------------------------------------------------------------
------------FI----------------------------------------------------------
--------------------------------------------------------------TA--------
------------------------------------------------------------------------
------------------------------FNVKSLP-----------------------------------
------------------------------------------------------------------------
----------------------------------------------VKL-----------------------
------------------------------------------------------KD----------------
------------------------------------------------------------------------
------------------------------------------------------------------------
-----QTHVSRL---------------------------------------------------IVD------
-------------------------VINYQL----------------------PKEK---S-----------
--------------LCL----------L-VFSTTF----------------------------LEK------
-----------------------------QKMTDEILKM----------------------------I----
------------------------LRN---------------------------------------------
-----------------------DTLGMVH------------------------L---MA--------KDS-
------------------------------DSNV-------LAEFI------VR--------SR--------
-------------------------------------------K----------------------------
------------------------V----------------IQDSW---------------CMF--------
-----------VTV------------------------LS-DD-----------------------------
-----------------------------------------FRVLT------K-------M---AKIFH---
----------E------F-QLLGTYA----------------------------------------------
-------------------------------KFFVFT-----------------------------------
---------------RLKLHL---------------LYA-----------------I---TK----------
------------------PLSFTNSLMVII-------D----------------------------------
---------------------------------DGPTG----------------------------------
------------------------------------------------------------------------
-------------------------------------------------------------------IRCSI
YAF-------------------------LPYT----------------------------------------
--------NT----------------------NVQP-L-----IV--------A-----TW-----------
------E--------S--------QE-------------G--------------------------------
--LIR---R--------------------------------TN-----LP-------LF---P-------A-
KFH----------------KFLWRPNII-----VAEDEY-PP--HANV-----------A------E-----
-------EKGNNGRT--------------------------VTVYK--------------------------
-------GP----MLILLDVLATT-MNF----------SYTMVRPP-DGA-WGAKL---PN---------G-
S-WTGMVAMVQRK---EIDIGLGPFGVT--AIR-AEVVDYTHP--ILVDYAR-ILGGRG----SPE-LDPWG
FLL-PLSST------VWMVL-IVVF-LLVILT--------------TVIISKS-DR----------------
-------------------------------------------------------------------HRVR-
-----------------------------------------------------------AIS----------
----QYV-----------------------------------------------------------------
---------------------M----DIIRVSL-GQ-------------DLTF-------------------
--------DVGKI--------------WERLIIGSW-MF-LVFVTMKSFSGNLMSQFAVRHIP-QPFQTIRD
IIE--------------DD-SVKMIWE------------------ANSAYVQYYR-S---------------
-----------A-KTGI--------YR-DLAKQ-ED--RILYLRSS-LF--IHSL--------D---T----
----LVKPGS-----HV-LIAEYLTHQGFMANDFSN------------------------------------
----------------------------------------------K-------------------------
-------------G-----SCDFYVSKEHFLP-LMFAM----VGQK------------------------GS
LLIPSISERIK------AI-----IESGLYNQWL-----K-TAVPN------STSCAFAS-----T------
-KI--------------------------TVI-----------------------------SSLS-VGN---
----------I---------W---------------------------------------------------
-----------GTFL-----------------LVL-------GG----Y-----S-I---ALVV-LF--F--
-E----------------------------------------------------------IKID--------
------------------------------------------------------------------------
------------------------------------------------------------------HI----
------------------------------------------------------------------------
------------------------------------------------------------------------
------------------------------------------------------------------------
------------------------------------------------------------------------
------------------------------------------------------------------------
------------------------------------------------------------------------
---------------------
>Csap_11091884/1-676
------------------------------------------------------------------------
------------------------------------------------------------------------
--------------------------------------------------------------------M---
------------------------------------------------------------------------
------------------------------------------------------------------------
------------------------------------------------------------------------
------------------------------MNFSR-------------------------------------
-----------------------------------------ITLL---------------------------
------------------------------------------------------------------------
------------FIS---------------------------------------------------------
------------------------------------------------------------------------
------------------------------------------------------------------------
-------------------------------IG-KITGI---------------------------------
------------------------------------------------------------------------
-----------------------------------------------IN----------LSHC---------
------------------------------------------------------KEGAV-------------
------------------------------------------------------------------------
------------------------------------------------------------------------
-----FSSVIDV---------------------------------------------------IHS------
-------------------------T------------------------------E---K-----------
--------------HP---------------FIIW----------------------------I--------
--------------------------------SSNNFL----------------------------------
-----------------NGMMTL-LP-----------------------------------VAT--------
-----------------------RGIAILG------------------------L---EA------------
----------------------------------T-NG-S-QKHLI------KL--------LK--------
-------------------------------------------E----------------------------
------------------------F---------------NQLAHE---------------MTE---SI---
-----------VVV------------------------ES-DD-----------------------------
-----------------------------------------PEYLA------A-------F---CDWSM---
----------K------S-SFPTWST----------------------------------------------
-------------------------------KLLILT-----------------------------------
---------------RLQL-Q--------------EVNY-----------------L---KK----------
------------------TLSLTNSLLLNP-------Y----------------------------------
---------------------------------SRENLI---------------------------------
------------------------------------------------------------------------
--------------------------------------------------------------------RIQI
SLV-------------------------LPYS----------------------------------------
--------HP----------------------ESEP-L-----VV--------G-----SW-----------
------T--------K--------TK-------------G--------------------------------
--LTF---Q--------------------------------SY-----LP-------LF---P-------Q-
KFD----------------KFIRTTWLS-----VTMTEN-AM--HKSFLQ---------S------D-----
-------PTMPNTTR--------------------------VWFE---------------------------
-------GY----MMPFMDLLSQK-MNF----------SFFFNPSP-DGT-YGAKT---DN---------G-
T-WTGMVGQVQRE---EAIIGLGPFAMS--PSR-ATVVDFTSP--VKIIAIR-VLAGRG----KLM-IDPWG
FLL-PLGPL------VWIAT-LIYV-LLMPCL--------------PVVFSYC--F----------------
-------------------------------------------------------------------RHKC-
-----------------------------------------------------------SKI----------
----KW---------MT-------------------------------------------------------
---------------MQ----L----EFFAVMV-QE------------------------------------
--------G--------ITTFAAKMW-WERILFGVW-IL-MTLVLTKSYEGNLMSLLAVRHVP-QPFQSLRD
VLD--------------DP-SMGMIWE------------------EGGSNTQLIM-D---------------
-----------A-KSDI--------FR-EVRDS-QKTGRLEFLKVN-HY--TSAL--------D---K----
----AVIPGH-----QV-IIDSDAVIIPLRSNHFSR------------------------------------
----------------------------------------------TEAFANKHFMVEEFLDIHKAFDMTWR
HGILMKPYAHGFRG-----QCSLYTGRDSVIS-QPLAL----IGKK------------------------RN
PLVSAISKKVL------SM-----VEAGLPEFWF-----K-QGIGN------STSCNRLP-----T------
-KV--------------------------TVT-----------------------------TSFS-LQN---
----------S---------W---------------------------------------------------
-----------AMFL-----------------VFA-------GG----M-----A-I---SSLT-IF--I--
-E----------------------------------------------------------CKIQ--------
------------------------------------------------------------------------
------------------------------------------------------------------Q-CETN
ITG---------------------------------------------------------------------
------------------------------------------------------------------------
------------------------------------------------------------------------
------------------------------------------------------------------------
------------------------------------------------------------------------
------------------------------------------------------------------------
---------------------
>Csap_11092368/1-465
------------------------------------------------------------------------
------------------------------------------------------------------------
------------------------------------------------------------------------
------------------------------------------------------------------------
------------------------------------------------------------------------
------------------------------------------------------------------------
------------------------------------------------------------------------
------------------------------------------------------------------------
------------------------------------------------------------------------
------------------------------------------------------------------------
------------------------------------------------------------------------
------------------------------------------------------------------------
------------------------------------------------------------------------
------------------------------------------------------------------------
------------------------------------------------------------------------
------------------------------------------------------------------------
------------------------------------------------------------------------
------------------------------------------------------------------------
------------------------------------------------------------------------
------------------------------------------------------------------------
------------------------------------------------------------------------
------------------------------------------------------------------------
------------------------------------------------------------------------
------------------------------------------------------------------------
------------------------------------------------------------------------
------------------------------------------------------------------------
------------------------------------------------------------------------
-----------MSV------------------------PPRQP-----------------------------
------------------------------------------------------------------------
------------------------------------------------------------------------
------------------------------------------------------------------------
------------------------------------------------------------------------
------------------------------------------------------------------------
------------------------------------------------------------------------
------------------------------------------------------------------------
------------------------------------------------------------------------
------------------------------------------------------------------------
------------------------------------------------------------------------
------------------------------------------------------------------------
------------------------------------------------------------------------
--------------------DLTGLHIR-----CVVEEW-PP--FIMVNT-------EGE------E-----
------TQLT--------------------------------------------------------------
-------GV----FFELWTILQGR-LNF----------TYEWRHSP-DGE-WGVVA---PN---------G-
S-WSGMIGQLVRG---NADVILGNVDYT--SER-ARAIDYVVP--LVYSSFRLLVRQPT----SPI-GGWSS
YSM-EFTAS------TWAGL-LLTA-CLCCIV--------------LTLVLRL-------------------
------------------------------------------------------------ASGEQYAAR---
------------------------------------------------------------------------
------------------------------------------------------------------------
------------------EAVL----IVIGCLC-QQGP---------------------------------V
RE----------EKRS-----------SVRIVLLTV-GV-LGVVSVTHYSSVMISFLTLTTTT-HSIASLTD
LLD--------------SS-TYTLGIARGTSTHDIIQASQGEL--YRRVWSELLA-P---------------
-----------H-PDSL--------VA-TIDEG-V------------QRANRQNF--------VFLID----
----ENFYLS-----RY-TRHCSLT---LVGPRY--------------------------------------
------------------------------------------------------------------------
----------------------LKVPS---------SF----TFRK------------------------NS
SYKLIFDHELI------NM-----MEAGLLEREL-----------RH------------------K------
-QARA----------------MC-------ENES----------ITPIG-----------------------
----------F---------H---------------------------------------------------
-----------STFTA----------------LLL-----LGAG----L-------L--LSLLF-LL--I--
-ERLVFRYTDQAGGVQSSFAPPARHSDTGLRQCDVAPLAVT-------------------AVMGGTTPSYLG
PGVTR-------------------------------------------------------------------
------------------------------------------------------------------------
------------------------------------------------------------------------
------------------------------------------------------------------------
------------------------------------------------------------------------
--------------------------------VPFSSRSGHR------------------------------
------------------------------------------------------------------------
------------------------------------------------------------------------
---------------------
>Csap_11096282/1-627
------------------------------------------------------------------------
------------------------------------------------------------------------
------------------------------------------------------------------------
------------------------------------------------------------------------
------------------------------------------------------------------------
------------------------------------------------------------------------
-------------------------MGALSIVIA--------------------------------------
------------------------------------LTVAMMTITIAG------------------------
------------------------------------------------------------------------
------------------------------------------------------------------------
--------------------------------------------------------------MSASNILLTG
MA----------------------------------------------------------------------
-----------------------------MSHYTTYP-----------------------------------
------------------------------------------------------------------------
------------------------------------------------------------------------
---------------------------------------------------------HL-------------
------------------------------------------------------------------------
------------------------------------------------------------------------
----------QI---------------------------------------------------LKE------
-------------------------V----------------------------MAG-PLA-----------
--------------G---------------RVLAL----------------------------Y--------
--------------------------------LDPALP----------------------------------
----------S-------------------------------------------------------------
-------------------------HVL-EEI----------------------LTSTIQN-----------
------------------------------------------SFIL------VD--------LGADGE----
-------EW---------------------------------RK------------------------EQT-
-----TT-V---------------LR---------------------ADN-----------------LVH--
-----------VVI------------------------FI-SD-----------------------------
----------------------------------------PRPFFR--------------SV----------
----------A------N-TDNIWRP----------------------------------------------
------------------------------KFLLMFSI----------------------------------
--------------------S-------------KK-SHDY---------------VVK-AE----------
------------------EFSHCERIVMFR------------------------------------------
--------------------------------LHNSGEK---------------------------------
----------------------------------------------IH------------------------
---------------------------NIN---------------------------------------MEM
LTY-------------------------LPFSH---------------------------------------
--------EQ------------------------SI-V-----SL--------G-----LW-----------
------S--------V--------SA------------G-S-------------------------------
--------LT-------------------------------EN--------------IF---I-------D-
RFP-----------------SFEGYMFF-----LGTWFDDYP--YLHQAK----------------------
--------DKPEGEGD--------------------------------------------------------
-------GV----EVEMLNTLAGQ-LNF----------TFELTTEPPDGK-WG-DF---EN---------G-
S-WTGMLGMIDHG---GKNFTVNYFGYT--SKR-IEDFDASVS--YWMEGFG-LALLKP----EPL-PKWRS
VYY-PFTPV------VWMSV-AGSF-IVVLMV--------------MHFQDLA-------------------
------------------------------------------------------------------------
------------------------------------------------------------------------
-------------QAKP-------------------------------------------------------
-----------VLRSLG-HVWP----YVLRPVL-SHAL--------P-------------------------
---RLPTR-----------------N-SQRVFIAAW-WL-ACVILTTAYTANLIAFLTIPLYP-KQLQTVEQ
LAK---------------S-NYRVSMF-----------------DYGEFVPQALK-D---------------
-----------S-RDPF--------YR-TLGER-L------------DL--FTD--------DAESVY----
----PVLNRT-----HA-YIESYSYSLIYFLDV-FK------------------------------------
------------------------------------------------------------------------
-------------------VSNIYMLREQLYP-GHLCW----YFKK------------------------NT
PWKFKFDLGLQ------SM-----VEAGLIAHWL-----Q-VKTED-----FLGVDFDRK-----L------
-E--------------------------LEGKE---------------SS--------S-ALPLT-LQH---
----------M---------Q---------------------------------------------------
-----------GLFF-----------------LLL-------LG----W-----G-T---ATVA-FI--R--
-E----------------------------------------------------------IISLKKQP----
------------------------------------------------------------------------
------------------------------------------------------------------------
------------------------------------------------------------------------
------------------------------------------------------------------------
------------------------------------------------------------------------
------------------------------------------------------------------------
------------------------------------------------------------------------
------------------------------------------------------------------------
---------------------
>Csap_11096842/1-642
------------------------------------------------------------------------
------------------------------------------------------------------------
---------------------------------------------------------------MAAVVTI--
------------------------------------------------------------------------
------------------------------------------------------------------------
------------------------------------------------------------------------
------------------------------TLLMAMGV----------------------------------
--------------------------------------GTALASSL--------------------------
------------------------------------------------------------------------
------------------------------------------------------------------------
-------------------------------------------------MPKD-------------------
------------------------------------------------------------------------
------------------------------------------------------------------------
------------------------------------------------------------------------
------------------------------------------------------------------------
---LQLD-----------------------------------------------------------------
------------------------------------------------------------------------
------------------------------------------------------------------------
---TSQMSFVEA---------------------------------------------------VEW------
-------------------------A----------------------------GRY-HLA-----------
--------------NC---------------SYTV----------------------------V--------
------------------------------DGTDSDSS----------------------------------
------------------------------------------------------------------------
-------------------------RILLSRL----------------------TTNLAA--------T---
-------------------------------RHPY--------QLW-------T--------ERT-------
------------------------------------------------------------------------
---------------------------------------------WQGRA------GGGSTCEV---YI---
-----------LLV----------------------Q----D------------------------------
----------------------------------------VLNLLD--------------W-----------
--------------RHDD--DGVWDRQDR-------------------------------------------
-------------------------------YLVFTL----SP-----------------------------
-------------------VK--------------DLHL-----------------LAA-L-----------
------------------------HLLKIS------------------------------------------
---------------------------------DVH------------------------------------
----------------------------------------------FFVGDGG-E-----------------
--------------------------------------------------------------------RLAV
YVH-------------------------RRLP----------------------------------------
---------------------------Y-----PKL-H-----YL--------M-----HW-----------
------S-----------------------------------------------------------------
-----------PFLHV-------------------------QD-----SH-------IF---S------NK-
VIM-----------------NLGGRTIR-----VLAVNH-AP--SVFSTA----------------D-----
----------SSGRL--------------------------HQLS---------------------------
-------GL----DIKVVMAIGEA-LNF----------TAEFYDPG-P-DRWGRLL---PN---------D-
T-FTGMVGLVSRG---LAEMGVGNVFVT--EIR-ARHVTFTTP--YDFERAC-FMTPAP----VP-LPSWMA
VTF-PFKLH------VWLLV-MVSV-VVTTVL--------------VTVLG---------------------
--------------------------------------------------------------------V---
------------------------------------------------------------------------
----------------G-------QVKQDK---------------------------------------H--
-----------LRGSPS-IAFL----FVLASLC-NQSR----------------------------------
P---LPSRL------------------SMQVMATGL-IL-CGFVVSVYFASNLTAFMTVTALR-PPYTSIEQ
IIQ---------------S-RLEVGGY------------------SD-FWVPLFR-G---------------
-----------S-ANPH--------VQ-RLGDN-F------------YL--FDNV--------FEFLK----
----NVIEGR-----GV-MVENTQHLQYLQQTFLID------------------------------------
----------------------------------------------N-------------------------
------------VG-----RPSVRIMLEECINPFSVGA----MLTK------------------------NT
PYKQSFDEIIH------RL-----REGGLVDRFF-----W-DVV----------------------------
-R----EQR------------FEDNSILSLATED-----------QEES---------G-VRSLT-LNH---
----------L---------Q---------------------------------------------------
-----------GPFL-----------------VLG-------AG----L-----G-S---AMML-LL--L--
-R-----------------------------------M----------------------AAAATQKGVSRT
S-----------------------------------------------------------------------
------------------------------------------------------------------------
------------------------------------------------------------------------
------------------------------------------------------------------------
------------------------------------------------------------------------
-----------------------------------------FVGRLTEH-IGTHFNDN--------------
------------------------------------------------------------------------
------------------------------------------------------------------------
---------------------
>Csap_11114753/1-470
------------------------------------------------------------------------
------------------------------------------------------------------------
------------------------------------------------------------------------
------------------------------------------------------------------------
------------------------------------------------------------------------
------------------------------------------------------------------------
------------------------------------------------------------------------
------------------------------------------------------------------------
------------------------------------------------------------------------
------------------------------------------------------------------------
------------------------------------------------------------------------
------------------------------------------------------------------------
------------------------------------------------------------------------
------------------------------------------------------------------------
------------------------------------------------------------------------
------------------------------------------------------------------------
------------------------------------------------------------------------
------------------------------------------------------------------------
---------------------------------------------------------------MTP------
-------------------------A-----------------------------NS---S-----------
--------------EC--------------------------------------------------------
------------------------------------------------------------------------
------------------------------------------------------------------------
------------------------------------------------------------------------
------------------------------------------------------------------------
------------------------------------------------------------------------
------------------------------------------------------------------------
-----------LKV------------------------VM-E------------------------------
------------------------------------------------------------------------
----------------------IF------------------------------------------------
------------------------------------------------------------------------
------------------------------------------------------------------------
------------------------------------------------------------------------
------------------------------------------------------------------------
------------------------------------------------------------------------
------------------------------------------------------------------------
----------------------------GYA-----------------------------------------
------------------------------------------------------------------------
------------------------------------------------------------------------
--VLI---S--------------------------------GT-----PG----------------------
------------------------------------------------------------------------
----------------------------------------NYKFS---------------------------
-------GP----VVTILHIIERH-LGM----------CFQFMISK-HRV-YGHRQ---PN---------G-
S-WTGLIGLLQRQ---EMDFAGTLFVVT--PER-LASLDFSEP--LYIDEYN-SIYVRP----GVI-PDMAS
FIK-PYNPL------VWVSV-FVAT-LMVFTA--------------CQAVLRG-TDFL-KK-----------
------------------------------------------------------------------LDKPKV
S-----------------LSRDSR----SADSGLRGRKE-EQEAGV--DAGEEHLKEAETSA----------
----VWI-----------------------------------------------------------------
----------------------------WGILL-SQSV---------------------------------P
---WMPTKD------------------LGRSVAALW-LL-MSFTLGSVYRSNLKAMIIYPRIQ-LPFSSLDE
LQ---------------RT-DISAIIF------------------NGSAIHEHIK-D---------------
-----------A------------------DNS-SSLGGLRDQVDLYYN--DQLG--------TA-IQ----
----EVLKGN-----GA-GVSFTMGILSVMDQSFSM------------------------------------
----------------------------------------------T-------------------------
-------------G-----KCSLYKMSRGFLGPLSLSV----AFPK------------------------GS
ILKIKFDDVII------RL-----RESGIIPKLF-----R-DGQVN------GTKCAT-T------------
-ESL------------------------LLAE-V------------------------K-ERPLQ-LKD---
----------F---------Y---------------------------------------------------
-----------GVFL-----------------VYG-------GG----L-----L-L---AAGV-FL--S--
-E----------------------------------------------------------MVR---------
------------------------------------------------------------------------
------------------------------------------------------------------GTWASQ
RATR--------------------------------------------------------------------
------------------------------------------------------------------------
------------------------------------------------------------------------
----------------------------------VAS---ATTRKRPHLSY---------------------
------------------------------------------------------------------------
------------------------------------------------------------------------
---------------------
>Csap_11114870/1-656
------------------------------------------------MTG-----HW--------------
------------------------------------------------------------------------
------------------------------------------------------------KLHM--------
------------------------------------------------------------------------
------------------------------------------------------------------------
------------------------------------------------------------------------
-------------------------ESEMKLRVI--------------------------------------
----------------------------------------YLWWF---------------------------
------------------------------------------------------------------------
------------------------------------------------------------------------
------------------------------------------------------------------------
------------------------------------------------------------------------
------------------------------------------------------------------------
------------------------------------------------------------------------
------------------------------------------------------------------------
-------------------------------------------------------FDSITGQ----------
------------------------------------------------------------------------
------------------------------------------------------------------------
--NGNEDLVNQM---------------------------------------------------LIN------
-------------------------I----------------------------VKT-QLN-----------
--------------NC---------------HVVI----------------------------L--------
--------------------------------I-PKQY-H--------------------------------
--------------------------------------------------------------IS--------
---------------------------VQPFV----------------------IRKITK--------GI--
--------------------------------------------VI------M-------------------
--------------------------------------------------------------------NNL-
-----VEDR--------------IF--F-------------KAL-Y-GD--------SSSSCRG---LI---
-----------L------------------------H-IE-EKNT---------------------------
---------------------------------------IGTKVLR--------------L---MEQG----
---------------------GLWKLPCV-------------------------------------------
-------------------------------RVTVI-----GK-----------------------------
-------------------KT--------------AMRT-----------------IYL-HS----------
------------------SFRNTIHAVYLS-FHN---ENSSK------------------------------
---------------------------------STS------------------------------------
----------------------------------------------LQQKIKDMA-----------------
----------------------TEKNTEV-----------------------------------------MV
YRR-------------------------CLHC----------------------------------------
--------NN-----------------S----EIGF-H-----YV--------G-----RS-----------
-------------------------R----------------------------------------------
--V-----S--------------------------------SE--------IWEDD-VYL--P------YDE
HFN-----------------SLNGQLLK-----IVSIKF-FP--FIDYQK---------D------T-----
--------D-KPGTT--------------------------VTPRF--------------------------
-------SI----DAYLISTFERK-LNF----------SYSIREET-TRS-WGRI----EN---------G-
T-FTGMMGQLQRE---NADFG-TMSGPT--PDR-FRVMDHVRA--YPSDPVT-VISLKP----SL-LSQQLA
IIR-PFTGE------VWGIV-LAFA-AIYGAT--------------LWIFE---------------------
------------------------------------------------------------------------
------------------------------------------------------------------------
---VILEY------VMR----------N-----------------------------------------N--
-----------TA-QLS-MSIL----HSWGALL-RQC----------------------------------I
AY--QPADT------------------SRQVMLGWW-LT-FSLIITTAYQSSLIANLSIQSRS-KPPETFKE
LVVA--------------E-NWKWATEP------------WML---KGYPYEYFT-K---------------
-----------H-KDPV--------VI-EIYKK-L------------KV--M-AA--------EEALV----
----EVMKGH-----FS-LISHENHITVIVSSYFTD------------------------------------
----------------------------------------------D-------------------------
------------RR-----RTPFQISKRGFSIMAAFGW----SFRK------------------------GA
PYYARFLQLMS------RL-----EDTGIINYWT-----Q-EVISK--------RIRENR-----K------
-T-AE----------------PYVLVSLRDLSEN-----------MIQK--------------VE-LKH---
----------L---------Q---------------------------------------------------
-----------GAIY-----------------FMF-------LG----C-----G-V---ALFF-LL--G--
-E----------------------------------------------------------IIIKN-------
------------------------------------------------------------------------
------------------------------------------------------------------------
------------------------------------------------------------------------
------------------------------------------------------------------------
------------------------------------------------------------------------
------------------------------------------------------------------------
------------------------------------------------------------------------
------------------------------------------------------------------------
---------------------
>Csap_11154011/1-764
------------------------------------------------------------------------
------------------------------------------------------------------------
------------------------------------------------------------------------
------------------------------------------------------------------------
------------------------------------------------------------------------
------------------------------------------------------------------------
----------------------------MMLMAV--------------------------------------
----------------------------------------VMVL----------------------------
-----------------------------------------------------------------V------
-----------AAVP---------------------------------------------------------
--------------------------------------------------------------QVLTKPPA--
------------------------------------------------------------------------
------------------------------------------------------------------------
------------------------------------------------------------------------
---------------------------------------------------------TLRPAR---------
------------------------------------------------------------------------
------------------------------------------------------------------------
------------------------------------------------------------------------
------HPLGST---------------------------------------------------VGQ------
-------------------------V----------------------------VEQ-HLA-----------
--------------GC---------------HLVA----------------------------A--------
--------------------------------T-WH-R-H--------------------------------
--------------------------------------------------------------SL--------
---------------------------GLDNV----------------------LSSLES--------FQ--
--------------------------------IAR---------IV------LD--------ASILASH---
----HATS---------------NTT------------SSVTAASSSAAAAG----------------KRP-
-----ASPQ---------------L--W-------------RRV-MEGQ--------R-RNCRA---VI---
-----------L------------------------D-VT-DSSSSSS-------------SSSSSSSSSSW
LPSSPSPPQVSSSPSPPPSPSPSSSSSSTSSPLN-TSSLSANVAYSST--SVSKIDQLMSF---L-------
---------------------HLSLWPAT-------------------------------------------
-------------------------------RVVAL-----G------------------------------
------------------SYQ--------------AAEP-----------------VLA-SN----------
------------------ALRNTAHALYFA------------------------------------------
-------------------------------P-STS------------------------------------
--------------------------------------------------TCGRK-----------------
----------------------VGCVKLV-------------------------------------------
-SR-------------------------CMYC----------------------------------------
--------SP----------------GG----VPGV-R-----VS--------P-----MW-----------
-------------------------R----------------------------------------------
--A-----E--------------------------------QP-----LP--RDLQ-LF---P-------G-
GFE-----------------DMYGHSVR-----VVAKTL-FP--FMEFER---------H------E-----
--------P-TPGAP--------------------------VTPMD--------------------------
-------SL----DVRMLNTVAEI-LNF----------TYVVRPPK-DEQ-WGT-Y---VD---------G-
V-WTGMVGTLEAE---EADVS-MMLFWS--YAR-KQVIDFTRI--YTNEPFV-MITRKP----RP-LPQHLA
LVR-PFSMV------VWVAV-LFGT-MLAGCS--------------LWALQ---------------------
--------------------------------------------------------------------K---
------------------------------------------------------------------------
----TWAS------FSG----------G-----------------------------------------Y--
-----------AP-SLN-TAIM----NVWGMLL-EDP----------------------------------P
VT--MPSNI------------------TGQMLVGWW-WL-FCLLLTASYRSSLIAHLSVPTTP-PPIDTLKQ
LLSV--------------P-GATWGIEP-----------------GFGLGWDWFK-L---------------
-----------N-QNPE--------VQ-AMFKT-L------------QV--M-NV--------ADQMP----
----YVLKGR-----HA-FFTWKYYIKTIVASSYTN------------------------------------
----------------------------------------------L-------------------------
------------KG-----VTPIHMGREEF-VPGSTGW----GVRK------------------------GL
PFLPPMDRIHD------QL-----VEAGLVSHWL-----D-ELFET--------AMKKAR-----K------
-M-AA-EAQAEAERKG----------EKVDTS------------LLSDDDSSGGD-----QLVLT-LNH---
----------L---------Q---------------------------------------------------
-----------GAFY-----------------LLM-------LG----V-----G-V---ACVL-LV--G--
-E----------------------------------------------------------NLVARSFPSQFT
A-----------------------------------------------------------------------
------------------------------------------------------------------------
------------------------------------------------------------------------
------------------------------------------------------------------------
------------------------------------------------------------------------
-------------------------------------SRDLPVEKRLSKHTNTLRL----------------
------------------------------------------------------------------------
------------------------------------------------------------------------
---------------------
>Csap_1118174/1-447
------------------------------------------------------------------------
------------------------------------------------------------------------
------------------------------------------------------------------------
------------------------------------------------------------------------
------------------------------------------------------------------------
------------------------------------------------------------------------
------------------------------------------------------------------------
------------------------------------------------------------------------
------------------------------------------------------------------------
------------------------------------------------------------------------
------------------------------------------------------------------------
------------------------------------------------------------------------
------------------------------------------------------------------------
------------------------------------------------------------------------
------------------------------------------------------------------------
------------------------------------------------------------------------
------------------------------------------------------------------------
------------------------------------------------------------------------
---------------------------------------------------------------MEN------
-------------------------R-----------------------------SH---PA----------
--------------PC--------------------------------------------------------
------------------------------------------------------------------------
------------------------------------------------------------------------
------------------------------------------------------------------------
------------------------------------------------------------------------
------------------------------------------------------------------------
------------------------------------------------------------------------
-----------LRI------------------------GM-E------------------------------
------------------------------------------------------------------------
----------------------TY------------------------------------------------
------------------------------------------------------------------------
------------------------------------------------------------------------
------------------------------------------------------------------------
------------------------------------------------------------------------
------------------------------------------------------------------------
------------------------------------------------------------------------
----------------------------PPF-----------------------------------------
------------------------------------------------------------------------
------------------------------------------------------------------------
--LSF---T--------------------------------RH-----PQ----------------------
------------------------------------------------------------------------
----------------------------------------PHDFH---------------------------
-------GT----MMKVLAIIADM-LNV----------CMEFRVPA-NSY-FGRVL---DN---------G-
S-STGLLGMLDKQ---EVDMTGTVMTVS--SER-MSVMDFSSP--LFMDFQT-LIYRKP----SFE-SDLLG
FVK-PYTLQ------VWLCL-IGAL-LLVPAG--------------TFMLQRI-RFKL--------------
---------FHFT----------------------------------------------------FINRSSG
F---------------------DG------------------------TITKQEKVQFDDIF----------
----QWI-----------------------------------------------------------------
----------------------------FGTFV-GQAL---------------------------------E
---FGVRGG------------------LLRLIAGKW-MV-MVLIVGIVYRSNLKAMMIAPKLR-LPFDSMEE
LV---------------ET-DIPCLVL------------------EGSMIHQLFL-T---------------
-----------A------------------EAG-SLLHRLRKQALV--H--NNIP--------RA-MM----
----ATMAGQ-----HA-TISSRLGADTAFSYFFSL------------------------------------
----------------------------------------------S-------------------------
-------------K-----KCPLYMTSKPFFSATSLSV----GYRK------------------------GF
RLRRKMDQIFR------HL-----RDSGILAYLY-----E-RELPN------ATKCSRRL-----S------
-IEN-----------------------------D------------------------T-RRALD-LGD---
----------F---------F---------------------------------------------------
-----------GVMC-----------------VYG-------GG----T-----F-V---ALLV-LL--L--
-E----------------------------------------------------------IFTK--------
------------------------------------------------------------------------
------------------------------------------------------------------------
CRLI--------------------------------------------------------------------
------------------------------------------------------------------------
------------------------------------------------------------------------
----------------------------------LLSPIKLNKRNLGRQIS---------------------
------------------------------------------------------------------------
------------------------------------------------------------------------
---------------------
>Csap_11197833/1-635
------------------------------------------------------------------------
------------------------------------------------------------------------
---------------------------------------------------------------MSLQIV---
------------------------------------------------------------------------
------------------------------------------------------------------------
------------------------------------------------------------------------
------------------------------LKFGI-------------------------------------
-----------------------------------------FT-S---------------------------
------------------------------------------------------------------------
------------FLSV--------------------------------------------------------
--------------------------------------------------------------VP--------
------------------------------------------------------------------------
-------------------------------GL-MHHQI---------------------------------
------------------------------------------------------------------------
-----------------------------------------------TH----------GSDS---------
------------------------------------------------------KSSEKVPFH---------
------------------------------------------------------------------------
------------------------------------------------------------------------
----SVCGIKDY---------------------------------------------------YTI------
-------------------------NVID--------------------------KR---S-----------
--------------QL---------------RLPV----------------------------E--------
------------------------------------------------------------------------
------------------------VR------------------------------------PT--------
-----------------------KGKCTII------------------------Q---EI--------ERE-
------------------------------FSNGT-YI-Q-VKMTI------SK--------IR--------
-------------------------------------------E----------------------------
------------------------V--L-------------QNARG---------------IA----VF---
-----------LFL------------------------VS-DD-----------------------------
-----------------------------------------VKYIS------A-------F---MKTSF---
----------S------S-RLLVWST----------------------------------------------
-------------------------------RFILVT-----------------------------------
---------------TLPY-H--------------CLKD-----------------L---HK----------
------------------LFSISNSLLVTA-------D----------------------------------
---------------------------------S--------------------------------------
------------------------------------------------------------------------
--------------------------PGI--------------------------------------KRVHM
SLV-------------------------LPHS----------------------------------------
--------DP----------------------DMKP-A-----IV--------G-----VW-----------
------T--------P--------RQ-------------G--------------------------------
--FAL---T--------------------------------SH-----IS-------LF---P-------K-
KFD----------------RYSGGS-LV-----VSMVET-SI--QKKVEQ---------D------D-----
-------PMVPGGKK--------------------------ITFK---------------------------
-------GY----LVDIIDYIASG-LNF----------SYSFSIPA-DGT-FGAKL---EN---------G-
T-YTGMVGQIHQQ---IADISVGPFAMN--PVR-AKAVEFSSP--YLIESLK-VIAGRG----SIE-VDPWG
FIL-PLTPV------VWVAT-IFAL-LGVFIV--------------TLILRFV-MP----------------
-------------------------------------------------------------------DGNP-
-----------------------------------------------------------RLD----------
----RYW-----------------------------------------------------------------
---------------SD----L----SAIRIIL-QQ------------------------------------
--------D--------IISNDDSWI-WERLLMGVW-ML-MTLVLTRSYSGNLMSLLAVRHVS-QPFQTLRD
VVD--------------DP-AVNLVWQ------------------RGSSSMQLIR-D---------------
-----------A-KSGI--------FH-EINKM-EEKGRLQFLGLN-EY--LSLL--------D---T----
----EVRSGK-----TV-IVEFGAVANNFRAQDFSR------------------------------------
----------------------------------------------S-------------------------
-------------G-----TCDFYFGQEKALF-TPLAL----ITQK------------------------NS
LTIIGLNKRIS------SM-----IENGIYEYWY-----K-GALPN------LTSCTYAP-----S------
-RI--------------------------TVS-----------------------------APFS-LSN---
----------C---------W---------------------------------------------------
-----------AMFV-----------------VLV-------SG----Y-----V-L---GMLL-FF--F--
-E----------------------------------------------------------VI----------
------------------------------------------------------------------------
------------------------------------------------------------------------
------------------------------------------------------------------------
------------------------------------------------------------------------
------------------------------------------------------------------------
------------------------------------------------------------------------
------------------------------------------------------------------------
------------------------------------------------------------------------
---------------------
>Csap_11203650/1-421
------------------------------------------------------------------------
------------------------------------------------------------------------
------------------------------------------------------------------------
------------------------------------------------------------------------
------------------------------------------------------------------------
------------------------------------------------------------------------
------------------------------------------------------------------------
------------------------------------------------------------------------
------------------------------------------------------------------------
------------------------------------------------------------------------
------------------------------------------------------------------------
------------------------------------------------------------------------
------------------------------------------------------------------------
------------------------------------------------------------------------
------------------------------------------------------------------------
------------------------------------------------------------------------
------------------------------------------------------------------------
------------------------------------------------------------------------
---------M-----------------------------------------------------ASS------
-------------------------E-----------------------------KR---------------
------------------------------------------------------------------------
------------------------------------------------------------------------
------------------------------------------------------------------------
------------------------------------------------------------------------
------------------------------------------------------------------------
-------------------------------------------P----------------------------
------------------------F-----------------------------------------------
-----------FMV------------------------TY-EE-----------------------------
------------------------------------------------------------------------
-----------------------W------------------------------------------------
------------------------------------------------------------------------
------------------------------------------------------------------------
------------------------------------------------------------------------
------------------------------------------------------------------------
------------------------------------------------------------------------
------------------------------------------------------------------------
----------------------------VPWTR---------------------------------------
--------------------------------------------V--------V-----P------------
---------------Q--------QD-------------G--------------------------------
--------S---------------------------------------------------------------
------------------------------------------------------------------------
-----------------------------------------VRIT---------------------------
-------GP----MGNVLDILSNN-MQF----------DYELIRSP-EKV-WGGPD---KN---------G-
N-WNGMLGMLQRE---EAEFAVGPFTIT--PQR-ETICDMSVP--LSGANKA-MMMERP----RLR-TDMAG
FLK-AFTLE------VWLLT-AMSM-LAISCA--------------TIVLVKA-------------------
-------------EGRVL---------------------------------------------GR-AVDK--
--------------------------------------------------------VYSHTI----------
----LWV-----------------------------------------------------------------
----------------------------IKSVT-QESS---------------------------------L
---WVPPND------------------AGRVLVTTW-LL-ASLVFMSSYSGILTAMLTLPRII-IPIDSLED
LVA--------------QD-DISWRLE------------------GGSSLHQYFR-E---------------
-----------A-KSGV--------KL-EVYQR-L---------GG-TF--KDCW--------EV-RE----
----KVIAGE-----FV-GLCDDTTIMKVMAWDYST------------------------------------
----------------------------------------------S-------------------------
-------------G-----ECHIYMARESIISSVWMGI----GFKR------------------------NS
TYIRRANRVIR------MI-----TEAGLVQHWL-----T-EEIGS------IPQCLRPP-----S------
-AD--------------------------RGY--------------------------G-ISALN-FEV---
----------F---------S---------------------------------------------------
-----------GPLL-----------------VLA-------GG----L-----W-L---ATMA-FA--M--
-E----------------------------------------------------------LLVW--------
------------------------------------------------------------------------
------------------------------------------------------------------RFTAVI
------------------------------------------------------------------------
------------------------------------------------------------------------
------------------------------------------------------------------------
----------------------------------------LN------------------------------
------------------------------------------------------------------------
------------------------------------------------------------------------
---------------------
>Csap_11236303/1-515
------------------------------------------------------------------------
------------------------------------------------------------------------
------------------------------------------------------------------------
------------------------------------------------------------------------
------------------------------------------------------------------------
------------------------------------------------------------------------
------------------------------------------------------------------------
------------------------------------------------------------------------
------------------------------------------------------------------------
------------------------------------------------------------------------
------------------------------------------------------------------------
------------------------------------------------------------------------
------------------------------------------------------------------------
------------------------------------------------------------------------
------------------------------------------------------------------------
------------------------------------------------------------------------
------------------------------------------------------------------------
------------------------------------------------------------------------
------------------------------------------------------------------------
------------------------------------------------------------------------
------------------------------------------------------------------------
------------------------------------------------------------------------
------------------------------------------------------------------------
------------------------------------------------------------------------
------------------------------------------------------------------------
------------------------------------------------------------------------
------------------------------------------------------------------------
------------------------------------------------------------------------
------------------------------------------------------------------------
------------------------------------------------------------------------
----------------------------------MV-----GG-----------------------------
-------------------RT--------------DVDE-----------------LFR-HA----------
------------------ALRNTPNAVYIT------------------------------------------
----------------------------------SH------------------------------------
----------------------------------------------TGRRRKEHHG----------------
----------------------S-IRRAM-----------------------------------------QA
YGR-------------------------CLYC----------------------------------------
--------PE-----------------E----EAKP-L-----LL--------L-----RW-----------
-------------------------D----------------------------------------------
--L-----R--------------------------------DG-----IS--EDAQ-LF---Q-------D-
QNK-----------------DIMGRKLR-----IVLMPY-FP--YVSYRV---------E------Q-----
--------N-DSATT--------------------------VHFED--------------------------
-------SL----NTRMVTALAQH-MNF----------TYEAQEPT-DYK-WGVPA---EG---------G-
N-WTGIVGTLQHE---LADFS-MDLTLT--PGR-ATAVEFSRI--YIDELVV-ILTSKP----KP-LPEYLS
LIR-PLEGE------VWGAI-VVCV-MVWGTV--------------LWVVE---------------------
--------------------------------------------------------------------R---
------------------------------------------------------------------------
----LSHW------ITG----------G-----------------------------------------R--
-----------YL-SLS-SSIF----YGWGLLL-EDH----------------------------------P
FE--PPSYP------------------ASQILVCMW-LL-VYLIVSTAYRSSLISHLVVIDKS-SVINNMEQ
LAE---RG--------ENE-GWEWGIPG------------PRM---TGAYETFFV-T---------------
-----------S-PTPA--------II-KVHKA-L------------KI--I-ST--------DEAMK----
----RVLEGG-----FS-YIDNYYFIETLVSTFYTD------------------------------------
----------------------------------------------D-------------------------
------------SG-----YTPVHISTTHYPLFAGNGW----GFRP------------------------GA
PFRQRFSSAIQ------QF-----IDSGLITYWM-----N-DVVRT--------HTREER------------
-R-AS-KETGTQLQI--------------TFEET-------------SD---------G-LVALG-LSH---
----------L---------Q---------------------------------------------------
-----------GAFY-----------------ALF-------LG----Q-----S-T---ACLS-FL--C--
-E----------------------------------------------------------RLSRQR------
------------------------------------------------------------------------
------------------------------------------------------------------------
------------------------------------------------------------------------
------------------------------------------------------------------------
------------------------------------------------------------------------
------------------------------------------------------------------------
------------------------------------------------------------------------
------------------------------------------------------------------------
---------------------
>Csap_11237694/1-571
------------------------------------------------------------------------
------------------------------------------------------------------------
------------------------------------------------------------------------
------------------------------------------------------------------------
------------------------------------------------------------------------
------------------------------------------------------------------------
------------------------------------------------------------------------
------------------------------------------------------------------------
------------------------------------------------------------------------
------------------------------------------------------------------------
------------------------------------------------------------------------
------------------------------------------------------------------------
------------------------------------------------------------------------
------------------------------------------------------------------------
------------------------------------------------------------------------
------------------------------------------------------------------------
------------------------------------------------------------------------
------------------------------------------------------------------------
------------------------------------------------------------------------
------------------------------------------------------------------------
------------------------------------------------------------------------
------------------------------------------------------------------------
------------------------------------------------------------------------
------------------------------------------------------------------------
------------------------------------------------------------------------
------------------------------------------------------------------------
------------------------MP------------------------------------------S---
-----------LIL------------------------EVLEPC----------------KYDPPLPAG---
----------------------------------------VPVLPL------H-------A---ASISR---
----------RFP-CLVH-VTVAWLTDAL-------------------------------------------
----------------------------GPGSLSASP-----------------------------------
---------------PSP------------------------------------------------------
-------------------------LLPAF-------P----------------------------------
---------------------------------NPRAEY---------------------------------
------------------------------------------------------------------------
------------------------------------------------------------------------
----------------------------LRC-----------------------------------------
--------AR----------------------EELS-D-----EA--------A-----QV-----------
------E--------E--------EG-------------T--------------------------------
--------P--------------------------------WG-----VQ-------LE---R-------A-
R------------------RYLNGRKLT-----VATIQR-AP--FVKLKMV--------G------E-----
-------EIV--------------------------------GAT---------------------------
-------GF----CIEMLDEMARK-FNF----------TYSLVLPY-DGN-WGAPM---QN---------G-
T-FNGMVGMVHRQ---TVDFAMAGFTIT--HIR-ETVIDFTHA--FFEEPTT-ILIPPP----REQ-NNFLA
FLE-PFSWQ------VWFLT-LVSI-IVVGPI--------------MWILA-S-VGNLPVL-----------
------------------------------------------------------------------YPHN--
---------------------------------------------------IRTVRYSLLRY----------
----TWDC----------------------------------------------------------------
----------------------------AFALA-GQSA----------------------------------
---RTRHTQ------------------PVRVLHGMW-WT-FAVILIYTYTGTLIAFLTVPRLT-SLINSLEE
LAN--------------QK-EVLWTYR------------------AKTAHETLFA-T---------------
-----------AEPPST--------YN-KI-------GQLLKDRPDLLV--HTDD--------EG-IN----
----AVLRGD-----TA-FIKEKSWLDFAMERDYLA------------------------------------
----------------------------------------------T-------------------------
-------------K-----QCRMAQVNQIFFS-AGFGW----ALQE------------------------RS
IFLQLFNNEIL------RM-----SQSGLFTIWR-----M-QNWPR------PNECTAGN-----P------
-RAP-----------------------------A------------------------G-PKSLH-IKN---
----------F---------S---------------------------------------------------
-----------GHFF-----------------IFG-------VG----L-----G-L---ALLA-FL--V--
-E----RL-----------------------------LLRGFSRDA-------KSEGMQALLPSQEY----L
RHGR-------------------RRHD--------------------P---HRSG-----------------
---------------------------------------------------------------PLERLLQLR
--VVAL------------------------------------------------------------------
------------------------------------------------------------------------
------------------------------------------------------------------------
------------------------------------------------------------------------
------------------------------------------------------------------------
------------------------------------------------------------------------
---------------------
>Csap_11244306/1-392
------------------------------------------------------------------------
------------------------------------------------------------------------
------------------------------------------------------------------------
------------------------------------------------------------------------
------------------------------------------------------------------------
------------------------------------------------------------------------
------------------------------------------------------------------------
------------------------------------------------------------------------
------------------------------------------------------------------------
------------------------------------------------------------------------
------------------------------------------------------------------------
------------------------------------------------------------------------
------------------------------------------------------------------------
------------------------------------------------------------------------
------------------------------------------------------------------------
------------------------------------------------------------------------
------------------------------------------------------------------------
------------------------------------------------------------------------
------------------------------------------------------------------------
------------------------------------------------------------------------
------------------------------------------------------------------------
------------------------------------------------------------------------
------------------------------------------------------------------------
------------------------------------------------------------------------
------------------------------------------------------------------------
------------------------------------------------------------------------
------------------------------------------------------------------------
------------------------------------------------------------------------
------------------------------------------------------------------------
------------------------------------------------------------------------
------------------------------------------------------------------------
------------------------------------------------------------------------
------------------------------------------------------------------------
------------------------------------------------------------------------
------------------------------------------------------------------------
------------------------------------------------------------------------
------------------------------------------------------------------------
------------------------------------------------------------------------
------------------------------------------------------------------------
------------------------------------------------------------------------
------------------------------------------------------------------------
------------------------------------------------------------------------
----------------MVEELSRA-LNF----------TYQFVEPR-DGQ-WGHRL---TN---------G-
S-YTGVVGAVERV---EASFS-LNIAIT--QDR-EEKVDCTIG--YHVEPIT-FATTKP----KL-LNQALA
LIR-PFSPG------VWAAF-AMTL-AAGGPL--------------YHFAC---------------------
--------------------------------------------------------------------R---
------------------------------------------------------------------------
--------------AST----------HGGGA------------------------------GGRGGAHG--
-----------SP-SLA-KACL----ITFGAAF-SQG-----------------------------------
VK--WARAD------------------GARTFTALY-VV-GMFVAVTMYVAMLTASLTLPTLS-PTLDTLNQ
LVQ---------------S-DFSWGIQ-----------------DLGAADYQLLK-T---------------
-----------S-TVPL--------YQ-RVYKG-L------------QQ--CPTL--------DTCIA----
----RARDTK-----FA-FITWRTYLEDRIAVRFTT------------------------------------
----------------------------------------------R-------------------------
------------AG-----QKQLHVASGDI-FPVELGW----AMNP------------------------GS
PYRHHFNANIQ------AM-----IENGLISKWL-----R-DVIND----------PKRR-----EGGD---
-D----MSTPLGSN------------------EA------------------------H-QA-LG-LDH---
----------L---------Q---------------------------------------------------
-----------GVFY-----------------LLT-------IG----Y-----T-A---SLIV-FT--S--
-ET----------------------------------L-----------------------FTCRSTL----
------------------------------------------------------------------------
------------------------------------------------------------------------
------------------------------------------------------------------------
------------------------------------------------------------------------
------------------------------------------------------------------------
-----------------------------------------KHPKTP-------------------------
------------------------------------------------------------------------
------------------------------------------------------------------------
---------------------
>Csap_11255891/1-661
--------------------------------------------------------MWKW------------
------------------------------------------------------------------------
------------------------------------------------------------SGQL--------
------------------------------------------------------------------------
--------------------------------------------G---------------------------
------------------------------------------------------------------------
----------------------------RFMVLLVP------------------------------------
-----------------------------------------LLLV---------------------------
----------------------------------------------------------------HT------
-----------PTTLEA-------------------------------------------------------
-----------------------------------------------------------ENYTTTTGST---
------------------------------------------------------------------------
------------SP----------------------------------------------------------
------------------------------------------------------------------------
-----------------------------------------------RPA-------VARSSQLARPLLHHF
----PSN------------------------------------------ISSLQKAEALT------------
------------------------------------------------------------------------
------------------------------------------------------------------------
---------AALM-----------------------RF-------------------------ILE------
-------------------------V-----------------------------SS---G-----------
--------------R----------------QVYL----------------------------L--------
--------------------------------GDNSMPE---------------------------------
----------------VGVAARV-C---------------------------------GEARVD--------
-------------------------TILLTY-----------------------------------------
------------------------------EPRLL----L-LESLI------RS--------P-LRPL----
-------------------------------------------D----------------------------
------------------------VR-----------------------------------------YV---
-----------VVM------------------------CTADH-----------------------------
----------------------------------------VLHVFQ------Q-------V---RAKAL---
----------E------S-LTVWW------F-----------------------------------------
----------------------------------VVT-----------------------------------
---------------TEDRTA--------------ALQD-----------------L---------------
-------------------LREGSQVTLIT-------R----------------------------------
---------------------------------RSND-----------------------------------
------------------------------------------------------------------------
---------------------------AV----------------------------------------FTL
ATTRV--------------------------NQ---------------------------------------
--------AG----------------------MVRL-E-----AA--------G-----KW-----------
------R--------P--------AS----------------------------------------RRAGNA
SDW-----S--------------------------------AT--------------LV---P---------
-------------DHLHLYADFGGRQLI-----VAANDN-WP--FLGLTL----------------------
---------LEGNTA--------------------------APRS---------------------------
-------GI----DINILDALGAK-LNF----------TYQLVVPR-DRA-WGGPQ---PD---------G-
S-VTGLIGMVARH---EAHVAICEITIT--DTR-ETVVDFTAT--YWLESLT-LVSRAP----KEK-ERSMA
VFW-PFTTA------VWGFI-AAAT-LVMGPV-----------------------AWVVMR-----------
-------------AS---------------------------------------------------------
------------------------------------------------------------GV----------
----NLP-----------------------------------------------------------------
---------------LH-VAAF----NMFRNIV-IQGNFLP------------------------------L
K-----------------------ST-SLRFVLISW-YY-FCFIIYAMYSGTLTAVLAIPSFD-RPVDSLTD
LPAA------------VAN-GFAVGTL------------------KASSTEFLFR-H---------------
-----------A-DGGI--------YK-QVWEL-F--------HPVHSL--LPDP--------ELGFD----
----KVLEEK-----FV-LV--NSELNAKI--RATV------------------------------------
----------------------------------------------R-------------------------
-------------G-----REKYYFGRDTFYP-HGYGI----ACTS------------------------GA
PFRPKLEQLLQ------WV-----VEAGLVTQWG-----E-QEIQK------LAHYEVGS-----D------
-KAQA-M------------------------------------------------------LSLT-LEH---
----------L---------Q---------------------------------------------------
-----------AAFY-----------------LIL-------SG----S-----T-V---AAAT-LM--M--
-E----------------------------------------------------------LSVCV-------
------------------------------------------------------------------------
------------------------------------------------------------------------
------------------------------------------------------------------------
------------------------------------------------------------------------
------------------------------------------------------------------------
--------------------------------------LLNKDS----------------------------
------------------------------------------------------------------------
------------------------------------------------------------------------
---------------------
>Csap_11259127/1-465
------------------------------------------------------------------------
------------------------------------------------------------------------
------------------------------------------------------------------------
------------------------------------------------------------------------
------------------------------------------------------------------------
------------------------------------------------------------------------
------------------------------------------------------------------------
------------------------------------------------------------------------
------------------------------------------------------------------------
------------------------------------------------------------------------
------------------------------------------------------------------------
------------------------------------------------------------------------
------------------------------------------------------------------------
------------------------------------------------------------------------
------------------------------------------------------------------------
------------------------------------------------------------------------
------------------------------------------------------------------------
------------------------------------------------------------------------
------------------------------------------------------------------------
------------------------------------------------------------------------
------------------------------------------------------------------------
------------------------------------------------------------------------
------------------------------------------------------------------------
------------------------------------------------------------------------
------------------------------------------------------------------------
------------------------------------------------------------------------
------------------------------------------------------------------------
------------------------------------------------------------------------
------------------------------------------------------------------------
------------------------------------------------------------------------
------------------------------------------------------------------------
------------------------------------------------------------------------
------------------------------------------------------------------------
------------------------------------------------------------------------
------------------------------------------------------------------------
----------------------------M--------------------------------------RRAAA
WRV-------------------------MPYR----------------------------------------
--------GT----------------------DVPP-V-----RV--------A-----SW-----------
------R--------I--------GH-------------S--------------------------------
--LAI---K--------------------------------Q-------P-------LF---P-------E-
KFW----------------KLSKEKPLV-----VAMEQN-HR--NKVVLQ---------P------D-----
-------PEAPGGTK--------------------------LLFS---------------------------
-------GF----MVSVLEYLAQG-VNF----------SFSYQRPP-DGT-WGAKL---PN---------G-
S-FSGMVDQVHRE---DVNFGLGPFSID--AAR-NEVIEFTWP--ISFVVVK-VFAGRG----SPE-VDPWA
FLL-PLDPG------VWAAM-IASL-LLLSII--------------TFFLSTL-FL----------------
-------------------------------------------------------------------QNYL-
-----------------------------------------------------------NIE----------
----HF---------IT-------------------------------------------------------
---------------RN----L----QFISIVL-RQ------------------------------------
--------P--------VWM-SNACW-WEHVMLGLW-MM-ITLVLTRSYESTLMSLLAVRHMP-QPYQTLRA
VLD--------------DH-AVGMIWH------------------KQGAVMQAIM-D---------------
-----------A-TSGI--------FY-EVKAS-EEEGRLTRLPLF-AY--ASVV--------D---E----
-----ITSQR-----KV-IIDYETITTVVRNDHFSR------------------------------------
----------------------------------------------T-------------------------
-------------A-----RCDFYFGNERILS-HPISL----ISQK------------------------DS
PLIPVFNKRIT------SM-----NEAGLYDYWE-----M-EMMPN------SSACKQVP-----T------
-KI--------------------------TVS-----------------------------SSLS-LRQ---
----------C---------W---------------------------------------------------
-----------AMLV-----------------VLG-------GG----L-----S-V---GVIA-LS--I--
-E----------------------------------------------------------MVLA--------
------------------------------------------------------------------------
------------------------------------------------------------------EVMRH-
------------------------------------------------------------------------
------------------------------------------------------------------------
------------------------------------------------------------------------
------------------------------------------------------------------------
------------------------------------------------------------------------
------------------------------------------------------------------------
---------------------
>Csap_11270669/1-993
------------------------------------------------------------------------
------------------------------------------------------------------------
-------------------------------------------------------MEEPVKVT---------
------------------------------------------------------------------------
---------------------------------------SLSGWSL--------------------------
------------KGRRKMRHS-YIS-------------SRGLSLAALPRP----------------------
----------------------------IYLLLVMLA-----------------------------------
----------------------------------------LSRRAAGSDV----------------------
---------------------------------------------------------------IRI------
----------GGLF----------------------------------------------------------
------------------------------------------------------------------------
------------------------------------------------------------------------
------------------------------------------------------------------------
------------------------------------------------------------------------
-------------------------------------------------------------DPE--------
------------------------------------------------------------------------
------------------------------------------------------------------------
---------------------------------------------------------------------DER
QEVAFRYAVDAI---------------------------------------NSDRTLL-AHARLSA------
------------------------QIEVIPP------------------NDSFRGSR-KV------------
---------------CSLLKSGV--AAIFGP-----------------------------------------
--------------------------------QSGQTSAH--------------------------------
----------------VQSICDA-LEVPHI--------------ENRWDFRLTRDAYSVNLYPH--------
---------------------PSTLSKAYMDV----------------------LM--TLRW------RKF-
--------------------------YVIYENNDGL-V-R-VQELL------KN------------------
------------------------------------------------------------------------
-------ETWQIT-----------L----------------RQLP------------VTDDYRP---MLKDA
KKA----GVTYVVL----------------------D-VERDK-----------------------------
---------------------------------------IFT-VLK-----QA-----------QQIGMM--
-----------------T-SYHNYFITSLDLHTVELEDFR-HGGTNITYMRLVDPDNPL-----VQRVIQDW
VFGELRYGRTVDAPT--TSLQKSNLTFLKTEVALMY------------------------------------
--------------------DAVRLFA-------KALDD-----------------LDR-SRHIDV------
----TPLDCD-----GDNAWVHGNSLVNYM-------KW---------------------------------
--------------------------------VQVNGLTG--------------------------------
------------------------------------------------------------------------
------------------------------------------------------------------LIKFDT
EGFRR----------------------DVTLDI---------------------------------------
--------VEL----------------T----KDGLTR------V--------G-----KW-----------
------D--------P--------AS-------------G--------------------------------
--ANY---TR-----------------------------------------------TY----------SE-
VQQGIV-------------ESLQNKTLI-----ITSILA-AP--YTM-LR---------E------T-----
-------SEQMTGNH---------------------------RYE---------------------------
-------GF----CVDLIREISEI-LGF----------NYTIKIAD-DGQ-HGKFD---KKL--------G-
R-WNGMIGELLDQ---KADLAIGDLTIT--YER-EQEVDFTMPW-MNL-GIS-ILYRKP----TKKPPNLFS
FLS-PLSLD------VWLYM-ATAY-LGVSLL--------------LFVLARY-FKRLGERRRGKRGPVSIR
LADGGG------SEERVNF--------PPTT------------------------------HKAEVPERLSP
Y-----------------------------------------------------------------------
----EWTAS---FPCRE--------DGTK--------------------------------------TLE--
-----------NQYSLF-NSLW----FTMGSIL-QQGT--------E-------------------------
---QQPKAV------------------STRIVAGMW-WF-FTLIMISSYTANLAAFLTVERME-SPIESAED
LAM--------------QT-KIKYGSL------------------YGGSTWNFFS-T---------------
-----------S-KLAI--------YQ-RMFSF-MESQNPT------VY--TKSN--------EEGVK----
----RVQKGDGQ---YA-YMMESSSIEYI------TE-----------------------------------
----------------------------------------------R-------------------------
-------------------YCDLTQVGGPLDS-KSYGI----ALPP------------------------GS
PYTNAISEAIL------NL-----QEEGILQSLK-----K-RWWQQ---KKGGGKCI-------GS------
-ADES-KSS------------------------------------------------SK-ANELG-LNN---
----------V-------------------------------------------------------------
----------GGVFV-----------------VLL-------AG----M-----G-L---ASVV-AV--C--
-E----------------------------------------------------------F---VWK--SRK
LATEE-----------------------------------------------HAS-----------------
---------------------------------------------------------------VWTE-MSKE
LKFALSCDAS-SKPV---------------------RKK------------------LPE------------
------------------------------------------HENGPSYLSMNN------------------
------------------------------------TFGS--------------------------------
-------------------------------TF-TTSQYSFSSKD---------------------------
--------PVS-------------------------------------------------------------
------------------------------------------------------------------------
---------------------
>Csap_11277906/1-484
------------------------------------------------------------------------
------------------------------------------------------------------------
------------------------------------------------------------------------
------------------------------------------------------------------------
------------------------------------------------------------------------
------------------------------------------------------------------------
------------------------------------------------------------------------
-----------------------------------------M------------------------------
------------------------------------------------------------------------
------------------------------------------------------------------------
------------------------------------------------------------------------
------------------------------------------------------------------------
------------------------------------------------------------------------
------------------------------------------------------------------------
------------------------------------------------------------------------
-------------------------------------------------------RLTVMV-----------
------------------------------------------------------------------------
------------------------------------------------------------------------
---------VMV---------------------------------------------------MV-------
-------------------------V-----------------------------TG---D-----------
---------------------------IPLPSQNL----------------------------IS-------
--------------------------------GTGK------------------------------------
---------------------------------------------------------VDELEEK--------
-----------------------W-M---------------------------REA----------------
------------------------------RIGGA-LP-NPLLFKF------SR--------A---------
-------------------------------------------P----------------------------
------------------------H-----------------------------------------------
-----------LRV------------------------VA-ES-----------------------------
------------------------------------------------------------------------
-----------------------W------------------------------------------------
------------------------------------------------------------------------
------------------------------------------------------------------------
------------------------------------------------------------------------
------------------------------------------------------------------------
------------------------------------------------------------------------
------------------------------------------------------------------------
----------------------------PPHVL---------------------------------------
--------------------------------------------V--------T-----P------------
---------------G--------KD-------------G--------------------------------
--------K---------------------------------------------------------------
------------------------------------------------------------------------
----------------------------------------PTTAA---------------------------
-------GP----MATFLENLAAS-LNF----------TYSVVQ-G-DGY-WGAPT---DN---------G-
T-WNGMIGMVMRK---EANMGLGPFGMT--HAR-SLVADFTLP--IFREVLH-ILTARP----RPQ-PQPWG
FLA-PFTWD------VWTAL-LSSM-VLLTAM--------------AAIVG---K-----------------
-------------FLSSL---------------------------------------------EQNDHSSSS
SSSSSS---------------------S-----------------------SSSFV-AFFSH----------
----LFI-----------------------------------------------------------------
---------------------------NYQHFV-GQST---------------------------------P
---WKPERL------------------TPRLVLWLW-LM-TVLVLMRTYSGSLTSLLAVKTVE-IKYDSLRD
ALD--------------DP-TLTLVLE------------------GSTALTGHLQ-K---------------
-----------A-SEGV--------FG-ELAKA-VES-RGMKVRAS-QM--QD----------LA-AK----
----VLPDGR-----HA-MFLEKIGCNKLFSDYFSR------------------------------------
----------------------------------------------T-------------------------
-------------G-----RCDFYFSRGVFWP-LLYAM----ITPL------------------------DS
PLLPLINARIL------AV-----REFGVYEVWA-----K-AMTPN------MTHCLAMP-----T------
-KL--------------------------KFQ-----------------------------EPYS-LQH---
----------L---------W---------------------------------------------------
-----------VVFL-----------------LMG-------AG----I-----M-A---AAGT-FL--M--
-E----------------------------------------------------------VVMG--------
------------------------------------------------------------------------
------------------------------------------------------------------WK----
------------------------------------------------------------------------
------------------------------------------------------------------------
------------------------------------------------------------------------
------------------------------------------------------------------------
------------------------------------------------------------------------
------------------------------------------------------------------------
---------------------
>Csap_11299138/1-304
------------------------------------------------------------------------
------------------------------------------------------------------------
------------------------------------------------------------------------
------------------------------------------------------------------------
------------------------------------------------------------------------
------------------------------------------------------------------------
------------------------------------------------------------------------
------------------------------------------------------------------------
------------------------------------------------------------------------
------------------------------------------------------------------------
------------------------------------------------------------------------
------------------------------------------------------------------------
------------------------------------------------------------------------
------------------------------------------------------------------------
------------------------------------------------------------------------
------------------------------------------------------------------------
------------------------------------------------------------------------
------------------------------------------------------------------------
---------------------------------------------------------------MID------
-------------------------A-----------------------------RV---D-----------
--------------HC--------------------------------------------------------
------------------------------------------------------------------------
------------------------------------------------------------------------
------------------------------------------------------------------------
------------------------------------------------------------------------
------------------------------------------------------------------------
------------------------------------------------------------------------
-----------LKV------------------------GM-V------------------------------
------------------------------------------------------------------------
----------------------EY------------------------------------------------
------------------------------------------------------------------------
------------------------------------------------------------------------
------------------------------------------------------------------------
------------------------------------------------------------------------
------------------------------------------------------------------------
------------------------------------------------------------------------
----------------------------PMM-----------------------------------------
------------------------------------------------------------------------
------------------------------------------------------------------------
--TDI---T--------------------------------GS-----PP----------------------
------------------------------------------------------------------------
----------------------------------------HVNYS---------------------------
-------GP----TVTLVKLMTSN-MGY----------CYQFVDSL-SEL-YGEVL---DN---------G-
S-WTGLMGLLQRG---EVDMSGSLFSVT--WRR-SQAVDFTPA--LYVDHTN-FGFARP----AIS-SDMAG
FIK-PFSLK------VWLVL-LLAT-LVMFSF--------------TLIIRKA-EENL-ET-----------
-----------LKKREMK-----------------------------------------------ARS----
---------------------------------------------------LSWRITTKMAC----------
----ECT-----------------------------------------------------------------
----------------------------CSTLL-AQSV---------------------------------Q
---QMPDGK------------------TIRFTVGLW-LL-ATLIISTVYRSNLKAMLIIPKVE-LPFDNLEE
LI---------------DT-GFTVAAI------------------RGTTMHLDIM-E---------------
-----------A------------------NNG-SKFEKLKDRLLLYKP--GQTP--------LL-LA----
----NTVRGQ-----HA-TYGA--------------------------------------------------
------------------------------------------------------------------------
------------------------------------------------------------------------
------------------------------------------------------------------------
------------------------------------------------------------------------
------------------------------------------------------------------------
------------------------------------------------------------------------
------------------------------------------------------------------------
------------------------------------------------------------------------
------------------------------------------------------------------------
------------------------------------------------------------------------
------------------------------------------------------------------------
------------------------------------------------------------------------
------------------------------------------------------------------------
------------------------------------------------------------------------
------------------------------------------------------------------------
---------------------
>Csap_11362566/1-109
------------------------------------------------------------------------
------------------------------------------------------------------------
------------------------------------------------------------------------
------------------------------------------------------------------------
------------------------------------------------------------------------
------------------------------------------------------------------------
------------------------------------------------------------------------
------------------------------------------------------------------------
------------------------------------------------------------------------
------------------------------------------------------------------------
------------------------------------------------------------------------
------------------------------------------------------------------------
------------------------------------------------------------------------
------------------------------------------------------------------------
------------------------------------------------------------------------
------------------------------------------------------------------------
------------------------------------------------------------------------
------------------------------------------------------------------------
------------------------------------------------------------------------
------------------------------------------------------------------------
------------------------------------------------------------------------
------------------------------------------------------------------------
------------------------------------------------------------------------
------------------------------------------------------------------------
------------------------------------------------------------------------
------------------------------------------------------------------------
------------------------------------------------------------------------
------------------------------------------------------------------------
------------------------------------------------------------------------
------------------------------------------------------------------------
------------------------------------------------------------------------
------------------------------------------------------------------------
------------------------------------------------------------------------
------------------------------------------------------------------------
------------------------------------------------------------------------
------------------------------------------------------------------------
------------------------------------------------------------------------
------------------------------------------------------------------------
------------------------------------------------------------------------
------------------------------------------------------------------------
------------------------------------------------------------------------
------------------------------------------------------------------------
------------------------------------------------------------------------
------------------------MTIN--YAR-ENVIDFTKPF-MNV-GIG-ILFKVP----TSQQTRLFS
FMN-PLAIE------IWLYV-LAAY-VLVSIT--------------MFIVA---------------------
--------------------------------------------------------------------RFSP
Y-----------------------------------------------------------------------
----EWYNP---HPCSQ--------ENDV---------------------------------------VE--
-----------NQFSLS-NSFW----FTIGTLM-QQGS--------D-------------------------
------------------------------------------------------------------------
------------------------------------------------------------------------
------------------------------------------------------------------------
------------------------------------------------------------------------
------------------------------------------------------------------------
------------------------------------------------------------------------
------------------------------------------------------------------------
------------------------------------------------------------------------
------------------------------------------------------------------------
------------------------------------------------------------------------
------------------------------------------------------------------------
------------------------------------------------------------------------
------------------------------------------------------------------------
------------------------------------------------------------------------
------------------------------------------------------------------------
------------------------------------------------------------------------
------------------------------------------------------------------------
------------------------------------------------------------------------
------------------------------------------------------------------------
---------------------
>Csap_1148067/1-627
------------------------------------------------------------------------
------------------------------------------------------------------------
------------------------------------------------------------------MVP---
------------------------------------------------------------------------
------------------------------------------------------------------------
------------------------------------------------------------------------
------------------------------LTILV-------------------------------------
-----------------------------------------FT-----------------------------
------------------------------------------------------------------------
-------------VTL--------------------------------------------------------
------------------------------------------------------------------------
------------------------------------------------------------------------
------------------------------------------------------------------------
------------------------------------------------------------------------
-----------------------------------------------FF----------ETQS---------
------------------------------------------------------TNVPV-------------
------------------------------------------------------------------------
------------------------------------------------------------------------
-----TAALNAV---------------------------------------------------LE-------
-------------------------A-----------------------------SE---T-----------
--------------DI---------------ILHF----------------------------K--------
---------------------------------EADVQ----------------------------------
----------------GSITAQ--LR------------------------------------AP--------
-----------------------RGIGMFQ------------------------V---DV--------DCH-
------------------------------NLNVT-HS-L-MAQAI------AH--------AR--------
-------------------------------------------Q----------------------------
------------------------L----------------RRITS---------------NV-----M---
-----------VLV------------------------TS-ND-----------------------------
-----------------------------------------TTFLS------L-------F---AYWSL---
----------K------G-RLLVWAT----------------------------------------------
-------------------------------KLLVFT-----------------------------------
---------------EVPL-R--------------SVHL-----------------L---NK----------
------------------ALSQTNSLLLTQ-------E----------------------------------
---------------------------------ANNQ-----------------------------------
------------------------------------------------------------------------
--------------------------------------------------------------------RFIM
SAV-------------------------QPYS----------------------------------------
--------KP----------------------GSTP-M-----QI--------A-----SW-----------
------T--------P--------QR-------------G--------------------------------
--ISV---L--------------------------------PK-----Q--------LY---S-------E-
KFE----------------NIKSSRKVN-----VTMVED-AT--HKPVMI---------K------D-----
-------RSATGGQR--------------------------LIFT---------------------------
-------GY----MVTVLDYIARG-LNF----------SYEFKQSP-DGT-YGGKR---TD---------G-
S-WTGMVGQVFRE---EADLGLGPFVMT--AAR-AADVDYTSP--VKILGVR-ILAGQG----GLE-VDPWA
FVL-PLAPL------VWTAA-FAFL-IFLPAL--------------IFLISSW-LS----------------
-------------------------------------------------------------------LSTE-
-----------------------------------------------------------KWS----------
----KW---------EK-------------------------------------------------------
---------------LQ----I----SFLSTFL-QE------------------------------------
--------T--------VKRDDNEWW-WERVVFGVW-LL-TTLVLTRSYEGNLMSLLAVRHVP-QPYQSLRA
ILD--------------DP-RAVMIWQ------------------KGSSNVELIK-T---------------
-----------A-EAGI--------FR-EVNEA-EKKGRLKLLGVP-DY--PSVL--------D---T----
----DVINGR-----HV-IIDLEDNLLATKSKHFSI------------------------------------
----------------------------------------------K-------------------------
-------------G-----RCSFYFGRETVVS-QSVGM----IGQK------------------------TH
PLVQFMSKWVL------SM-----NEAGLFDHWY-----T-KAKPN------STTCVSLP-----S------
-KV--------------------------TVS-----------------------------ASFS-FSN---
----------S---------W---------------------------------------------------
-----------AMFV-----------------LLL-------CG----L-----G-A---SLQV-LL--L--
-E----------------------------------------------------------ALHS--------
------------------------------------------------------------------------
------------------------------------------------------------------LLMR--
------------------------------------------------------------------------
------------------------------------------------------------------------
------------------------------------------------------------------------
------------------------------------------------------------------------
------------------------------------------------------------------------
------------------------------------------------------------------------
---------------------
>Csap_1154448/1-441
------------------------------------------------------------------------
------------------------------------------------------------------------
------------------------------------------------------------------------
------------------------------------------------------------------------
------------------------------------------------------------------------
------------------------------------------------------------------------
------------------------------------------------------------------------
------------------------------------------------------------------------
------------------------------------------------------------------------
------------------------------------------------------------------------
------------------------------------------------------------------------
------------------------------------------------------------------------
------------------------------------------------------------------------
------------------------------------------------------------------------
------------------------------------------------------------------------
------------------------------------------------------------------------
------------------------------------------------------------------------
------------------------------------------------------------------------
---------------------------------------------------------------MEG------
-------------------------K-----------------------------AS---D-----------
--------------GC--------------------------------------------------------
------------------------------------------------------------------------
------------------------------------------------------------------------
------------------------------------------------------------------------
------------------------------------------------------------------------
------------------------------------------------------------------------
------------------------------------------------------------------------
-----------LKV------------------------AA-L------------------------------
------------------------------------------------------------------------
----------------------SW------------------------------------------------
------------------------------------------------------------------------
------------------------------------------------------------------------
------------------------------------------------------------------------
------------------------------------------------------------------------
------------------------------------------------------------------------
------------------------------------------------------------------------
----------------------------PPF-----------------------------------------
------------------------------------------------------------------------
------------------------------------------------------------------------
--ITF---S--------------------------------SN-----TA----------------------
------------------------------------------------------------------------
----------------------------------------PYQFT---------------------------
-------GI----MLKVMDIVAGH-LGF----------CFHINVPT-GMD-WGRQL---EN---------K-
T-FTGMLGEFQRQ---EWDMTITPVGVS--HMR-YQVMDFSSP--MFMDETI-VVYTRP----TPE-ADVTG
FIK-PYTTW------MWILV-LVSA-VVVTGI--------------ILLVQLN-HHKR--------------
--------ILHHKI---------------------------------------------------TRNGDRN
S----------------RDTEEESG-----------------------GW-----RKLHRSI----------
----LWV-----------------------------------------------------------------
----------------------------CCCLL-AQSA---------------------------------V
---WEPRRT------------------SVRFVAGLW-LL-TSFIVASVYRSNLKAMLILPRTP-LPFNTVSE
LA---------------TT-DISAYVI------------------KGSLIHHAIE-A---------------
-----------A------------------APN-STLGRVANQIVV--S--SDLP--------SA-IL----
----GLYKGQ-----HA-AFGGRLGLGTVSAGDFAL------------------------------------
----------------------------------------------N-------------------------
-------------G-----YCSLYILKEGFLG-TSVSL----AFPK------------------------DS
LLISKVNIVIN------GL-----SESGILQHMY-----S-AALGN------ASHCLKII-----T------
-AS--------------------------SAIDV------------------------K-LRPLG-LQD---
----------F---------V---------------------------------------------------
-----------GVVF-----------------LYI-------GG----M-----L-L---AIAT-FL--L--
-E----------------------------------------------------------IL----------
------------------------------------------------------------------------
------------------------------------------------------------------------
------------------------------------------------------------------------
------------------------------------------------------------------------
------------------------------------------------------------------------
-----------------------------------RSQLQGQRESEKI------------------------
------------------------------------------------------------------------
------------------------------------------------------------------------
---------------------
>Csap_1158984/1-421
------------------------------------------------------------------------
------------------------------------------------------------------------
---------------------------------------------------------------MI-------
------------------------------------------------------------------------
------------------------------------------------------------------------
------------------------------------------------------------------------
------------------------------------------------------------------------
------------------------------------------------------------------------
------------------------------------------------------------------------
------------------------------------------------------------------------
------------------------------------------------------------------------
------------------------------------------------------------------------
------------------------------------------------------------------------
------------------------------------------------------------------------
------------------------------------------------------------------------
------------------------------------------------------------------------
------------------------------------------------------------------------
------------------------------------------------------------------------
---------------------------------------------------------------LGG------
-------------------------P-----------------------------VA---AI----------
--------------PC--------------------------------------------------------
------------------------------------------------------------------------
------------------------------------------------------------------------
------------------------------------------------------------------------
------------------------------------------------------------------------
------------------------------------------------------------------------
------------------------------------------------------------------------
-----------LRL------------------------AV-N------------------------------
------------------------------------------------------------------------
----------------------NW------------------------------------------------
------------------------------------------------------------------------
------------------------------------------------------------------------
------------------------------------------------------------------------
------------------------------------------------------------------------
------------------------------------------------------------------------
------------------------------------------------------------------------
----------------------------VGL-----------------------------------------
------------------------------------------------------------------------
------------------------------------------------------------------------
--LHL---Q--------------------------------GN-----SE----------------------
------------------------------------------------------------------------
----------------------------------------SFTVS---------------------------
-------GP----ILPLLSIIAKK-MER----------CFELVVAS-NNV-YGTRL---EN---------G-
S-WIGMMALLASR---EVDMTGVPLQMD--EER-STIVDPGIT--LLSELVV-LTYIKP----KEQ-SDLAG
FVK-PFTFQ------VWIAL-LFGM-AMVLTG--------------MMLLQVT-ETEP--------------
------------------------------------------------------------------SHHPP-
----------------------SG---H--------------------GHRAILREPWWTAG----------
----QWT-----------------------------------------------------------------
----------------------------VAPPL-AQAW---------------------------------W
---RNPSTV------------------RLRILAGSW-LL-ISFVLATIYRSNLKAMLILPYIN-LPFNSVEE
LV---------------QT-DIPCFVL------------------AESIYLANVK-A---------------
-----------A------------------KPG-TALNKLMKQLVI--H--GDDA--------LA-AR----
----DFKQGK-----MA-GIGSMFQ-LWTL-----T------------------------------------
----------------------------------------------T-------------------------
-------------R-----NCDFYIA-DILFTTSTSSFS--WLFPK------------------------GS
KLKPIVDSILR------RL-----MEAGIAEYLL-----Q-SNFHE------AKKC-YKK-----V------
-SI--------------------------TST-A------------------------R-LRPLA-LGD---
----------F---------Y---------------------------------------------------
-----------GIFS-----------------LFG-------GG----V-----F-V---SVFT-FL--V--
-E----------------------------------------------------------FIS---------
------------------------------------------------------------------------
------------------------------------------------------------------TSFT--
------------------------------------------------------------------------
------------------------------------------------------------------------
------------------------------------------------------------------------
------------------------------------------------------------------------
------------------------------------------------------------------------
------------------------------------------------------------------------
---------------------
>Csap_1161941/1-642
------------------------------------------------------------------------
------------------------------------------------------------------------
---------------------------------------------------------------MEP------
------------------------------------------------------------------------
------------------------------------------------------------------------
------------------------------------------------------------------------
----------------------LARFMFRFLLAS--------------------------------------
----------------------------------------MLLGSTYCREEWN-------------------
---------------------------------------------------------------GSSEAP---
-----------HCIEKI-------------------------------------------------------
-----------------------------------------------------------ILRSASATTKLFT
R-----------------------------------------------------------------------
---D------------------------------SHEFLS--------------------------------
------------------------------------------------------------------------
------------------------------------------------------------------------
-------------------ARD---------------------------------GEAL-------------
------------------------------------------------------------------------
------------------------------------------------------------------------
----------------------------------------------------------------FN------
-------------------------I----------------------------VES-LFP-----------
--------------GT--------------GSLLM----------------------------L--------
--------------------------------HDGSDE----------------------------------
----------A-------------------------------------------------------------
-------------------------QTVLSV-----------------------LL----------------
--------------------------------DLQ------HLFTF---------------------YV---
----RREI-----------------------------------P------------------------PKP-
---------------------------F------------SNNNTITKPA-----------------TISP-
---------SPVIL------------------------LS-SE-----------------------------
----------------------------------------PSRAQT--------------AL----------
----------A------TLKKKTFSL----------------------------------------------
------------------------------SSLLVIAL----------------------------------
--------------------T-------------PHHNWRM---------------VLL-QT----------
------------------T--GFQRTMLLQ------------------------------------------
-------------------------------PCLSE------------------------------------
-----------------------------------------------RWP----------------------
--------------------------------------------------------------------TYQV
IYY-------------------------LQYNP---------------------------------------
--------VG------------------------AK-F-----LY--------K-----TV-----------
------S--------D--------NQ------------TGS-------------------------------
--------TR-------------------------------EK--------------LV---I-------D-
QFP-----------------SFSGHVFH-----LASWIDDFP--YLFYD-----------------------
----------KGGRVT--------------------------------------------------------
-------GI----GEAMLREISQR-LNF----------SYHLQELPPDGF-WG-EL---IN---------G-
S-WVGMLGQVVRQ---EKDFLINGMALV--LDR-YLATDFSVP--YFSDSYS-ITLQVP----PPY-PRWMS
VVY-PFQPK------VWFAV-AGAL-LLVSII--------------FHAV----------------------
-------------------------------------------------------------------ILPS-
------------------------------------------------------------------------
---PA--------VIYS-------------------------------------------------------
-----------DKKDAV-STLV----WLARALL-HQSA--------T-------------------------
---RHPS-----------------AP-GCRPFLATW-WL-AGLVLSTSYVGNLIASLTVPTES-RKIASLEE
LAF---------------S-KIRIHML-----------------DYGNFVPGYLW-S---------------
-----------S-REPV--------LG-RLGGK-L------------TL--LAE------Y---DQIM----
----DAFDKG-----AG-VLEATEYSQYLFITR-QR------------------------------------
------------------------------------------------------------------------
-------------------NKRAYAVEEKLYP-NYVGW----VFQK------------------------GS
PYKYVFDKYLT------WM-----SEAGLTSFWR-----R-VVITE-----FQKSEG---------------
----Q---------------------GTGQM-E-------------SAKW--------R-PQSLT-LEH---
----------L---------Q---------------------------------------------------
-----------GAFI-----------------ALL-------LG----T-----G-L---ALIV-LI--F--
-E----------------------------------------------------------VLCY--------
------------------------------------------------------------------------
------------------------------------------------------------------------
------------------------------------------------------------------------
------------------------------------------------------------------------
------------------------------------------------------------------------
------------------------------------------------------------------------
------------------------------------------------------------------------
------------------------------------------------------------------------
---------------------
>Csap_1171100/1-688
------------------------------------------------------------------------
------------------------------------------------------------------------
------------------------------------------------------------------------
------------------------------------------------------------------------
------------------------------------------------------------------------
------------------------------------------------------------------------
---------------------------------MHGK-----------------------------------
----------------------------------------VVVCF---------------------------
----------------------------------------------------------LQVL-LNH------
-----------FAVG---------------------------------------------------------
------------------------------------------------------------------------
------------------------------------------------------------------------
------------------------------------------------------------------------
------------------------------------------------------------------------
------------------------------------------------------------------------
---------------------------------------------------------SFSSDTAEN------
------------------------------------------------------------------------
---------------------------------------------------------------------VIE
SADITDENLAKV---------------------------------------------------MYL------
-------------------------L----------------------------ADK-YTP-----------
--------------QC---------------LWVV----------------------------V--------
--------------------------------SDNT-L-HQ---------QPWRHS--------H-------
------------------------LT-------------------------------LDP--KEGKN-----
--------------------------TI--DY----------------------INKNTE--------RV--
--------------------------------------------TL------FS--------CFTF------
-------LM-----------------------------------------------------------TRP-
-----PDSS---------------L--M----------------------------------PF---LT---
-----------D----------------------SSN-MQ-L------------------------------
------------------------------------------------------------------------
----------------------------T-------------------------------------------
-------------------------------RYFIIQFF---------------------------------
--------------------N--------------ESEAHD---------------FLL-DE----------
------------------RLIDQENVAALV-----K------------------------------------
TDPRK----------------------------A--------------------------------------
------------------------------------------------------------------------
----------------------------S----------------------------------------YKI
MIR-------------------------QLFH----------------------------------------
--------SS-----------------G----STQV-L-----VI--------N-----RW-----------
-------------------------E----------------------------------------------
--R-----G--------------------------------KG-----FD--NTDN-IF---P-------E-
QMK-----------------NFYGTKLR-----GVTLDF-RP--FTDYLK---------V------R-----
------------GSR-------------------------VVIPKP--------------------------
-------SL----DVFMLEVIADT-LNF----------TYELVMPE-DGL-WGYLK---DD---------G-
H-WVGVVGDVEFR---RANFS-LVLSLT--LER-IFSVDFTRI--YYNDPLS-FVTAKS----RP-SPPWLK
LIK-PFSSG------VWLLA-LLSI-VTAVIL--------------YYIIY---------------------
--------------------------------------------------------------------Q---
------------------------------------------------------------------------
--------------AQA----------LLGT--------------------------------------H--
-----------YL-VPS-RAFM----HIFGTFV-SQSLF--------------------------------T
IP--WLSS--------------------GRVFLGFW-LL-YGLLITTYYKTSLTAALAVPFVP-PTLDTLKQ
LMR---------------S-NLEFGMI-----------------DAKGSEYQLFS-T---------------
-----------S-DVPL--------YQ-RMFQE-M------------SF--LSS---------SESMK----
----KVQQGR-----YA-YIYFKSNLNIIVKTEYTN------------------------------------
----------------------------------------------A-------------------------
------------NG-----ETDLHVASEEF-FPGGYAW----AFPK------------------------GV
PYRKTFDGVMG------YC-----LQAGLIDKWE-----R-DLYSIYLKETQDNKTPQQI-----K-KE---
-K----MEANAK-------------------PND------------------------G-QVVLN-LNH---
----------L---------Q---------------------------------------------------
-----------GPFL-----------------ILL-------LG----S-----A-S---GVLL-LL--L--
-EF----------------------------------F-------------VARMLFA---F--PTSPKE--
------------------------------------------------------------------------
------------------------------------------------------------------------
------------------------------------------------------------------------
------------------------------------------------------------------------
------------------------------------------------------------------------
-----------------------------------------QSKIS----EPSPFSQKTPMNSDH-------
----QTSSPGGV-----------------------------------------------------------V
SGFDEKG----------------------------NYVI-------------------RTVLKGN-------
---------------------
>Csap_1174410/1-470
------------------------------------------------------------------------
------------------------------------------------------------------------
------------------------------------------------------------------------
------------------------------------------------------------------------
------------------------------------------------------------------------
------------------------------------------------------------------------
------------------------------------------------------------------------
------------------------------------------------------------------------
------------------------------------------------------------------------
------------------------------------------------------------------------
------------------------------------------------------------------------
------------------------------------------------------------------------
------------------------------------------------------------------------
------------------------------------------------------------------------
------------------------------------------------------------------------
------------------------------------------------------------------------
------------------------------------------------------------------------
------------------------------------------------------------------------
---------------------------------------------------------------MDA------
-------------------------T-----------------------------NS---T-----------
--------------RC--------------------------------------------------------
------------------------------------------------------------------------
------------------------------------------------------------------------
------------------------------------------------------------------------
------------------------------------------------------------------------
------------------------------------------------------------------------
------------------------------------------------------------------------
-----------LKV------------------------AV-E------------------------------
------------------------------------------------------------------------
----------------------VF------------------------------------------------
------------------------------------------------------------------------
------------------------------------------------------------------------
------------------------------------------------------------------------
------------------------------------------------------------------------
------------------------------------------------------------------------
------------------------------------------------------------------------
----------------------------IYA-----------------------------------------
------------------------------------------------------------------------
------------------------------------------------------------------------
--LDI---S--------------------------------GT-----PG----------------------
------------------------------------------------------------------------
----------------------------------------NYTFS---------------------------
-------GP----LVTILHLIEKH-LGQ----------CFQLIRSK-YRE-AGHLL---PN---------G-
S-WTGFLGMLQRQ---EMDCSGSPFTPT--PDR-IAHFDFSEA--VYLDEMN-ALYVRP----GVS-PDVAG
FIK-PYTPL------VWLLL-LLTS-LLVFGV--------------TQAILWG-CDFL-QG-----------
------------------------------------------------------------------FSREQN
S-----------------FYMDDK----TQDTSLDGRKK-VIGGMF--GIINQCLKTTERSA----------
----MWT-----------------------------------------------------------------
----------------------------WPVLL-SQSV---------------------------------T
---WVPSGV------------------LAQSLAALW-LL-ISLILGSVYRSNLKAMLIYPRIR-FPFINLEE
LA---------------DS-NIPTAIT------------------TGSVMHHQIM-E---------------
-----------A------------------DSR-SSLGKLRDQMRLYYT--DQVN--------FV-RE----
----ETIKGR-----HT-IISFGMVLRGGMHEVFST------------------------------------
----------------------------------------------T-------------------------
-------------G-----RCTHYLMPRGFLGPVTLNL----VFRK------------------------NS
SLRSRFDEVIV------KL-----REAGIIAKVF-----S-DRTIN------ATDCITSV------------
-SS--------------------------VAI-P------------------------S-QRPLQ-LKD---
----------F---------Y---------------------------------------------------
-----------GIFL-----------------LYA-------FG----L-----L-L---AAEV-FL--V--
-E----------------------------------------------------------LVL---------
------------------------------------------------------------------------
-------------------------------------------------------------------VVCKL
KEMH--------------------------------------------------------------------
------------------------------------------------------------------------
------------------------------------------------------------------------
----------------------------------ISTHWFNKKLKMQQLQ----------------------
------------------------------------------------------------------------
------------------------------------------------------------------------
---------------------
>Csap_1176443/1-509
------------------------------------------------------------------------
------------------------------------------------------------------------
---------------------------------------------------------------MVRLPW---
------------------------------------------------------------------------
------------------------------------------------------------------------
------------------------------------------------------------------------
---------------------------------VYL------------------------------------
-----------------------------------------M------------------------------
------------------------------------------------------------------------
------------------------------------------------------------------------
---------------------------------------------------------------LSAAAV---
------------------------------------------------------------------------
----------------------------SFLPD-VTRGDS--------------------------------
------------------------------------------------------------------------
------------------------------------------------------------------------
------------------------------------------------RSQANLQR-LL-------------
------------------------------------------------------------------------
------------------------------------------------------------------------
------------------------------------------------------------------------
------------------------------------------------------------------------
----------------------------PR-HAP--------------------------------------
--------------------------------------G---------------------------------
----------------VNA-TSY-LR----------------------------------ESGLG-------
-------------------------RRI--------------------------------------------
-------------------------------EVLL----S-GQSAT------E-------------------
------------------------------------------------------------------------
------------------------------------------------------------------------
------------------------------------------------------------------------
----------------------------------------------------------------RERA----
------------------------------------------------------------------------
------------------------------------------------------------------------
------------------------------------------------------------------------
------------------------------------------------------------------------
------------------------------------------------------------------------
------------------------------------------------------------------------
------------------------------------------------------------------------
------------------------------------------------------------------------
------------------------------------------------------------------------
-------------------------------------------------------------------VTTQG
K-----------------------------------------------------------------------
---------------ARTKALLEGHVIT-----IVLKHR-LP--YVSL-Q----------------------
---------LDGRKV--------------------------LGAS---------------------------
-------GI----LIELLHSLTRL-YNF----------SYTMKLPD-DGQ-WGSIN---SE---------G-
K-WNGMVGEVHRY---EMDMALGPTSIT--EER-EKAIDFTTP--FDFEPWD-IMIPAA----GEN-VDLAT
FLM-PFNDL------VWVGL-LLSW-VVVGVL--------------TVLLSQP----LSGF-----------
-------------PRASI-----------------------------------------------YPYRHA-
------------------------------------------------------------PR----------
----PVS-----------------------------------------------------------------
---------------LL-RSLL----DNLGSLT-YQSVK-Q------------------------------P
Q-----------------------TE-ATRVLAAWW-WV-FSVITIASYSSKLISSITVRFSS-PAITSMLQ
MVET--------------R-PMLWTYQ------------------ANSAMEELFKFS---------------
-----------E-PNSM--------FG-KVGGL--------HRERDGML--VYSF--------EDGVQ----
----AVLQDR-----LA-YIEDASLLEMAIASDLAI------------------------------------
----------------------------------------------H-------------------------
-------------G-----SCRMSLVNDHFFS-TRFGM----ILQR------------------------GS
PYRDAFTLDIL------QF-----LDTGLMSAWK-----K-RFWPV------ASRCVSGT------------
-------------------------------KKQ------------------------P-VRALN-LLD---
----------A---------A---------------------------------------------------
-----------GTLL-----------------LLL-------GG----A-----L-L---ASTL-LL--G--
-E----------------------------------------------------------ILLGR-------
------------------------------------------------------------------------
-----------------------------------------------------------------MISSN--
------------------------------------------------------------------------
------------------------------------------------------------------------
------------------------------------------------------------------------
------------------------------------------------------------------------
------------------------------------------------------------------------
------------------------------------------------------------------------
---------------------
>Csap_1185622/1-619
------------------------------------------------------------------------
------------------------------------------------------------------------
--------------------------------------------------------------------M---
------------------------------------------------------------------------
------------------------------------------------------------------------
------------------------------------------------------------------------
-------------------------------RIL--------------------------------------
---------------------------------------LIVWI----------------------------
------------------------------------------------------------------------
--------------------------------SWVAAAADQ-----------------------WDKT-MPH
NTS-----------------L---------------------------------------------------
-----SHSHFP-------------NTDLT-------------------------------------------
-----------------------------HQ-D-S-------------------------------------
------------------------------------------------------------------------
------------------------------------------------------------------------
-------------------ATF------------------------------------LTHPRGHS------
-------------ATPI----------------------------------ENEEEW---------------
------------------------------------------------------------------------
----HR-SLGRM---------------------------------------------------LAG------
-------------------------V----------------------------VKR-EMS-----------
--------------HC---------------SLVV----------------------------G--------
--------------------------------YDRGYD-S--------------------------------
--------------------------------------------------------------L---------
--------------------------QVLQPL----------------------LA-L--------------
-------------------------------PNAR--------QVV-------E--------VHT-------
------------------------------------------------------------------------
------VED---------------L--L-------------KVE-WV----------VSGGCRG---YL---
-----------LLL----------------------S----R------------------------------
----------------------------------------PTPLLN--------------L---SDTR----
--------------------PLLWDYRGR-------------------------------------------
-------------------------------YLCVLP----SR-----------------------------
--------------------G--------------DLEK-----------------LAE-SP----------
------------------KGKKTEHLAGVI------------------------------------------
---------------------------------KG-------------------------------------
-------------------------------------------------GPV--G-----------------
--------------------------------------------------------------------AWQV
YVN-------------------------QLYR----------------------------------------
---------------------------A----GQLV-K-----RV--------A-----TW-----------
------R--------G--------SR----------------------------------------------
--F-----I--------------------------------SG-----GV-------IY---R-------D-
RVA-----------------DLEGTTLK-----AVTFEW-AP--SVFYYR----------------G-----
----------VNGSV--------------------------LFRY---------------------------
-------GT----DIGVLDTIARV-MNF----------TVQYEEPP-LGQRWGRQE---EN---------G-
S-WSGMMGRLARN---EVDIGLVDLYVT--HVR-IGILDYTTP--YDSELSC-FMARTE----PP-LPRWQA
LAF-PFQGT------TWVAI-AVGL-VVAGPV--------------LALLA---------------------
--------------------------------------------------------------------R---
------------------------------------------------------------------------
----GSAL------C-G----------EEE---------------------------------------V--
-----------SLQSLG-VSWY----YALGLHC-CEAQ---------------------------------E
K---IPRMQ------------------STRVFVATL-WI-YTIILTIVYSTNLTAFLLVAKPP-VTIETIKD
LHA---------------S-GLEVSGV------------------GE-FYGDALG-S---------------
-----------A-SDPY--------LK-SLQQK-F------------QA--YGEA--------SEIFP----
----RVLRGS-----AV-MIQNSPFLEFVAATRFA-------------------------------------
----------------------------------------------T-------------------------
------------RG-----QSRMRLM-KECFAPFSIAL----AVQR------------------------HS
PLKQNFDKIIG------WA-----NNAGLPRFFF-----L-RSL----------RVYRQN-----EKMTR--
-K----TDT------------GKGGGGGGGE-----------------------------------------
------------------------------------------------------------------------
------------------------------------------------------------------------
------------------------------------------------------------------------
------------------------------------------------------------------------
------------------------------------------------------------------------
------------------------------------------------------------------------
------------------------------------------------------------------------
------------------------------------------------------------------------
------------------------------------------------------------------------
------------------------------------------------------------------------
------------------------------------------------------------------------
---------------------
>Csap_1186027/1-445
------------------------------------------------------------------------
------------------------------------------------------------------------
------------------------------------------------------------------------
------------------------------------------------------------------------
------------------------------------------------------------------------
------------------------------------------------------------------------
------------------------------------------------------------------------
------------------------------------------------------------------------
------------------------------------------------------------------------
------------------------------------------------------------------------
------------------------------------------------------------------------
------------------------------------------------------------------------
------------------------------------------------------------------------
------------------------------------------------------------------------
------------------------------------------------------------------------
------------------------------------------------------------------------
------------------------------------------------------------------------
------------------------------------------------------------------------
---------------------------------------------------------------MAV------
-------------------------K-----------------------------NS---A-----------
--------------KC--------------------------------------------------------
------------------------------------------------------------------------
------------------------------------------------------------------------
------------------------------------------------------------------------
------------------------------------------------------------------------
------------------------------------------------------------------------
------------------------------------------------------------------------
-----------LEV------------------------VM-E------------------------------
------------------------------------------------------------------------
----------------------EF------------------------------------------------
------------------------------------------------------------------------
------------------------------------------------------------------------
------------------------------------------------------------------------
------------------------------------------------------------------------
------------------------------------------------------------------------
------------------------------------------------------------------------
----------------------------GNA-----------------------------------------
------------------------------------------------------------------------
------------------------------------------------------------------------
--VTI---T--------------------------------GN-----SG----------------------
------------------------------------------------------------------------
----------------------------------------SYRFS---------------------------
-------GP----VVTVLHIIAEH-LGL----------CFRFTRSE-QRT-YGHRL---PN---------G-
S-WTGILGQLHQQ---KVDFAGTLFAQS--PER-YGLVDFSEY--VYLDEMT-AAYIRP----GVV-PNMAG
FIQ-PYTFS------VWLLV-LAAL-FFLLAT--------------MITV---------QLSHV--------
-----------------------------------------------------------------YLDRSRS
S-----------------ANMEDG-----STERVTNSSS-LE--------SETYLVTIQKSA----------
----LWI-----------------------------------------------------------------
----------------------------WCALL-AQSV---------------------------------S
---WKMSRG------------------SVRGVGGMW-LL-AAFTLGSVYRSNLKAMLIIPKVI-LPFDSLEE
LA---------------DS-AITTAVF------------------NGSAIHHQIL-T---------------
-----------A------------------GNT-SSLGRLRNKLHVYYN--DQAH--------VA-VN----
----DLFTGK-----LA-FIVFYQAMLSTIDAHFSR------------------------------------
----------------------------------------------T-------------------------
-------------G-----KCTIYTVSRGFLGPAILSL----AFPK------------------------GS
HLKTDFDKVIF------NL-----RESGIITKLF-----S-DVLIN------TTECAKPI------------
-TS--------------------------LSS-S------------------------T-RRPLE-MLD---
----------F---------F---------------------------------------------------
-----------GVFS-----------------LHI-------VG----L-----L-V---AGYV-FL--A--
-E----------------------------------------------------------ITF---------
------------------------------------------------------------------------
------------------------------------------------------------------------
------------------------------------------------------------------------
------------------------------------------------------------------------
------------------------------------------------------------------------
----------------------------------------AKDGRCYKKS----------------------
------------------------------------------------------------------------
------------------------------------------------------------------------
---------------------
>Csap_1186365/1-681
------------------------------------------------------------------------
------------------------------------------------------------------------
---------------------------------------------------------------M--------
------------------------------------------------------------------------
------------------------------------------------------------------------
------------------------------------------------------------------------
--------------------------AGPANYLT--------------------------------------
-------------------------------------QALVFA-----------------------------
-----------------------------------------------------------------L------
-----------LLVS---------------------------------------------------------
--------------------------------------------------------------SL--------
------------------------------------------------------------------------
------------------------------------------------------------------------
------------------------------------------------------------------------
------------------------------------------------------------------------
-------------------S-------------------------------------SGIVK----------
------------------------------------------------------------------------
------------------------------------------------------------------------
-VNQ----IGSL---------------------------------------------------VGQ------
-------------------------M----------------------------VEE-SFV-----------
--------------TC---------------HLVL----------------------------M--------
--------------------------------T-TD-S-H--------------------------------
--------------------------------------------------------------SP--------
---------------------------VFSAI----------------------QRVIEV--------GM--
--------------------------------------------VV------ME--------VNGN------
-------I--------------------------------------------------------------M-
-----DDDR---------------L--L-------------SGL-W-GR--------SSRSCRM---VI---
-----------L------------------------H-IT-QSSTTIGKINLNISKNTSNDNNNHNQ-----
---------------------------------------SITAVLS--------------I---LERA----
---------------------GLPKFPET-------------------------------------------
-------------------------------VLIAI-----GE-----------------------------
-------------------VS--------------GMEA-----------------VLL-HH----------
------------------VLRNTVIALYMI-IQ----HPKSVFV----------------------------
TP-------------------------------RSRI-----------------------------------
----------------------------------------------LSSKLRLSE-----------------
----------------------SLLEDRV-----------------------------------------SL
YCR-------------------------CRLC----------------------------------------
--------LG-----------------E----NKTM-H-----FI--------R-----RL-----------
-------------------------K----------------------------------------------
--L-----S--------------------------------TPMQMLTDQ--SVAH-FY--SK-------E-
EFN-----------------DLKGQTLS-----VVSVPH-FP--YVDYDR---------S------K-----
--------D-GKGGV--------------------------VMLKD--------------------------
-------SM----DARLLQTFSKK-INF----------TYIIREEP-NLS-FGLD----KD---------G-
I-FSGMVGQLQRE---KVDFT-TVIGPS--PPR-LKVVDFVQS--YPSDKMT-LVSLQP----SF-LPKHLI
FIK-PFTDK------VWLCT-LCGV-IIWGIT--------------YWMLH---------------------
--------------------------------------------------------------------T---
------------------------------------------------------------------------
----LKIL------RVQ----------S-----------------------------------------R--
-----------KV-ELS-SSML----YSVGVIV-EQA----------------------------------S
PD--PSYTT------------------VGQMLVGWW-LV-FALVICTGFRSSLIAHLTVQSTT-RPVETMED
MVA---A-----------E-RWRWAIEP------------WLM---KGIPIEYFA-N---------------
-----------H-PQPL--------VK-TIYER-M------------EV--F-DA--------NEGLK----
----EILKGS-----FS-LFDLENYIKIIIQSNYTD------------------------------------
----------------------------------------------V-------------------------
------------RG-----RTPFHVSKKGFTIMATSGW----SFRK------------------------GA
PFFERFGKLFR------RL-----EDAGVIIQWR-----K-EVMDR--------RARENR------------
-------KKIGAYVMP------------GDVISS-------------ES-----------EIVLG-MEH---
----------L---------Q---------------------------------------------------
-----------GAFY-----------------LLF-------LG----F-----C-I---GCAF-FL--L--
-ET---------------------------------------------------------QLN---------
------------------------------------------------------------------------
------------------------------------------------------------------------
------------------------------------------------------------------------
------------------------------------------------------------------------
------------------------------------------------------------------------
------------------------------------------------------------------------
------------------------------------------------------------------------
------------------------------------------------------------------------
---------------------
>Csap_1191246/1-425
------------------------------------------------------------------------
------------------------------------------------------------------------
------------------------------------------------------------------------
------------------------------------------------------------------------
------------------------------------------------------------------------
------------------------------------------------------------------------
------------------------------------------------------------------------
------------------------------------------------------------------------
------------------------------------------------------------------------
------------------------------------------------------------------------
------------------------------------------------------------------------
------------------------------------------------------------------------
------------------------------------------------------------------------
------------------------------------------------------------------------
------------------------------------------------------------------------
------------------------------------------------------------------------
------------------------------------------------------------------------
------------------------------------------------------------------------
---------------------------------------------------------------MQV------
-------------------------P-----------------------------QG---S-----------
--------------RC--------------------------------------------------------
------------------------------------------------------------------------
------------------------------------------------------------------------
------------------------------------------------------------------------
------------------------------------------------------------------------
------------------------------------------------------------------------
------------------------------------------------------------------------
-----------LRV------------------------AM-A------------------------------
------------------------------------------------------------------------
----------------------EF------------------------------------------------
------------------------------------------------------------------------
------------------------------------------------------------------------
------------------------------------------------------------------------
------------------------------------------------------------------------
------------------------------------------------------------------------
------------------------------------------------------------------------
----------------------------PGM-----------------------------------------
------------------------------------------------------------------------
------------------------------------------------------------------------
--TVI---S--------------------------------GS-----PP----------------------
------------------------------------------------------------------------
----------------------------------------NYKFY---------------------------
-------GA----TVTIISLLADH-LGF----------CIEFLRAP-DGQ-YGEAS---PN---------G-
S-WTGCIGMLERG---EADIGGTLFSVM--WRR-SAVVDFTFP--LYIDQTN-VFYTLP----KVT-SDMLG
FVK-PYMVQ------SWMML-FMGCLLVFFMI--------------TLILQTA-------------------
---------------QKK-----------------------------------------------RWPDSTV
-----------------------------------------LQESE--YFQESWQRTAERSW----------
----FWT-----------------------------------------------------------------
----------------------------LSTLL-AQSV---------------------------------S
---WEPKKD------------------SARIIVATW-LL-MSFILSAVYRSNLKAMLIIPKID-LPFENLDE
LY---------------TS-GINLGVV------------------EGTTMHHDVM-N---------------
-----------A------------------DKA-TSLGKVKENLLVYPG--DQQG--------KA-IF----
----NTINGM-----HA-GFALAIALAAVMHHDFSM------------------------------------
----------------------------------------------T-------------------------
-------------G-----MCRLYMMPRGILGPRSLSF----ILPK------------------------GS
PLKNIVDPVLM------AL-----IESGILEKII-----Y-DDLSN------FSECASP-------------
-EV--------------------------ILK-T------------------------H-HRPLD-VID---
----------F---------Y---------------------------------------------------
-----------GVFS-----------------LYA-------AA----L-----I-A---AIVI-FL--L--
-E----------------------------------------------------------IVS---------
------------------------------------------------------------------------
------------------------------------------------------------------------
H-----------------------------------------------------------------------
------------------------------------------------------------------------
------------------------------------------------------------------------
------------------------------------------------------------------------
------------------------------------------------------------------------
------------------------------------------------------------------------
---------------------
>Csap_1192559/1-509
--------------------------------------------------------MRPH------------
------------------------------------------------------------------------
-------------------------------------------------------------GMMK-------
------------------------------------------------------------------------
------------------------------------------------------------------------
------------------------------------------------------------------------
----------P-----------------AGCIVVTS------------------------------------
-----------------------------------------CCAV---------------------------
------------------------------------------------------------------------
------------------------------------------------------------------------
--------------------------------------------------------------AV--------
------------------------------------------------------------------------
------------------------------IVS-IYP-----------------------------------
------------------------------------------------------------------------
-----------------------------------------------TP----------TAAEIIRTPTTP-
----SM-F------------------------------------------TKRLSGLRVVAEGT--------
------------------------------------------------------------------------
------------------------------------------------------------------------
---VAENQEASA---------------------------------------------------LAA------
-------------------------V-----------------------------S----------------
------------------------------------------------------------------------
------------------------------------------------------------------------
------------------------------------------------------------------------
------------------------------------------------------------------------
-------------------------------------------VKM------MQ--------DV--------
-----ESL-----------------------------------A----------------------------
------------------------V-----------------------------------------------
-----------IKV------------------------AA-ET-----------------------------
------------------------------------------------------------------------
-----------------------W------------------------------------------------
------------------------------------------------------------------------
------------------------------------------------------------------------
------------------------------------------------------------------------
------------------------------------------------------------------------
------------------------------------------------------------------------
------------------------------------------------------------------------
----------------------------QPFFL---------------------------------------
--------------------------------------------I--------G-----Q------------
---------------E--------GD-------------G--------------------------------
--------G---------------------------------------------------------------
------------------------------------------------------------------------
-----------------------------------------SQYS---------------------------
-------GI----MWDLLLMLTSK-MNV----------SVEIIPPP-DGM-WGVEL---SN---------G-
S-WNGMLGMIQRQ---EVDMALGPFAIS--YPR-TRVADFPAS--IFVLPHR-VYLPRP----RGS-SDLSD
FVR-LYHPN------VWMLT-MMCV-VVVAAA--------------VWVAMKV-------------------
-------------EGSFG---------------------------------------------IPQEHKNHM
SAV-----------------------------------------------------F-VLLH----------
----VWS-----------------------------------------------------------------
------------------------------GLM-QESW---------------------------------L
---W-GGAG------------------VGRWLMGLW-FL-ATLVLMSTYSGLLVASLTVPRVS-VPIRSVQQ
LVV--------------QD-NIPWRLE------------------QGGIILHTFK-T---------------
-----------A-DVKL--------YK-TLLEG-S---------VG-FF--PDCY--------KS-RR----
----DIAEGR-----FA-GLCDTLAGDLMVARSFSE------------------------------------
----------------------------------------------S-------------------------
-------------G-----KCDFFSPRDNIVT-HSYTM----VLQK------------------------AS
PFMSLINFWLQ------EL-----QERGWIDQLV-----R-QRINN------GTICQLPP-----G------
-KE--------------------------EGQ-R------------------------P-AVPLT-LSQ---
----------M---------W---------------------------------------------------
-----------GVFA-----------------IMG-------VG----A-----G-G---AAVV-FL--L--
-E----------------------------------------------------------LITR--------
------------------------------------------------------------------------
------------------------------------------------------------------HLLPDG
HD----------------------------------------------------------------------
------------------------------------------------------------------------
------------------------------------------------------------------------
----------------------------------------ASFK-HTLNH----------------------
------------------------------------------------------------------------
------------------------------------------------------------------------
---------------------
>Csap_1193996/1-699
------------------------------------------------------------------------
------------------------------------------------------------------------
----------------------------------------------------------------MNITEK--
-----------------------------------------------------------------DYQ----
------------------------------------------------------------------------
------------------------------------------------------------------------
-----------------------------LFTQFFI------------------------------------
-----------------------------------------LFAS---------------------------
----------------------------------------------------------------FG------
-----------TVYICS-------------------------------------------------------
-----------------------------------------------------------ANADMAWNR----
------------------------------------------------------------------------
------------H-----------------------------------------------------------
------------------------------------------------------------------------
------------------------------------------------------------------------
---------------SVVTSSHLEGAT-----------------------DIRTVSYSLNHGD---------
------------------------------------------------------------------------
------------------------------------------------------------------------
---KEVRIPMELV-----------------------FF-------------------------LMK------
-------------------------Q-----------------------------TS---S-----------
--------------H----------------HIYI----------------------------I--------
--------------------------------YDNSFSG---------------------------------
----------------VKQLIEG-V---------------------------------FLSKMD--------
-------------------------AMVMEY-----------------------------------------
------------------------------DIILS----D-INSIL------RI--------S-HPSL----
-------------------------------------------F----------------------------
------------------------EY-----------------------------------------HV---
-----------LLF------------------------CSSNH-----------------------------
----------------------------------------TITFFE------K-------I---RQLYL---
----------V------S-SRQKW------I-----------------------------------------
----------------------------------VTS-----------------------------------
---------------VVDISN--------------SLQE-----------------V---------------
-------------------LTEGTQVVLVI-------P----------------------------------
---------------------------------ASS------------------------------------
------------------------------------------------------------------------
-------------------------------------------------------------------DYFQV
LVSNV--------------------------HQ---------------------------------------
--------TN----------------------EVRF-K-----KA--------G-----VW-----------
------S--------H--------TS---------------------------------------------Q
SSLD----R--------------------------------IP--------------LF---P---------
-------------DLLDIYENFRGREVV-----VATIDN-WP--FFQLRY----------------------
---------LPDGTP--------------------------EAYQ---------------------------
-------GI----DYNVIDSISHY-LNF----------TYRVVEPP-DGR-WGGVR---PN---------G-
T-VYGMVGMVARF---EAHVAIDEITIT--DVR-ESVVDFTQP--YFLESTT-LVSRAP----EER-PRSLA
VFY-PFTYP------LWLLL-VMVT-FLMGPL--------------GFLFTLG-HNYCIHG-----------
-------------PSTRA--------------------ENSFHKSDVPGDVGIDQKNIHPFNEHQFPHK---
------------------------------------------------------------KS----------
----IFV-----------------------------------------------------------------
---------------VS-WYCF----NMFRSVV-IQGNRLT------------------------------A
R-----------------------SW-PMRLLLFSW-FT-FCVILYALYAGTLTAYMTKPSFE-KPIDSLQD
LLEA------------NKF-GFVPAAQ------------------AGTSNEYLLK-T---------------
-----------A-QSGI--------FK-ALWEM-T--------ESSRSF--PKSG--------HEAME----
----KVLTDN-----IV-YM--SANLNSEI--RASQ------------------------------------
----------------------------------------------K-------------------------
-------------G-----RHRFHLARNTFFP-QGYGI----ACFP------------------------GA
PFKRKFNTMLG------RM-----NQGGLVNKWV-----R-DEVGK------LRSINDEN-----A------
-EDEG-KL-------------------LYILKKA------------------------A-ARSLT-LDH---
----------L---------Q---------------------------------------------------
-----------GAFF-----------------ILA-------TG----G-----I-I---SVLS-FL--T--
-E----------------------------------------------------------TFKLY-------
------------------------------------------------------G-----------------
------------------------------------------------------------------------
------------------------------------------------------------------------
------------------------------------------------------------------------
------------------------------------------------------------------------
------------------------------------------------------------------------
------------------------------------------------------------------------
------------------------------------------------------------------------
---------------------
>Csap_1194659/1-636
------------------------------------------------------------------------
------------------------------------------------------------------------
---------------------------------------------------------------MQPSIL---
------------------------------------------------------------------------
------------------------------------------------------------------------
------------------------------------------------------------------------
------------------------------LLFIW-------------------------------------
-----------------------------------------LSYT---------------------------
------------------------------------------------------------------------
------------FMRF--------------------------------------------------------
--------------------------------------------------------------VF--------
------------------------------------------------------------------------
-------------------------------AG-L-------------------------------------
------------------------------------------------------------------------
------------------------------------------------P----------QIHY---------
------------------------------------------------------GDKTI-------------
------------------------------------------------------------------------
------------------------------------------------------------------------
----ETESISAV---------------------------------------------------IQS------
-------------------------T-----------------------------SE---N-----------
--------------HI---------------VLFI----------------------------H--------
---------------------------------DHIYS----------------------------------
----------------RGDILLH-LR------------------------------------AP--------
-----------------------RGVAEFY------------------------M---RP--------QAS-
------------------------------DNNST-HI-Q-ITSLM------TN--------AH--------
-------------------------------------------L----------------------------
------------------------V----------------AAAAT---------------NV-----L---
-----------VLV------------------------AS-DD-----------------------------
-----------------------------------------PVFLN------T-------F---AELSL---
----------R------S-RLLVWTT----------------------------------------------
-------------------------------RLIVFT-----------------------------------
---------------RLQP-Q--------------RVQH-----------------L---HE----------
------------------TLSMTNSLLLTP-------T----------------------------------
---------------------------------FNNE-----------------------------------
------------------------------------------------------------------------
--------------------------------------------------------------------KVLA
SVV-------------------------LPYS----------------------------------------
--------QP----------------------SVQS-L-----VV--------G-----VW-----------
------T--------P--------AS-------------G--------------------------------
--MNP---A--------------------------------HE-----QK-------TF---L-------E-
KFN----------------KLSTMPNLL-----VAMTED-AM--HRKFTV---------E------D-----
-------TA---GQK--------------------------VVFE---------------------------
-------GY----MVDVMDYVALG-INF----------SYNFIPSP-DNS-YGNRN---PD---------G-
A-WTGMVGQVYRG---EVDIGLGPFTVT--TDR-ATAVDFTYP--VEVTSGR-ILAGQK----KLE-VDPWG
FAL-PLSAK------VWMAT-FISL-IILPGI--------------ICVLIYF-FI----------------
-------------------------------------------------------------------NKKQ-
-----------------------------------------------------------IIR----------
----QW---------KK-------------------------------------------------------
---------------QQ----F----GFLMMFL-QE------------------------------------
--------S--------ITIGHETWW-WERMVVGVW-LL-ITLVLRRSYEGNLMSLLAVRHIP-QPYQSLRA
VLD--------------DP-SCTMIWK------------------KGSSFMELIQ-T---------------
-----------S-ESGI--------FR-EVMDT-EKEGRLRFLLVK-EY--LSVL--------D---E----
----EVIQGN-----QV-IIDFAFNLVPISGNYFSD------------------------------------
----------------------------------------------T-------------------------
-------------G-----KCNFYIGRERLIA-QSLGM----IGKK------------------------GH
PIVPHMSKRIM------TM-----IEAGLYHHWY-----I-QGIPN------ATSCDAFS-----S------
-KV--------------------------TVI-----------------------------TLFS-LNN---
----------T---------W---------------------------------------------------
-----------AMFA-----------------VLA-------GG----L-----V-L---SFTI-LI--S--
-E----------------------------------------------------------FLFR--------
------------------------------------------------------------------------
------------------------------------------------------------------IS----
------------------------------------------------------------------------
------------------------------------------------------------------------
------------------------------------------------------------------------
------------------------------------------------------------------------
------------------------------------------------------------------------
------------------------------------------------------------------------
---------------------
>Csap_1197848/1-666
------------------------------------------------------------------------
------------------------------------------------------------------------
--------------------------------------------------------------MAMVCK----
------------------------------------------------------------------------
------------------------------------------------------------------------
------------------------------------------------------------------------
-------------------------------MVF--------------------------------------
---------------------------------------FIPNVGVMTWCFA--------------------
------------------------------------------------------------------------
-------------------------------------------------------------------VFIF-
-----------------------------------------------------------AIITDSMASL---
------------------------------------------------------------------------
------------------------------------------------------------------------
------------------------------------------------------------------------
------------------------------------------------------------------------
------------------------------------------------------------------------
------------------RLHG-------IH-----------------------------------------
---------------------------------------------------------------------SAF
IK-GDG-QIEEI---------------------------------------------------VRE------
-------------------------V----------------------------VSN-ELY-----------
--------------DC---------------VLVV----------------------------M--------
--------------------------------WDDTFS-G--------------------------------
--------------------------------------------------------------S---------
--------------------------YLLYYL----------------------AN-I--------------
-------------------------------PTPK--------QVV-------K--------VDV-------
------------------------------------------------------------------------
------SGK---------------M--S-------------PVL-W-----------RAGQCRG---YV---
-----------FLM----------------------T----N------------------------------
----------------------------------------ASLLMD--------------L---VKRGH---
--------------------HQDWDYSGR-------------------------------------------
-------------------------------FVLAGL----SI-----------------------------
--------------------T--------------QLSN-----------------FMR-TS----------
------------------KGRKTEHIVGIV------------------------------------------
---------------------------------K--------------------------------------
-------------------------------------------------NND--E-----------------
--------------------------------------------------------------------EYFV
VNN-------------------------MLYH----------------------------------------
---------------------------E-----EPL-V-----RV--------F-----NW-----------
------Q--------K--------AM----------------------------------------------
--R-----HARQDVSD------VTRVSAQEL-------QTTAS-----NS-------LF---P-------S-
KTK-----------------NLHGVVLN-----VVAFLF-PP--AVMYWK----------------H-----
----------QNGGG--------------------------KQWF---------------------------
-------GD----NIRLMEAVARV-FNF----------TFRYKEPP-PGEVWGELT---AN---------G-
T-WNGMVGMLGRG---EGDIGLANLFITALKGR-EEFQGYTAP--YGQEKTC-FLVKRN----AP-LPRWHS
LAL-PFTSH------TWIVV-VIFM-FFAGPL--------------LYFLA---------------------
--------------------------------------------------------------------S---
------------------------------------------------------------------------
------------------PAVPR----D-N---------------------------------------L--
-----------SKKSFI-FTCF----YTFAIHF-RGSQ---------------------------------T
L---VPTRP------------------SLQVFFMFL-WL-YVIIVTVAYSANLTAFLTVERVP-LGITSLKQ
LFD---------------S-SLLVYGI------------------GP-FFRNNMA-Q---------------
-----------A-KNEF--------VK-GLTQR-F------------EP--KINF--------EEVYQ----
----HIKRGE-----GV-YIGSFSHLAYTRSINIS-------------------------------------
----------------------------------------------P-------------------------
------------KG-----KPVFRII-QECFQPFSVAM----GLQS------------------------HS
PLKTNFDKVVN------WV-----VEAGLVQYWF-----Q-ETL----------LLAKKM-----R------
-R----EMHI-----------DHEDYSKSEHTRQ-VG-------ASESN---------Q-TIPLT-VEH---
----------L---------Q---------------------------------------------------
-----------SMFI-----------------IIL-------IG----N-----L-M---AILV-FI--T--
-K-----------------------------------M----------------------IWGKCTRW----
------------------------------------------------------------------------
------------------------------------------------------------------------
------------------------------------------------------------------------
------------------------------------------------------------------------
------------------------------------------------------------------------
------------------------------------------------------------------------
------------------------------------------------------------------------
------------------------------------------------------------------------
---------------------
>Csap_1201569/1-748
------------------------------------------------------------------------
--------------------------------------------------MKEAH-----------------
------------------------------------------------------------YRSM--------
------------------------------------------------------------------------
------------------------------------------------------------------------
------------------------------------------------------------------------
-------------------------G-KWLLMSM--------------------------------------
------G---------------------------------VLSRC---------------------------
-----------------------------------------------------------------M------
-----------MFAE---------------------------------------------------------
--------------------------------------------------------------SIPL------
------------------------------------------------------------------------
------------------------------------------------------------------------
------------------------------------------------------------------------
------------------------------------------------------------------------
------------------------------------------------------------------------
------------------------------------------------------------------------
-----------------------------------------P------------------------------
-NTAAGQAVAAV---------------------------------------------------LTSLG----
-----------------------------------------------------------VR-----------
--------------QV---------------VVLS-------------------------------------
-------------------------------------P-S--------------------------------
--------------------------------------------------------------SPSLSHRY--
-SHPHIGLPR----------NTRTTDDRMKEV----------------------VRSLCE--------GG--
--------------------------------------------IQ------VS--------LSGL------
-------MS----------SITGSSMT-PPVASHRGGDSTQPSHPPQAASFKDGPSSVTQAPAKKGTTYVP-
-----TKD----------------------------------------------------------------
---------------------------------------------GGKMA-----------SNDTK------
---------------------------------------TTKDEAA--------------R---ILESFLL-
----------HTW---GA-V-----STSS-------------------------------------------
-------------------------------GVLVA-----GEAGWVTQAAVWIN-----------------
---------------QKTLLR--------------Q-----------------DQILVL-YPT---------
----------------NGRIEKH-------------------------------------------------
------------------------------------------------------------------------
------------------------------------SLVPH-----I-------------------------
----------------------------------------------------------------------RL
AAK-------------------------VILLERNEFE-------------------PGDGSVGGGGAEHDN
AS---------LSSCLFFIEQATLLSGG----VYSF-R-----TA--------G-----CW-----------
------------------------------------------------------------------------
----HR--D--------------------------------HT-----LL--LRHP-LL---P---------
ETR-----------------SLRGASVA-----VVIIKN-----FFEAIR---------V------G-----
----------PRRAY--------------------------LV-----------------------------
-------GY----LGKLVNALANI-LHF----------HYNIL--E-GTS-FGVRT---SN---------G-
S-YDGVIGHIERE---EGEIGLASLSIT--HGR-YQAIDFTTW--LRFQPSL-FVTRGP----RY-LKDPMA
VFR-PYSWQ------MWVMI-IFFL-VFAAMW--------------TWLLW---------------------
--------------------------------------------------------------------RCG-
---------------------------------------------------TDGGDKRPQR-----------
--------------LKE----------DSK-TI------------------------------------VSA
AP------------SFT-SVLA----IVFKTIVYQGS-----------------------------------
SR--LPRGS------------------PGRAAHVST-WL-VVLVLVGVFSGNLTAFLFRPVLS-TPPTTIHQ
LVI---RD------WTIRL-DKAYGSYD------------LVK-DTKTEDYQILY-R---------------
-----------R-ASQR----------GGIIEN-Q------------GA--TTKTKTK----LEEILNTD--
---IAVVMGE-----PG-AFH--TLNENSKRD----------------------------------------
------------------------------------------------------------------------
------------------GGCLLTYGREAI-GLEYAAL----AVPK------------------------KS
FLKPLIDKKLV------WMR-----EMGTLERYY-----Q-TSFGV--------TCYRDN-----T------
-Q---------------------------------------------SS---------E-PSSLV-LIQ---
----------L---------L---------------------------------------------------
-----------CLFY-----------------VWS-------AG----L-----S-L---SCLM-FM--I--
-E----------------------------------------------------------VFCAKFNSTRN-
------------------------------------------------------------------------
------------------------------------------------------------------------
------------------------------------------------------------------------
------------------------------------------------------------------------
------------------------------------------------------------------------
------------------------------------------------------------------------
------------------------------------------------------------------------
------------------------------------------------------------------------
---------------------
>Csap_1204270/1-661
------------------------------------------------------------------------
------------------------------------------------------------------------
------------------------------------------------------------------MAAL--
------------------------------------------------------------------------
------------------------------------------------------------------------
------------------------------------------------------------------------
------------------------------VIILP-------------------------------------
----------------------------------------QIFFL---------------------------
----------------------------------------------------------------TS------
-----------SALE---------------------------------------------------------
--------------------------------------------------------------SA--------
------------------------------------------------------------------------
--------------------------------A-LLPR----------------------------------
------------------------------------------------------------------------
-----------------------------------------------SS----------ESTVS--------
-------------------------------------------------------E-ALAV-----------
------------------------------------------------------------------------
------------------------------------------------------------------------
--------VQTI---------------------------------------------------ISS------
------------------------------------------------------QPK---H-----------
--------------AC---------------PMLL----------------------------L--------
--------------------------------LNNMNQV---------------------------------
----------------TLQSLKE----------------------------------VEWALAA--------
-----------------------QGVILFH------------------------V---KA--------NTV-
------------------------------PSTIM-QI-H-LGEAV------DK--------IR--------
-------------------------------------------Q----------------------------
------------------------L----------------GQLWH---------------CL-----V---
-----------VVV------------------------IS-DN-----------------------------
-----------------------------------------QTFLV------T-------F---AHLSF---
----------K------Q-YALKWST----------------------------------------------
-------------------------------KSIILT-----------------------------------
---------------RLPHSQ---------------ISG-----------------L---HA----------
------------------LLSNRNAMLLRP-------L----------------------------------
---------------------------------ENRG-----------------------------------
------------------------------------------------------------------------
---------------------------IL--------------------------------------REIGV
YVE-------------------------SPYSE---------------------------------------
--------PS----------------------TARP-R-----RV--------A-----TW-----------
------R--------P--------NT-------------T--------------------------------
--WTP---D--------------------------------SS-----LQ-------FF---P-------D-
KFM----------------VFSPAPTLK-----VAIELL-PY--HRMSWA---------E------D-----
-------PNVPEGRR--------------------------LHVT---------------------------
-------GS----MDETVKYLAQA-MNF----------TYRYVLSP-ERT-FGSRL---PN---------G-
S-WTGMMGMVVRE---EAQFATGPFSLS--PVR-VLAADYTVP--FWTGSLK-IVGGLG----GVR-IDQKG
FLL-PFTFL------VWMCT-LTAL-LAVL-L--------------LMLIPSY-LP----------------
-------------------------------------------------------------------DTKL-
-----------------------------------------------------------SRS----------
----GW---------SA-------------------------------------------------------
------------------DT-L----SCVRVLL-QQ------------------------------------
--------D--------IELPKK-WWWCERLLIGVW-ML-MTLVLTKSYSGNLMSLLAVRHVP-QPFQSIRD
VLN--------------DP-HVGMIWQ------------------KYSRTEEFLR-S---------------
-----------V-ESGI--------FR-EVADL-EDKGRLRFHTQA-QY--LENF--------N---T----
----LVRAGD-----HV-LVDGENTIKRLIALDFSQ------------------------------------
----------------------------------------------K-------------------------
-------------G-----RCDFYISKDGFFP-FLASI----MSQK------------------------TN
PIIQGLNPRAR------AI-----VETGLLSFWA-----H-E-VPN------FTRCGTIP-----K------
-KV--------------------------VLS-----------------------------TSLS-TTH---
----------L---------W---------------------------------------------------
-----------GMFA-----------------VLG-------GG----L-----V-A---GTLA-WL--M--
-E----------------------------------------------------------LLVY--------
------------------------------------------------------------------------
------------------------------------------------------------------------
------------------------------------------------------------------------
------------------------------------------------------------------------
------------------------------------------------------------------------
---------------------------------------PVRKHC---------------------------
--------------------------------------------------------LPR--------ALATV
SY----------------------------------------------------------------------
---------------------
>Csap_1208587/1-661
------------------------------------------------------------------------
------------------------------------------------------------------------
---------------------------------------------------------------MGC------
------------------------------------------------------------------------
------------------------------------------------------------------------
------------------------------------------------------------------------
---------------------------------LFTV-----------------------------------
----------------------------------------WLAVV---------------------------
----------------------------------------------------------KLVP-GLS------
-----------LTAA---------------------------------------------------------
--------------------------------------------------------------YLRIHP----
------------------------------------------------------------------------
------------------------------------------------------------------------
------------------------------------------------------------------------
------------------------------------------V-MVGMQV----------------------
------------------------------------------------------------------------
------------------------------------------------------------------------
----------------------------------------------------------------------AM
REEEANLVASFF---------------------------------------------------FSV------
-------------------------F----------------------------TDS-TLT-----------
--------------SC---------------LPIF----------------------------L--------
-------------------------------------V----------------------------------
--------------------------------------------------------------AEGFY-----
--------------------------TLLQNV----------------------SSVINP--------PH--
--------------------------------------------LS------YY--------LESF------
-------LL-----------------------------------------------------------ASP-
-----PQRS---------------P--A------------PPPR-RSPHS-------SGTYCVA---YC---
-----------M----------------------LAP-LP-IVGR---------------------------
---------------------------------------AIEDITRTD------------------------
-----------------------WFPGAT-------------------------------------------
-------------------------------RFFLTYS---G------------------------------
--------------------Q--------------GVSERE---------------LRQ-VP----------
------------------ALLDAYNTLYIV-----H------------------------------------
------------------------------------------------------------------------
------------------------------------------------------------------------
------------------------TVSSA----------------------------------------LDL
HAT-------------------------CPFC----------------------------------------
--------NG-----------------G----EAAL-V-----QR--------D-----TW-----------
-------------------------K----------------------------------------------
--P-----G--------------------------------KS-----LK--LSSETLF---P-------D-
VFK-----------------DLNGRRFR-----AVTLSF-PP--FSHYLS---------G------N-----
------------HEE-------------------------PLNMQD--------------------------
-------CL----DKRIVDAISET-YNF----------SYQVFEPA-DGK-WGYEV---SP---------G-
N-FTGVLGEVQHR---LADFS-LDLSIV--AER-EKVIDFSIG--YLLEPLT-FVTSKP----RP-LPQWQA
VVR-PFRGW------VWVSL-GVAL-LLSGPV--------------LWLFL---------------------
--------------------------------------------------------------------C---
------------------------------------------------------------------------
--------------FSF----------------------------------------------------S--
-----------HF-SMP-DAVF----LSFAALV-CQS-----------------------------------
RS--WPSSP------------------HVRVFVATW-LF-FCMVTTVSFVGNLTAFLTVPAFS-PTLETLED
LVR---------------S-DFTWGIN-----------------DFGAADYQLFK-T---------------
-----------S-EVPL--------YQ-EIFKG-L------------TF--CPSL--------VACIQ----
----KALDEN-----FA-FISFSTYLRDAIAMHFID------------------------------------
----------------------------------------------R-------------------------
------------NG-----DTQVYMAKDRF-FPADTGF----ALQK------------------------GS
PMRRLFDRVLR------RL-----LEAGLVDKWL-----S-DLIQQH-------TLATRR-----R-AV---
-------AAARKGMREKVE------------AQQ------------------------E-RLTLT-TYH---
----------L---------Q---------------------------------------------------
-----------GVFL-----------------VCG-------VG----L-----L-F---STLI-FV--C--
-EL----------------------------------M-----------------------L---YGI-V--
------------------------------------------------------------------------
------------------------------------------------------------------------
------------------------------------------------------------------------
------------------------------------------------------------------------
------------------------------------------------------------------------
-----------------------------------------ESKSICV------------------------
------------------------------------------------------------------------
-----------------------------------NVYL-------------------RYVN----------
---------------------
>Csap_1209982/1-425
------------------------------------------------------------------------
------------------------------------------------------------------------
------------------------------------------------------------------------
------------------------------------------------------------------------
------------------------------------------------------------------------
------------------------------------------------------------------------
------------------------------------------------------------------------
------------------------------------------------------------------------
------------------------------------------------------------------------
------------------------------------------------------------------------
------------------------------------------------------------------------
------------------------------------------------------------------------
------------------------------------------------------------------------
------------------------------------------------------------------------
------------------------------------------------------------------------
------------------------------------------------------------------------
------------------------------------------------------------------------
------------------------------------------------------------------------
---------MN----------------------------------------------------AS-------
-------------------------K-----------------------------KG---------------
------------------------------------------------------------------------
------------------------------------------------------------------------
------------------------------------------------------------------------
------------------------------------------------------------------------
------------------------------------------------------------------------
-------------------------------------------T----------------------------
------------------------F-----------------------------------------------
-----------LRV------------------------AV-DQ-----------------------------
------------------------------------------------------------------------
-----------------------W------------------------------------------------
------------------------------------------------------------------------
------------------------------------------------------------------------
------------------------------------------------------------------------
------------------------------------------------------------------------
------------------------------------------------------------------------
------------------------------------------------------------------------
----------------------------GTWVR---------------------------------------
--------------------------------------------V--------K-----P------------
---------------D--------QW-------------G--------------------------------
--------V---------------------------------------------------------------
------------------------------------------------------------------------
-----------------------------------------VHIE---------------------------
-------GP----MSYLLEILADK-LDF----------NYQLLQPE-DHL-WGTPL---PD---------G-
N-WSGMLGMLQRQ---EVEFALGPFGVT--ASR-DTVCDFSEP--VLTDNSG-ILMVRP----RQE-SDVGG
FLK-PFTLQ------VWLSI-LASM-VAVFIS--------------FAIVMWA-------------------
-------------EARLS---------------------------------------------PQDKHKD--
--------------------------------------------------------PLTTSG----------
----MWV-----------------------------------------------------------------
----------------------------IKALT-QEAT---------------------------------E
---WLPRTD------------------GCRLLVVTW-LL-ASLVFMSSYSGILTAMLTVPRVT-IPIDSLQD
LVS--------------QS-WMPWRLE------------------SGSWMLQYFR-E---------------
-----------S-PEGI--------SR-DVYEG-H---------EG-TI--VDCW--------AA-RK----
----PIAQGQ-----YA-GICDHTTMKKAMSWDFST------------------------------------
----------------------------------------------T-------------------------
-------------G-----SCHLYIAHEVVFS-FNLAV----AFRT------------------------KS
PYREAANYWIM------KL-----KEAGVIDMWL-----K-NEIVN------TSQCLKSP-----S------
-ND--------------------------RPS-S------------------------Q-IFALD-LDS---
----------Y---------I---------------------------------------------------
-----------GSFL-----------------VLV-------TG----M-----F-L---ALLS-FT--V--
-E----------------------------------------------------------MLTK--------
------------------------------------------------------------------------
------------------------------------------------------------------GRVR--
------------------------------------------------------------------------
------------------------------------------------------------------------
------------------------------------------------------------------------
----------------------------------------CNEQ-SSE------------------------
------------------------------------------------------------------------
------------------------------------------------------------------------
---------------------
>Csap_1210522/1-498
------------------------------------------------------------------------
------------------------------------------------------------------------
---------------------------------------------------------------M--------
------------------------------------------------------------------------
------------------------------------------------------------------------
------------------------------------------------------------------------
-----------------------------GCV-MYR------------------------------------
-----------------------------------------LCHC---------------------------
------------------------------------------------------------------------
------------------------------------------------------------------------
--------------------------------------------------------------LP--------
------------------------------------------------------------------------
------------------------------------------------------------------------
------------------------------------------------------------------------
------------------------------------------------------------------------
-----------------------------------------------------LSLLLLLL-----------
------------------------------------------------------------------------
------------------------------------------------------------------------
---------SRL---------------------------------------------------LD-------
-------------------------A-----------------------------S----------------
----------------------------RFPT----------------------------------------
----------------------------------G--W----------------------------------
------------------------Y--------------------------------PH---QP--------
-----------------------FGH----------------------------------------------
------------------------------TTNVT-VK-DPSQHSL------DD--------K---------
-------------------------------------------A----------------------------
------------------------F-----------------------------------------------
-----------LRV------------------------AV-EE-----------------------------
------------------------------------------------------------------------
-----------------------W------------------------------------------------
------------------------------------------------------------------------
------------------------------------------------------------------------
------------------------------------------------------------------------
------------------------------------------------------------------------
------------------------------------------------------------------------
------------------------------------------------------------------------
----------------------------EPHVK---------------------------------------
--------------------------------------------V--------R-----A------------
---------------A--------PD-------------G--------------------------------
--------S---------------------------------------------------------------
------------------------------------------------------------------------
-----------------------------------------IVIS---------------------------
-------GP----MANLLNALADT-LNF----------SYTLVRPP-DGA-WGAPD---EL---------G-
N-WNGMIGMVRRN---EADLALGPFGMT--EAR-TKAAEFSYP--IMIDYYK-ILLKRG----RAQ-LNPWG
FLN-PLQPL------VWLGV-WVTF-CVACIT--------------L-------T-----------------
-------------V-SRL---------------------------------------------ALEWERLPI
TSNIM----------------------------------------------------VALKC----------
----SWD-----------------------------------------------------------------
---------------------------QLAILL-QQTL---------------------------------Q
---SIPDTL------------------SSQAMIGLW-LL-AVMVVMRSYSSALTSLLAVRNIP-VKINSLRD
LID--------------EK-EYGLIFE------------------TSTALTSYMR-D---------------
-----------S-KTGI--------YL-ELEET-KAEGRSQFLKAA-EL--LH----------SA-RT----
----LVKYED-----YA-LLVEITTIKKILSDDFST------------------------------------
----------------------------------------------S-------------------------
-------------G-----SCDYFIAKENFFP-LIFCI----IGRR------------------------GL
HQMPFINFIIQ------SM-----VEHDLYSNWL-----N-EEFSN------ATACLKAP-----I------
-SI--------------------------TVK-----------------------------EPYG-IVG---
----------L---------W---------------------------------------------------
-----------GMFT-----------------LLF-------VG----L-----M-L---AALT-FL--L--
-E----------------------------------------------------------LVVH--------
------------------------------------------------------------------------
------------------------------------------------------------------------
------------------------------------------------------------------------
------------------------------------------------------------------------
------------------------------------------------------------------------
------------------------------------AFIKYKEN-PTLYP--GAILLRNQFS----------
-------------------------------------------------------KLYR-------------
------------------------------------------------------------------------
---------------------
>Csap_1212786/1-646
------------------------------------------------------------------------
------------------------------------------------------------------------
------------------------------------------------------------------------
------------------------------------------------------------------------
------------------------------------------------------------------------
------------------------------------------------------------------------
-----------------------------MSLLL--------------------------------------
---------------------------------------VQLTLS---------------------------
-----------------------------------------------------------VWL-LQE------
-----------ACTG----DAS--------------------------------------------------
-----------------------------------------------TTTPQ-----------------IAS
RANL--------------------------------------------------------------------
--------------------------RSEVHVW-RRPN-----------F----------------------
------------------------------------------------------------------------
----------------------------------------------------------VNK--T--------
------------------MQE-------------------------------------MVH-----------
------------------------------------------------------------------------
------------------------------------------------------------------------
---------------------------------------------------------------ASA------
-------------------------V----------------------------VIE-SLPL----------
--------------HC---------------RLNL----------------------------F--------
--------------------------------SEQTER-Y--------------------------------
--------------------------------------------------------------AF--------
-----------------------LFTSVVDYLRE-------------------QAWALR-------------
----------------------------------R--------PVL------MM--------VLN-------
------------------------------------------------------------------------
------RTM---------------L--K-------------AEATW-----------KRSKCDT---YV---
-----------LVL----------------------D----E------------------------------
----------------------------------------GRELVR--------------H---ADDSATS-
----------TSS--------RLWNYKGH-------------------------------------------
-------------------------------YIMLLL----GS-----------------------------
--------------------L--------------GPVR-----------------TAG-LS----------
------------------AVSKTTNLLMVQ------------------------------------------
---------------------------------SLG------------------------------------
------------------------------------------------------D-----------------
--------------------------------------------------------------------SVLI
WTP-------------------------RMFPR---------------------------------------
---------------------------Y-----SPP-R-----LL--------H-----SW-----------
------R--------N--------IG----------------------------------------------
--L-----R--------------------------------HE-----RL-------RF---I-------P-
KDS-----------------DLWSSVLR-----VATFDH-PP--SVVYDY----------------D-----
----------SSGRV--------------------------VRRL---------------------------
-------GV----DMQLVETLAKA-RNF----------TLEFHEVS-YEERWGYEL---EN---------G-
T-WVGLVGQVHHE---NVDLGTCNLFLE--TQR-AQLLDYSTP--YNFERGC-FITPSP----KP-LNNWQS
PTL-PFTWS------TWVAT-GASL-VLGGAL--------------LRLVV---------------------
--------------------------------------------------------------------A---
------------------------------------------------------------------------
----LSNV-------------------QEP---------------------------------------R--
-----------EFTSFS-FAYL----YVMGSLT-SRTL---------------------------------Y
L---MPHGP------------------RLRAYVGLV-WL-TALILATAYSANLVAFLSVTQMS-VPINTLRE
LAG---------------S-GLRLGG-------------------HA-FWKTQFR-A---------------
-----------S-IDPT--------VQ-SFADR-L------------EP--HVDL--------DGLFD----
----QVTTGK-----FA-LIENQQYLEIVAAVRNS-------------------------------------
----------------------------------------------R-------------------------
------------G------RSVLRIM-PQCLLTYSIGL----AFPQ------------------------NS
PLSDFLNPLIL------RV-----VEAGLVFRWR-----R-DVVD---------YYRSQS-----V------
-----------------------DTSNGQVMVLS-SQ-----------------------RMALN-LNQ---
----------L---------Q---------------------------------------------------
-----------GAFY-----------------VLA-------LG----C-----L-G---ACVV-LL--L--
-E-----------------------------------Q----------------------LNSPRTS-----
------------------------------------------------------------------------
------------------------------------------------------------------------
------------------------------------------------------------------------
------------------------------------------------------------------------
------------------------------------------------------------------------
------------------------------------------------------------------------
------------------------------------------------------------------------
------------------------------------------------------------------------
---------------------
>Csap_1212885/1-497
------------------------------------------------------------------------
------------------------------------------------------------------------
------------------------------------------------------------------------
------------------------------------------------------------------------
------------------------------------------------------------------------
------------------------------------------------------------------------
------------------------------------------------------------------------
------------------------------------------------------------------------
------------------------------------------------------------------------
------------------------------------------------------------------------
------------------------------------------------------------------------
------------------------------------------------------------------------
------------------------------------------------------------------------
------------------------------------------------------------------------
------------------------------------------------------------------------
------------------------------------------------------------------------
------------------------------------------------------------------------
------------------------------------------------------------------------
---------------------------------------------------------------MA-------
------------------------------------------------------------------------
----------------------------GWWW--W----------------------------WW-------
--------------------------------AAGTVT----------------------------------
------------------------L--------------------------------AGRLSAK--------
-----------------------LPL--GNNR--------------------CLQG----------------
------------------------------SDSLA-RTWLPSTSRM------EK--------PEAAPLPLT-
---GTESLA--------------------------------GGA----------------------------
------------------------A-----------------------------------------------
-----------LRV------------------------AA-EE-----------------------------
------------------------------------------------------------------------
-----------------------W------------------------------------------------
------------------------------------------------------------------------
------------------------------------------------------------------------
------------------------------------------------------------------------
------------------------------------------------------------------------
------------------------------------------------------------------------
------------------------------------------------------------------------
----------------------------VPHIE---------------------------------------
--------------------------------------------V--------V-----D------------
---------------H--------GS-------------G--------------------------------
--------N---------------------------------------------------------------
------------------------------------------------------------------------
-----------------------------------------FTIR---------------------------
-------GP----MANLLHALAQA-LNF----------SYTLVRPP-DGA-WGIPT---SD---------G-
D-WNGMIGMVKRN---EADIALGPFGLT--YSR-SRVVDFTSP--ILIDYYR-ILVRRP----RSE-PDPIG
FLR-PFRWE------VWVGL-VISV-GVAGTV--------------MFFSRWF-V-----------------
-------------RHHYL---------------------------------------------SDGSGKAAL
TEL--------------------------------------------------------MSQ----------
----WWA-----------------------------------------------------------------
---------------------------AYASLL-SQPVG--------------------------------G
---WTGWRA------------------GWRVAAGAW-WV-TALVVGRSYSSGLTSLLAVRTVP-VRYDYLKQ
VIA--------------DK-QLHLVFE------------------KATALVEHMS-T---------------
-----------V-QRGV--------YK-ELADT-IHQERAHFLASS-AL--YE----------AA-YQ----
----KVRKGR-----HA-LLVEDTTCRKVYSDDFTK------------------------------------
----------------------------------------------Y-------------------------
-------------G-----RCDFYIGKEQYWP-LIFSL----IGRK------------------------GS
PLIPVISNMLE------QM-----VAHDLYFKWL-----G-DELPN------ATACLRAS-----T------
-RV--------------------------TVN-----------------------------EPYS-LKG---
----------L---------W---------------------------------------------------
-----------GVFV-----------------LFS-------GG----L-----L-G---AATV-LL--C--
-E----------------------------------------------------------GLAV--------
------------------------------------------------------------------------
------------------------------------------------------------------SIN---
------------------------------------------------------------------------
------------------------------------------------------------------------
------------------------------------------------------------------------
---------------------------------------------------PASVATDHTY-----------
------------------------------------------------------------------------
------------------------------------------------------------------------
---------------------
>Csap_1214331/1-434
------------------------------------------------------------------------
------------------------------------------------------------------------
------------------------------------------------------------------------
------------------------------------------------------------------------
------------------------------------------------------------------------
------------------------------------------------------------------------
------------------------------------------------------------------------
------------------------------------------------------------------------
------------------------------------------------------------------------
------------------------------------------------------------------------
------------------------------------------------------------------------
------------------------------------------------------------------------
------------------------------------------------------------------------
------------------------------------------------------------------------
------------------------------------------------------------------------
------------------------------------------------------------------------
------------------------------------------------------------------------
------------------------------------------------------------------------
---------------------------------------------------------------MEL------
-------------------------D----------------------------------------------
--------------RC--------------------------------------------------------
------------------------------------------------------------------------
------------------------------------------------------------------------
------------------------------------------------------------------------
------------------------------------------------------------------------
------------------------------------------------------------------------
------------------------------------------------------------------------
-----------LTV------------------------SY-G------------------------------
------------------------------------------------------------------------
----------------------HW------------------------------------------------
------------------------------------------------------------------------
------------------------------------------------------------------------
------------------------------------------------------------------------
------------------------------------------------------------------------
------------------------------------------------------------------------
------------------------------------------------------------------------
----------------------------PPYS----------------------------------------
------------------------------------------------------------------------
------------------------------------------------------------------------
--ISL---G--------------------------------NG-----D-----------------------
------------------------------------------------------------------------
-------------------------------------------VG---------------------------
-------GV----MKTFLQTLTVN-LGI----------CFTLVE-G-DGS-WGTRL---PN---------G-
S-WTGMVGMCERG---EVDFALGPMGIS--EDR-SEVMDVSVP--LFMDQQT-IAYKRP----KLQ-PELTG
FIK-PFTSQ------MWALI-AVAI-TVVLVA--------------TSILLSL-L-----------------
-----G-----------------------------------------------------------NLQQNCD
K-----------------DKKNNEN---------------LLSIP----------QRIHNIV----------
----LWA-----------------------------------------------------------------
----------------------------YGLML-TQTM---------------------------------S
---WFPRSN------------------TGRVIGGVW-LL-SSLIIATLYKSNLKAMLIIPHVS-LPFTNLEE
MVK--------------QN-EIPYVLM------------------GGSVIYNTLK-E---------------
-----------A------------------PED-SLFGRAWQRRSG-SA--WTYQ--------DG-LR----
----MILVED-----NA-IIVDRTTVTSILHTSFSK-----------------TMS----------------
------------------------------------------------------------------------
--------------------CPLWMTRETIV-SYVLGL----GFPK------------------------KS
RLRPNLDKVIR------SL-----REHGLLNYWM-----R-RELQN------ATYCLIPP-----G------
-AEP-----------------------------S------------------------E-QRSLQ-FQD---
----------F---------Y---------------------------------------------------
-----------GIFF-----------------LLL-------AG----E-----F-M---SLAA-FL--A--
-E----------------------------------------------------------VAIG--------
------------------------------------------------------------------------
------------------------------------------------------------------KM----
------------------------------------------------------------------------
------------------------------------------------------------------------
------------------------------------------------------------------------
-----------------------------------------HHSSST--KM---------------------
-------IP----------------------------TLK-H--------------LQ--------------
------------------------------------------------------------------------
---------------------
>Csap_1215558/1-630
------------------------------------------------------------------------
------------------------------------------------------------------------
---------------------------------------------------------------MKLIEL---
------------------------------------------------------------------------
------------------------------------------------------------------------
------------------------------------------------------------------------
------------------------------VVVWF-------------------------------------
-----------------------------------------LSCY---------------------------
------------------------------------------------------------------------
------------CFTV--------------------------------------------------------
--------------------------------------------------------------MP--------
------------------------------------------------------------------------
-------------------------------AI-RLK-----------------------------------
------------------------------------------------------------------------
------------------------------------------------P----------MENS---------
------------------------------------------------------WDTDA-------------
------------------------------------------------------------------------
------------------------------------------------------------------------
-----AMAVKDV---------------------------------------------------LLG------
-------------------------S-----------------------------SK---S-----------
--------------DV---------------SLVI----------------------------I--------
--------------------------------AGKGFL----------------------------------
-----------------RQVRKF-FG------------------------------------AS--------
-----------------------RSVVVFE------------------------G---AT------------
----------------------------------N-GS-R-LDQVV------RR--------AR--------
-------------------------------------------Q----------------------------
------------------------V----------------RLASW---------------MV-----V---
-----------VVV------------------------VS-DD-----------------------------
-----------------------------------------PVFLA------T-------F---AQQAR---
----------E------G-RLLVWAN----------------------------------------------
-------------------------------RLIVVS-----------------------------------
---------------HHAP-H--------------SLHP-----------------L---HQ----------
------------------TLALTNSLLLVV-------D----------------------------------
---------------------------------GKAKLS---------------------------------
------------------------------------------------------------------------
--------------------------------------------------------------------RAVG
WVV-------------------------LPYQ----------------------------------------
--------RP----------------------GIAP-L-----RV--------A-----SW-----------
------T--------A--------GG-------------N--------------------------------
--LSL---H--------------------------------R-------P-------LF---W-------D-
KFS----------------KLSGEAELV-----VAMERN-HR--HSMKEV---------P------D-----
-------PAAPDGVR--------------------------VQFK---------------------------
-------GF----MITVLDYLAKG-VNF----------SYAFRRPP-DGS-WGVKK---LD---------G-
T-FTGMVGQVYRK---EAEVGLGPFALN--APR-LEAVDFVWP--ISLMPVK-VFGGLG----SVE-VDPWG
FVL-PFGLW------VWVAL-LALL-LLVSLG--------------SFFLSFK-FS----------------
-------------------------------------------------------------------EK---
------------------------------------------------------------------------
----DL---------SD-------------------------------------------------------
---------------NG----F----AFVSITL-RQ------------------------------------
--------S--------VLVGGGGWM-WQHVVLGVW-ML-MTMVLTRSYEGNLMSLLAVRHLP-QPYQTLRD
VVD--------------DP-SVVMVWE------------------KQGAPIQAVI-D---------------
-----------A-TSGI--------FY-EVKKS-EEEGRLKAVPAY-TF--PEIL--------K---E----
-----VISQR-----KV-ILDYELVLTVLRSNHFSR------------------------------------
----------------------------------------------T-------------------------
-------------G-----RCDLYVGHERIVA-HPLSL----IGQK------------------------DS
PLVMALSNWVI------AM-----TEAGLYVQWN-----S-ATIPN------SSACNQVL-----S------
-KI--------------------------TIS-----------------------------SSLS-LRQ---
----------C---------W---------------------------------------------------
-----------AMLV-----------------LLL-------GG----L-----A-V---GLVT-LC--L--
-E----------------------------------------------------------MIVA--------
------------------------------------------------------------------------
------------------------------------------------------------------ETLSR-
------------------------------------------------------------------------
------------------------------------------------------------------------
------------------------------------------------------------------------
------------------------------------------------------------------------
------------------------------------------------------------------------
------------------------------------------------------------------------
---------------------
>Csap_1224987/1-687
------------------------------------------------------------------------
------------------------------------------------------------------------
------------------------------------------------------------------------
------------------------------------------------------------------------
------------------------------------------------------------------------
------------------------------------------------------------------------
------------------------------------------------------------------------
------------------------------------------------------------------------
------------------------------------------------------------------------
---------------------------------------------------------------------MET
GFI----------------------------------------IRKPLEKPTI-------------------
------------------------------------------------------------------------
--------------------------------T-ERPQ----------------------------------
------------------------------------------------------------------------
----------------------------------------------------------LSMKIP-F------
---MKI---------------------------------------------RLWLVVTLMTLKCLEVT----
-----------ATNTSAASGQSSLSIIPILRT----------HA----------------------------
-GQTKHISHI----------------------------------------------------------YLAH
AQDKAVSSLSAA---------------------------------------------------LHT------
-------------------------L----------------------------VTQ-ELA-----------
--------------RC---------------SLVL----------------------------A--------
--------------------------------ADANYI-T--------------------------------
--------------------------------------------------------------S---------
--------------------------PLLDAL----------------------VC-L--------------
-------------------------------PNQK--------QVV-------N--------VGGA------
------------------------------------------------------------------------
-----WEKA---------------S--R-------------QVM-W-----------QIPGCRA---YI---
-----------FLI----------------------H----H------------------------------
----------------------------------------ARVLIS--------------F---FNAE----
--------------------PSAWDYTGR-------------------------------------------
-------------------------------YVIVGL----TQ-----------------------------
--------------------E--------------DLVA-----------------LTL-TL----------
------------------KGKKTEHLVGFV------------------------------------------
---------------------------------QS-------------------------------------
-------------------------------------------------ETA--G-----------------
--------------------------------------------------------------------EWQV
YLN-------------------------HLYW----------------------------------------
---------------------------G-----RGI-R-----LH--------A-----TW-----------
------S--------K--------GR----------------------------------------------
--F-----T--------------------------------SK-----AS-------PF---I-------D-
KTT-----------------DIHGSILK-----VATFEW-QP--STLYHR----------------S-----
----------EAGQV--------------------------DFLY---------------------------
-------GR----DVEVVRALAPV-FNF----------SIKFIEPP-NDERWGDRL---PN---------G-
S-WDGIVGMLGRG---EADLAIANLFVSTLQGR-DQYQSYTTF--FDADDSC-FIIRTE----PP-LPRWQS
PGL-PYSFS------TWMVI-LGSL-FVITTI--------------LKFIA---------------------
--------------------------------------------------------------------SA--
------------------------------------------------------------------------
----AADN------C------------DEGK------------------------------------KIT--
-----------DLDSFS-SALC----FTVSLHF-QGSF---------------------------------T
A---LPRNN------------------ATRIMVASM-LL-YTVILAKAYSCNLTAFLTISRQP-AGVETIQD
VYE---------------S-QLALYET------------------TY-FIRNSLA-E---------------
-----------S-PNVF--------LK-GLVGR-H------------RL--VKDM--------EQIMK----
----EISKGK-----GV-YVQNRSAREFNTNTQLRP------------------------------------
----------------------------------------------V-------------------------
------------EG-----TQTTRML-KECFATYTIAA----GIQS------------------------YS
PLKQRFDKVIS------RI-----FESGLVQYWK-----K-ESYI---------KFKENN-----K------
-R----DGR------------MDEISTHKADDAK-IA-----------------------LVPLS-LDH---
----------L---------Q---------------------------------------------------
-----------TAFY-----------------VLF-------SS----L-----L-F---SSIV-FF--V--
-E----------------------------------------------------------SFQQCL------
------------------------------------------------------------------------
------------------------------------------------------------------------
------------------------------------------------------------------------
------------------------------------------------------------------------
------------------------------------------------------------------------
------------------------------------------------------------------------
------------------------------------------------------------------------
------------------------------------------------------------------------
---------------------
>Csap_1233632/1-641
------------------------------------------------------------------------
------------------------------------------------------------------------
---------------------------------------------------------------MKPNGKVHH
------------------------------------------------------------------------
------------------------------------------------------------------------
------------------------------------------------------------------------
----------------------SPSF-FRPITLL--------------------------------------
----------------------------------------VVLWLV--------------------------
-----------------------------------------------------------------AQQS---
-----------DSLASV-------------------------------------------------------
-----------------------------------------------------------VQASILRQT----
------------------------------------------------------------------------
------------------------------------------------------------------------
------------------------------------------------------------------------
------------------------------------------------------------------------
--------------------------------------------------------ETF-------------
------------------------------------------------------------------------
------------------------------------------------------------------------
------------------------------------------------------------------------
-------------------------L----------------------------VKA-LLA-----------
--------------EA--------------TSALI----------------------------M--------
--------------------------------HDGSLH----------------------------------
----------A-------------------------------------------------------------
-------------------------QGLVHH-----------------------LA----------------
-------------------------------TDNH------TPLQL------VG-----------ASGI---
----SRLTR---------------------------------SS------------------------CCP-
-----G---------------------------------------LNSEQ-----------------GVA--
------------ML------------------------VF-SD-----------------------------
----------------------------------------VNETLK--------------IV----------
----------S------G-LKLEQMT----------------------------------------------
------------------------------CPLLLLSL----------------------------------
--------------------S-------------AADDERL---------------VLE-AV----------
------------------S--KVRRSVLLS------------------------------------------
-------------------------------LNHRRLDR---------------------------------
----------------------------------------------PV------------------------
---------------------------------------------------------------------LTL
TTY-------------------------KPFQA---------------------------------------
--------PK------------------------KQ-F-----LL--------Q-----RV-----------
------S--------G--------PE------------Y-L-------------------------------
--------QL-------------------------------RD--------------IF---E-------E-
RFG-----------------DFHGRMLQ-----VASWIDDFP--FLYYD-----------------------
----------SGERVQ--------------------------------------------------------
-------GM----AKVILDEMAKR-LHF----------NYSLQKEPPDGY-WG-EM---VN---------G-
T-WMGMAGQLVRG---EKDLIVDGFAIL--HDR-YLALDLSVP--YFTDSYS-ASLKIP----PPV-PRWMA
VTF-PFNGV------VWVAV-SICL-LCLALI--------------LHLFTIR-------------------
---------------------------------------------------------------KLCPLHLY-
------------------------------------------------------------------------
---CT-------------------------------------------------------------------
--------------DVV-VAGL----WLGQALV-NQTV--------N-------------------------
---RLPG-----------------AT-GTRPLVATW-WL-AALVLSTSYKGNIIAFLTVPVQT-PRLSTLRQ
LVD---------------T-DHSLFML-----------------DYGAFLPGLLR-T---------------
-----------S-ADQV--------YR-SLGHR-L------------HL--LHS------Y---EVIK----
----DEISAG-----HV-FVEGTHYTQALLVLW-GM------------------------------------
------------------------------------------------------------------------
-------------------QD-VYVVDEKMFP-NYNAW----AFQK------------------------GT
PWKHLFNKYLA------RM-----VEAGLVRYWH-----K-ETIRS-----FRRDHGLLP-----E------
-SV-----------------------------H-------------QDSF--------S-LRPLS-LQD---
----------T---------Q---------------------------------------------------
-----------GTFL-----------------LVA-------LV----L-----G-V---AVIL-LG--L--
-E----------------------------------------------------------ILCHRLDTRASD
TKPKG-------------------------------------------------------------------
------------------------------------------------------------------------
------------------------------------------------------------------------
------------------------------------------------------------------------
------------------------------------------------------------------------
---------------------------------ARDRSFCVPASW---------------------------
------------------------------------------------------------------------
------------------------------------------------------------------------
---------------------
>Csap_1234673/1-652
------------------------------------------------------------------------
------------------------------------------------------------------------
---------------------------------------------------------------MKLLVLV--
------------------------------------------------------------------------
------------------------------------------------------------------------
------------------------------------------------------------------------
------------------------------VILAA-------------------------------------
----------------------------------------SFVWR---------------------------
----------------------------------------------------------------AA------
-----------P--R---------------------------------------------------------
--------------------------------------------------------------S---------
------------------------------------------------------------------------
----------------------------------LLPG----------------------------------
------------------------------------------------------------------------
------------------------------------------------------------------------
----HM-------------------------------------------------K-ATSV-----------
------------------------------------------------------------------------
------------------------------------------------------------------------
--------VAAT---------------------------------------------------SIL------
------------------------------------------------------RTH---S-----------
--------------QCR-------------HAVLL----------------------------L--------
--------------------------------TDGDKIV---------------------------------
----------------D------------------------------------------AVQAP--------
-----------------------RGVAIFR------------------------A---AA--------DGL-
------------------------------SENNT-YT-H-LVETV------DE--------IR--------
-------------------------------------------Q----------------------------
------------------------M----------------VGAWH---------------CL-----A---
-----------VVV------------------------VS-DD-----------------------------
-----------------------------------------PAFLA------T-------F---AHLSL---
----------R------S-QTLRWST----------------------------------------------
-------------------------------RILVLT-----------------------------------
---------------RLPLSQ---------------LGG-----------------L---HS----------
------------------LLSNRNAMLLRI-------Q----------------------------------
---------------------------------DHKTS----------------------------------
------------------------------------------------------------------------
--------------------------RSV--------------------------------------SQVGV
FVW-------------------------QPYS----------------------------------------
--------AS----------------------TSKP-M-----RV--------A-----TW-----------
------T--------P--------PG-------------K--------------------------------
--LTF---A--------------------------------SH-----VS-------LF---P-------D-
KFS----------------MFRSAPRLK-----VVVEML-AG--HSVSWV---------D------D-----
-------VGAAGGRR--------------------------LEYT---------------------------
-------GY----MGDVVKYFATA-MNF----------TTTYVLSP-ERT-FGTRL---PD---------G-
S-WTGMIGMVVRE---EADFSPGPFVFS--HVR-YEAVDYTYA--LHHASVK-ILSGLS----GQE-TDPWG
FLL-PLTPL------VWTAT-LMAL-LGVLFA--------------LQVFSSC-IP-NS-------------
------------------------------------------------------------------THKAL-
-----------------------------------------------------------CYE----------
----SW---------FA-------------------------------------------------------
------------------NN-F----SPVRVLL-QQ------------------------------------
--------D--------VVLPAQ-WWWWERLVLGLW-ML-TTLVLTRSYAGNLMSLLAVRYVP-QPFQTLRD
VLD--------------HP-SVVMIWQ------------------KFSSYEQLIR-D---------------
-----------A-TFGE--------MR-EVAGL-EKEGRLEFHTQT-RY--MVSL--------D---T----
----LVRKGG-----HV-LVDAEDSLTKLVALDFTQ------------------------------------
----------------------------------------------K-------------------------
-------------G-----RCDFYVSRDGLFP-SSFGM----VSQK------------------------NS
PLLYGFNKRAL------GL-----TEQGLFKHGI-----E-N-VPN------FTECENIP-----K------
-KT--------------------------LVM-----------------------------SSIS-MSN---
----------I---------W---------------------------------------------------
-----------GVFS-----------------LLG-------GG----L-----T-V---ALVV-WC--L--
-E----------------------------------------------------------FMID--------
------------------------------------------------------------------------
------------------------------------------------------------------------
------------------------------------------------------------------------
------------------------------------------------------------------------
------------------------------------------------------------------------
---------------------------------------SLSPSFSFTGS----------------------
-------------------------------------------------------LMD--------------
------------------------------------------------------------------------
---------------------
>Csap_1238074/1-664
------------------------------------------------------------------------
------------------------------------------------------------------------
------------------------------------------------------------------MMVA--
------------------------------------------------------------------------
------------------------------------------------------------------------
------------------------------------------------------------------------
------------------------------VALLP-------------------------------------
----------------------------------------WLFFL---------------------------
----------------------------------------------------------------NT------
-----------QFLW---------------------------------------------------------
--------------------------------------------------------------ST--------
------------------------------------------------------------------------
--------------------------------A-MPHQ----------------------------------
------------------------------------------------------------------------
-----------------------------------------------SS----------ESTAP--------
-------------------------------------------------------E-ALAA-----------
------------------------------------------------------------------------
------------------------------------------------------------------------
--------VQGV---------------------------------------------------LAS------
------------------------------------------------------QRQ---Y-----------
--------------QC---------------PALL----------------------------L--------
--------------------------------SDNPSQF---------------------------------
----------------SPAFVKE----------------------------------AGDKLFP--------
-----------------------RGITVFL------------------------A---FR--------QHM-
------------------------------QVNGT-LG-Y-LKTRV------DE--------IR--------
-------------------------------------------Q----------------------------
------------------------L----------------GGAWH---------------CL-----V---
-----------VVL------------------------VS-DD-----------------------------
-----------------------------------------PAFLA------A-------F---AHLSL---
----------R------R-HALRWST----------------------------------------------
-------------------------------RILIVT-----------------------------------
---------------SMPLSL---------------LRG-----------------L---HG----------
------------------LLSNRNAMLLLV-------H----------------------------------
---------------------------------QGQK-----------------------------------
------------------------------------------------------------------------
----------------------------T--------------------------------------REVGL
YVT-------------------------TPFT----------------------------------------
--------PI----------------------TKLP-N-----RV--------A-----SW-----------
------S--------P--------GK-------------I--------------------------------
--WTQ---T--------------------------------MQ-----SN-------LF---P-------E-
KFI----------------VFTSKPKLT-----VAVELM-PH--HTLTWV---------D------D-----
-------PLSLDGRR--------------------------LQYT---------------------------
-------GA----LDKSISYLAKA-MNF----------TYRYVVSP-DRT-FGTKL---PD---------G-
S-WTGMMGMVVRE---EVDFGGVPFMLS--PAR-AAAGDYTAV--MWTGNVM-ILGGLG----GLK-IDPWG
FLL-PLTPI------VWAAA-LMAL-LSVLAL--------------LKMFSFI-LS----------------
-------------------------------------------------------------------NKTI-
-----------------------------------------------------------H------------
----------------H-------------------------------------------------------
------------------CT-F----SPVRVLL-QQ------------------------------------
--------D--------VVWPTQ-WWWWERLVLGLW-ML-TTLVLTRSYAGNLMSLLAVRHVP-QPFQTLRD
VLD--------------HP-SVAMIWQ------------------KYSKNEEFLR-G---------------
-----------V-QSGV--------FR-EVADL-EEKGRLKFHTQT-QF--YQSL--------D---T----
----LVRAGD-----HV-LVEIDTTVKNLIALDVSK------------------------------------
----------------------------------------------K-------------------------
-------------G-----RCEFYISRDGFLP-FSSSI----ISQK------------------------TN
PIIQGLTSRVI------TL-----TESGLFRYWM-----Q-N-VPN------FTRCNNVP-----K------
-KV--------------------------VFS-----------------------------TTLS-FTN---
----------L---------W---------------------------------------------------
-----------GVFV-----------------FLS-------GG----L-----A-A---GLVV-WC--F--
-E----------------------------------------------------------LLSL--------
------------------------------------------------------------------------
------------------------------------------------------------------------
------------------------------------------------------------------------
------------------------------------------------------------------------
------------------------------------------------------------------------
---------------------------------------TAKKSSWKTISPV--------------------
-----------------------------------------------------FILLQI--------LFSKE
S-----------------------------------------------------------------------
---------------------
>Csap_1238564/1-649
------------------------------------------------------------------------
------------------------------------------------------------------------
------------------------------------------------------------------------
------------------------------------------------------------------------
------------------------------------------------------------------------
------------------------------------------------------------------------
--------------------------------MI--------------------------------------
------------------------------G----TQKSFFII-----------------------------
-----------------------------------------------------------------I------
-----------SIIT---------------------------------------------------------
--------------------------------------------------------------YT--------
------------------------------------------------------------------------
------------------------------------------------------------------------
------------------------------------------------------------------------
-----------------------------------------------------------VQQEG--------
------------------WH-------------------------------------PVMSLTN--------
------------------------------------------------------------------------
------------------------------------------------------------------------
-----------------------------------------------------------------Q------
-------------------------I----------------------------VRK-HFF-----------
--------------GC---------------QLVL----------------------------L--------
--------------------------------M-HK-P-H--------------------------------
--------------------------------------------------------------TP--------
---------------------------AISSE----------------------LRQATQ--------GI--
--------------------------------------------VV------LK--------TSSD------
-------R----------------------------------------------------------------
--------H---------------I--I-------------RTV-L-GK--------KTSKCRV---LI---
-----------F------------------------Q-FS-EANN----------------INN--------
---------------------------------------TQELS----------------V---MEDV----
---------------------ELWKQPET-------------------------------------------
-------------------------------SIILV-----AL-----------------------------
-------------------ES--------------MMEA-----------------LLL-HK----------
------------------SLRNTIHCIYIA-LH---------------------------------------
----H--------------------------S-HVSRIV---------------------------------
---------------------------------------PNFIYRWIYKSLSQN------------------
------------------------MATEV-----------------------------------------SV
YQR-------------------------CLFC----------------------------------------
--------KS-----------------G----NKGI-N-----LI--------G-----HM-----------
-------------------------H----------------------------------------------
--I-----S--------------------------------TGF--------HLNN-LFLDST-------G-
EMR-----------------NLKGHVIN-----VVTAPY-FP--YVAYVR---------D------R-----
--------H-ESGTT--------------------------VTPTY--------------------------
-------SV----DAYLMSTFATH-LNF----------TYIMREEP-EGK-WGLE----KN---------G-
M-FNGMIGQLQRE---EVDFC-TIAGPS--PGR-LRVIQFLRT--YPSDDMT-LVTLKP----SL-LPQHLS
LIR-PFSES------LWSIV-FTCM-AVWGTV--------------LWILH---------------------
--------------------------------------------------------------------Y---
------------------------------------------------------------------------
----GFRR------IVR----------G-----------------------------------------K--
-----------EM-QLK-TALF----YSWGLLL-EES----------------------------------M
DI--PFINV------------------SAKIMVGSW-LL-FCLIITSSFKSSLIAHLTIQGKS-QPPDTLTE
LVS---A-----------N-SWGWAIEP------------WLL---NGVPLEYFS-K---------------
-----------H-PDPI--------VQ-TIHKE-K------------EV--M-WA--------DEALK----
----KVLKGK-----FA-LVNLEKYITIIINSRYSD------------------------------------
----------------------------------------------E-------------------------
------------RG-----RSPFQISKKSFSIMAVFGW----GVRK------------------------GA
PYYKRFQQLIG------YL-----EDSGIIEYWT-----K-QVIVK--------KVREER------------
-N----KAETSSYYHK------------SDISDD-------------SI---------M-QVSFG-VKH---
----------L---------Q---------------------------------------------------
-----------GAFY-----------------TLV-------IG----Y-----A-V---GLLF-LI--L--
-E----------------------------------------------------------ILIN--------
------------------------------------------------------------------------
------------------------------------------------------------------------
------------------------------------------------------------------------
------------------------------------------------------------------------
------------------------------------------------------------------------
------------------------------------------------------------------------
------------------------------------------------------------------------
------------------------------------------------------------------------
---------------------
>Csap_1241144/1-941
------------------------------------------------------------------------
------------------------------------------------------------------------
-----------------------------------------------------------MKVAVV-------
------------------------------------------------------------------------
---------------------------------------SVVLVAV---------TC---------------
----------------------WRAGSVG-------------------------------------------
------------------------------------------------------------------------
---------------------------------------------ALPNV----------------------
---------------------------------------------------------------INI------
----------GAIL----------------------------------------------------------
------------------------------------------------------------------------
------------------------------------------------------------------------
------------------------------------------------------------------------
------------------------------------------------------------------------
-------------------------------------------------------------DQD--------
------------------------------------------------------------------------
------------------------------------------------------------------------
---------------------------------------------------------------------GDM
QELAMRYAVERV---------------------------------------NSNPKML-PLSTLLP------
------------------------HVDRQPA------------------DDSFQASK-RV------------
---------------CNLLSKGM--AAIFGP-----------------------------------------
--------------------------------QSENTANH--------------------------------
----------------VQSICDN-KEIPHI--------------ETRYDYKLTRDEYSINLHPY--------
---------------------PPTLSQSYYDI----------------------LK--ELKW------KSF-
--------------------------VVLYDSNESL-V-R-LQKLL------QD------------------
------------------------------------------------------------------------
-------SSWKVH-----------I----------------RQLV------------PNTDHRP---LLKQI
RWS----TERRILV----------------------D-VRQDM-----------------------------
---------------------------------------IYD-VLK-----QA-----------GQVGLM--
-----------------T-QYYSYFITSLDFNQVDLHEFR-HGDTNITGIQLVDPDNQS-----VKDLAEKW
RHGERLRGRSLPPDH--MI---------TTGAALMF------------------------------------
--------------------DAVILFA-------SALTT-----------------MDK-SGQVSI------
----KELNCS-----GDRTWQHGNSLINYM-------KWYGSRT-MGTSPME-----------------NIR
QPYRGVRYNPFDPRQNIGPLAGTSYYNMT-EQVRVVGLTG--------------------------------
------------------------------------------------------------------------
------------------------------------------------------------------VLRFDD
AGFRS----------------------DFNLDI---------------------------------------
--------IEMDIN------------NR----ANPLKT------V--------G-----KW-----------
[truncated: 3,470,428 more chars]
