# Supplementary material for: Comparison of transcriptomes from two chemosensory organs in four decapod crustaceans reveals hundreds of candidate chemoreceptor proteins
Source: PLoS One. 2020 Mar 12;15(3):e0230266. doi: 10.1371/journal.pone.0230266 (PMC7067487; doi:10.1371/journal.pone.0230266)
Supplement: S14 File — (FASTA) [file pone.0230266.s027.fasta]

>AaegIR21a/1-488
------------------------------------------------------------------------
------------------------------------------------------------------------
------------------------------------------------------------------------
------------------------------------------------------------------------
------------------------------------------------------------------------
------------------------------------------------------------------------
------------------------------------------------------------------------
------------------------------------------------------------------------
------------------------------------------------------------------------
------------------------------------------------------------------------
------------------------------------------------------------------------
------------------------------------------------------------------------
------------------------------------------------------------------------
------------------------------------------------------------------------
------------------------------------------------------------------------
------------------------------------------------------------------------
------------------------------------------------------------------------
------------------------------------------------------------------------
------------------------------------------------------------------------
------------------------------------------------------------------------
---------SINSESAYV------------------------------------------------------
------------------------------------------------------------------------
-----------------------LYTHELYI-----------------------------------DGLGSN
RPIVLTSW----------------------------------------------------------------
------------------------------------------INGKFSRP----------------------
--------NLD----------------------------L------FPPK-------IRKG-----------
----------FSGHR-FTVSAAH-------------------------------------------------
---------------------------------------------------------Q-PP--------FVF
--------------------------------------KIM-------------------------------
-------------STD-------------G-----------------------VGNIAIRWDGLE-M-----
------------RVLRTLGN-Y----------------------L----N----------F-----------
------------T----FDIKE-PSK---------PYL-GS----G--------------------------
--------------------------------DA--------------------------------------
--------------------------VTD---EV--------------ER-K--------------Q---AD
IGLA-----------------------------------------------------------GAFVT----
-SER--NVKA--------------EM-S-VS-----HSTDC---AAFVT-----------LMSSS-------
-------------------------------LPR--------YR------------AILGP---FQ------
----------------------------------WPV--W-LAL-TLVY------LM-AIFPLAFSDKLSLR
HLIGNW------------------------------------------------------------------
------------------------------------------------------------------------
--------------------------------------------T---------------------------
------------------------------------------------------------------------
------------------------------------------------------------------------
---------------------------------EIEN-----MFWY---VFG--------TFTN-SLTFTG-
--------ENSWSNTKKTSTRMLIGI------YWV-----FTIIITSCYTG-----SI-----IA-FVTMPV
V--PD-----------------------TID-----SVEQLKSGFFR------------------FVTLD--
-------------------------RGGWE---------------RWF----L-------------------
-------------N----------------------------------SS-DE--------TTEKL------
----------------IQRL-------------------------------------KFVSNLDE--G----
IRNVTEAF----LI-----------S-Y-A-FIGSKAELNYLVQSNFSD-----------ESANKRYT----
-----LHVSKEC-FSL------------------------------------------FG--------VSYI
FQLN-S-V-------------------------YRDKFNNA-----------ILYMQEAGILTKLSKDVS--
---WDM-------------QKTK--------------------------------NGRFRQA-SVGKVLKV-
-------------------PTAG-EKGLTLGDTEGMFLLMG-------------VGYLI-GLA----VLISE
WV---------------------------------GGCTN--------------------------------
-------------------KCREI-IKARK------------------------------------------
------------------------------------------------------------------------
------------------------------------------------------------------------
------------------------------------------------------------------------
------------------------------------------------------------------------
------------------------------------------------------------------------
------------------------------------------------------------------------
------------------------------------------------------------------------
------------------------------------------------------------------------
------------------------------------------------------------------------
>AaegIR25a/1-914
------------------------------------------------------------------------
------------------------------------------------------------MQIS--------
------------------------------------------------------------------------
------------------------------------------------------------------------
-------------------------VFVNEVGN---------------------------------------
---------------DLAQVAVDVAL-----------NYIRKNPSL----------------G-LSVEL---
--LTVEG-NR-TDSKGL--LESLCSKYTEAINTN--R-PPHVIF----------------------------
---------------------------------------------------------------------DTT
LTGV--------------------SSETVKSISAALGI-----------------PTVSASTGQEGDLRQWR
SLSNVKSNYLLQV---MPPTDIIPE--------VIRAI---VTY-MN------ITNA---------------
-----------------------------A--------ILYD-ESFV-------------------------
---------------------------MD--HKYKALLQNF-----------------------PTRHVITA
IG----------------------ND--RDR-----------AEQIEKLRNLDINN----------------
--------FFI-------LGS--FASIK--------------------------------------------
-----------------------KVL-----------ESA------------K-R---EFFE----------
----RNF--AWHAI----------------------------------------------TQY---------
----------------------------------QGELSSN---------IENATIMLLRPVSD--------
----SKSKDRLGVIRTTYNMKQE-----PQI-----------------------------------------
-------------TTVFYF----D--------------------------LALR--TFLAI-K---------
----NILQVGA-------------------------------------------WPPNMKYLTCD-------
-EYD-GTNSPNHT--IDLKSA---------------------------FIEVT-------------------
-----EPTTYGPFEFPK-GK------------------------TPFNGHSFMK------------------
-------------------FDMDISAVTIRG-------------------------------------GASV
STKNLGKW--------------------------------------------------EASLD--NA-----
--------------------------------------------LYV-------------------------
----------------------------TSEDDM------------------------KNL-----------
----------TADIV-YRVYTVV-------------------------------------------------
---------------------------------------------------------Q-EP--------FII
------------------------------------------------------------------------
-----------RDP-T-------------AP---------------------------KGFKGYC-I-----
------------DLLDEIAK-I----------------------V----K----------F-----------
------------D----YEIKE-VED---------GK-FGN-------------------------------
-----------------------------MNEKG---------------E---W------------------
NG------------------------IVR---KL--------------ID-K--------------Q---AD
IGLG-----------------------------------------------------------SMSVM----
-AER---ETV--I-----------DF-T-VPY----YDLVG---ISI-------------M-MLL-------
--------------------------------PST-PS--SLFK-------------FLTV---LE------
----------------------------------TNV--W-LCI-LAA-------YF-F---TS-----FLM
WIFDRY------------------------------------------------------------------
--------------------SPYS-YQN--------------------------------------------
-----N------------------------------REKY-----------------KND------------
------------------------------------------------------------------------
----------------------------------DEKR-EF-------------------------------
---------------------------------NIKE-----CLWF---CMT--------SLT-----PQG-
--------GGEA--PKNLSGRLVAAT------WWL-----FGFIIIASYTA-----NL-----AA-FLTVSR
L--DT-----------------------PVE-----SLDDLSKQY----------------------KIL--
-----------YAPLN---------GSSAM---------------TYF----Q-------------------
-------------RMADIEARFYEIWKEMSLNDSLTPVERSKLAVWDYPV-SD--------KYTKM------
-WQAMQEA---GL----------------------------------------------PNSLDE--A----
VERIRNSTSA-----S---------G-F-A-FLGDATDIRY--------------------KVLTNCD----
-----LQMVGEE-FSR-KP-------------------------------------------------YAIA
VQQG-S-P-------------------------LKDQFNNA-----------ILMLLNKRQLEK--------
---L---------------KEQWW-------------KN-------------DDIQSKCEKPDDQ-------
------------------------SDGISIQNIGGVFIVIF-------------VGIGM-ACI----TLVFE
FW---------------------------------YY-KY-------R-KNV--------------------
------------------------------------------------------------------------
------------------------------------KIID-VAEATEDK--------------------LAQ
KTSNLRLPN---------------------------------------------------------------
-----------------------------------------------------LKNEFGAMGQ---IK----
-----------DDSQ---------------------------------------------------------
--------------------------------------------KTQSL---RTRTQTI-------------
---------------------------------------------------DANNFKSRF------------
------------------------------------------------------------------------
------------------------------------------------------------------------
------------------------------------------------------------------------
>AaegIR31a/1-482
------------------------------------------------------------------------
------------------------------------------------------------------------
------------------------------------------------------------------------
------------------------------------------------------------------------
------------------------------------------------------------------------
------------------------------------------------------------------------
------------------------------------------------------------------------
------------------------------------------------------------------------
------------------------------------------------------------------------
------------------------------------------------------------------------
------------------------------------------------------------------------
------------------------------------------------------------------------
------------------------------------------------------------------------
----------M------------NS-FS--------------------HL----------------------
-----------------------N------------------------------------------------
------------------------------------------------------------------------
------------------------------------------------------------------------
------------------------------------------------------------------------
----GVQ--MN-SDITVAL-----------------------------------------------------
------------------------------------------------------------------------
---P--------------------------------------------KNAS--------------------
-----------------------------------------------D-ES---------------------
---------------------FD--LLAVYSPGRHL----------------------------CKD----T
YQYKYGEW--------------------------------------------------NMKNGV--------
------------------------------------------------------------------------
-------------------------------------I-V------VPGF-SIY--NERAD-----------
----------FKGLR-LR-GVT--------------------------------------------------
-----------------V---------------------------------------I-DRNNVTS-EDV--
---------------------------------------DRIL-----------------------------
-----------SAAGR--------------------------------------QQGVVLFIKYH-Y-----
------------AILAILRD-Y----------------------H----N----------F-----------
------------T----IHYRI------------ARG-WAGRL-----------------------------
-------------------------------KSG---------------F---R------------------
LG------------------------LLG---IM--------------AR-N--------------E---AD
VATT-----------------------------------------------------------GILHR----
-TNR---HAE--F-----------DF-IHFS-----WEFT----TGF-------------L-YRM-------
--------------------------------TPQLRDSSGSG-------------SFWTP---FD------
----------------------------------GMV--WLASA-VTV--------------IT-----VLF
VLKLV-------------------------------------------------------------------
---------------------LLIISKIKLYEPT--------------------------------------
------------------------------------------------------------------------
------------------------------------------------------------------------
----------------------------------RNG-----------------------------------
---------------------------------PFMS-----YIVD---VIA--------TIA-----QQGS
---------SNQV-SGRISIRIIIFS------LLF-----LTLLLYNYYTS-----SV-----VGGLLSSPG
---K------------------------GPY-----TIKEFTDSPLT-------------------------
-----------LSFH----------DIGYNK--------------VLF----A-------------------
-------------E----------------------------------SK-DP--------TIREM------
-YRK-KAE---PSREGKNTI-----------------------------P--------VYADVST--A----
VPYLK----------Q-G-------G-Y-A-FHCEFTEVFEEIANQFDA--------------YEICELRT-
-----GASLFS-DLNI----------------------------------------------------IGMI
LPKR-S-M-------------------------YSEIFKT-----------TLIRAQEIGLIKR-------N
LRRYRP-------------------------------EKP-----------------TCQA-----------
--------------------GSRI-HPVEFHSVRTAFAILG-------------GK----------------
------------------------------------------------------------------------
------------------------------------------------------------------------
------------------------------------------------------------------------
------------------------------------------------------------------------
------------------------------------------------------------------------
------------------------------------------------------------------------
------------------------------------------------------------------------
------------------------------------------------------------------------
------------------------------------------------------------------------
------------------------------------------------------------------------
------------------------------------------------------------------------
>AaegIR40a/1-812
-----------------------------------------------------------------MNKVLAT
PASKADK----------------------------------------------LESLISIGLVVQNLCSQLQ
SMRM------------------------------------------------------------EAHLSNPS
LLQELVDK-------------------------------------------------------------LPA
N-------IKLHW-----------------------------------------------------------
--------------------------------------------------------------ALHQ------
-----------RQVPVV-------------------------------------------------------
-------DFRAF------------------------------------------------------------
--------------------------------TYHAHLAPL-------------------------------
--------------PDLSNHSGMVLG----LSEMINLLAP--------------------------------
------------------------KTLAIL--------VLKE-TKIDK------------------------
---------------------------ID--RLTVMIHHH------------------------NIPTCIFN
------------------------------------------------------------------------
----NQDEYFQ------YIGNNLKKSLE--------------------------------------------
---------------------TTSLL------FCHPEE---------MLGELIDR---RLAHR---------
-------LSLYIFY----------------------------------WGA---------------------
------------------------------------------------------------------------
------------------------RKAPTNLDRS--------LM----------------------------
---------REPLRVAVIT-----------------------------------------------------
------------------------------------------------------------------------
------------------------------------------------------------------------
---------------------------------------------NPRKNIF--------------------
----------------------RIFYNQ-------------------------------------AKPNNRG
ELLSANWF----------------------------------------------------------------
------------------------------------------------------------------------
-----------------------DGNDMTFQKVP-----L------LPTP-TTV----YKN-----------
----------FEGRV-FTIPVIH-------------------------------------------------
---------------------------------------------------------K-PPW------HFVT
-----------------------------------YRKVNESS-----------------------------
--------------LNETDVDQ-----------LE---------------LSANGTDNEQLEVFE-V-----
------TGGRDHNLIQLIAH-R----------------------M----N----------F-----------
------------S----FKYVD-QEDRI----------QGTAV-----------------------------
----------------------------GPPENA---------------I---F------------------
TG------------------------ALG---ML--------------QR-R--------------E---VD
LFLG-----------------------------------------------------------DVAVT----
-WER---MQA--V-----------EF-S--------FFTLADS-AAF-------------V-THA-------
--------------------------------PRK-LS--EAL-------------ALVRP---FQ------
----------------------------------VAV--W-PLV-LLT-------IM-M---SG-----PIL
YMIIAMPYRLEDWARG--------------------------------------------------------
------------------TMARRRRFKVQ------RG-----------------------------------
-----SAFY---------------------------HMQYIQEMNYGTLPG-GA-EIAGTPRH---------
------------------------------------------------------------------------
-----------------------------------PS-----------------------------------
----------------------------------LDR-----CIWY---TIN--------VYL-----RQS-
--------A-TIP-YNGHVSRFFSIL------LWLC----ATYVLGDVYSA-----QL-----TS-QLARPA
R--EG-----------------------PID-----TLGKLEVFMER-------------------DGYQ--
-----------LLVER---------QSAFQ---------------AAL----V-------------------
------------------------------------------------NS-TG--------ILQRL------
-YRITQRQSHNE--------------------------------------------SYLVSSVEE--G----
IRILV----------D-N------SK-R-A-VFGGRETLYFNTKRYGAHR----------------------
-----FQLSE--KLYTRYS--------------------------------------------------AVA
VQFG-S-P-------------------------FLDSLNEV-----------IMRLFEAGIIEK--------
-----------------ITIAEYERMFGSQL-G-QFGDE------------------SAKTTKPESFET---
-------E-GGKSKKSTESNEK--LQPMNLRMLQGAFLALA-------------CGHSL-GVL----TLVLE
N-----------------------------------------------------------------------
------------------------------------------------------------------------
------------------------------------KTKCIQ-----I-SFGWI------------------
------------------------------------------------------------------------
-------------------------------------KAW------------LHRIGLIFCKLGKVVWRSW-
------------------------------------------------------------------------
-----------------------------------------------------RRLH---------------
------------------------------------------------------------NDD---------
------------------------------------------------------------------------
------------------------------------------------------------------------
------------------------------------------------------------------------
>AaegIR41a.1/1-551
------------------------------------------------------------------------
------------------------------------------------------------------------
------------------------------------------------------------------------
------------------------------------------------------------------------
------------------------------------------------------------------------
------------------------------------------------------------------------
------------------------------------------------------------------------
------------------------------------------------------------------------
------------------------------------------------------------------------
------------------------------------------------------------------------
------------------------------------------------------------------------
------------------------------------------------------------------------
--------------------------------------------MMDSIE------NGC-------------
------QSFII-----------TQQASQ--------------------------------------------
-----------------------TFLDD--------FNFLHD----------RTIT--QHSN----------
--------KKIIIL----------------I-----------------------------DSQTSEM-----
------------------------------------------------------------------------
-------------------------ATDQIFQHD--------AI----------------------------
---------HDIPQLLLLI-----------------------------------------------------
------------------------------------------------------------------------
------------------------------------------------------------------------
-------------------------------------------PKG-Q-DR---------------------
---------------------IDLMTNRFVT------------------------------------QDHHH
ELILLDRF-------------------------------------------------VPSLGTFMY------
AS----------------------------------------------------------------------
-------------------------------------D-L------FPNK--------LHD-----------
----------LEGRF-LRLALFK-------------------------------------------------
---------------------------------------------------------Y-HP--------YTI
WNEV--------------------------------------------------------------------
------------SSID------------ESNANYEQ-------------------KPTLSIDGTE-S-----
------------RIFLEFCS-T----------------------F----N----C-----------------
------------S----LDISLDEAGE-----------WGE-------------------------------
-----------------------------IFDNR---------------T--------G-------------
NG------------------------IIG---AV--------------VE-R--------------R---AD
IGVG-----------------------------------------------------------ALYSW----
-HHE---SIY--L-----------SL-S-KP-----ISRTG---VTC-------------I-TPK-------
--------------------------------PRLLSG----------------WLIPILP---FS------
----------------------------------QNL--W-IAV-LST-------FL-C---MS-----CFS
LFVNYM------------------------------------------------------------------
-------------VD--NVL----------------------------------------------------
------------------------------------------------------------------------
------------------------------------------------------------------------
--------------------------------NKENRRVDLC-------------ES---------------
-------------------------------------------FMI---IGS--------IFI-----LQSV
L-------LRINR-SKLVSQLIVMGS------LLF-----VGLMIGNLYSG-----GL-----SS-IMTIPR
Y--EP-----------------------PVD-----TLEDLANS-----------------------NLP--
-----------WASTHD----------------------------AWIFSI-L-------------------
-------------M----------------------------------AT-QPT-------II-RI----LH
NFQTHPKEV----------------------------------------------LHKHTKQLDM--A--YS
VERLP-------Y----G-------H-F-A---------------------------IGEYIDEEASH----
K----FHLMKEDIYWE----------------------------------------------------NCVA
MSTK-TWP-------------------------MMDQLDQL-----------ILIIFQSGIQRY--------
---WEL-----------QVVSKYE--------N----DE---------------VQLAIATSRHPEND----
-------G----------------PIVLQLSHLLGAFLMLG-------------FGLAA-GLA----TFMVE
VMLG----------------------------------KF-------M------------------------
------------------------------------------------------------------------
------------------------------------------------------------------------
------------------------------------------------------------------------
------------------------------------------------------------------------
------------------------------------------------------------------------
------------------------------------------------------------------------
------------------------------------------------------------------------
------------------------------------------------------------------------
------------------------------------------------------------------------
------------------------------------------------------------------------
>AaegIR60a/1-682
------------------------------------------------------------------------
-----------------------------------------------------MHLACLIFFLLCKSF----
------------------------------------------------------------------------
------------------------------------------------------------------------
------------------------------------------------------------------------
------------------------------------------------------------------------
------------------------------------------------------------------------
------------------------------------------------------------------------
--------------------------------SSGIVYVRMKNERG---------PMAVQAGIN--------
------------------------------CLELLTDSYFH---NRD------SSQIQ--------------
------------------------------------NLVIFHLDNL--------------------------
-------------------SSPS-----R--EIELGYLQNHH--------TGY------EEMAYG-GTQIFQ
---------------------------------------------LKVMSDV--------------------
---------LP------------VESLR--------------------------------------------
---------------------NVHFV---------DYKLI-----DFYVIVADEME--KLERAMRYVSS---
AYAFNPR-GKFLILYNN-------------------------------------------PNNRDHEELFA-
------------------------------------------------------------------------
------------------------LEVLKLLFFG--------------------------------------
---------HHSVNVLVAY-------------------------------------------A---------
----------------------------------------V-------------------------------
------------------------------------------------------------------------
------------------------------------------------------------------------
-----------------DLMTYNVYTGDPYHGTQ--------------------------------NDCGKM
KALKIATI----------------------------------------------------------------
-----------------------------------------------------------------------V
NG-----------------------------------T----------------------------------
----------FRNKA-SAITSIR-------------------------------------------------
-----------------MP--------------------------------------KVPPE--MKSCTFNL
------------------------------------------------------------------------
----------------------------CARV-------------------ASPFVNEGCKTGLE-L-----
------------EIMRLLQE-S----------------------M----K----------F-----------
------------N----VNISCSTME------------RGE-------------------------------
-----------------------------LMEDN--------------IT---W------------------
SD------------------------LLG---KL--------------RA-D--------------E---CD
I---------------------------------------------------------------IVGS-FY-
-PDF-------DVHI---------DFAG-TSL----YLQDY---YTW------------FVKLAG-------
--------------------------------LES------RWK------------VLLMI---FE------
----------------------------------VPT--W-QLI-ALS-------LL-I---S------SIS
WYFIGS------------------------------------------------------------------
-----------------------------------------------------------AL-----------
------------------------------------------------------------P-----------
------------------------------------------------------------------------
--------------------------------ESNAHK----------------------------------
---------------------------------LLST-----CFLN---TWC--------VFL--CVSTNN-
------R-------PMCSSLRIFFIA------SAL-----YAMNLTTIYTS-----LL-----II-FFTSPP
R--MH-----------------------QID-----SIDEILAANFQ-------------------------
------------------------IGGRMEYE-------------DWF----D-------------------
---------------------------------------------------NG--------DERDLRV----
-SRLYDNSD------------------------------------------------DFQPSHTN-------
LKAVS----------L-GK------R---V-MLTSRMYV-------------------------KSSHFRDA
-----VHGLTLDSFAN----------------------------------Q-----------------LELI
VEKG-F-P-------------------------LLPKFNRI-----------ISNLNDMGIVEKL-------
---FND-------FLYNVTILEQI-------------EEI------------VNPNEDDDHSLGSGRDE---
-------------------------IVLTTDHLQSAFFFYF-------------VGVVI-STV----VFFGE
VFFN--------------------------IPKHKSDGNLIPNNI-TMLRAQYVG-----------------
--------------W---------------------------------------------------------
-----------------------------------CTLSRKEKNK---------------------------
------------------------------------------------------------------------
------------------------------------------------------------------------
------------------------------------------------------------------------
------------------------------------------------------------------------
------------------------------------------------------------------------
------------------------------------------------------------------------
------------------------------------------------------------------------
------------------------------------------------------------------------
>AaegIR64a/1-657
------------------------------------------------------------------------
------------------------------------------------------------------------
------------------------------------------------------------------------
------------------------------------------------------------------------
------------------------------------------------------------------------
------------------------------------------------------------------------
------------------------------------------------------------------------
------------------------------------------------------------------------
------------------------------------------------------------------------
------------------------------------------------------------------------
------------------------------------------------------------------------
------------------------------------------------------------------------
------------------------------------------------------------------------
--------------------------AS--------------------RY----------------------
-----------------------ELL----------NG---------------S------------------
--------FHWLIIDKKPNVDSSIGTANAFARTIAVAASDSE-------------RWTNEYRYRSAEHGPGC
HPLANFTKPSNPPGE--HYGLTAAANR-------DQERPGDDDDA-----VGDY------------------
-YDTGPVDGDVV------------DEIFGRFETM--------------------------------------
----NIS--IN-AEITLVK-----------------------------------------------------
------------------------------------------------------------------------
---A--------------------------------------------LA----------------------
------------------------------------------------GDA---------------------
--------SH---------RDFA--LFDIWNPGFISG----GRL----------------------------
NVTAMGNY--------------------------------------------------TADQHR--------
------------------------------------------------------------------------
-----------------D---GNGLLYVRFREST------------------VV--RRR-D-----------
----------MNGLR-LKIMTV--------------------------------------------------
-----------------V---------------------------------------T-QKP---RE-PFE-
---------------------------------------VYL------------------------------
------------STPK--------------------------------------NTHLDSVHRYN-F-----
------------GLMSYLKD-Y----------------------F----N----------F-----------
------------R----FIMRR------------TKS-WG--------------------------------
-----------------------------YLRNG---------------T---F------------------
DG------------------------MIG---AL--------------AR-R--------------E---VD
LGGS-----------------------------------------------------------PMFFR----
-QER---HRV--V-----------SY-TTRS-----FIER----PCF-------------I-FRH-------
--------------------------------PRRQQTMRN---------------PFLLP---FE------
----------------------------------TTI--W-YMM-VAC-------GA-I---LV-----VVL
FTSFYFEDS---------------------------------------------------------------
------------------------------------------------------------------------
------------------------------------------------------------------------
------------------------------------------------------------------------
---------------------------------AEKFS----------------------------------
------------------------------------K-----SILL---FLG--------GVC-----QQG-
---------LSEI-PHLPSGKCTSMF------ILI-----FGYLMFQYYSA-----TI-----VGSLLMVPP
---K------------------------NIR-----TIRNLIDSKLT-------------------------
-----------LGIE----------DIPYSR--------------DYF----V-------------------
-------------R----------------------------------TT-DE--------DSLEL------
-YRT-RVSF-YNPKTGQNE--------------------------------------SHFLNAAD--G----
LALVK----------A-G-------G-Y-A-FHVAVSAGYKIIRETFSE--------------REVCELAE-
-----IDMFPK-SAQW----------------------------------------------------MVAI
VQKN-S-P-------------------------YRDVITY-----------GLRRLNEAGIMDH-------Q
RHVWQE-------------------------------PKP-----------------KCVRK----------
--------------------MAPTDLIVGLDSVYSAFILLL-------------AGALV-SIG----LLLIE
IL---------------------------------H-HQL-------R-LAKNGWPS---------------
------------------------------------------------------------------------
--------------------------------RHQHHHHRR-------------------------------
------------------------------------------------------------------------
------------------------------------------------------------------------
-FNVGNFPQQQKPPLQ--------------------------------------------------------
----------------------------------------------------GQQLWDHDLV----------
-----------------------------------------------YPYVD--------------------
------------------------------------------------------------------------
------------------------------------------------------------------------
------------------------------------------------------------------------
>AaegIR68a/1-522
------------------------------------------------------------------------
------------------------------------------------------------------------
------------------------------------------------------------------------
------------------------------------------------------------------------
------------------------------------------------------------------------
------------------------------------------------------------------------
------------------------------------------------------------------------
------------------------------------------------------------------------
------------------------------------------------------------------------
------------------------------------------------------------------------
------------------------------------------------------------------------
------------------------------------------------------------------------
------------------------------------------------------------------------
------------------------------------------------------------------------
------------------------------------------------------------------------
------------------------------------------------------------------------
------------------------------------------------------------------------
------------------------------------------------------------------------
------------------------------------------------------------------------
------------------------------------------------------------------------
------------------------------------------------------------------------
------------------------------------------------------------------------
----------------------------F-----------------------------------PFPLRGVF
ISRRLDFW----------------------------------------------------------------
------------------------------------------------------------------------
--------F-----------------NGKFRKGR---K-L------FSDK--------TTN-----------
----------LDGQS-MKVVVLE-------------------------------------------------
---------------------------------------------------------H-TP-----------
---------------------------------------AIFR-----------------------------
------------TTHNET----------D--------------------------EHLK-YYGLE-V-----
------------ELLKAISE-A----------------------M----K----------F-----------
------------E----MDFYE-SDDA---AV---AM-WGT-------------------------------
-----------------------------VTDGE---------------N---A------------------
TG------------------------LLG---EMMSHKFLHCFNYVFQNE-G--------------H---AD
FALA-----------------------------------------------------------DLHHT----
-QYH---LEI--M-----------DL-S-IP-----YNTEC---LTF-------------L-----------
-------------------------------TPEA-LT-DNSWT------------TLILP---FT------
----------------------------------GGM--W-AGV-LAS-------LF-S---IG-----TVF
YALSRLL-----------------------------------------------------------------
-------------------M--FVRHEQS-------------------------------------------
YRSDLDMI--------AKRSR-----------KRNRKVHF--------------------KI----------
------------------------------------------------------------------------
-----------------------------------VCG-MVNSYKRAL--------DPLPP-----------
-----------RDIFD-----------------TFSG-----CIIY---TYS--------MLL-----LVS-
--------L-PRL-PKGWPLRLLTGW------YWI-----YCILLVVAYRA-----SL-----TA-ILANPV
A--RV-----------------------TID-----KLKDLADSPIR-CG----------------------
-------------------------AWGEQ-------------NKLFF----Q-------------------
-------------S----------------------------------AS-DQ--------VSMQI------
----------------GQKL-------------------------------------EHTPKAEA--A----
VERVV----------E-G-------H-F-A-YYDNVYMLKHLRA------------TRKSAKARE-------
----TLHIMEEC-AVH-MP-------------------------------------------------ISIG
LEKN-S-P-------------------------LKPKVDKY-----------VRALVEAGLTKK--------
---W---------------LADAI-------------EEF--------------------------------
---------------QSNVEIPPQEATMDLQKLTAAFIALA-------------IGYGV-SLL----AFSAE
KL---------------------------------YW-----------------------------------
------------------------------------------------------------------------
------------------------------------------------------------------------
------------------------------------------------------------------------
------------------------------------------------------------------------
-----RFVVEKHPAYDKYIVGSYR-----------GKVVRF-------------------------------
------------------------------------------------------------------------
------------------------------------------------------------------------
------------------------------------------------------------------------
------------------------------------------------------------------------
------------------------------------------------------------------------
>AaegIR75d/1-646
------------------------------------------------------------------------
------------------------------------------------------------------------
------------------------------------------------------------------------
-------M----------------------------------------------------------------
---------------------EVTKLYY--------------------------------------------
-------------LCILFSLLLSVRAIEWN--------------------------------DFFEVSNA--
-----YFKARHVRLLTV----VNC------------------------------------------------
------------------------------------------------------------------------
-----------------------------FNTVDNFQLTKNYL-----------------------------
-----EAGY----------------F-----VRIVEEFD-------H------FN-VSGN------------
------------------------------------------------------------------------
-----------------------GNSGV-----------------------------------------VVD
GLC------------------------------------------------------E--------------
------AK-MR------------QLLAI--------------------N-----------------------
--------------------SLNEFM----------QT---------------N------------------
--------IFWLFLEDG--------------------------HE---------------SVGDKLD-----
-----------------------VPD----------------------------------------------
-----------------------------TIRTRYND-----------------------------------
-DFKHVEALPG-SSIAVGVF----------------------------------------------------
------------------------------------------------------------------------
------------------------------------------------------------------------
------------------------------------------------QSS---------------------
---------------------WR--LFDVHKKHSKGS----LIF---------------------------K
DICYHGRN--------------------------------------------------LMESTN--------
------------------------------------------------------------------------
----------------------MQRALLRFNKNL----------------------KERRN-----------
----------LRGYR-MPTAIA--------------------------------------------------
-----------------I---------------------------------------T-SP-------EKH-
---------------------------------------TGI------------------------------
------------NDMS--------------------------------------DTFHDLYAKST-F-----
------------PLIKELMY-D----------------------V----N----------F-----------
------------T----INMIQ------------VDL-GGWKI-----------------------------
--------------------------------NG---------------T---F------------------
NG------------------------LMG---LL--------------AN-R--------------T---VE
LVAM-----------------------------------------------------------GVLMR----
-SER---MEV--S-----------DF-ITVA-----FLLK----TCF-------------I-FKQ-------
--------------------------------PPLSLV-SN---------------IFELP---FS------
----------------------------------GQV--W-LSC-LGF-------II-V---CW-----ITM
MSVRFFARRENL------------------------------------------------------------
------------------------------------------------------------------------
------------------------------------------------------------------------
-----------------------------T------------------------------------------
------------------------------------------------------------------------
----------------------------------PGD-----SLTF---IIG--------TMC-----QQD-
---------INLS-AHFNSTKFLFFV------AKL-----ASFFIFTAYSA-----TI-----VA-LLQSPS
---R------------------------AIR-----SVDDLTASPLK-------------------------
-----------VGAM----------DTVYTW--------------VYL----N-------------------
-------------E----------------------------------AK-DA--------QVQNL------
-FQK-KIK-----------------------------------------RYGK----NSLIEADV--G----
MRRVK----------D-E-------L-Y-A-FQVESNAAYLFIKQTFTP--------------QDTCKIHE-
-----LEAIK---VAP----------------------------------------------------FAIP
VRKG-S-K-------------------------YRELFRQ-----------RLIWQMEVGIKHR-------A
NRIWIA-------------------------------HKP-----------------KCES-----------
--------------------GVVAFNSVGLKELRFLYILLP-------------VGVAL-AWF----ILGAE
LY---------------------------------W-----------K-KKLQKVEE---------------
------------------------------------------------------------------------
-------------------------------GSKTSPSDGEE------------------------------
------------------------------------------------------------------------
-----------------------------------------------------------------VMNEIKL
KLVY--------------------------------------------------------------------
------------------------------------------------------------------------
-----------------------------------------------DGYLN--------------------
------------------------------------------------------------------------
------------------------------------------------------------------------
------------------------------------------------------------------------
>AaegIR75i/1-600
------------------------------------------------------------------------
------------------------------------------------------------------------
------------------------------------------------------------------------
------------------------------------------------------------------------
-------------------------MFAASS-----------------------------------------
--------------------FVEHSLIS-----------------------------------GFT------
-------SHKTINAIIM----FHCG-----------------------------------------------
------------------------------------------------------------------------
----------------------------PSESIASLYAYSKS------------------------------
-------FLSIYV----PSTTFYTNH-----YRFMSTGDHRF------------------------------
------------------------------------------------------------------------
-------------------------GL------------------------------------------IAD
L--------------------------------------------------------SCPST----------
------KD-LL------------QF-CS--------------------DR----------------------
-----------------------SYF----------NE---------------S------------------
--------YRWLLVNGV---------------------------D---------------S-NYTFS-----
------------------------------------------------------------------------
-----------------------------YLESL--------------------------------------
----NLN--ID-THLTLAIR----------------------------------------------------
------------------------------------------------------------------------
---N--------------------------------------------LDQV--------------------
-----------------------------------------------EGS----------------------
---------------------YE--LFEVYGTIRRRG----GKN----------------------------
HVVKVGFE--------------------------------------------------NSGTG---------
------------------------------------------------------------------------
-------------------------ISLDRTHNN------------------LA--KSRTC-----------
----------LDGLP-LRAVVT--------------------------------------------------
-----------------V---------------------------------------K-IQI--FRCISNK-
---------------------------------------DYL------------------------------
------------LNLD--------------------------------------PPRSFSSDRLG-Y-----
------------QMSVLLSE-F----------------------L----K----------F-----------
------------R----IQLII------------ADD-WH-FN-----------------------------
-----------------------------EIDTN---------------S---S------------------
KG------------------------VIG---QL--------------QN-N--------------L---VD
FSIA-----------------------------------------------------------PLSLR----
-TEN---VAA--F-----------DV-IMPI-----TATR----VMI-------------V-FRH-------
--------------------------------PKNSFT-RN---------------IFLLP---FR------
----------------------------------NTV--W-AAV-STI-------MI-V---AC-----TFL
LVDLYIKTRTNFYE----------------------------------------------------------
------------------------------------------------------------------------
------------------------------------------------------------------------
------------------------------------------------------------------------
------------------------------------TC----------------------------------
------------------------------------E-----ILLT---VLG--------FLG-----RQP-
---------MTSG-IDLASARIVIIA------SIF-----FCFIVHQFYST-----FI-----ISYLLVSPP
---K------------------------SIQ-----TVEDLLSSNLK-------------------------
-----------CGIE----------DFAYNL--------------DFF----N-------------------
-------------T----------------------------------TK-DD--------IALKL------
-YKN-KIL--------TNK--------------------------------------HGLTDINT--G----
IKLVK----------R-G-------G-Y-A-FLMDCSYGYPLVFESFNE--------------KQICDLHE-
-----ISLLP---LQP----------------------------------------------------LYLA
VPKG-S-P-------------------------LKEAFRI-----------MLRRAVETGSTDR-------Y
NRIFNS-------------------------------RKP-----------------RCTMK----------
--------------------DATFD-QVQLVDIASLYRFLA-------------LGGAL-GMG----ILLVE
II---------------------------------E-SRI-------R-T----------------------
------------------------------------------------------------------------
------------------------------------------------------------------------
------------------------------------------------------------------------
-----------------------------------------------------------------YFE----
------------------------------------------------------------------------
------------------------------------------------------------------------
------------------------------------------------------------------------
------------------------------------------------------------------------
------------------------------------------------------------------------
------------------------------------------------------------------------
>AaegIR75l/1-599
------------------------------------------------------------------------
------------------------------------------------------------------------
------------------------------------------------------------------------
------------------------------------------------------------------------
------------------------------------------------------------------------
------------------------------------------------------------------------
---------------------MTC------------------------------------------------
------------------------------------------------------------------------
-----------------------------WDYSEKVKYFN--------------------------------
------------------A-----LN-----DRYLTSFS---------------------------------
-----------------------------------------D-DHIDQFV-EDIND----------------
-----------------------HQTFL-----------------------------------------IVD
IN--------------------------------------------------------CPNT----------
------RH-LL------------AA-AG--------------------K-----------------------
------------------------LL----------YI---------------K------------------
--------YRWLILHTGFSAM-----------------------N---------------HP-SPEK-----
------------------------------------------------------------------------
--QKQLFLE--------------------KLVDL--------------------------------------
----PLL--IS-SEIFLLI-----------------------------------------------------
------------------------------------------------------------------------
------------------------------------------------------------------------
-----------------------------------------------KEQE---------------------
--------GL-----------YR--IQQVFKQSTDAP----LDV----------------------------
--EPFGTW----------------------------------------------------------------
------------------------------------------SNGSMVDN----------------------
-----------------------------RRTQV------------------TS--IRRLN-----------
----------LNGHT-LKASLV--------------------------------------------------
-----------------I---------------------------------------T-NP-------DTL-
---------------------------------------HHL------------------------------
------------TDYK--------------------------------------DKHIDTITKVN-Y-----
------------ILTNCLVQYY----------------------L----N----------A-----------
------------R----VNYSI------------VST-WGYFN-----------------------------
------------------------------TTTK---------------R---W------------------
DG------------------------MIG---EL--------------SQ-N--------------V---AD
LGAS-----------------------------------------------------------PLFFT----
-TDR---IAV--I-----------EY-VAMT-----SATR----SKF-------------I-FRS-------
--------------------------------PKLSYT-EN---------------VFLLP---FD------
----------------------------------DLV--W-ICT-AMV-------IF-L---AS-----CLL
VITARAEW----------------------------------------------------------------
--------------------------RVP-------------------------------------------
---------------LTVDD----------------------------------------PSDGS-------
------------------------------------------------------------------------
---------------------------------ILRAS----------------------------------
----------------------------------LRD-----TLLM---IYG--------ATC-----QQG-
---------SSTL-PRSFSARTITMI------TFT-----VLMFLYVCYSA-----NI-----VA-LLQSPS
---T------------------------KIR-----TLEDLLASRLK-------------------------
-----------FGAH----------DTVFNR--------------YYF----T-------------------
-------------H----------------------------------AT-EP--------TRQAI------
-YER-KIK----QQDGS----------------------------------------ANFINLEQ--G----
IDRIR----------R-G-------L-Y-A-FHVEQGVGYKVISETYQE--------------DEKCGLQE-
-----IQYLQ---VID----------------------------------------------------PYYA
IQKN-S-S-------------------------FKEHIKI-----------GLFRLNEHGIQHR-------E
NSNLYT-------------------------------KKP-----------------KCTG-----------
--------------------GGGKFVPVSLVDTEPAILVIV-------------WGTGL-AAA----IFVSE
LA---------------------------------W-VKG-------M-RK---------------------
------------------------------------------------------------------------
------------------------------------------------------------------------
------------------------------------------------------------------------
------------------------------------------------------------------YRD---
------------------------------------------------------------------------
------------------------------------------------------------------------
-------------------------------------------------WKGSHVVKMVYTDYID-------
------------------------------------------------------------------------
------------------------------------------------------------------------
------------------------------------------------------------------------
>AaegIR75o/1-483
------------------------------------------------------------------------
------------------------------------------------------------------------
------------------------------------------------------------------------
------------------------------------------------------------------------
------------------------------------------------------------------------
------------------------------------------------------------------------
------------------------------------------------------------------------
------------------------------------------------------------------------
------------------------------------------------------------------------
------------------------------------------------------------------------
------------------------------------------------------------------------
------------------------------------------------------------------------
------------------------------------------------------------------------
------------------------------------------------------------------------
------------------------------------MQ---------------K------------------
--------FKWILFDSH-------------------------------------------AVNQNAT-----
------------------------------------------------------------------------
--DV----------------------------AI--------------------------------------
----PQL--IH-SEVFLIT-----------------------------------------------------
------------------------------------------------------------------------
------------------------------------------------------------------------
-----------------------------------------------ENAN---------------------
---------H-----------YN--IWQFSKLFPTYP----TTR----------------------------
--QLYASW----------------------------------------------------------------
------------------------------------------RLDSVPHL----------------------
-----------------------------QLNSE------------------VF--ADRWN-----------
----------LQGAR-LKASVV--------------------------------------------------
-----------------C---------------------------------------S-SS-------E---
------------------------------------------------------------------------
---------------------------------------------------------INTSAKAD-K-----
------------AVTTALAN-I----------------------L----N----------A-----------
------------S----VTFHC------------TPN-WK--------------------------------
------------------------------------------------------------------------
QG------------------------LIH---DL--------------RT-R--------------S---TD
LGAT-----------------------------------------------------------PSYMT----
-PDR---LKS--V-----------QF-LAMT-----GPLD----YKF-------------I-YRS-------
--------------------------------PKLSYT-DN---------------VFLLS---FH------
----------------------------------DRV--W-LSI-GAV-------IL-L---AT-----ALQ
MIITRFESDH--------------------------------------------------------------
------------------------------------------------------------------------
------------------------------------------------------------PE----------
------------------------------------------------------------------------
-----------------------------------QLG----------------------------------
----------------------------------VSD-----ALLN---MIG--------IAS-----QQE-
---------ALIN-PQSVSSRTLNIV------MLI-----SLMFLYICFSA-----NI-----VA-LIQSPT
---A------------------------RVR-----TLGDLLRWGFE-------------------------
-----------LSAQ----------DSDINR--------------IFM----A-------------------
-------------N----------------------------------ES-NS--------LRSTI------
-YTT-IQN----S--------------------------------------------NGFLPVAN--G----
TERIR----------Q-G-------L-A-A-FHGDTNQIYRYMIDQFDE--------------NEKCNLNE-
-----INFLP---PLQ----------------------------------------------------GYYT
VAKD-S-P-------------------------LAEHVKY-----------GLLKLRELGFLQR-------E
IAMHYQ-------------------------------RKP-----------------ACI------------
--------------------GENLFVPISMIDAIFSIQLMG-------------WALVL-TIV----IFALE
VT---------------------------------W-------------KRYN-------------------
------------------------------------------------------------------------
--------------------------------------ANL-------------------------------
------------------------------------------------------------------------
-----------------------------------------------------------------FVVR---
------------------------------------------------------------------------
------------------------------------------------------------------------
-------------------------------------------------WIQRKIAKHKNK-----------
------------------------------------------------------------------------
------------------------------------------------------------------------
------------------------------------------------------------------------
>AaegIR76b/1-483
------------------------------------------------------------------------
------------------------------------------------------------------------
------------------------------------------------------------------------
------------------------------------------------------------------------
------------------------------------------------------------------------
------------------------------------------------------------------------
------------------------------------------------------------------------
------------------------------------------------------------------------
------------------------------------------------------------------------
------------------------------------------------------------------------
------------------------------------------------------------------------
------------------------------------------------------------------------
------------------------------------------------------------------------
------------------------------------------------------------------------
------------------------------------------------------------------------
------------------------------------------------------------------------
------------------------------------------------------------------------
------------------------------------------------------------------------
------------------------------------------------------------------------
------------------------------------------------------------------------
------------------------------------------------------------------------
------------------------------------------------------------------------
------------------------------------------------------------------------
------------------------------------------------------------------------
------------------------------------------------------------------------
------------------------------------------------------------------------
------------------------------------------------------------------------
------------------------------------------------------------------------
------------------------------------------------------------------------
------------------------------------------------------------------------
------------------ME-K----------------------F----K----------F-----------
------------N----YTLVM-PEH---------NI-VGST------------------------------
-----------------------------KDMEG--------------------------------------
-S------------------------IIE---LL--------------AT-E--------------K---AD
IAVA-----------------------------------------------------------FLPIL----
-ADA---RQY--I-----------LY-S-AG-----LDEGE---WMM-------------I-MVR-------
--------------------------------PME-SA--SGS-------------GLLAP---FN------
----------------------------------RDV--W-ILI-LVS-------LL-A---VG-----PII
YGMLIV------------------------------------------------------------------
--------------------RYKM-T----------------------------------------------
-----------------------------------------------------------KD-----------
------------------------------------------------------------------------
----------------------------------KEQV-LY-------------------------------
---------------------------------TLPH-----CVWF---VYG--------ALM-----KQG-
--------S-TLS-PTGDSTRILFAS------WWI-----FITILTSFYTA-----NL-----TA-FLTLSK
F--TL-----------------------PIN-----NAEDVRK-----------------------KEKQ--
-----------FVTIR---------GNAIE---------------YAI------------------------
-------------K----------------------------------NS-DE--------TLNSL------
-SFLVDKH---LVE--------------------------------------------FTTNLND--S----
DILMT-------TVSK-K-------N-Y-V-YVRDRPAIEHLVYKDYLVRR-----KVNPINERSHCP----
-----FATATTP-FLK-RV-------------------------------------------------RAFA
YPNT-T-R-------------------------WNTLFDPQ-----------LLNMVEGGLVKF--------
---K---------------LLENL-------------PK-------------A---EICPQNLGG-------
-----------------------TERQLKNRDLVMTYLVML-------------TGFAT-AIA----VFVSE
MF---------------------------------F--RI-------L-N----------------------
--------------------ER--------------------------------------------------
------------------------------------KLNKEQSE-------------------------AAR
NRGTDGV---------------------------------------------TYVN----------------
-----------------------------------------------------AKAMGYG------------
--------DSPPPPYAEIFSRHA-------------------------------------------------
----------------SG------------GSMFGSSIDSGSGASRRMI---NGRDYM--------------
------------------------------------------------------VVKERNGIGSQLI-----
------------------------------------------------------------------------
----------------------------------------PIRAPS--------------------------
------------------------------------AAIFQYTYTN--------------------------
>AaegIR8a/1-913
------------------------------------------------------------------------
---------------------------------------------------------MWRIVVQW-------
----------------LILELSIGYSGIAAQNS---------------------------------SAVFDE
NGNLVIG-----------------------------------------------------------------
------------------------IVVVHEREQPEV------------------------------------
--------------PALTSHAIRSFL-----------GGQNG----------------------VSVF----
--DYYIVYNREHVVFTD--NAELCSALN--------R-GVSVIV----------------------------
---------------------------------------------------------------------DFT
WTD----------------------SNRIMTAANNFNV-----------------PYIHADVS---------
-------------------SQTFLK--------VMENY---LRA-RG------ANDV---------------
-----------------------------V--------HIFD-STEA-------------------------
---------------------------AD--SAIYFLITES-----------------------QLRTIIFD
-------------------------CLSDTS-----------IARIKAVRPYP-SF----------------
--------YTI-------IAK--TADMN--------------------------------------------
-----------------------ALF-----------KRA------------LAH---GLVM----------
----KTE--KWNLM----------------------------------------------FLEPNT------
---EAFEYHEMYQTMS----RLMLDNSTCCML-MNLEGDCA---------CPSG------------------
------------------------------F-----------------------------------------
-----------KPWEAHLG----N--------------------------------VVTSV-L---------
----QKIQLG--------------------------------------------QLPLVTQQDCS-------
-GIE-S-T-NGSNNGYDI------------------------------------------------------
----MMDLRSDSRFW------------------------------MPDGSRMLR------------------
-------------------YNLNVSI--------WT------SVD-----------------------DNGS
AAIHLGTI--------------------------------------------------EKGD----------
------------------------------------------------------------------------
---------------------------VVPFVGQ------------------------KIK-----------
----------PTKRY-FRVGTTE-------------------------------------------------
---------------------------------------------------------S-IP--------WAY
------------------------------------------R-----KRDPL-------------------
------TNEIMLNY-V-------------GE---------------------------PIWEGYC-I-----
------------DFLHQLST-V----------------------M----N----------F-----------
------------D----YDLVS-PQK---------GT-FGM-------------------------------
-----------------------------RDRSG---------------N---W------------------
NG------------------------LIG---DL--------------VV-G--------------E---ID
FAMA-----------------------------------------------------------AIKMT----
-AER---EEV--V-----------DF-V-APY----FEQTG---ILI-------------V-MRK-------
--------------------------------PIR-ET--SLFK-------------FMTV---LR------
----------------------------------LEV--W-LSI-LLA-------IV-A---TA-----VML
WLLDKF------------------------------------------------------------------
--------------------SPYS-AKN--------------------------------------------
-----N------------------------------KQAY-----------------P--------------
------------------------------------------------------------------------
----------------------------------YDCR-DF-------------------------------
---------------------------------TLKE-----SFWF---ALT--------SFT-----PQG-
--------GGEA--PKALSGRTLVAA------YWL-----FVVLMLATFTA-----NL-----AA-FLTVER
M--QT-----------------------PVQ-----SLEQLSRQS----------------------RIK--
-----------YTVVK---------DSDTH---------------DYF----K-------------------
-------------NMKNAEDVLYRMWRNLTLS---SGNDQTQYRVWDYPI-KE--------QYTNI------
-LAAIESA---NP----------------------------------------------VQSAEV--G----
FQRVNEGLEA-----D-----------F-A-FVHDSAEIKY--------------------EISRNCN----
-----LTEVGEV-FGE-QP-------------------------------------------------YAIA
VQQG-S-H-------------------------LQDELSYY-----------ILELQKERYFES--------
---L---------------TAKFW-------------NN-------------S-VRGICPNTDD--------
------------------------SEGITLESLGGVFIATL-------------VGLAL-AMV----TLAGE
VL---------------------------------YY-RR-------K-D-QKG------------------
------------------------------------------------------------------------
-----------------------------------KLVQV---EP---------------------------
MDVGKKKVV---------------------------------------------------------------
-----------------------------------------------------KDK-HSLTFKN-LLNT---
---------VEMKN----------------------------------------------------------
----------------------------------------------NLN---KVVEKKIP------------
---------------------------------------------------KEITIGNKFVPASE-------
------------------------------------------------------------------------
------------------------------------------KQQKIS------------------------
-------YISVF----------------------PKN-PMN-------------------------------
>AaegIR92a/1-499
------------------------------------------------------MQSG--------------
------------------------------------------------------------------------
------------------------------------------------------------------------
------------------------------------------------------------------------
------------------------------------------------------------------------
------------------------------------------------------------------------
------------------------------------------------------------------------
------------------------------------------------------------------------
------------------------------------------------------------------------
------------------------------------------------------------------------
------------------------------------------------------------------------
------------------------------------------------------------------------
------------------------------------------------------------------------
------------------------------------------------------------------------
------------------------------------------------------------------------
------------------------------------------------------------------------
------------------------------------------------------------------------
------------------------------------------------------------------------
------------------------------------------------------------------------
------------------------------------------------------------------------
------------------------------------------------------------------------
------------------------------------------------------------------------
-----------------------------YENL---------------------------------------
-DFYTHDY----------------------------------------------------------------
------------------------------------------------------------------------
---------------------------------------S------ITNT-TKLQLVQSYN-----------
----------LTDPY-DEVTNG--------------------------------------------------
-----------------------------------------------------------AI--------FYD
----------------------------K------------LV-----------------------------
---------------D-----------LRGR-----------------------------------------
------------SIPMAVVE-Y----------------------L--------------PY-----------
------------C-------------IT----------TNV-------------------------------
-----------------------------GANNG---------------N----------------------
AD------------------------AYN---TT--------------AP-K--------------EL-FLE
GLEG-----------------------------------------------------------SLAVE----
-FCRIHNCNI--LLW---------PH---GPSDWGDIFSNG---SGYGE-LYT-------I-YTKETDLAFC
CLYYNWYHHLLDGSHYMAKSTMFILVPGAKLLPTS---------------L-----TVIYP---FS------
----------------------------------STV--W-LSI-FIM-------MV-L---MT-----GVH
HFITTI------------------------------------------------------------------
-------------------NLTHL------------------------------------------------
--------------------------------------------G------------RDEQ-----------
------------------------------------------------------------------------
--------------------------------PPPALK----------------------------------
------------------------------------------SIFD---MIS--------IYL-----DQG-
--------I-FLN-TFHSSYRVLICF------ILL-----SGVVISNSYAS-----GL-----AS-VLTIPR
Y--GK-----------------------SLE-----TIHDFT-QTPYRWA---------------APADA--
-----------WIFAL----LGA----------------------EN-------------------------
------------------------------------------------------------------------
----RDIQ---IV---VDRF-------------------------------------DAVPDEDE--L----
HRRSL----------A-G-------D-Y-G-IGIELLNGGSYTFGSYVS--------------EDNVRS---
-----FDILKEV-LYF------------------------------AY--------------------TTVY
AQRG-W-P-------------------------MMEYFNKF-----------LLEAIQFGFIIY--------
---WEK-----------RTIRKYL-------------SH-------------RVQEALVEISVGHNED----
----------------------EELSPLTTQHILGPMIILG-------------IGLFC-SLI----MFLCE
LV---------------------------------MF-SL--------------------------------
------------------------------------------------------------------------
------------------------------------------------------------------------
------------------------------------------------------------------------
-----------------------------------------------RR----------------FYQKVV-
------------------------------------------------------------------------
----------------------------------------------------GKKLKT--------------
---------------------------------------------------TLTDIQK--------------
------------------------------------------------------------------------
------------------------------------------------------------------------
------------------------------------------------------------------------
>AaegIR93a/1-830
-----------MLPR--------------------------------------LK-----------------
-------------------------------------------------W-----LVLVLVVCKLDHSR---
------------------------------------------------------------------GDDFPS
---LI-----------------------------------------------------------------SA
N--------------------ASIAVILD-------------------------------------------
-REYLDAQ--YDDILEGTKRLFERIL-------RDN---FRN--------------------GGLIVKYFSW
--TSI-NLRR-DFTAVL--SISNCENTWDVYKNAAKE---NLVIMSITD-----------------------
--------------------------------------------------------------------SDCL
R----------------------------LPLNNAIMV-----------------N----------------
------------------------------------------------------------------------
------------------------------------------------------------------------
----------------------------L--KSIVALSK--ESEDVR-----------------PLSLSLFR
IESHT----------------HMW-EKRKAI-----------RKVLVNL--PTRY--IG-------------
------RNFIA-------IIT--TQTME--------------------------------------------
-----------------------LVM-----------EIA------------KEL---RMVT----------
-----PL-AQWLYV----------------------------------------------VSDTSAD-----
------------------------------------------------------------------------
----RNNISAV----------------HPII-----------------------------------------
---------SEGDNIAFVY----NLRRNAQ--SCESHML-----------CYVEN-LITSL-V---------
----HGLSKLIREEKAVYGQIADE------------------------------------------------
-EWE-VIRMTKAERKDEILKI---------------------------MRSDL-------------------
-----------------------------------------------IGKDSCN------------------
-----------------ECSMWKVEAGETWGYTYQS------AADEL-------------LTGVMSTHRKQI
SLLDVGYW-----------------------------------------------------TPQDG------
--------------------------------------------FVMRDN----------------------
---------------------------------------M------FPHV--------ADG-----------
----------FRGVH-LNFYSYH-------------------------------------------------
---------------------------------------------------------N-PP--------WQF
-----------------------------------------VT-----------------------------
-----------YNE-S-------------GHL--------------------------SLSRGVV-M-----
------------DILTELSR-K----------------------L----N----------F-----------
------------T----FNILI--------------------------------------------------
-----------------------------SQTNL---------------E---Y------------------
IGNMTDDANNTINRDAHSITTDIPNEILR---SL--------------MD-N--------------K---IL
LAAV-----------------------------------------------------------GATVS----
-PKQ---KKY--V-----------NF-T-TP-----ISIQT---YSF-------------I-VSR-------
--------------------------------PKE-LS--RVF-------------LFLSP---FT------
----------------------------------IDT--W-LCL-SAT-------VL-L---MG-----PFL
YVVNRL------------------------------------------------------------------
--------------------SPFY-E----------------------------------------------
---------------------------------------H-----------------HGRS-----------
------------------------------------------------------------------------
----------------------------------NTIG-LG-------------------------------
---------------------------------KLYN-----CFWY---IYG--------ALL-----QQG-
--------G-LYL-PYADSGRIIIGT------WWL-----VVLVIVTTYCG-----NL-----VA-FLTFPK
I--AI-----------------------PIT-----TVNQLIRNE---------------------QGVS--
-----------WSIRR---------GTFLE---------------QFL----Q-------------------
-------------E----------------------------------TD-DP--------KYIKL------
-HNHAGYV---SE------------------------------------------------ESEQ--M----
VERIR----------T-G-------R-H-V-HIDWRTNLKYLMKKEFLK--------------NDRCD----
-----FALSVDE-FLD-EQ-------------------------------------------------IALA
MPKN-S-P-------------------------YLELINAE-----------LTKMHQFGFIQR--------
---W---------------LGSYM-------------PS-------------E---DKCSNARKST-E----
----------------------VENHTVNNDDMAGSYYVLM-------------IGFSM-GLF----MFVLE
YG---------------------------------WR-----------------------------------
------------------------------------------------------------------------
------------------------------------------------------------------------
------------------------------------------------------------------------
------------------------------------------------------------------------
------------------------------------------WYK---------------------------
------------------------------------------------------RSK---------------
----------------------------------------------------EETLQ---------------
------------------------------------------------------------------------
------------------------------------------------------------------------
------------------------------------P--FTE------------------------------
>AcalIR25a/1-747
------------------------------------------------------------------------
------------------------------------------------------------------------
-----------------LLHV---------------------------------------------------
------------------------------------------------------------------------
------------------------------------------------------------------------
------------------------------------------------------------------------
--YHLIL-----------------------------------------------------------------
------------------------------------------------------------------------
---------------------------LLLSYQTSIA-----------------------------------
--PSSRSSCFYMF---KPDIYTKIQ--------IYIYI----------------------------------
--------------------------------------YIYI-YNYY-------------------------
---------------------------LL--VTP----------------------------------LFFG
TY----------------------IS-PNCV-----------ASAVKRLLKQKTKK----------------
--------LFL-------------------------------------------------------------
------------------------------------------------------------------------
-----------FFI----------------------------------------------SQV---------
----------------------------------------------------D-------------------
------------------------------------------------------------------------
--------------EALAF----D--IGRI------------------VTLALE--AVPNV-Q---------
----NIVK-----------------------------------------------------VSCDN------
-GTD-PTPASLKQS-AELTNE---------------------------LTVVT-------------------
--R-------RPLSWS-----------------------------EQSQALRYN------------------
-------------------MTLLLSEMFFES-------------------------------------GILK
SKDQVANW--------------------------------------------------TQAGG---------
----------------------------------------------LQ------------------------
----------------------------LDVPTL------------------------QKA-----------
----------NKKKR-YRIVTVA-------------------------------------------------
---------------------------------------------------------GIPP--------FVY
------------------------------------------K-----E-----------------------
---------EPINS-T-------------GP---------------------------PVYKGYC-I-----
------------DLLERIAQ-D----------------------M----N----------F-----------
------------D----YEIHD-VE-----------I-VGS-------------------------------
-----------------------------MDDDG---------------N---W------------------
SG------------------------VIK---EL--------------ID-N--------------K---AD
IAVG-----------------------------------------------------------PISVM----
-AER---ENV--I-----------DF-T-VPY----YDLVG---LTI-------------L-MRK-------
--------------------------------PRF-DY--SLVK-------------FLNV---LD------
----------------------------------EEV--W-GCI-IGA-------FF-L---FS-----ILI
CVFDKL------------------------------------------------------------------
--------------------SPFS-YQN--------------------------------------------
-----R------------------------------KNQW-----------------KSSG-----------
------------------------------------------------------------------------
----------------------------------SEPR-VF-------------------------------
---------------------------------TLKE-----GVWF---CMM--------SLT-----PQG-
--------GGET--PKALSGRLIAAT------WWL-----FGFIIIATYTA-----NL-----AA-FLTVSR
L--ET-----------------------PIE-----SLDDLSEQF----------------------KVQ--
-----------YAPMN---------GSTAM---------------IYF----K-------------------
-------------RMAHIEHRFYEIWKNMSLNDNLAAVERAQLAVWDYPV-SD--------KYTKL------
-WQTMQDS---HF----------------------------------------------PSNKTE--A----
VHRVLN-----------E-------D-F-A-FISDATTNKY--------------------QTLINCD----
-----LWQVGEE-FSR-KP-------------------------------------------------YALA
VQEG-S-P-------------------------LRSQLSNI-----------ILKLINQRALEE--------
---M---------------KTKWW-------------KE-------------D--EKECPKLENE-------
------------------------TDGISIRNIGGVFLVIV-------------IGSGL-SLI----TLAFE
CY---------------------------------WY-RL-------R-PERKT------------------
------------------------------------------------------------------------
-----------------------------------LSKMY-NGRSKD------------------------T
NSQGQLTTS---------------------------------------------------------------
-----------------------------------------------------GTATSVLASDS-QMSK---
---------------E--------------------------------------------------------
----------------------------------------------NQR---NNKLETGG------------
--------------------------------------------------LDSGFVNTGFELNGGGL-----
------------------------------------------------------------------------
--------------------------------------DSGFTSDRAS------------------------
-------GIEIS----------------------RMRTTILEF-----------------------------
>AgamIR21a/1-975
----------------------------------------------------MFKRIVL-------------
-----------------------------------------------------AVINLVFLIVSTTAFASLH
Y-----------------------------------------------------------------------
------------------------------------------------------------------------
------------------------------------------------------------------------
-------------PESFNQQLIRYKGRD-----S-SNGYFELASEAYYT-------------GTYDL-----
------------------------------------------------------------------------
------------------------------------------V-------------------------EELN
ETATCLRADCRE------------QSNSSPVVRDRRRVD----------------PTFYGHPKTRE------
--QIWERNFAHVIEDN-RQTLSLVT--------LLNKIIL--------------------------------
---------------------KYLHSCIPI--------VLFD-TYVATT-----------------------
-------------------ENYMLEALFS--DFPITYITGRIGPNYTL------------------------
--------------------------DNPGI--------------------LEPTGPQC-------------
------RSYII------FLAD--VMMTR--------------------------------------------
-----------------------KVI----------GPQM------------NSYV--VLIPR-S-------
--------SQWKLQ----------------------------------------------------------
------------------------------------------------------------------------
----------------------------EFLAAK--------QS----------------------------
---------RDIINLLVIG-----------------------------------------------------
----ESYSVD--------------------------------------------------------------
--------KRINNEQPYV------------------------------------------------------
------------------------------------------------------------------------
-----------------------LYTHELYI-----------------------------------DGLGAN
RPQVLTSW----------------------------------------------------------------
------------------------------------------IGNKFSRN----------------------
--------NVN----------------------------L------FPRK-------LRKG-----------
----------FSGHR-FTVKAAH-------------------------------------------------
---------------------------------------------------------Q-PP--------FMI
--------------------------------------KRL-------------------------------
-------------STD-------------G-----------------------VGNVNIRWEGLE-M-----
------------RLLRVMAQ-Y----------------------L----N----------F-----------
------------T----YDIIE-PGR---------TEL-GP----G--------------------------
--------------------------------DA--------------------------------------
--------------------------VVE---EI--------------KR-G--------------Q---GD
MGLA-----------------------------------------------------------GIYVT----
-IER--NLAT--------------EM-S-VS-----HSTDC---AAFLT-----------LMSSA-------
-------------------------------LPR--------YR------------AILGP---FQ------
----------------------------------WPV--W-VAV-ILIY------LL-AIFPLAFSDKMTLR
HLLGNW------------------------------------------------------------------
------------------------------------------------------------------------
--------------------------------------------S---------------------------
------------------------------------------------------------------------
------------------------------------------------------------------------
---------------------------------EIEN-----MFWY---VFG--------TFTN-SLTFQG-
--------ENSWSNTRKTSTRMLIGI------YWV-----FTIIITACYTG-----SI-----IA-FITLPV
E--PE-----------------------RID-----GIEQLSRGFFR------------------VGTLD--
-------------------------RGGWE---------------RWF----L-------------------
-------------N----------------------------------SS-HK--------QTNKL------
----------------LKDL-------------------------------------RFVSSVDE--G----
IRNVTEAF----LI-----------S-Y-A-FIGSKGELEFLIKSNLSH-----------QFENKRYG----
-----LHVSREC-FAL------------------------------------------YG--------VSMV
FPPN-S-V-------------------------HRDPINNA-----------ILYMQEAGLIGKLNRDVT--
---WET-------------MKTK--------------------------------DGRRKEA-SVGEVLRS-
--------------------TAPSERGLTLADTEGMFLLML-------------FGYVV-ALG----VLISE
WV---------------------------------GGCTN--------------------------------
-------------------KCREV-LKERAERL---------------------------------------
------------------------KAAAAEIAAAATAGSDNGSLPVSSPT-------------------STN
RNSPHKRTGPNGV-------------------------------ENSLPASGN-----------GSATVRRI
RLTGEDSEN----------------------------EPNEYDVPPDAASD-GGSSLQRHSLSE-CLSEVSA
---HTMQDLYNGPDRRHSTIVFLD-----------------------------------------------G
QLMSE--------------------------------EEAQRKVARS-----KSRHRH-SLS----------
-----------------------------------------------S--VLEREVSQLFRFLG--------
------------------------------------------------------------------------
------------------------------------------KESPHSARADES-------SDAGGLVRRGA
GRERK--EMKVAVEINARATEEGQQGPGAAVGRRSIEATFGEKLLH--------------------------
>AgamIR25a/1-946
----------------------------------------------------------------------MD
PKN------------------------------------------GR------RWLVLIPIQLASYAI----
----------------IAIMGQTT-----------------------------------------------Q
NINI--------------------------------------------------------------------
-------------------------LFVNEVDN---------------------------------------
---------------NLANVAVEVAL-----------NYVKKNPQL----------------G-LSVDM---
--MYVEG-NR-TDSKDL--LQALCSKYGQSLSEN--R-PPHLLL----------------------------
---------------------------------------------------------------------DTT
LTGV--------------------SSETVKSFSLALGI-----------------PTVSASFGQEGDLRQWR
DLTPTKRGYLLQV---MPPADMIPQ--------VIRSI---IIY-MN------ITNA---------------
-----------------------------A--------ILYD-NTFV-------------------------
---------------------------MD--HKYKALLQNI-----------------------PTRHVVTT
IA----------------------DD--RDR-----------ASQIEKLRNLDINN----------------
--------FFI-------LGS--LASIK--------------------------------------------
-----------------------QVL-----------ESA------------K-N---EYFE----------
----RNF--AWHVI----------------------------------------------TQE---------
----------------------------------QKDLTCN---------VENATIMFLRPMSD--------
----SSSKDRLGSIRTTYNLKQE-----PQI-----------------------------------------
-------------TGFFYF----D--------------------------LTLR--ALIAI-K---------
----NILQSGS-------------------------------------------WPSNMKYITCE-------
-DYD-GTNTPNHT--IDLKTA---------------------------FIEVT-------------------
-----EPTTFGPFEIPKGGK------------------------MQFNGNTYMK------------------
-------------------FDMDINAVSIRS-------------------------------------GASV
NTRSLGTW--------------------------------------------------EASLN--AP-----
--------------------------------------------INV-------------------------
----------------------------ANEAEI------------------------KNL-----------
----------TADVV-YRVYTVV-------------------------------------------------
---------------------------------------------------------Q-AP--------FIM
------------------------------------------------------------------------
-----------RDP-T-------------AP---------------------------KGFKGYC-I-----
------------DLLNKIAE-I----------------------V----E----------F-----------
------------D----YEIRE-VED---------GK-FGN-------------------------------
-----------------------------MNENG---------------E---W------------------
NG------------------------IVR---KL--------------ID-K--------------Q---AD
IGLG-----------------------------------------------------------SMSVM----
-AER---ETV--I-----------DF-T-VPY----YDLVG---ISI-------------M-MQL-------
--------------------------------PST-PS--SLFK-------------FLTV---LE------
----------------------------------TNV--W-LCI-LAA-------YF-F---TS-----FLM
WIFDRY------------------------------------------------------------------
--------------------SPYS-YQN--------------------------------------------
-----N------------------------------REKY-----------------KND------------
------------------------------------------------------------------------
----------------------------------DEKR-EF-------------------------------
---------------------------------NIKE-----CLWF---CMT--------SLT-----PQG-
--------GGEA--PKNLSGRLVAAT------WWL-----FGFIIIASYTA-----NL-----AA-FLTVSR
L--DT-----------------------PVE-----SLDDLSKQY----------------------KIL--
-----------YAPLN---------GSSAM---------------TYF----Q-------------------
-------------RMADIEAKFYEIWKEMSLNDSLTAVERSKLAVWDYPV-SD--------KYTKM------
-WQAMLEA---GL----------------------------------------------PNSLEE--A----
VQRIRNSTSA-----S---------G-F-A-FLGDATDIRY--------------------QVLTNCD----
-----LQMVGEE-FSR-KP-------------------------------------------------YAIA
VQQG-S-P-------------------------LKDQFNNA-----------ILMLLNRRELEK--------
---L---------------KEQWW-------------KN-------------DDVQNKCEKPDDQ-------
------------------------SDGISIQNIGGVFIVIF-------------VGIGM-ACI----TLLFE
FW---------------------------------YY-KY-------R-NNS--------------------
------------------------------------------------------------------------
------------------------------------KVID-VAESTD------------------------Q
QHGGTIVKN---------------------------------------------------------------
-----------------------------------------------------VRPAGKLMKQD-SLK----
-----------DSTKG--------------------------------------------------------
-------------------------------------------HNYQNL---RTRTLMP-------------
---------------------------------------------------NLSKFQPRF------------
------------------------------------------------------------------------
------------------------------------------------------------------------
------------------------------------------------------------------------
>AgamIR31a/1-492
------------------------------------------------------------------------
------------------------------------------------------------------------
------------------------------------------------------------------------
------------------------------------------------------------------------
------------------------------------------------------------------------
------------------------------------------------------------------------
------------------------------------------------------------------------
------------------------------------------------------------------------
------------------------------------------------------------------------
------------------------------------------------------------------------
------------------------------------------------------------------------
------------------------------------------------------------------------
------------------------------------------------------------------------
------------------------------------------------------------------------
-------------------------M----------NN---------------T------------------
--------VSWLLLSRN-------------------------------------------------------
------------------------------------------------------------------------
-TTADLLPR--------------------VLWNT--------------------------------------
---AGIQ--MN-SDLVTAI-----------------------------------------------------
------------------------------------------------------------------------
---E--------------------------------------------TTDH--------------------
-----------------------------------------------R-GV---------------------
---------------------FN--LFDIYSKGRHL----------------------------CKD----I
FQTLLGTW--------------------------------------------------SADGGF--------
------------------------------------------------------------------------
-------------------------------------R-L------TPNY-SPY--KIRQN-----------
----------FNFLQ-LR-GVT--------------------------------------------------
-----------------V---------------------------------------I-DRENVTS-GKV--
---------------------------------------DQLL-----------------------------
-----------GEPGL--------------------------------------TKGIVAFVKYH-Y-----
------------ALLVVLRD-F----------------------H----N----------F-----------
------------T----IKFRP------------TRG-WAGRL-----------------------------
-------------------------------RSG---------------Y---R------------------
LG------------------------LLG---VV--------------QR-H--------------E---TD
VAAT-----------------------------------------------------------GIIMR----
-LSR---QPE--L-----------DS-IHYS-----WAFE----TGF-------------I-YKI-------
--------------------------------TPDIGSKSEGN-------------GFVAP---FS------
----------------------------------LPV--WVALL-LSL--------------AL-----SVL
VLQY--------------------------------------------------------------------
------------------------LARLSADER---------------------------------------
------------------------------------------------------------------------
------------------------------------------------------------------------
-----------------------------------NTR----------------------------------
---------------------------------ATMA-----YVLD---VMA--------CVA-----QQGV
---------PN-V-SRLVPTRVAVIV------LLV-----ANLVLYNYYTS-----TV-----VSGLLSSQM
---I------------------------GPE-----TIAQVIDSPLL-------------------------
-----------LSLT----------DTGYHR--------------ILL----R-------------------
-------------E----------------------------------QT-LP--------YSTRM------
-HER-KAL---PPR-SPNDL-----------------------------P--------LFTDVEH--A----
VPYLR----------R-G-------G-H-V-LHCELTEVYPAIANQFTA--------------NEICELRT-
-----VEGLYRYDIRV----------------------------------------------------MAFV
LPKH-S-M-------------------------YSELFKI-----------TLMRAQETGIVKR-------I
YRIHKI-------------------------------AKP-----------------ICQG-----------
--------------------SATV-YSVELTEVSLAFIIL--------------------------------
------------------------------------------------------------------------
------------------------------------------------------------------------
------------------------------------------------------------------------
------------------------------------------------------------------------
------------------------------------------------------------------------
------------------------------------------------------------------------
------------------------------------------------------------------------
------------------------------------------------------------------------
------------------------------------------------------------------------
------------------------------------------------------------------------
------------------------------------------------------------------------
>AgamIR40a/1-779
------------------------------------------------------MGVGS-----NSKYILAL
-------------------------------------------------------VLLRVALV---------
------------------------------------------------------------------------
------------------------------------------------------------------------
------------W-----------------------------------------------------------
--------------------------------------------------------------GAF-------
------------------------------------------------------------------------
------------------------------------------------------------------------
--------------------------------PTQRNLIAL-------------------------------
--------------YERSNQSGMIRG----ISEMVNLLAP--------------------------------
------------------------KSLVIL--------VQNE-TKIDR------------------------
---------------------------LD--KLTVMIHHH------------------------NIPTCVYY
------------------------------------------------------------------------
----DLEAYFS------LIEENLKKSLE--------------------------------------------
---------------------ITSLI------FCHPED---------MLQDITDR---RLAHR---------
-------LSLFIFY----------------------------------WGA---------------------
------------------------------------------------------------------------
------------------------AQLPPTLNPN--------LL----------------------------
---------MEPFRVAIIT-----------------------------------------------------
------------------------------------------------------------------------
------------------------------------------------------------------------
---------------------------------------------NPRRNIF--------------------
----------------------RIFYNQ-------------------------------------AKPNNRG
DMLSVNWF----------------------------------------------------------------
------------------------------------------------------------------------
-----------------------DGNDMTFKRVP-----L------LPSP-TEV----YKN-----------
----------FEGRI-FTIPVIH-------------------------------------------------
---------------------------------------------------------K-PPW------HFIV
-----------------------------------YGNGSASV-----------------------------
-----------GDNQNSSSSDA------AGGFELE---------------LDENVTVESDDTYFT-V-----
------KGGRDHNLMQLIAE-R----------------------M----N----------F-----------
------------T----FQYVE-PPEKI----------QGIAL-----------------------------
----------------------------GSEDNA---------------S---F------------------
SG------------------------ALG---ML--------------QR-R--------------E---VE
LYLG-----------------------------------------------------------DVAVT----
-WER---MKA--V-----------EF-S--------FFTLADS-AAF-------------V-THA-------
--------------------------------PRK-LN--EAL-------------ALVRP---FQ------
----------------------------------ITV--W-PPV-IIT-------IL-I---SG-----PIL
YIIISTPYR---WRSA--------------------------------------------------------
------------------QTVHARNARWRPTRSRLRK-----------------------------------
-----PAFY---------------------------NLRYIEEMSYTRFRAERT-SLINNHHHSRGQ-----
------------------------------------------------------------------------
---------------------------------DYPS-----------------------------------
----------------------------------LDR-----CIWY---TIN--------VYL-----RQS-
--------A-NIP-FDGHLARFFSIL------LWLC----ATYVLGDVYSA-----QL-----TS-QLARPA
R--ES-----------------------PIN-----TLGRLENRMNR-------------------EGYQ--
-----------LLVER---------QSAFH---------------AAL----V-------------------
------------------------------------------------NS-TG--------VLQRL------
-YRLTRQRSVND--------------------------------------------SFLVKSVEE--G----
IRVLQ----------A-D------PK-Y-A-VFGGRETLYFNTKRYGANR----------------------
-----FQLSE--KLYTRYS--------------------------------------------------AVA
VQIG-C-P-------------------------FLDSLNEV-----------IMRLFEAGIVEK--------
-----------------ITIAEYEQMFGRQKGGVSHAEET---------------VRTVKSTNSECDTD---
-------G-TGSGKRKTDSNDK--LQPMNLRMLQGAFLVLA-------------CGHLL-GGI----CLFIE
------------------------------------------------------------------------
------------------------------------------------------------------------
------------------------------------------------------------------------
------------------------------------------------------------------------
------------------------------------------------------RHMGMINPCGDTLRQGW-
------------------------------------------------------------------------
-----------------------------------------------------RHLNRV--------VRK--
-----------------------------------------------LG--RGGSFKTQSN-----------
------------------------------------------------------------------------
------------------------------------------------------------------------
------------------------------------------------------------------------
>AgamIR41a/1-637
------------------------------------------------------------------------
------------------------------------------------------------------------
------------------------------------------------------------------------
------------------------------------------------------------------------
------------------------------------------------------------------------
------------------------------------------------------------------------
----------------M-------------------------------------------------------
------------------------------------------------------------------------
------------------------NYSVELSELTQGELFHF-------------------------------
------------------ELNRLLKW---IFLQHLVSFFC--------------------------------
------------------------------------TCIVVRTGSSGHWTAATEQFP---------------
-----------------------------------------------------------------HPVMVVA
LSRNDELD-----------------------------------VLLDAIE------NGC-------------
------QTFIV-----------AQSTAI--------------------------------------------
-----------------------EFLDA--------FRYVHD----------RATV--RYPH----------
--------KRVIIL----------------T-----------------------------D-DADVQ-----
------------------------------------------------------------------------
-------------------------WRRTVFEHG--------AF----------------------------
---------RDVMDWLLVH-----------------------------------------------------
------------------------------------------------------------------------
------------------------------------------------------------------------
-------------------------------------------PLP-DGKR---------------------
---------------------VDLLTTGY-G------------------------------------YDEWI
PLASHDTS-------------------------------------------------VP--GVLHL------
TV----------------------------------------------------------------------
-------------------------------------E-L------FPNK--------RTN-----------
----------LWGRY-VRLAIFN-------------------------------------------------
---------------------------------------------------------Y-EP--------YTL
WSAV--------------------------------------------------------------------
------------DDSN------------DGNAFYQH-------------------NRTLFIDGTE-A-----
------------RLFVEFCA-K----------------------L----N----C-----------------
------------S----LEISLDEAGE-----------WGQ-------------------------------
-----------------------------IFDNR---------------T--------G-------------
DG------------------------IIG---AV--------------VE-R--------------R---AD
IGVG-----------------------------------------------------------ALYSW----
-YHE---SLY--L-----------AL-S-KP-----ISRTG---VTC-------------I-APK-------
--------------------------------PLPLSS----------------WMTALLP---FS------
----------------------------------TEM--W-LAV-LGT-------IA-V---ST-----VCE
MVVSFV------------------------------------------------------------------
-------------TQ--KFNPNKVH-----------------------------------------------
------------------------------------------------------------------------
------------------------------------------------------------------------
-------------------------------------RVDAC-------------ES---------------
-------------------------------------------IMA---IIS--------IFI-----LQSV
L-------IRTTR-NPYCSQMILIGS------ILF-----VGLMIGNAYSG-----GL-----AS-VMTVPR
F--EK-----------------------SID-----TVQDLADR-----------------------NLR--
-----------WGSTHD----------------------------AWIFSI-Q-------------------
-------------L----------------------------------AT-QPT-------IV-KL----LE
SFVTYPKDV----------------------------------------------LHEHAKQRNL--A--YS
IERLP-------Y----G-------H-Y-A---------------------------VGDYITDVVSS----
N----FEIMLEDIYWE----------------------------------------------------NCVA
MATK-TWP-------------------------LMDELDEL-----------TLRIFQSGIQRY--------
---WEL-----------EVVTKFA--------D----NK---------------VQHAISTSRHFGNP----
-------G----------------PIPLQPSHLVGAFFLLA-------------VGLGL-GTV----CLLLE
LLWH----------------------------------RL-------TATNDG-------------------
------------------------------------------------------------------------
------------------------------------------------------------------------
------------------------------------------------------------------------
------------------------------------------------------------------------
------------------------------------------------AGM---------------------
----------------------------------------------------ARRSETP-------------
------------------------------------------------------------------------
------------------------------------------------------------------------
------------------------------------------------------------------------
------------------------------------------------------------------------
>AgamIR60a/1-699
------------------------------------------------------------------------
-----------------------------------------------------MLLVQLVGAMLLALLPS--
------------------------------------------------------------------------
------------------------------------------------------------------------
------------------------------------------------------------------------
------------------------------------------------------------------------
------------------------------------------------------------------------
------------------------------------------------------------------------
-------------------------------SVNGIVYVRIRNERG---------PTAARAGIQ--------
------------------------------CLELLSHTYFN---MRE------TTQIE--------------
------------------------------------NIVIFYLQNL--------------------------
-------------------SSPA-----R--EILLGYLQLHH--------TGYDIHEDDDDDEDGEPESQFQ
---------------------------------------------LKLMSDS--------------------
---------VS------------SDDLR--------------------------------------------
---------------------RAQFM---------DHKQI-----DYYVIVIDSFE--GLQSALDRISA---
TAAFNPR-GKFVVLYNN-------------------------------------------PNDRDSNARLA-
------------------------------------------------------------------------
------------------------NRALGHLFVG--------------------------------------
---------HHSVNVLFAF-------------------------------------------A---------
----------------------------------------I-------------------------------
------------------------------------------------------------------------
------------------------------------------------------------------------
-----------------DATSYHVYTGDPYHGA---------------------------------TDCGQM
KALKVATV----------------------------------------------------------------
-----------------------------------------------------------------------V
NG-----------------------------------S----------------------------------
----------FASRA-LSTAMIN-------------------------------------------------
-----------------IP--------------------------------------KVPPE--LESCTFLL
------------------------------------------------------------------------
----------------------------CTRV-------------------APPFIDLDCSRGLE-L-----
------------QIMDLLRE-S----------------------M----K----------F-----------
------------K----VNVSCSTMD------------RGE-------------------------------
-----------------------------LEPDG---------------S---W------------------
SD------------------------LLG---LM--------------RA-D--------------E---CD
I---------------------------------------------------------------IAGG-FS-
-PDF-------DVHD---------AFGS-TTL----YLQDY---YTW------------FVPAAG-------
--------------------------------PDA------RWK------------LLVYI---FE------
----------------------------------PTT--W-EAF-AGV-------LF-V---S------ALV
WRLVAH------------------------------------------------------------------
-----------------------------------------------------------YL-----------
------------------------------------------------------------P-----------
------------------------------------------------------------------------
--------------------------------ELAAHR----------------------------------
---------------------------------ELSM-----CFLN---TWS--------VFL--CISANN-
------R-------PECNALRLLFMG------LTL-----YALNVTTIYTS-----IL-----IT-MLTNPP
L--AY-----------------------QMD-----TIEEILASGVP-------------------------
------------------------IGGRLDSE-------------DWF----I-------------------
---------------------------------------------------ND--------FADDRLV----
-SEQYNATS------------------------------------------------EFQPSLDN-------
LQAVV----------E-GK------R---S-LLMSRLYV-------------------------RNTKYNGL
-----VHGLSRDVLVT----------------------------------Q-----------------IEMI
MEKG-F-P-------------------------LLPKFNRI-----------LSNLIDMGIMQKL-------
---WND-------FLYNVTILDRI-------------RAH------------RALSEADIIAASP---E---
-------------------------VVLTLDHLQSAFALYG-------------IGMCL-CVV----VFLLE
VL---------------------------------SKTRWIGKGR-VVLEKR--------------------
--------------WD--------------------------------------------------------
--------------------------------ELLVRLQLKERTARE-------------------------
------------------------------------------------------------------------
------------------------------------------------------------------------
--------MTIRPRK---------------------------------------------------------
----------------------------------------------------MVRF----------------
----------------------------------------------------RKVLK---------------
------------------------------------------------------------------------
------------------------------------------------------------------------
------------------------------------------------------------------------
>AgamIR64a/1-991
------------------------------------------------------MH----------------
-------------------------------------------------------RVRSAMRLMGHKRMMLS
-SWI----------------------------------------------------------------AVPA
ILLAAVGL----------------------------------------------------------------
---------------------ACGYAVTSNDY----------------------------------------
------------------SETVAT-FVF-----------------------------------RFI------
------RDHKGLKLGIV----FGCDQKLLLIYN-----VLSQLATI--------------------------
------------------------------------------------------------------------
----------------------GVRARMVHIGPGPTPDRNEQ------------------------------
------------------------EH-----ER-FSS-------TLR------QSLEFHQFV----------
--------------------------------------LL-D-MACE-------NAPDVLKQVSRLFIHPNG
AGSGLDRLPAHA-------------------------------------------------CHAHVKPSVVG
TMW-----------------------------------------------------RVCNTI----------
------RYCIL------------PIKAS--------------------RY----------------------
-----------------------ELF----------NA---------------S------------------
--------FHWLIIDNHYN-------------SVEVEGNTGE-------NGLFTCPWT--MITNSTENGGTA
KPIQSFTNGTEPDGAM-DSDWTASSN-------------GSEATA-----SGHT------------------
-FD--------------------------LLATM--------------------------------------
----NVS--IN-AEITVAS-----------------------------------------------------
------------------------------------------------------------------------
---P--------------------------------------------------------------------
------------------------------------------------TDP---------------------
--------SY---------RGFT--LYDLWNPGFISG----GKL----------------------------
KIEPLGCY--------------------------------------------------SPAEG---------
------------------------------------------------------------------------
-------------------------LQIPKREST------------------VV--RRR-N-----------
----------MDGLR-LKIMTV--------------------------------------------------
-----------------V---------------------------------------T-QKP---HQ-PFE-
---------------------------------------LYL------------------------------
------------TTPQ--------------------------------------NTHLDSVHRYN-Y-----
------------GLMGMLKE-F----------------------Y----N----------F-----------
------------T----FVNRR------------TKS-WG--------------------------------
-----------------------------YLRNG---------------K---F------------------
DG------------------------MIG---AL--------------SR-R--------------E---VD
LGGS-----------------------------------------------------------PMFFR----
-QER---HRV--V-----------SY-TTRT-----FVER----PCF-------------I-FRH-------
--------------------------------PPRNDAVKN---------------PFLLP---FE------
----------------------------------IIV--W-YLM-VGC-------GS-I---LV-----TVL
CFSFFVEDA------------------------------------------GLAGRNVSP------------
----ETCLNESL-LNR----PKLSPMRRSYWHRET-------------------------------------
TGISYNV-----------DEDDDV-----QGSKSASANVQ---------------PDIRSPNAAGSSRQRWK
ICHWLYPVDCRQLV------------------------------------PCNSDAAAAAAVGGGDGTLTAR
NCHNKTVPANISSTHRFHPGDGNA--GAKCNYKAEKVS----------------------------------
------------------------------------K-----SILL---FLG--------GVC-----QQGN
LANGVFLPRLSEI-PHLSSGRCTSFF------ILL-----FGYLMYQYYSA-----SI-----VGTLLMEQP
---K------------------------SIK-----TLRNLIDSRLT-------------------------
-----------LGIE----------DIPYSR--------------DYF----VDCFISMDPAKIVLQKHTRT
NQKNRLPHTPNYQR----------------------------------TT-DA--------DSLEL------
-HRT-RIEY-YEPKTGRNE--------------------------------------SNFLAAAD--G----
LQLVR----------E-G-------G-Y-A-FHVAISAAYRIIRLTFSE--------------REICELSE-
-----IDMFPV-WSQW----------------------------------------------------MVAI
VQKN-S-P-------------------------YRDVITY-----------GLRRLNEAGLMQR-------Q
RHVWQE-------------------------------AKP-----------------KCVRQ----------
--------------------IAPTDLIVGLDAVVSAFVLLC-------------GGICL-SVC----VLFVE
IL---------------------------------C-HRI-------E------------------------
------------------------------------------------------------------------
--------------------------------RHRHGCHRREL-----------------------------
------------------------------------------------------------------------
-----------------------------------------------------------------WRNRFVM
MTKQPSLPAQ--PRRD--------------------------------------------------------
----------------------------------------------------GTELF---------------
-------------------------------------------------YVE--------------------
------------------------------------------------------------------------
------------------------------------------------------------------------
------------------------------------------------------------------------
>AgamIR68a/1-648
------------------------------------------------------MCK---------------
-----------------------------------------------------TSRLVWILT----AFVLIL
G-----------------------------------------------------------------------
------------------------------------------------------------------------
------------------------------------------------------------------------
----------------------------------------------------------------VK-HCANK
------------------------------------------------------------------------
------------------------------------------------------------------------
-------------------QLNSATKGNDRKSSQSIHH----------------------------------
------EEYSTE-----LHLEMLLLE-------LAAK-MD--------------------------------
-----------------------YGHC-YV--------VLFD-EVYE-------------------------
--------------------SVLNAAFFR--QIHR------------------------------AARYIV-
-----------------------KIEQDEDTFNPRP----SLKCILESTR-----KAGC-------------
------GGYIL------LMAN--GIQM---------------------------------------------
------------------------------------------------------------------------
------------------------------------------------------------------------
------------------------------------------------------------------------
------------------------------------------------------------------------
------------------------------------------------------------------------
------------------------------------------------------------------------
------------------------------------------------------------------------
--------------------------------------------------A---------------------
--------------------LYELSTAPF-----------------------------------PMQIKGVF
FSKILNFW----------------------------------------------------------------
------------------------------------------------------------------------
--------Q-----------------GGKFRLAN---STF------FDDK--------TKD-----------
----------LRRQE-MRVVVLE-------------------------------------------------
---------------------------------------------------------H-TP-----------
---------------------------------------AVFK-----S-----------------------
-----------ATTSN--------------------------------------------YYGLE-I-----
------------ELLKAISK-A----------------------M----H----------F-----------
------------Q----MVFYE-TSDA---DK---ER-WGR-------------------------------
-----------------------------LGGNG---------------T---L------------------
TG------------------------IIK---EM--------------QE-G--------------K---AD
FALA-----------------------------------------------------------DLHHT----
-EYN---LGF--M-----------DL-S-VP-----YNTEC---LTF-------------L-----------
-------------------------------TPEA-LS-DNSWK------------TLILP---FN------
----------------------------------GEM--W-AGV-LLS-------LF-A---VG-----FVF
YAFSNTL-----------------------------------------------------------------
-------------------MLKWLRH----------------------------------------------
-----------------KKPK----------TNMSKSSAY--------------------------------
------------------------------------------------------------------------
-----------------------------DRNKLKKLR-MIPFKRQPEPW-----HDPLPA-----------
-----------NDMFD-----------------TFSD-----CIIY---TYS--------MLL-----LVS-
--------L-PRI-PEKWPLRMLTGW------YWV-----YCVLVVVAYRA-----SF-----TA-ILANPI
P--RV-----------------------TID-----TLQDLAESSVR-CG----------------------
-------------------------AWGEQ-------------NRLFF----Q-------------------
-------------M----------------------------------AQ-DQ--------YSQTI------
----------------GAKL-------------------------------------EHAPNQNE--A----
VEKVS----------E-G-------L-Y-A-YYENIYSLRQLRS------------TRKSEKARQ-------
----TLHIMQEC-AVH-MP-------------------------------------------------ISIG
LGKN-S-P-------------------------LKHQVDLY-----------VRALIEGGLTRK--------
---W---------------LSDAI-------------EQF--------------------------------
---------------QSNVEIPPQEAIIDLKKMYAGIVALC-------------FGYVI-ALF----AFVVE
KI---------------------------------YW-----------------------------------
------------------------------------------------------------------------
------------------------------------------------------------------------
------------------------------------------------------------------------
------------------------------------------------------------------------
-----RYYIENNPAFDKYL----H-----------GIVFRGRG-----------------------------
------------------------------------------------------------------------
------------------------------------------------------------------------
------------------------------------------------------------------------
------------------------------------------------------------------------
------------------------------------------------------------------------
>AgamIR75d/1-649
------------------------------------------------------------------------
------------------------------------------------------------------------
------------------------------------------------------------------------
------------------------------------------------------------------------
-----------------------MHSYYDETISHQQEK----------------------------------
RDDREQNRLAVGVYSVLGTLLCYVGHVE--------------------------------------------
------PKSKHVKSVTV----IRC------------------------------------------------
------------------------------------------------------------------------
-----------------------------WEAEERYDFFLAAT-----------------------------
-----RKGL----------------L-----VKFVDATNIEALIAIH------PNRVS--------------
------------------------------------------------------------------------
------------------------QAGL-----------------------------------------LID
ASC------------------------------------------------------EIEPI----------
------SK-LW------------QMDQI--------------------------------------------
---------------------LNKLL----------YG---------------N------------------
--------LHWLIVEK---------------------------QL---------------PVKRSIDSGP--
----------------------YSSD----------------------------------------------
-----------------------------QLELLYNE-----------------------------------
-RLRPLDVMPY-TNVVLAFLN---------------------------------------------------
------------------------------------------------------------------------
------------------------------------------------------------------------
-----------------------------------------------VSDS---------------------
---------------------WE--LFELYKPYRKAR----LSV---------------------------V
NI-----------------------------------------------------------ASN--------
------------------------------------------------------------------------
----------------------YLPAVDRYGSQLIVRR-------------KLV--DRRRN-----------
----------LQGFA-MPCGTA--------------------------------------------------
-----------------T---------------------------------------T-SP-------EYF-
---------------------------------------TGM------------------------------
------------DDRN--------------------------------------DV-HDLFTKAN-F-----
------------PFIRELMY-D----------------------L----N----------F-----------
------------T----LNMVQ------------LDK-VGYKQ-----------------------------
--------------------------------NG---------------T---F------------------
SG------------------------VMG---KF--------------QN-R--------------S---IE
LGCL-----------------------------------------------------------GTLMR----
-TER---LEV--A-----------DF-MIVT-----LIIK----SSI-------------I-FRQ-------
--------------------------------PPLSIV-AN---------------IFELP---FS------
----------------------------------VGV--W-ACC-FAL-------MA-I---YW-----MTM
IAIRQLTSGERF------------------------------------------------------------
------------------------------------------------------------------------
------------------------------------------------------------------------
-----------------------------G------------------------------------------
------------------------------------------------------------------------
----------------------------------AIE-----SLVY---IIG--------TMC-----QRG-
---------CDIV-PQFNGTRLLMFS------LQL-----TSFFILTSYSA-----SI-----VA-LLQSPS
---R------------------------AIA-----SVGDLVRSPLK-------------------------
-----------AGVM----------DTSYGR--------------VYY----Q-------------------
-------------E----------------------------------TQ-DP--------DVQEL------
-YRK-KIK-----------------------------------------PHGE----KAFLEPNE--G----
IGRVK----------Q-E-------M-Y-A-YEGELNAAYKLIKETFAP--------------EEVCKLQE-
-----LEAIK---LPP----------------------------------------------------FGIP
IVKG-S-K-------------------------YRELIRQ-----------RLMWQREVGIIKR-------F
NLIWIH-------------------------------QKP-----------------QCEN-----------
--------------------LNAGFSSVGVVEMRYLYLFLA-------------VGFLA-ALA----TLLAE
RS---------------------------------WWSGM-------A-KKLK-------------------
------------------------------------------------------------------------
--------------------------------SRTAIIRRK-------------------------------
------------------------------------------------------------------------
-------------------------------------------------------------------NEA--
------------------------------------------------------------------------
------------------------------------------------------------------------
------------------------------------------------------------------------
------------------------------------------------------------------------
------------------------------------------------------------------------
------------------------------------------------------------------------
>AgamIR75g/1-579
------------------------------------------------------------------------
------------------------------------------------------------------------
------------------------------------------------------------------------
------------------------------------------------------------------------
------------------------------MT----------------------------------------
------------------KEAVES------------------------------------------------
-------TRK--QTRII----LHKVLI-------------HQL-H---------------------------
------------------------------------------------------------------------
--------------------------SAMKNHPASMSFLNVA------------------------------
-------SFSGS------------KF-----EASLQSLHVGV------------------------------
------------------------------------------------------------------------
-------------------------GL------------------------------------------MAD
L--------------------------------------------------------NCDGL----------
------AG-VL------------KA-LS--------------------VR----------------------
-----------------------GFF----------NG---------------AR-----------------
--------FRWLL-GGL---------------------------G---------------TLQQSRM-----
------------------------------------------------------------------------
-----------------------------FLEKL--------------------------------------
----NIT--AS-SMVLLTL-----------------------------------------------------
------------------------------------------------------------------------
---P--------------------------------------------MRTS--------------------
-----------------------------------------------NNDT---------------------
--------N------------FA--ILDVCGHRVGTR----WEL----------------------------
SFLQIGAW--------------------------------------------------STSAG---------
------------------------------------------------------------------------
-------------------------LTMWDKRSV------------------Y---ERRQN-----------
----------LLGMQ-LTGIAK--------------------------------------------------
-----------------A---------------------------------------T-AI----GASTVT-
---------------------------------------GEL------------------------------
------------QS----------------------------------------------GRAYG-L-----
------------RLWNVLST-M----------------------H----N----------L-----------
------------S----I------------------------------------------------------
-----------------------------------------------------T------------------
EN------------------------PVN---EG--------------NQ-Q--------------P---FD
LIIN-----------------------------------------------------------PVEIK----
-QQD---ISK--L-----------HY-TAAV-----HDTQYVSLTIL-------------L-FLH-------
--------------------------------PNVDWT-RN---------------LFLRP---FT------
----------------------------------VLS--W-LGI-TAL-------FL-A---FL-----LLM
CCILHLDRLEG-------------------------------------------------------------
------------------------------------------------------------------------
------------------------------------------------------------------------
------------------------------------------------------------------------
---------------------------------QDREN----------------------------------
------------------------------------G-----ILVL---VLG--------ILC-----QQG-
---------FIET-FHSYASRITVFA------MIL-----FSMLVYQFYLT-----YI-----VSFLLVVPP
---K------------------------TIH-----TLHQLVENGFA-------------------------
-----------VALE----------NVPKNV--------------EYL----N-------------------
-------------A----------------------------------TD-DE--------HLLAL------
-VQK-QLT--------QAD--------------------------------------TLYYDMAE--G----
LELIL----------R-G-------R-V-A-FLCDAHHAYQMMQTHFTD--------------EQRCALQE-
-----VVLIS---KKS----------------------------------------------------THLA
LAKD-N-P-------------------------LRELFRV-----------TVHRIAGNGVMQY-------E
RSRCYA-------------------------------DKP-----------------RCAEN----------
--------------------EVKMP-EVNLDQVSSVMVLLL-------------GAIVG-SIA----VLLLE
LT---------------------------------H-SRV-------W-P----------------------
------------------------------------------------------------------------
------------------------------------------------------------------------
------------------------------------------------------------------------
-----------------------------------------------------------------RRHRVV-
------------PSRGI-------------------------------------------------------
----------------------------------------------------NRKL----------------
------------------------------------------------------------------------
------------------------------------------------------------------------
------------------------------------------------------------------------
------------------------------------------------------------------------
>AgamIR75k/1-675
---------------------------------------------------MDKSRYLQF------------
-----------------------------------------------------LVQSLIVLKVL--------
------------------------------------------------------------------------
--TVSNGT----------------------------------------------------------------
---------------------PQATAVNPLSPQTQT------------------------------------
------------------DQRIAA-VRD-----------------------------------LLV------
------HLDRAHQLLV-----LTC------------------------------------------------
------------------------------------------------------------------------
-----------------------------WSPSVRYALWQ--------------------------------
------------------S------------VRESTATSHRGTASVR------FAPIDQRHL----------
--------------------------------------PW-----------HDPNQ----------------
-----------------------HQIVI-----------------------------------------VLD
LS--------------------------------------------------------CPGT----------
------DR-LL------------ES-AR--------------------Q-----------------------
------------------------LL----------YY---------------R------------------
--------VRWIVFRSSIEES-----------------------G---------------GSVRGWS-----
------------------------------------------------------------------------
--NCSEY-S--------------------VLDRL--------------------------------------
----PLL--VS-NELFYFC-----------------------------------------------------
------------------------------------------------------------------------
------------------------------------------------------------------------
-----------------------------------------------TETST--------------------
--------GQ-----------HL--VRQQYRLAARSA----SSSV--------------------------P
IYETFGTW--------------------------------------------------NAALG---------
------------------------------------------VRVVVDSK----------------------
-----------------------------VRPPV------------------TS--IRRQN-----------
----------FHKFQ-LRASLV--------------------------------------------------
-----------------I---------------------------------------L-HN-------ETL-
---------------------------------------NHL------------------------------
------------DDLH--------------------------------------DKHIDTLSRVN-Y-----
------------LLTKSVAH-A----------------------L----N----------A-----------
------------T----VKFSI------------VDT-WGYRD-----------------------------
------------------------------RETD---------------R---Y------------------
NG------------------------MIG---EL--------------QR-D--------------L---AD
LGGT-----------------------------------------------------------SMFFT----
-QDR---IKS--V-----------DF-LAMT-----ASTR----ASF-------------I-FRA-------
--------------------------------PKLSFT-SN---------------VFVLP---FD------
----------------------------------QYV--W-YCT-VSF-------IV-L---SG-----VLL
LVMLRTEQ----------------------------------------------------------------
--------------------------RY--------------------------------------------
----------------TAGGRGG-------------RGSA---------------IGSNSPAAVT-------
------------------------------------------------------------------------
-------------------------------------G----------------------------------
----------------------------------LSD-----TLLN---VFG--------TTC-----QQG-
---------SFIE-PQTAPSRCLILL------CLV-----VLMFLYASYSA-----NI-----VA-LIQAPS
---T------------------------KIQ-----TLEDLLASRLK-------------------------
-----------TGAE----------DTVYNQ--------------YYF----R-------------------
-------------T----------------------------------ET-EP--------SRKAL------
-YER-KMR----NKDGT----------------------------------------ENFLPLAQ--G----
VELIR----------Q-G-------H-Y-A-FHVERGVCYKLISETFQE--------------EEKCGLQE-
-----VEYLK---VIE----------------------------------------------------PYYA
IQKN-S-S-------------------------FREPVRI-----------NLFKLREFGIQGR-------E
HTLLYT-------------------------------KKP-----------------RCI------------
--------------------GGSSFIPVSIVDVWPALVTLG-------------WGYLL-TVA----VLIAE
LL---------------------------------W-FRL-------R-SRIL-------------------
------------------------------------------------------------------------
-------------------------------------PTAG-------------------------------
------------------------------------------------------------------------
-----------------------------------------------------------------YFQ----
------------------------------------------------------------------------
------------------------------------------------------------------------
------------------------------------------------------------------------
------------------------------------------------------------------------
------------------------------------------------------------------------
------------------------------------------------------------------------
>AgamIR75l/1-669
------------------------------------------------MGGRDK----QD------------
-----------------------------------------------------LILPLMIAPL---------
------------------------------------------------------------------------
---LLSGY----------------------------------------------------------------
---------------------SVAAAVDA-------------------------------------------
-------------------SMVGA-VGA-----------------------------------LLK------
------LIGTPLKVTAF----VEC------------------------------------------------
------------------------------------------------------------------------
-----------------------------WNEGEKLMFAR--------------------------------
------------------IGL---SG-----GRHLMQFV----EPRR------ASPDARTDV----------
--------------------------------------KDMD-NYRNATLDEDAES----------------
-----------------------HQTLV-----------------------------------------VVD
LR--------------------------------------------------------CNGS----------
------ER-LL------------AE-AG--------------------Q-----------------------
------------------------RL----------YL---------------N------------------
--------YRWLLMD--FSEG-----------------------G---------------AP-L--------
------------------------------------------------------------------------
--GIEHYLA--------------------VLQDL--------------------------------------
----PAL--VS-SEIFVML-----------------------------------------------------
------------------------------------------------------------------------
------------------------------------------------------------------------
-----------------------------------------------EEDG---------------------
--------QS-----------IR--FMQVYRVSQNSE----LLT----------------------------
--EHYALW--------------------------------------------------NATVPGD-------
------------------------------------------TEGEMIDL----------------------
-----------------------------RTHKV------------------TS--VRRKD-----------
----------LHGHY-LRASMV--------------------------------------------------
-----------------I---------------------------------------T-NP-------DTL-
---------------------------------------NHL------------------------------
------------TDYK--------------------------------------DKHIDTITKVN-Y-----
------------ILTNCLVA-Y----------------------L----G----------A-----------
------------E----VNYTR------------VAT-WGYYN-----------------------------
------------------------------TTTG---------------M---W------------------
DG------------------------MIG---EL--------------VH-N--------------T---AD
LGAS-----------------------------------------------------------PLFFT----
-TDR---IAV--I-----------EY-LAMT-----SETR----SKF-------------I-FRS-------
--------------------------------PKLSYT-EN---------------VFVLP---FD------
----------------------------------DKV--W-ICV-IAV-------II-V---SS-----VLL
LVTLWAEW----------------------------------------------------------------
--------------------------RI--------------------------------------------
----------------TNGDLDM----------------------------------PPAPPDSS-------
------------------------------------------------------------------------
---------------------------------TMAAS----------------------------------
----------------------------------LRD-----TLLM---MYG--------ASC-----QQG-
---------SAVL-PRSCSARTITML------TFT-----VLMFLYASYSA-----NI-----VA-LLQSPS
---T------------------------KIQ-----TLEDLLASRLK-------------------------
-----------FGVH----------DTVFNR--------------HYF----T-------------------
-------------H----------------------------------AT-EP--------TRRAL------
-YEQ-KIR----RPYGP----------------------------------------DAFIALEQ--G----
IDRIR----------H-G-------L-Y-A-FHVEQGVGYKVISETYQE--------------DEKCGLQE-
-----IQYLQ---VID----------------------------------------------------PYYA
IQKN-S-S-------------------------YKEMVKI-----------GLFRLNEHGIQYR-------E
NDKLYT-------------------------------KKP-----------------TCSG-----------
--------------------GGGKFVPVSLVDVEPAVWIIL-------------WGSGL-ASG----FFLTE
RL---------------------------------Y-FRF-------L-RRK--------------------
------------------------------------------------------------------------
--------------------------------------VRQ-------------------------------
------------------------------------------------------------------------
-----------------------------------------------------------------LVRR---
------------------------------------------------------------------------
------------------------------------------------------------------------
-------------------------------------------------WQHN-------------------
------------------------------------------------------------------------
------------------------------------------------------------------------
------------------------------------------------------------------------
>AgamIR76b/1-658
------------------------------------------------------------------------
------------------------------------------------------------------------
------------------------------------------------------------------------
------------------------------------------------------------------------
------------------------------------------------------------------------
------------------------------------------------------------------------
------------------------------------------------------------------------
------------------------------------------------------------------------
------------------------------------------------------------------------
------------------------------------------------------------------------
------------------------------------------------------------------------
--------------------MDRFPVMMM--MMVRFVKPCARSYALC----------------RAERWPDKD
HGDPQRRRY----------------GMTAT------------------------------------------
------------------------------------------------------------------------
------------------------------------------------------------------------
------------------------------------------------------------------------
------------------------------------------------------------------------
------------------------------V-----------------------------------------
---------AVALAMMMMI----VVATTQLGVDAQG------------------------------------
------------------------------------------------------------------------
------IAPVEW-----------------------------------------DG-----------------
-----------------------------------------------NETTEY-------------------
------------------------YQLEM-------------------------------------DASAEV
KEREMQEL----------------------------------------------------------------
------------------------------------------------------------------------
----------------------------------------------------------RRR-----------
----------LAGTT-LRVTTLQ-------------------------------------------------
---------------------------------------------------------D-WP--------LSY
-----------------------------------------T------------------------------
-----------VKI-N-------------GTY---------------------------IGAGVA-F-----
------------ELLEFLME-K----------------------F----N----------F-----------
------------T----YELVM-PEQ---------NI-VGSS------------------------------
-----------------------------NDMAG--------------------------------------
-S------------------------VLQ---LL--------------TN-G--------------T---AD
MAVS-----------------------------------------------------------FLPIL----
-ADA---RQH--I-----------RY-S-TG-----LDEGE---WIM-------------I-MVR-------
--------------------------------PME-SA--SGS-------------GLLAP---FN------
----------------------------------RDV--W-ILI-LVS-------LL-A---VG-----PII
YGLLIL------------------------------------------------------------------
--------------------RHRL-T----------------------------------------------
-----------------------------------------------------------KD-----------
------------------------------------------------------------------------
----------------------------------KEQI-IY-------------------------------
---------------------------------TLPH-----CVWF---VYG--------ALM-----KQG-
--------S-TLS-PTGDSTRILFAS------WWI-----FITILTSFYTA-----NL-----TA-FLTLSK
F--TL-----------------------PIN-----NAEDVRR-----------------------KEKQ--
-----------FVTIR---------GGAIE---------------YAI------------------------
-------------K----------------------------------NR-DE--------ALNAL------
-SVLVDKR---LVD--------------------------------------------FTTNVND--S----
DTLAD-------KVAK-Q-------N-Y-V-FVRDRPAIDHMIYADYLVRR-----KINPKNERVHCP----
-----YATATTP-FLK-RN-------------------------------------------------RAFG
YPPN-T-E-------------------------WNRIFDPE-----------LLKMVEGGIVKY--------
---K---------------LHDRL-------------PK-------------A---EICPQNLGG-------
-----------------------TERQLKNRDLVMTYFVMV-------------TGFVT-SIV----VFASE
LG---------------------------------F--RY-------L-N----------------------
--------------------QR--------------------------------------------------
------------------------------------KLNEQLAQQQQQQQQQDQ-------------QPTSK
KLATERI---------------------------------------------SYL-----------------
-----------------------------------------------------GKQFTTG------------
--------DSPPPPYAEVFSRHQQ-------------QQQLGVLG---------------------------
------------DSERTGKLFD-----DGSGGLFGA---GAGGANRQMI---NGRDYM--------------
------------------------------------------------------VVREKNGLGSRLI-----
------------------------------------------------------------------------
----------------------------------------PMRAPS--------------------------
------------------------------------AAIFHYTYAN--------------------------
>AgamIR8a/1-891
------------------------------------------------------------------------
------------------------------------------------------------------------
------------------------------------------------------------------------
------------------------------------------------------------------------
------------------------------------------------------------------------
----------------MVGNVMKKVM-----------ANANG----------------------ISIK----
--EYYIQYDHEFAPFGE--DEQFCAAMF--------E-GVSVLL----------------------------
---------------------------------------------------------------------DTT
WID----------------------SRYLASAAEEFGI-----------------PYFHIDLS---------
-------------------VQTYVK--------LLESF---LLA-RG------GNDV---------------
-----------------------------V--------YILP-NYQD-------------------------
---------------------------AD--ATIYLLITDS-----------------------YLRAIVFG
-------------------------ELDGDT-----------VDRIKDLRPYP-SF----------------
--------YAV-------IAG--TMEMN--------------------------------------------
-----------------------TIL-----------QKA------------IDG---GLVR----------
----KPE--KWNLL----------------------------------------------FTDLQT------
---DKYTLGDDFPQMN----RLVLDSNTCCIL-LQQRFPCI---------CPDP------------------
------------------------------F-----------------------------------------
-----------DPMDAHLQ----N--------------------------------VLERI-V---------
----QWFIKD--------------------------------------------PIPLVRASNCT-------
----------PESQQQELLEH---------------------------AIAAQ-------------------
-TKLMNEIAAMAEFW------------------------------ITLESGMLR------------------
-------------------PNLNLSIISQPANQNTT------SAA-----------------------AQPP
PATTIGNV--------------------------------------------------AKGQ----------
------------------------------------------------------------------------
---------------------------IVLVKNE------------------------SLK-----------
----------PSKRF-FRVGTTE-------------------------------------------------
---------------------------------------------------------S-IP--------WAY
------------------------------------------R-----KRDPN-------------------
------GNILRNST-T-------------GE---------------------------PIWEGYC-I-----
------------DFLHQLSV-V----------------------M----N----------F-----------
------------D----YDLVS-PRN---------GT-FGL-------------------------------
-----------------------------RDADG---------------K---W------------------
DG------------------------LVG---DL--------------VV-G--------------E---ID
FAIA-----------------------------------------------------------SLKMT----
-AER---EEV--V-----------DF-V-APY----FEQTG---ILI-------------A-MRK-------
--------------------------------PVR-ET--SLFK-------------FMTV---LR------
----------------------------------LEV--W-LSI-LLA-------IV-A---TA-----VML
WLLDKF------------------------------------------------------------------
--------------------SPYS-AKN--------------------------------------------
-----N------------------------------KDAY-----------------P--------------
------------------------------------------------------------------------
----------------------------------YECR-KF-------------------------------
---------------------------------TLKE-----SFWF---ALT--------SFT-----PQG-
--------GGEA--PKALSGRTLVAA------YWL-----FVVLMLATFTA-----NL-----AA-FLTVER
M--QT-----------------------PVQ-----SLEQLSRQS----------------------RIK--
-----------YTVVK---------DSDTH---------------DYF----R-------------------
-------------NMKNAEDVLYQMWRNLTLS---SGNDQAQYRVWDYPI-KE--------QYINI------
-LSAIESA---NP----------------------------------------------VATAAE--G----
FRRVNERLDA-----D-----------F-A-FIHDSAEIRY--------------------EISRNCN----
-----FTEVGEV-FAE-QP-------------------------------------------------YGIA
VQQG-S-H-------------------------LQDELSYF-----------ILELQKERYFES--------
---L---------------TAKFW-------------NN-------------S-ARSQCPNTDD--------
------------------------SEGITLESLGGVFIATL-------------VGLAL-AMI----TLLGE
VI---------------------------------YY-RR-------K-E-TSR------------------
------------------------------------------------------------------------
-----------------------------------NFIKV---APFGNAD-------------------KPM
ARDGKRIAL---------------------------------------------------------------
-----------------------------------------------------KQK-SIAAVKH-LLD----
---------LDTPAKA--------------------------------------------------------
--------------------------------------LRGATTTVKIN---TKKEKPIP------------
---------------------------------------------------KEITIGNKFVSAAE-------
------------------------------------------------------------------------
------------------------------------------KQQKLS------------------------
-------YIAIM----------------------PRN-AIH-------------------------------
>AgamIR93a/1-885
-----------MVLR--------------------------------------LVG----------------
-----------------------------------------------L-WSI-LLLLLLLLVLRPDPAV---
------------------------------------------------------------------GDDFPS
---LL-----------------------------------------------------------------ST
NASMGKL-------NI----TPLLSIILD-------------------------------------------
-REYLGAD--YERTLDETKNVVEKLI-------REH---LKN--------------------GGLIVKYYSW
--TSI-NLKR-DFSAVL--SVSSCKNTWDIYQEAVRE---RLVMLSITD-----------------------
--------------------------------------------------------------------PDCP
R----------------------------LPTNNAIMI-----------------PRSDGSGSNA-------
-------------------FDEVSQ--------IILDMK--SSRAIN------WHTAT--------------
--------------------------------------LLYD-QVY--------------------------
-----------------------DAEI-S--RCILSLLE--DREGIK-----------------PLTLTEFK
INAPT----------------HSW-EKRKEI-----------RRTLLGI--PTAY--TG-------------
------RNFIA-------IVN--IATLT--------------------------------------------
-----------------------LLM-----------EIS------------KDL---KLVN----------
-----PF-AQWLYL----------------------------------------------IPNTEKA-----
------------------------------------------------------------------------
----NSNFTTR----------------STLI-----------------------------------------
---------NEGDNVAFVY----NSGSKAQ--NCTVSVL-----------CYIES-YLLHF-I---------
----RSLSKLIREEQVVFGQISDE------------------------------------------------
-EWE-IIRPSKQERKTKFLQM---------------------------IKAAI-------------------
-----------------------------------------------TSKDECN------------------
-----------------KCSQWKIQSAETWGYVYR--------TDFL-------------TDGADLQERRKY
TMLDIGYW-----------------------------------------------------SPQDG------
--------------------------------------------FMLTDA----------------------
---------------------------------------L------FPHT--------QYG-----------
----------FRGVQ-LIFYSYH-------------------------------------------------
---------------------------------------------------------N-PP--------WQF
-----------------------------------------VA-----------------------------
-----------YND-S-------------GSP--------------------------VISSGVV-Y-----
------------DILNELSR-K----------------------L----N----------F-----------
------------T----YTMVI--------------------------------------------------
-----------------------------SQP-A---------------E---I------------------
NGSLVE-GNTSSVYDLKTISSDIPQEIFS---TL--------------VN-N--------------K---IL
LAAV-----------------------------------------------------------GATVN----
-EKQ---KKF--V-----------SF-T-DP-----ISIQT---YSF-------------V-ISR-------
--------------------------------PRE-LS--RVL-------------LFLSP---FG------
----------------------------------SDT--W-LCL-AAA-------VA-L---MG-----PIL
CAINKL------------------------------------------------------------------
--------------------SPYY-E----------------------------------------------
---------------------------------------V-----------------HNKP-----------
------------------------------------------------------------------------
----------------------------------TDTG-LG-------------------------------
---------------------------------KVNN-----CFWY---IYG--------ALL-----QQ--
--------G-LYL-PYADSGRIIIGT------WWL-----VVLVIVTTYCG-----NL-----VA-FLTFPK
I--DI-----------------------PVN-----RVMQLLRND---------------------RGMT--
-----------WSIRR---------GTFLE---------------EML----M-------------------
-------------D----------------------------------ST-EP--------KYMQL------
-YKGSQII---GE------------------------------------------------LTDE--L----
VERIE----------A-G-------Q-H-V-HIDWRNNLRYLMKRQFLR--------------TDRCD----
-----FALSTDE-FLD-EQ-------------------------------------------------IALV
MPKD-S-P-------------------------YLELVNEE-----------IKRMHQFGFIQR--------
---W---------------VAQYL-------------PA-------------K---DKCSGTGRVM-D----
----------------------VQNHTVNSSDMAGSYWILL-------------LGFVS-GLF----VFVCE
FA---------------------------------VA-----------------------------------
------------------------------------------------------------------------
------------------------------------------------------------------------
------------------------------------------------------------------------
------------------------------------------------------------------------
------------------------------------------WYR---------------------------
------------------------------------------------------KHRA--------------
---------------------------------------------------ARAATV---------------
------------------------------------------------------------------------
------------------------------------------------------------------------
------------------------------------A--YRD------------------------------
>AgamNMDAR1/1-966
------------------------------------------------------MK--------LTRML---
PAS------------------------------------------C-----------MLLSLMIP-------
----------------QALLAQKP-----------------------------------------TGSESPS
YYNIG-------------------------------------------------------------------
-------------------------GVLSNNE----------------------------------------
-----------------SESHFATVI-----------AHLNFDQQY------------------VPRGTT--
--YYDKTIRIDKNPIKT--ALNVCKHLI--------SRRVYAVVVS--------------------------
--------------------------------------------------------------------HEPT
-GDL--------------------SPAAVSYTSGFYQI-----------------PVIGISSR---------
EAAFSDKNIHVSFLRTVPPYYHQAD--------VWLEI---LSH-FG------YTKV---------------
-----------------------------I--------IIHS-SDTD-------------------------
--------------------GRAVLGRFQ--TTSQTNYDDI-----------------------DVRATVES
IVE--------------------FEPKLDSF-----------SSYLMDMKTAQSRV----------------
--------YLL-------YAS--QEDAY--------------------------------------------
-----------------------VIF-----------RDA------------AIH---NMTE----------
----YGH--IWIVT----------------------------------------------EQALSA------
------NNTPT------GIIGLKL------------------------------------------------
----------------------------NNA-----------------------------------------
-----------ENETDHIK----D--------------------------------AIYIL-A---------
----SAIK--EMTVNE---------------------------------------TITEAPKDCD-------
------DSGVIWESGKRLFGY---------------------------LKTRNIR-----------------
-------GETGQVAFDDNGD----------------------------------------------------
------------------RMYAEYDVINVHE--------------------------------KHSFV----
---KVGSF--------------------------------------------------HYDSE-KRK-----
--------------------------------------------MRLKIN-DSSITWPG-------------
----------------------------NTGKKP------------------------EGI-----------
----------MIPTH-LKVLTIE-------------------------------------------------
---------------------------------------------------------E-KP--------FV-
------------------------------------------------------------------------
---------YARKLLD-------------DEIDC-ADDE----VVCPHFNITNGNEQEYCCKGYC-I-----
------------DLLKALAQ-R----------------------I----N----------F-----------
------------T----YDLAL-SPD---------GQ-FGHYQL----------------------------
-----------------------------KNHTTGIG---TTVKK----E---W------------------
NG------------------------LIG---EL--------------VA-E--------------R---AD
LIVA-----------------------------------------------------------PLTIN----
-PER---AEF--I-----------EF-S-KP-----FKYQG---ITI-------------L-EKK-------
--------------------------------PSR-SS--TLVS-------------FLQP---FS------
----------------------------------NTL--W-ILV-MVS-------VH-V---VA-----LVL
YLLDRF------------------------------------------------------------------
--------------------SPFGRFKL--------------------------------------------
-----S------------------------------TT---------------------DG-----------
------------------------------------------------------------------------
----------------------------------TEED-AL-------------------------------
---------------------------------NLSS-----AIWF---AWG--------VLL-----NSG-
--------IGEGT-PRSFSARVLGMV------WAG-----FAMIIVASYTA-----NL-----AA-FLVLER
P--KT-----------------------KLT-----GINDARLRNT-------------------MENLT--
-----------CATVK---------GSSVD---------------MYF----R-------------------
-------------RQVE---------------------------------------------LSNM------
-YRTMEAN---N-----------------------------------------------YDTAEQ--A----
IQDVKD-----------G-------K-LMA-FIWDSSRLEY--------------------EASKDCE----
-----LVTAGEL-FGR-SG-------------------------------------------------YGVG
LQKG-S-P-------------------------WTDAVTLA-----------ILDFHESGFMES--------
---L---------------DKEWI-------------FH-------------GNVQQ-CEQFEKT-------
------------------------PNTLGLKNMAGVFILVG-------------AGIVG-GIG----LIIIE
VV---------------------------------YK-KH-------Q-IKKQKKMEIARHAADK-------
--------------WRGTIEKR--------------------------------------------------
-----------------------------------KTLRASLAMQRQYNVG------------------LNS
V-SK----S---------------------------------------------------------------
-----------------------------------------------------VQSQNAEKSRY-PILP---
-----PL--PRTPE------------RAWP-----------------------KDKEYIVNRKN--------
------------------------------------------------------NSSGAGKP----------
--------------------------------------------------------PPRYM-----------
------------------------------------------------------------------------
----------------------------------------PTYATDVS------------------------
-------HLIV-------------------------------------------------------------
>AgamNMDAR2/1-1101
MNETYSLCIIILFLSL------------SCN--------------------VALVV--------SKSYKVNS
GRSGSGISIGNSHNNAANYGTHGSVSTGSAN--VNTVGFSSSGASGRL-----VINSGITSV----------
---------------------------------GGG------STSSRLSTNGAP-----------IRNPAEH
QLNIG-------------------------------------------------------------------
-------------------------LLVPHTNFGR-------------------------------------
---------------REYLRSINSAVQGLQKGRGAKLTFLKD--------------------HEFQTSN---
--IHFDMMSLTPSPTAI--LNTLCKEFL--------HANVTAILYMMNY-----------------------
--------------------------------------------------------------------ESYG
RSTA--------------------SAQYFLQLAGYLGI-----------------PVISWNADNSG-----L
ERRASQSALQLQL---APSIEHQSA--------AMLSI---LER-YK------WHQF---------------
-----------------------------S--------VVTS-QIAG-------------------------
------------------------HDDFV--QAVREQVGAM-D---------------------HFKFTILN
SII------------------------VTRP-----------SDLLELV-NSEARV----------------
--------MLL-------YCT--KSEAI--------------------------------------------
-----------------------EIL-----------HAA------------EEL---QITG----------
----ENY--VWVVT----------------------------------------------QSVIENT-----
-Q--------------------------------------------TH------------------------
----------------------------PQF-----------------------------------------
---------P-IGMLGVHF----DTSSGA---------------------------LVNEI-A---------
----TAIRVYAYGVEYY----------------LNDVK-------------NTGRRLDTHQLSCE-------
-----DQGRGRWDSGEVFFKY---------------------------LRNVSLE-----------------
-----SESNKPNIEFTADGD----------------------------------------------------
------------------LKSAELKIMNLRP-----------SVN-----------------------SKGL
VWEEIGIW--------------------------------------------------KSWQQ--QK-----
--------------------------------------------LDIR-----DIAWPG-------------
----------------------------NSHTPP------------------------QGV-----------
----------PEKFH-LKITFLE-------------------------------------------------
---------------------------------------------------------E-AP--------YIN
-----------------------------------------LS-----PADPVSGKCLMDRGVLCRVAADHE
M-TDIDMGQAHKNG-----------------------------------------SFYQCCSGFC-I-----
------------DLLEKFAE-E----------------------L----G----------F-----------
------------T----YELVR-VED---------GK-WGTLE-----------------------------
--------------------------------NG---------------K---W------------------
NG------------------------LIH---EL--------------VN-R--------------K---TD
MVLT-----------------------------------------------------------SLMIN----
-AER---EAV--V-----------DF-S-EP-----FMETG---IAI-------------VVAKR-------
-------------------------------------T--GIISPT----------AFLEP---FD------
----------------------------------TAS--W-MLVGIFA-------IQ-A---AT-----FMI
FLFEWL------------------------------------------------------------------
--------------------SPSG-YDM--------------------------------------------
-----KTV-------------------------LQNGQTT-----------------P--------------
------------------------------------------------------------------------
-------------------------------------Y-RF-------------------------------
---------------------------------SLFR-----TYWL---VWA--------VLF------QA-
--------AVHVDSPRGFTSRFMTNV------WAM-----FAVVFLAIYTA-----NL-----AA-FMITRE
E--FH-----------------------EFT-----GLDDSRLSHPF-S---------------HKPTIK--
-----------FGTIP---------WSHTD---------------STI----S-------------------
-------------KYFKE--------------------------MHYYM---K--------QYN--------
-----------------------------------------------------------RSSVAD--G----
VTAVLS-----------G-------Q-LDA-FIYDGTVLDYLV------------------QQDEDCR----
-----LLTVGQW-YAM-TG-------------------------------------------------YGLA
FSRN-S-K-------------------------YVGMFNKR-----------LLEFRANGDLER--------
---L---------------RRFWM-------------TG-------------T-----CRPGKQEHKS----
------------------------SDPLALEQFLSAFLLLM-------------AGILL-AAL----LLLLE
HL---------------------------------YF-KY-------F-RKRLAKKD---------------
---------------------------------------------RGG------------------------
-------------CC--------------------ALISLSMGKSLTFRG----------------------
------------------------------------------------------------------------
---------------------------------------------------------AVYEATE-ILRR---
-----H--RCNDPICDTHL------------------------W----------------------------
----------------------------------------KVKHELDMS---RLRNQHLEKT-MQI------
------------------------------------------------HGIKPPQPKL-------GSTNKII
RIAGTTGA----------------------------------------------------------------
----------------------RDLIDDGY--QQ------PNLFGNLS---------------IGGSSQDLY
RWSYK---TEIA----------------------EMETVL--------------------------------
>AmelIR25a/1-947
------------------------------------------------------------------------
-------------------------------------------------------------MTGAGFN----
----------------EKYMSAPP-----------------------------------------------R
KLRYR-------------------------------------------------------------------
-------------------------VIINDEAN---------------------------------------
---------------KVANQSITTAL-----------ETIKENYPN-------------------HLGN---
--VWSVQVNE-SDINNT--LDRVCNNWDSAVEKGGAE-VPDLVI----------------------------
---------------------------------------------------------------------DTT
TAGL--------------------AAKISNSFTAALGI-----------------PTLSAQYGQVGDLQYWR
KLSADQQDYLIQV---MPPTDLIPE--------VIRQL---SIQ-LN------ITNA---------------
-----------------------------A--------ILYD-YNFV-------------------------
---------------------------MD--HKYKSLLLNV-----------------------PTRHVINE
TS----------------------QQ-IIEM-----------KRQLLRLRDLDIVN----------------
--------YFI-------LGN--ENTIS--------------------------------------------
-----------------------IAL-----------EAA------------DAL---NFTD----------
----KKY--GWFLL----------------------------------------------TPD---------
---------------------------------INIWPRCE---------CRDISVLFMKPEFD--------
----KRNNSD----SVEFSLP-K-----PIL-----------------------------------------
-------------LSAFYY----D--------------------------MIRL--AVLAM-K---------
----SALDDGE-------------------------------------------WPMEPRHITCD-------
-EYN-NTNTPERK--LNFFGK---------------------------LKDAY-------------------
---KNITPTYAGIKW---G--------------------------SRNGEHQAK------------------
-------------------FVMSVHLVTIKD-------------------------------------GVVS
NTVDSGSW--------------------------------------------------NASIS--SP-----
--------------------------------------------LQL-------------------------
-----------------------------TNNDV------------------------MNT-----------
----------TAVKS-YRVVTVI-------------------------------------------------
---------------------------------------------------------H-PP--------FVM
------------------------------------------Y-----N-----------------------
---------EEKNE----------------------------------------------YYGFC-I-----
------------DLLNEIKK-T----------------------V----G----------F-----------
------------Q----YEIRE-TDD---------KK-YGS-------------------------------
-----------------------------LNLDG---------------S---W------------------
DG------------------------MMR---EL--------------IE-K--------------R---AD
IALG-----------------------------------------------------------SLWVT----
-AER---ERV--V-----------DF-T-VPY----YDLVG---LSI-------------M-MLK-------
--------------------------------TKT-TT--SLFK-------------FLTV---LE------
----------------------------------NEV--W-FCI-LAA-------YL-F---TS-----VLL
WIFDRW------------------------------------------------------------------
--------------------SPYS-YQN--------------------------------------------
-----N------------------------------REKY-----------------KND------------
------------------------------------------------------------------------
----------------------------------DEKR-EF-------------------------------
---------------------------------NLRE-----CFWF---CMT--------SLT-----PQG-
--------GGEA--PKNLSGRLVAAT------WWL-----FGFIIIASYTA-----NL-----AA-FLTVSR
L--EI-----------------------PIE-----TLEDLSKQY----------------------KIQ--
-----------YAPVI---------NSSAY---------------IYF----K-------------------
-------------RMANIEWKFYEIWKEMSLNDSLSDVERANLAVWDYPV-SD--------KYTKM------
-LQAMEEA---GF----------------------------------------------PASTEE--A----
LRRVRRLDSN-----N---------E-F-A-YIEDSTTIKY--------------------LTMTNCD----
-----LIQVGED-FSR-KP-------------------------------------------------YAIA
VQRG-S-P-------------------------LKDQFNNA-----------ILILLNKRKLEK--------
---L---------------KDKWW-------------KK-------------NPNKKDCDAENSQ-------
------------------------SDGISIHNIGGVFVVIF-------------LGIIF-ACF----TLAFE
YW---------------------------------YY-RH-------R-NAQ--------------------
------------------------------------------------------------------------
---------------------------------------D-TASIWAAP--------------------TLS
IPSGPLWPT---------------------------------------------------------------
-----------------------------------------------------DTTETIFTLST-SLYG---
-------YATDTPYQESIVDD-------SPLIP----------W-----DI---------------------
DLISI-------EDYA------------------------------DEY---SNKNKSG-------------
---------------------------------------------------DRSDM----------------
------------------------------------------------------------------------
------------------------------------------------------------------------
------------------------------------------------------------------------
>AmelIR68a/1-547
------------------------------------------------------------------------
-------------------------------------------------------MLLVTLFLQFIVLASS-
------------------------------------------------------------------------
------------------------------------------------------------------------
------------------------------------------------------------------------
------------------------------------------------------------------------
------------------------------------------------------------------------
------------------------------------------------------------------------
---------------------------------KRVLY----------------------------------
------KLHQCEN--NEANLKSLAEE-------IVEEIIE--------------------------------
-----------------------QTNC-II--------FITD-STYQ-------------------------
--------------------NLIDIKNIK--GSSN------------------------------VSKYETN
-----------------------LIRKSHK------------------------------------------
------------------------------------------------------------------------
------------------------LK-----------RYC------------ETT---SI------------
------------------------------------------------------------------------
------------------------------------------------------------------------
------------------------------------------------------------------------
------------------------------------------------------------------------
------------------------------------------------------------------------
------------------------------------------------------------------------
------------------------------------------------------------------------
------------------------------------------------------------------------
------------------------------------------------------------------------
------------------------------------------------------------------------
------------------------------------------------------------------------
----------------ILIAVFE-------------------------------------------------
---------------------------------------------------------H-IP-----------
---------------------------------------AVTE-----KSKLYY------------------
--------NKQPN--NII----------Q-------------------------------GLGIE-F-----
------------ELIQIISK-A----------------------M----N----------F-----------
------------K----PKYYI-QQNIPLKQK---DI-EGS-------------------------------
-----------------------------NQTD---------------------------------------
TG------------------------LIS---KV--------------IE-E--------------N---AA
FYLG-----------------------------------------------------------DLHYT----
-LQN---LNY--L-----------DL-T-IP-----YNIEC---LTF-------------L-----------
-------------------------------TPES-LT-ENSWK------------LLILP---FK------
---------------------------------QFYT--W-IAL-ILT-------LI-L---GS-----IVF
YFLSLS------------------------------------------------------------------
----------------------YKKHISS-------------------------------------------
----------------------------YKSQNTSIK-----------------------------------
------------------------------------------------------------------------
---------------------------------NETKG-LYLFT------------EIG-------------
------------------------------------N-----SILY---TYS--------MLF-----QVS-
--------L-PHL-PSPWAVRILIGW------WWI-----YSILVAVAYRA-----SM-----TA-TLANPV
A--RV-----------------------TID-----TLAQLAKSSME-VG----------------------
-------------------------GLNEE-------------SKNFF----L-------------------
-------------K----------------------------------SS-DL--------SSQEI------
----------------GNKF-------------------------------------IIIKHEDE--A----
IEKVA----------N-G-------S-F-C-YYENSYFLQYARVKRQIF---EKEKKRN-ETANNRSS----
--KHNLHIMEEC-IIN-MP-------------------------------------------------IALG
MEKN-S-P-------------------------LKPKVDIL-----------IRRMIEIGLVKK--------
---W---------------LNDVM-------------EWPKIM-----------------------------
---------------EIRQEAESEKALVNLHKLKGAFFAII-------------FGYLL-AFM----ILIGE
IL---------------------------------YW-----------------------------------
------------------------------------------------------------------------
------------------------------------------------------------------------
------------------------------------------------------------------------
------------------------------------------------------------------------
-----KYIVLKDPKFDKYH-----------------------------------------------------
------------------------------------------------------------------------
------------------------------------------------------------------------
------------------------------------------------------------------------
------------------------------------------------------------------------
------------------------------------------------------------------------
>AmelIR75f.1/1-552
------------------------------------------------------------------------
------------------------------------------------------------------------
------------------------------------------------------------------------
------------------------------------------------------------------------
------------------------------------------------------------------------
---------------------------------------------------------------NF-------
------KLAKT-------------------------------------------------------------
------------------------------------------------------------------------
--------------------------------------FN--------------------------------
-----------------------NMY-----TTYISMLNSTVELRLD------VKKIL-R------------
------------------------------------------------------------------------
--------------------AEYHRLGI-----------------------------------------FLD
S--------------------------------------------------------RCDRSR---------
-----YRR-IL------------ID-AT--------------------KY----------------------
-----------------------SMY----------DE---------------M------------------
--------HKWLILGSN-------------------------------------------------------
------------------------------------------------------------------------
-LS--HVLE--------------------IL-ND--------------------------------------
---ETFS--VS-TDVIIAV-----------------------------------------------------
------------------------------------------------------------------------
---P--------------------------------------------SA----------------------
-------------------------------------------------DN---------------------
---------------------YI--LYDVYNP--------------------------------CKDRGGSM
NVTYFGMW--------------------------------------------------NFKTGL--------
------------------------------------------------------------------------
-------------------------------------N-V------NLNQ-SKF--ARRSN-----------
----------LHGMK-LKVGIV--------------------------------------------------
-----------------V---------------------------------------N-FKPENMSLHDMML
--------------------------------------QYSMK-----------------------------
-----------SKYGR--------------------------------------S-------KFL-Y-----
------------ILLQHMSD-I----------------------F----N----------F-----------
------------TM-KIVQINA------------QR-----RF-----------------------------
------------------------------DNSG--------------------------------------
-P------------------------IFA---AF--------------KK-K--------------L---ID
FSAN-----------------------------------------------------------PVAMK----
-VDR---LHN--G-----------DI-IRPI-----WPIR----SCF-------------M-FRT-------
--------------------------------IS--STKVKPD-------------QFLKP---LS------
----------------------------------VKV--WYVIL-AMI-------GV-V---TT-----ILI
IF----------------------------------------------------------------------
----------------------LKLENIGTPTE---------------------------------------
------------------------------------------------------------------------
------------------------------------------------------------------------
------------------------------------------------------------------------
---------------------------------IYGL-----SVLL---TIG--------ALS-----QQG-
---------SAFI-PTRCASRIALLQ------VLF-----FSLLILNYYSA-----SV-----VSSRLKNKG
E--K------------------------MND-----SLINLAKSNLK-------------------------
-----------VAVE----------PTPYIR--------------S-F----L-------------------
-------------Q----------------------------------VS-DK--------EVKYF------
-YDN-----------CWTKI-----------------------------PE-----LYKYLPLEE--G----
LNRVA----------E-G-------S-L-A-YHTMTDSAYPYIEHTFNY--------------RSICELTE-
-----VH-LFR---AV----------------------------------------------------LAFY
ARHH-S-P-------------------------FTELMKV-----------GLTKIHNVGIQKR-------E
LIRWTA-------------------------------RKP-----------------FCPN-----------
--------------------NLLIAEPLSIHEAAPIFIFLC-------------ISIIL-SIL----ICIIE
------------------------------------------------------------------------
------------------------------------------------------------------------
------------------------------------------------------------------------
------------------------------------------------------------------------
------------------------------------------------------------------------
------------------------------------------------------------------------
------------------------------------------------------------------------
------------------------------------------------------------------------
------------------------------------------------------------------------
------------------------------------------------------------------------
------------------------------------------------------------------------
>AmelIR75u/1-507
------------------------------------------------------------------------
------------------------------------------------------------------------
------------------------------------------------------------------------
------------------------------------------------------------------------
------------------------------------------------------------------------
------------------------------------------------------------------------
------------------------------------------------------------------------
------------------------------------------------------------------------
------------------------------------------------------------------------
------------------------------------------------------------------------
------------------------------------------------------------------------
------------------------------------------------------------------------
------------------------------------------------------------------------
------------------------------------------------------------------------
------------------------ML----------SA---------------P------------------
--------LKWLLLRD----R-----------------------S---------------SVDGDWT-----
------------------------------------------------------------------------
--DERETLK-----------------------GM--------------------------------------
----AVY--PD-SEVIVAR-----------------------------------------------------
------------------------------------------------------------------------
------------------------------------------------------------------------
-----------------------------------------------KRRN---------------------
--------GV-----------VE--IRSVYRPSPFHE----AIE----------------------------
--EDRGNW--------------------------------------------------TIEHG---------
--------------------------------------------VRMPNL----------------------
-----------------------------Y---P------------------SS--QRRRD-----------
----------LRRTP-LKSCLV--------------------------------------------------
-----------------M---------------------------------------T-DP-------DTI-
---------------------------------------NHL------------------------------
------------TDYE--------------------------------------NKHIDPVTKAN-Y-----
------------PWIMHIAN-R----------------------M----N----------A-----------
------------T----ISFRV------------TDS-WGYRS-----------------------------
-------------------------------ENG---------------S---W------------------
SG------------------------MTG---ML--------------QR-R--------------E---ID
IGGT-----------------------------------------------------------GTFFI----
-PQR---IGV--V-----------DY-IQLY-----THTR----ACF-------------I-FRQ-------
--------------------------------PLLSTV-SN---------------IFTLP---FQ------
----------------------------------RSV--W-IAI-AVF-------LL-L---LL-----VLL
CFSTKWEY----------------------------------------------------------------
--------------------------RRG-------------------------------------------
---------------ASANTA-----------------RY---------------WQQFNPA----------
------------------------------------------------------------------------
-----------------------------------EQT----------------------------------
----------------------------------VSD-----NLMV---VLG--------AIA-----QQG-
---------YSYE-PYRVPSRIVTLM------LLI-----AALNLYASYTA-----NI-----VA-LLQSTT
---D------------------------SIK-----TPADLLHSPLK-------------------------
-----------LGAQ----------DVVYSR--------------HFF----K-------------------
-------------S----------------------------------FQ-DP--------IRRAI------
-VDQ-KIE----PKGQN----------------------------------------GSWMSVEE--G----
ARRVR----------N-E-------L-F-A-FHAERGALYKIMQETYYE--------------EEKCGIME-
-----IDVMN---MLD----------------------------------------------------PLLV
IQTR-S-P-------------------------YLEIVKN-----------AALLLRETGLKVR-------E
DIRLYT-------------------------------NKP-----------------KCH------------
--------------------ERKSFVRIGFTECYFALVALG-------------YGTLL-SLV----VLAIE
VV---------------------------------W------------------------------------
------------------------------------------------------------------------
------------------------------------------------------------------------
------------------------------------------------------------------------
------------------------------------------------------------------------
------------------------------------------------------------------------
------------------------------------------------------------------------
------------------------------------------------------------------------
------------------------------------------------------------------------
------------------------------------------------------------------------
------------------------------------------------------------------------
>AmelIR76b/1-469
------------------------------------------------------------------------
------------------------------------------------------------------------
------------------------------------------------------------------------
------------------------------------------------------------------------
------------------------------------------------------------------------
------------------------------------------------------------------------
------------------------------------------------------------------------
------------------------------------------------------------------------
------------------------------------------------------------------------
------------------------------------------------------------------------
------------------------------------------------------------------------
-------------------------------MAI--------------------------------------
---NKDNEE----------------GNS--------------------------------------------
------------------------------------------------------------------------
------------------------------------------------------------------------
------------------------------------------------------------------------
------------------------------------------------------------------------
------------------------------------------------------------------------
------------------------------------------------------------------------
------------------------------------------------------------------------
-------IPSQ-------------------------------------------------------------
------------------------------------------------------------------------
------------------------------------------------------------------------
------------------------------------------------------------------------
------------------------------------------------------------------------
------------------------------------------------------------------------
----------------ITVTSWN-------------------------------------------------
---------------------------------------------------------D-MP--------FSG
-----------------------------------------I------------------------------
-----------VQK-N-------------GKW---------------------------IGQGYA-F-----
------------YIFDLISS-K----------------------L----N----------F-----------
------------T----YTIIP-PKE---------HI-LGNE------------------------------
-----------------------------SS-----------------------------------------
-G------------------------ILG---LL--------------YE-K--------------K---VD
IAVA-----------------------------------------------------------FLPML----
-PEM---RRY--C-----------SF-S-TL-----LDETK---LTA-------------V-MKR-------
--------------------------------PQE-SA--TSS-------------GLLAP---FE------
----------------------------------KTV--W-LLV-LTS-------LI-F---VG-----PII
YLFANM------------------------------------------------------------------
--------------------RAKL-W----------------------------------------------
-----------------------------------------------------------HD-----------
------------------------------------------------------------------------
----------------------------------PTSE-NF-------------------------------
---------------------------------SLSS-----CFWF---VYS--------SLL-----KQG-
--------T-NII-ALTDSTRMLFAT------WWI-----FILILTSFYTA-----NL-----TA-FLTRPQ
F--TL-----------------------SIS-----SLEDIVH-----------------------KEYN--
-----------WITYK---------GRIVD---------------FLL----S-------------------
-------------Q----------------------------------NQ-QN--------DLSLL------
-NISKQQG---KGI--------------------------------------------FKYYEPS--R----
PILE---------LVS-T-------K-R-L-FLEETHYLESLIFKDYVN-K-----TRDHLEHNLRCT----
-----YVIMPGN-ILV-TS-------------------------------------------------RAFG
FSHG-S-T-------------------------IEKHINKM-----------LLRLRETGITQF--------
---K---------------KKEDL-------------PL-------------A---EICPVDLRS-------
-----------------------TERQLRNTDLLLTYKVVI-------------GGYTI-ATI----IFLFE
LI---------------------------------Y--AC-------I-S----------------------
--------------------YR--------------------------------------------------
------------------------------------LQNRK-------------------------------
------------------------------------------------------------------------
------------------------------------------------------------------------
------------------------------------------------------------------------
---------------------------------------------RQFI---NGRSYY--------------
------------------------------------------------------VITNPVG-DRKLI-----
------------------------------------------------------------------------
----------------------------------------PIRTPS--------------------------
------------------------------------AFLFQYTT----------------------------
>AmelIR8a/1-895
------------------------------------------------------------------------
---------------------------------------------------------MSTTLVAV-------
----------------CALLLTFLGVSICQISM---------------------------------------
--NML-------------------------------------------------------------------
-------------------------IVIEEPDK---------------------------------------
----------------SILNILNEAL-----------PQAEKNYGN----------------DIISVH----
--ISTIEVERSNTDA-S--FKKVCAALF--------K-GISIVL----------------------------
---------------------------------------------------------------------DMT
WTG----------------------WDTLRNKANENGI-----------------IYKRGDSN---------
-------------------INPYIQ--------AIDDL---LML-KN------ATDV---------------
-----------------------------A--------LIFE-DERE-------------------------
---------------------------LN--QSLYYLIGNS-----------------------ILRLIVID
-------------------------EFTEKT-----------VSKIKSMRPSP-SY----------------
--------YAI-------YAS--TAKME--------------------------------------------
-----------------------DYF-----------RTA------------VQG---GLVK----------
----RNG--IWKLI----------------------------------------------FTDNNY------
---KDFKYINGDLQLNVSITVLWMKMDVCCR--LIGESLCN---------CPSNVK----------------
-----------------------------IF-----------------------------------------
-----------SNYFKRLV----G--------------------------------LIVSL-M---------
----SELQASG----V-------------------------------------SVEPKSVKCSSN-------
-ANQ------SSNVTIEAFNK---------------------------------------------------
--NIVAKLGGNDTFE------------------------------YWPEKGMIT------------------
-----------------------------------Y------KAEIELKI------------LENGLLEPLA
TWTRNGKI--------------------------------------------------KE------------
------------------------------------------------------------------------
------------------------------AENK------------------------KIL-----------
----------PAKRF-FRIGITPVI-----------------------------------------------
--------------------------------------------------------KF-LP--------WII
------------------------------------------P-----KIDPA-------------------
------TGKVMKNE-N-------------GN---------------------------DMWDGYC-I-----
------------DFVKKLSE-E----------------------M----Q----------F-----------
------------D----YDLII-PED---------RQ-FGK-------------------------------
-----------------------------KLPNG---------------Q---W------------------
NG------------------------LIG---DL--------------AK-G--------------E---TD
IIVA-----------------------------------------------------------ALTMT----
-SER---EEV--I-----------DF-V-APY----FEQSG---LLI-------------V-MRK-------
--------------------------------PVR-KP--SLFK-------------FMTV---LK------
----------------------------------VEV--W-LSI-VGA-------LT-L---TG-----IMI
WILDKY------------------------------------------------------------------
--------------------SPYS-ARN--------------------------------------------
-----N------------------------------KQLY-----------------P--------------
------------------------------------------------------------------------
----------------------------------YPCR-EF-------------------------------
---------------------------------TLKE-----SFWF---ALT--------SFT-----PQG-
--------GGEA--PKALSSRILVAA------YWL-----FVVLMLATFTA-----NL-----AA-FLTVER
M--QS-----------------------PVQ-----SLEQLARQS----------------------RIN--
-----------YTVVA---------NSSQH---------------QYF----I-------------------
-------------NMKNAEDKLYTVWKEITLN---NTSDEVEYRVWDYPI-KE--------QYGHI------
-LQAITQV---GP----------------------------------------------VANSVE--G----
FRKVIESENA-----E-----------F-A-FIHDSSEIRY--------------------EVTKNCN----
-----LTEVGEV-FAE-QP-------------------------------------------------YAIA
VQQG-S-H-------------------------LQEEISRK-----------ILDLQKDRYFEM--------
---L---------------ASKYW-------------NQ-------------T-QKAQCLNSDD--------
------------------------NEGITLESLGGVFIATL-------------FGLAL-AMI----TLAGE
VF---------------------------------YY-RK-------R-NTETE------------------
------------------------------------------------------------------------
-----------------------------------KSTKD------------------------------KK
RKVKNKI-----------------------------------------------------------------
------------------------------------------------------------------------
------------------------------------------------------------------------
---------------------------------------------IQNL---TKMSLQM-------------
---------------------------------------------------KPAPINPFFEK-TN-------
------------------------------------------------------------------------
------------------------------------------NPPRVS------------------------
-------HISVY----------------------PRNLPFKE------------------------------
>AmelIR93a/1-886
------------------------------------------------------------------------
--------------------------------------------------MI-SVLLLVWWI--NYGSS---
------------------------------------------------------------------YNNFPS
---LI-----------------------------------------------------------------TS
N--------------------ATMAVIID-------------------------------------------
-KGFFSNKDEYQNATKVIQDLITDAV-------KKE---MNL--------------------GSISIRVFRD
--MNV-NF-K-DYTILL--SVATCYLTWRLHEVAQKE---ELTHFAITD-----------------------
--------------------------------------------------------------------PDCP
R----------------------------IPDTDGITV-----------------PSIV-PG----------
--------------------EELSQ--------IFLDLR--MTDILS------WNVIN--------------
--------------------------------------ILHD-DTFGDKATSSNDNV---------------
-----TILLSNANTCSR---LVSDRDTIS--RVLKAISNKLPNKRMN-----------------LISRSIFS
LRHGN----------------TGS-GRKSSV-----------KKMLNDF--HVEQ--LG-------------
------HCFLV-------IAT--VDMVA--------------------------------------------
-----------------------DVM-----------SVA------------NSL---NMVH----------
-----PG-SQWLYV----------------------------------------------ITNSVSG-----
------------------------------------------------------------------------
----NLINTSF----------------INLL-----------------------------------------
---------AEGGNVAFMY----NATNLDG--FYKIKLK-----------CYMKD-LIEAL-A---------
----KALEYSLKNEIELFKRMNED------------------------------------------------
-EFE-MIRLTKSKKRAELLKN---------------------------VRIHLSRN----------------
---------------------------------------------TSASNSVCE------------------
-----------------QCLLWRFFSSITWGNFFSH-------------------------------DRNMA
HLLDIGTW-----------------------------------------------------TPIIG------
--------------------------------------------VNLTDV----------------------
---------------------------------------I------FPHI--------VHG-----------
----------FRGIN-LPIATYH-------------------------------------------------
---------------------------------------------------------N-PP--------WQI
-----------------------------------------IS-----------------------------
-----------MSK-T-------------GK---------------------------KLYEGLI-F-----
------------DAINYLSM-K----------------------L----N----------F-----------
------------T----YTVIM-LE---------------T-------------------------------
-----------------------------SQISR---------------S---W------------------
NTSQFAKLGEKIKEMTMSTTKKVPLEIID---LV--------------RQ-K--------------K---VL
LAAC-----------------------------------------------------------ALTVN----
-ECG---NTT--F-----------NY-T-VP-----IFVQT---YSF-------------L-TAK-------
--------------------------------PSQ-LS--RVL-------------LFASP---FT------
----------------------------------KET--W-ACL-AVS-------II-I---MG-----PIL
YLIHKY------------------------------------------------------------------
--------------------SPY-------------------------------------------------
-----------------------------------------------------------ST-----------
------------------------------------------------------------------------
----------------------------------KASG-LN-------------------------------
---------------------------------SSWQ-----CVWY---VYG--------ALL-----QQG-
--------G-MYL-PQNDSARILIGM------WWL-----VVMVLVATYSG-----SL-----VA-FLTFPR
M--DT-----------------------SIL-----SVEDLIAHK---------------------DSIS--
-----------WGFPN---------GSFLE---------------MYL----Q-------------------
-------------N----------------------------------AE-EP--------KYHVL------
-FSRAERH---NDT-----------------------------------------------EEER--L----
VERVK----------E-G-------K-H-A-LIDWRSSLRFLMRKDFLL--------------TGSCH----
-----FSLSMDE-FLD-EP-------------------------------------------------IAMI
IPYG-S-P-------------------------YLSVINAE-----------LHRMLESGLMNK--------
---W---------------ITEKM-------------PM-------------K---DKCWEAPGSNQM----
----------------------VNKRKVNVTDMQGIFFVLF-------------IGITL-AFF----FLFCE
FY----------------------------------------------------------------------
------------------------------------------------------------------------
------------------------------------------------------------------------
------------------------------------------------------------------------
------------------------------------------------------------------------
------------------------------------------CHR---------------------------
------------------------------------------------------RKIA--------------
--------------------------------------------------KERKLIH---------------
------------------------------------------------------------------------
------------------------------------------------------------------------
------------------------------------P--FVS------------------------------
>ApisIR21a/1-709
------------------------------------------------------------------------
--------------------------------------------------------------MHPKL-----
------------------------------------------------------------------------
------------------------------------------------------------------------
------------------------------------------------------------------------
------------------------------------------------------------------------
------------------------------------------------------------------------
------------------------------------------------------------------------
---------------------------------DYRQLR----------------P----------------
----WSCQL---------------P--------LYHRVPD--------------------------------
---------------------RLLPPGAPV----------KD-NGIETS-----------------------
-------------------LSVVSLSLPR--DVLQTMLPSLDTISYKL------------------------
---------------------FNVYEYTSKR--------------------TRVSESKC-------------
------VNYII------FCQD--PEITA--------------------------------------------
-----------------------TKF----------GNAI------------DSRV--FIVTI-G-------
--------SKWQIQ----------------------------------------------------------
------------------------------------------------------------------------
----------------------------EFFKSP--------AS----------------------------
---------QNIMNLLIAS-----------------------------------------------------
----AGPALQ--------------------------------------------------------------
-----EKNKNIKSRSYHVLTG---------------------------VKANRQN-----------------
--------------------------------------------SIGNTKEILPVSVMR-------------
------HLYD-TTEPDIEVADIKLYTHEMYI-----------------------------------DGLGSS
AQTILTTW----------------------------------------------------------------
------------------------------------------KLNKFTRP----------------------
--------EVD----------------------------L------YPVK-------LVNG-----------
----------FRGHR-FILSAIE-------------------------------------------------
---------------------------------------------------------N-PP--------LVF
--------------------------------------RSPL------------------------------
-------------SVD-------------KVL---------------------TQEQSTSWDGVE-I-----
------------RLLQIISR-V----------------------L----N----------F-----------
------------T----LGIHD-ATF---------SKSRGE----G--------------------------
-------------------------------DDR--------------------------------------
--------------------------IIG---DL--------------VA-S--------------K---AD
IGIS-----------------------------------------------------------GLYMT----
-NAR--YSLV--------------DF-S-PV-----ILQDC---GTFVS-----------LGSFA-------
-------------------------------LSK--------YR------------AIFGP---FH------
----------------------------------WSI--W-VMV-VITY------MV-AIFPIAFTNNRNVG
TLCKSP------------------------------------------------------------------
------------------------------------------------------------------------
--------------------------------------------K---------------------------
------------------------------------------------------------------------
------------------------------------------------------------------------
---------------------------------QLES-----MCCY---MFG--------TYTN-LFTFKD-
--------VKSWTNTKMGSTRLFIGT------YWI-----FTIIITTAYTS-----SI-----IA-FITLPE
Q--PV-----------------------IVD-----KSYQLVDQGYR------------------VMTLD--
-------------------------KGGWQ---------------HYL----N-------------------
-------------I----------------------------------TN-DT--------MSRRL------
----------------LSNI-------------------------------------KLMKNLDD--A----
IDYIVRTRF---IL-----------D-Y-A-FLGSKISLTYLSQNNFIQ-----------KYNNKKIF----
-----LHVASEC-YVP------------------------------------------FN--------IGIA
YKKN-F-V-------------------------FRNIFSNF-----------ILRAQQSGLVTKIIKDIE--
---WEI-------------TQKS----------------------------------------GVRNPNLI-
--------------------IAPEDRQLALDDVQGMFVLLG-------------GGIFL-AAF----TLSIE
FV---------------------------------KCKRE-------N-RKIAQ------------------
------------------IKIEKH-LKKKKRS----------------------------------------
------------------------------------------------------------------------
------------------------------------------------------------------------
-------------------------------------KSL--------------------------------
------------------------------------------------------------------------
----------------------------------------------------TVRGNT--------------
---------------------------------------------------TVEPFRPLTAF----------
------------------------------------------------------------------------
------------------------------------------------------------------------
------------------------------------------------------------------------
>ApisIR40a/1-663
------------------------------------------------------------------------
---------------------------------------------------------IYIFFLIRS------
------------------------------------------------------------------------
------------------------------------------------------------------------
---------TIYY-----------------------------------------------------------
--------------------------------------------------------------VSF-------
------------------------------------------------------------------------
-------SGRDI------------------------------------------------------------
------------------------------------------------------------------------
------------------------------FKNTVASAIC--------------------------------
------------------------NEYSIV--------VLTN-XNANI------------------------
-------------------------------IMLILI---------------------------NIIFISLY
LSSSI-------------------------------------------------------------------
-ILIDYNTYL--------IIQNLLVNVT--------------------------------------------
--------------------IYINIYR--LLGLHRDGDFL-------FFTQIRRS---NLMSR---------
-------NVVYVFL----------------------------------WLR---------------------
------------------------------------------------------------------------
------------------------SSVSRTFKAD--------IL----------------------------
----------EAMRVCVIT-----------------------------------------------------
------------------------------------------------------------------------
------------------------------------------------------------------------
---------------------------------------------SPRPGFY--------------------
----------------------QIYYSQA-----------------------------------SARPGYGS
SLKMVNWW----------------------------------------------------------------
------------------------------------------------------------------------
-----------------------SAMD-GLVRFP-----L------LPPP-KQV----YKN-----------
----------FEGRY-FNVPVLH-------------------------------------------------
---------------------------------------------------------K-PPW------TFVE
-----------------------------------YLN----------------------------------
------------D-------------------------------------------------SFR-V-----
------EGGRDDKLINLLAD-K----------------------L----H----------F-----------
------------Q----FKYID-PPDRT----------QGS-------------------------------
----------------------------GLDRGS---------------S---M------------------
QG------------------------VLG---LI--------------WQ-R--------------E---AD
WFVG-----------------------------------------------------------DLSIT----
-YER---NLV--V-----------DF-S--------FLTLVDN-EAF-------------L-THA-------
--------------------------------PGR-LN--EAF-------------SLIRP---FH------
----------------------------------WSV--W-PLL-LIT-------VI-F---AG-----PIL
YILVDTTDG---------------------------------------------------------------
------------------------------------------------------------------------
--------------------------------------------------------------HPQG------
------------------------------------------------------------------------
-----------------------------------KSM----------------------------------
---------------------------------LYWK-----CVWW---SVT--------VFL-----QQA-
--------A-IIP-SENNKIRFVAGL------LMLS----VTYVIGDMYSA-----SL-----TS-ILARPP
K--EP-----------------------PIN-----TLKELSEAMRD-------------------SGLQ--
-----------LLVEV---------QSASQ---------------AML----E-------------------
------------------------------------------------NG-TG--------VYEEL------
-SQLVTRQR-----------------------------------------------EYLIGSTEK--G----
MQLVR----------D-N------KN-Y-A-VIGGRETFYYDIKRFGAQH----------------------
-----FHLSE--KLNTRYS--------------------------------------------------AIA
FQRA-C-P-------------------------YRDNFDDV-----------LMRLFEGGILSK--------
-----------------ITEEEYQKLNDK-----LMGSEE---------------FDSTSVVIEPVLEG---
------------SEPRQEDDDKQLTIAMSMKTLQGAFYVLA-------------IGSIL-AGL----LLLIE
M-----------------------------------------------------------------------
------------------------------------------------------------------------
------------------------------------RSHDKLEKDKVI------------------------
------------------------------------------------------------------------
----------------------------------------------------------------KLVEAPF-
VY----------------------------------------------------------------------
----------------------------------------------------KRKVPNKFQN----------
---------------------------------------------------RLYDLK---------------
------------------------------------------------------------------------
------------------------------------------------------------------------
------------------------------------------------------------------------
>ApisIR68a/1-658
------------------------------------------------------------------------
------------------------------------------------------------------------
------------------------------------------------------------------------
------------------------------------------------------------------------
------------------------------------------------------------------------
------------------------------------------------------------------------
------------------------------------------------------------------------
------------------------------------------------------------------------
------------------------------------SY----------------------------------
------KEIKWN-----SEFENLAVD-------ITYKWKD--------------------------------
-----------------------TATC-LN--------LILD-NFHN-------------------------
--------------------GILDKAFYR--AVSG------------------------------IPLFKT-
-----------------------LVDESEDLMSPNF----QTWQILNHVR-----KEGC-------------
------NMNII------FILN--ADQTM--------------------------------------------
-----------------------RLL-----------KFS------------DKH---RMLD----------
-----SR-TKFILL------------------------------------------HDRRLFTKQHH-----
----------------------------------------------------------------------T-
------------------------------I------------W----------------------------
---------TKIINVVFIR-----------------------------------------------------
--------------------------------KYRLK-----------------------------------
------------------------------------------------------------------------
---------------------------------------------D--------------------------
--------------------MYELSTVPY-----------------------------------PAPIKGAL
VTLRLDIW----------------------------------------------------------------
------------------------------------------------------------------------
--------N-----------------KRNFQKKT---D-L------YTDK--------VSD-----------
----------LQGNL-LKVVTFN-------------------------------------------------
---------------------------------------------------------Y-IP-----------
---------------------------------------SAIK-----------------------------
---------------NSV----------INEN----------------------EENSGYKKGLE-I-----
------------EVLKSLGS-A----------------------M----N----------F-----------
------------I----PVIYE-PINW---RT---EQ-WGK-------------------------------
-----------------------------KQING---------------T---I------------------
SG------------------------LLG---EV--------------WS-A--------------R---AD
LALG-----------------------------------------------------------NLHYT----
-PYH---LNI--L-----------DL-S-IP-----YNTEC---LTF-------------L-----------
-------------------------------TFES-KT-DNSWK------------TLILP---FR------
----------------------------------LNM--W-VGV-LIT-------LL-I---GG-----FLF
YALATA------------------------------------------------------------------
-------------------------HKHIE-----------------------------------------D
SENSIKMI---------------------QCDTMKTKILE-------------------KK-----------
------------------------------------------------------------------------
-----------------------------PELLTKNKG-ITK----------------R-------------
------------------------------------N-----SILY---TFG--------MLV-----AVS-
--------L-PKV-PSGWAIRILTGW------WWM-----YCLLVVVAYKA-----SM-----TA-ILANPD
T--RV-----------------------TID-----TLDALADSNIN-CG----------------------
-------------------------GWGEQ-------------SKEFF----M-------------------
-------------T----------------------------------SL-DK--------TGQRV------
----------------GQKF-------------------------------------QEVYEVDK--A----
IDLVS----------K-G-------Q-F-A-YYDNIHFLRYVKVMQN---------TKTYEKNSQFIN----
--DFTLHIMSKC-IIN-MP-------------------------------------------------ISLG
LQKN-S-P-------------------------LKPAVDRF-----------LRRVIEAGLVKK--------
---W---------------LNDVM-------------LDTVIL-----------------------------
---------------EEPQQIEEVKALMDLKKLYGAFVVLV-------------AGYIL-SIL----VLLIE
IG---------------------------------YW-----------------------------------
------------------------------------------------------------------------
------------------------------------------------------------------------
------------------------------------------------------------------------
------------------------------------------------------------------------
-----YGVVKKDPLFDEYSLNCYY-----------AQQ----------------------------------
------------------------------------------------------------------------
------------------------------------------------------------------------
------------------------------------------------------------------------
------------------------------------------------------------------------
------------------------------------------------------------------------
>ApisIR75d.1/1-635
-----------------------------------------------------MRNPMIL------------
-----------------------------------------------------LWLCL--------------
------------------------------------------------------------------------
---VASTF----------------------------------------------------------------
---------------------RTSVEY---------------------------------------------
------------------DSLINA-LTR-----------------------------------VFV------
------H--KHVQTVTA----TTC------------------------------------------------
------------------------------------------------------------------------
-----------------------------W------------------------------------------
------------------PTD---AN-----GRLLLALS-SADISVN------FRP----------------
-------------------------------------------------------SL---------------
-------IPVHKT--------WYKYG-I-----------------------------------------LVD
VSC------------------------------------------------------SVQIP----------
------TT-LF------------RK-AS--------------------KH----------------------
-----------------------RLF----------NM---------------Q------------------
--------NDWILINSRRNES-----------------------H---------------VLNTSVI-----
------------------------------------------------------------------------
--ALETFEM--------------------HLSEA--------------------------------------
----YVL--PE-SNV---------------------------------------------------------
------------------------------------------------------------------------
------------------------------------------------------------------------
------------------------------------------------------------------------
-------------------------FLFIDTPSGWEI----WEG----------------------------
--FKVGKM--------------------------------------------------ER------------
------------------------------------------IQVKRHGM----------------------
----------------VT------SDGIYFEKND------------------SI--SFKSN-----------
----------LRGIT-LKATTV--------------------------------------------------
-----------------I---------------------------------------S-EP-------SKF-
---------------------------------------KGF------------------------------
------------YPFA--------------------------------------DTDLDTFAHMH-Y-----
------------DLNMILQD-Q----------------------L----N----------F-----------
------------K----IDLGI------------VNS-FGWDM-----------------------------
-------------------------------GNA---------------S---F------------------
SG------------------------LTG---QL--------------QR-E--------------E---CD
FSGI-----------------------------------------------------------GVFIR----
-NDR---MTV--I-----------DY-TVGT-----FYRQ----AAA-------------L-FKQ-------
--------------------------------PPLSSV-HN---------------ICILP---FK------
----------------------------------FEV--W-MVT-LFT-------FI-G---FT-----ILI
AFLSR-------------------------------------------------------------------
------------------------MTRR--------------------------------------------
---------------LKKDEE----------------ETL---------------NVL--------------
------------------------------------------------------------------------
------------------------------------------------------------------------
------------------------------------D-----SVTI---VHG--------AIC-----QQG-
---------YTMN-LNAGSIRVAIFV------LFL-----TAVFLFTSYSA-----SI-----VA-LLQSPS
---N------------------------SIK-----TINDLVESSMT-------------------------
-----------FSAQ----------DNPYND--------------VYF----G-------------------
-------------E----------------------------------TD-DP--------LLRKL------
-YDK-KMR----PHGT-----------------------------------------QKFTLASA--G----
IARIR----------T-E-------F-H-G-FMIDFVSAYKLISQLWLE--------------EEKCGLSE-
-----IQLFK---LPM----------------------------------------------------LALA
VVKR-S-G-------------------------YKDILKQ-----------KLIHQQEVGLKNR-------I
IRRWIP-------------------------------AKP-----------------MCDSSN---------
--------------------RANQFVSVSIKEIYPMLQIYG-------------FGLCI-SIV----ILFVE
IV---------------------------------Y-NTY-------TDRSEN-------------------
------------------------------------------------------------------------
-------------------------------------LHSN-------------------------------
------------------------------------------------------------------------
-----------------------------------------------------------------TYFSIFR
FM----------------------------------------------------------------------
------------------------------------------------------------------------
-------------------------------------------------YNK--------------------
------------------------------------------------------------------------
------------------------------------------------------------------------
------------------------------------------------------------------------
>BmorIR21a/1-854
----------------------------------------------------MDRRSLY-------------
-----------------------------------------------------GLL-FIFYIIS--------
------------------------------------------------------------------------
------------------------------------------------------------------------
------------------------------------------------------------------------
-----------------SQEIISYHSES-----LLKNASRNLLWNKKIT-------------SIIK------
------------------------------------------------------------------------
---------------------------------------------------------------------EHN
DFAYHYESDLHF-------------GNRIKNVKSKRAVD----------------PVFHGHPKTRE------
--ELWYERFLNRSSVF-DQTPSLIK--------LIQNITL--------------------------------
---------------------TYLNECTPV--------ILYD-SQIKLK-----------------------
-------------------ESYLFQNLLR--NFPVSFVHGYINEHSQL------------------------
--------------------------QEPKL--------------------LQPVR-EC-------------
------LHFII------FLSD--VKVSA--------------------------------------------
-----------------------KVL----------GKQS------------ESKV--VVVAR-S-------
--------SQWAVH----------------------------------------------------------
------------------------------------------------------------------------
----------------------------EFLSSS--------FS----------------------------
---------RGFINLVVIG-----------------------------------------------------
----QSFKED--------------------------------------------------------------
--------DDSTIESPYI------------------------------------------------------
------------------------------------------------------------------------
-----------------------LYTHKLYT-----------------------------------DGLGAS
KPVVLNSW----------------------------------------------------------------
------------------------------------------SHGKFSR-----------------------
--------NVN----------------------------L------FPPK-------MTGG-----------
----------YAGHR-VVVAAAN-------------------------------------------------
---------------------------------------------------------Q-PP--------FVF
--------------------------------------RRIFY-----KK-------------IYRI-----
-----------KSDLD-------------G------------------------GNPRVVWDGIE-I-----
------------RLLHLLAE-K----------------------N----N----------F-----------
------------S----IEIVE-PQE---------LHL-GS----G--------------------------
--------------------------------DA--------------------------------------
--------------------------VAK---EI--------------AK-G--------------R---AD
IGVA-----------------------------------------------------------GMYLT----
-IDR--TREM--------------DV-T-FA-----HSQDC---AVFIT-----------LMSTA-------
-------------------------------LPR--------YQ------------AILGP---FH------
----------------------------------WHV--W-VAL-TLTY------LF-GMFPLAFSDKHTLR
HLINNS------------------------------------------------------------------
------------------------------------------------------------------------
--------------------------------------------G---------------------------
------------------------------------------------------------------------
------------------------------------------------------------------------
---------------------------------EIEN-----MFWY---VFG--------TFTN-CFTFLG-
--------RNSWSKTDKITTRLLIEIGKIFPCYYFRMVLDFTIIITSCYTG-----SI-----IA-FVTLPM
F--PE-----------------------TVD-----TIHQLLAGFYR------------------VGTLD--
-------------------------RGGWE---------------RWF----L-------------------
-------------N----------------------------------SS-DP--------NTNKL------
----------------LKKL-------------------------------------ELVPNVEA--G----
IMNTTKAF----FW-----------P-Y-A-FLGSKAELEYIVQSNFT------------KTTSKRAV----
-----LHISNEC-FVP------------------------------------------FG--------VTIG
FPNN-S-L-------------------------YTAKLNND-----------LRRMVQSGIVDKIVDEVR--
---WEM-------------QRSS--------------------------------NGKLLSA--VGGSLKV-
--------------------SAAEEKGLTLEDTQGMFLLLA-------------AGFLI-AAT----ALISE
WI---------------------------------GGFSK--------------------------------
-------------------LCR---FRKKKNT----------------------------------------
-------------------------------LVNSSTKEDSINMPPTDSK----------------------
------------------------------------------------------------------------
----------------------------------------------------DFKTETESVLHF-CSRS---
----------TSPGSNES----LD-----------------------------------------------G
QIINV--------------------------------TEESIEIHKQFTSEWDSRRSS-SVD----------
---------------------------------------------------LEKEVKEIFERDLRRRGA---
------------------------------------------------------------------------
------------------------------------ALXXXXSTASNNAFGDA-------------------
--------VK--------------------------------------------------------------
>BmorIR25a/1-932
------------------------------------------------------MC--------RSSHIFQN
S------------------------------------------------------MPLFVVFLQFFIF----
----------------RLIVSQTT-----------------------------------------------Q
NINV--------------------------------------------------------------------
-------------------------LLINEENN---------------------------------------
---------------ALAEKSFEIAK-----------EYVRRNPSL----------------G-LAIEP---
--VIVVG-NR-SDAKTF--LENVCRKYNDMLSSK--K-TPHVVL----------------------------
---------------------------------------------------------------------DFT
MTGV--------------------GSETIKSFTAALAL-----------------PTISGSFGQTGDLRQWR
SLNANQTKFLLQV---MPPADILPE--------SIRAI---VTK-QD------ITNA---------------
-----------------------------A--------IIFD-ELFV-------------------------
---------------------------MD--HKYKSLLQNI-----------------------PTRHVITP
VKS--------------------FNK--EDI-----------KTQLRSLRELDIVN----------------
--------FFI-------VGS--LRTIK--------------------------------------------
-----------------------NVL-----------DAA------------DEN---QYFG----------
----RKT--AWFAF----------------------------------------------SLD---------
----------------------------------KGDITCG---------CKDATIVYMRPTPD--------
----AKSRDRLGKIKTTYSMNGE-----PEI-----------------------------------------
-------------TSAFYF----D--------------------------LSLR--TFLAV-K---------
----SLLDSGK-------------------------------------------WPNNMKYITCD-------
-DYD-GKNTPNRT--LDLKLA---------------------------FQEVK-------------------
-----ETPTYAPFYIP--GD------------------------DPMNGRSYME------------------
-------------------FSTDLSAVTVKD-------------------------------------GASI
GSKALGTW--------------------------------------------------KAGLN--SP-----
--------------------------------------------LSL-------------------------
----------------------------TDSDNM------------------------SDY-----------
----------SAQLV-YRVVTVE-------------------------------------------------
---------------------------------------------------------Q-QP--------FII
------------------------------------------------------------------------
-----------RDD-N-------------AP---------------------------KGFKGYC-I-----
------------DLIEEIRQ-I----------------------V----K----------F-----------
------------D----YEVTL-SPD---------GN-FGT-------------------------------
-----------------------------MDENG---------------N---W------------------
NG------------------------IIK---EL--------------IE-K--------------R---AD
IALT-----------------------------------------------------------SLSVM----
-AER---ENV--V-----------DF-T-VPY----YDLVG---ITI-------------M-MKL-------
--------------------------------PRT-PT--SLFK-------------FLTV---LE------
----------------------------------NDV--W-LSI-LAA-------YF-F---TS-----FLM
WVFDKW------------------------------------------------------------------
--------------------SPYS-YQN--------------------------------------------
-----N------------------------------REKY-----------------KDD------------
------------------------------------------------------------------------
----------------------------------EEKR-EF-------------------------------
---------------------------------TLKE-----CLWF---CMT--------SLT-----PQG-
--------GGEA--PKNLSGRLLAAT------WWL-----FGFIIIASYTA-----NL-----AA-FLTVSR
L--DT-----------------------PIE-----SLDDLSKQY----------------------KIQ--
-----------YAPLN---------GSAAM---------------TYF----E-------------------
-------------RMAAIEVRFYEIWKEMSLNDSLSDVERAKLAVWDYPV-SD--------KYSKM------
-WQAMKEA---GL----------------------------------------------PNSIEE--A----
VQRVRDSKSS-----S-E-------G-F-A-WLGDATDVRY--------------------YVLTSCD----
-----LQMVGDE-FSR-KP-------------------------------------------------YAIA
VQQG-S-P-------------------------LKDQFNNA-----------ILQLLNRRRLEK--------
---L---------------KENWW-------------NN-------------NPKAMKCEKQDDQ-------
------------------------SDGISIQNIGGVFIVIF-------------MGIGL-ACI----TLGVE
YW---------------------------------WY-KW-------R-RRP--------------------
------------------------------------------------------------------------
------------------------------------IVGD-VTQVEP------------------------A
K------ST---------------------------------------------------------------
-----------------------------------------------------RNNIGNFVKGE-GF-----
------------------------------------------------------------------------
-----------------------------------------------TF---RSR--NF-------------
---------------------------------------------------GLSDLKQKF------------
------------------------------------------------------------------------
------------------------------------------------------------------------
------------------------------------------------------------------------
>BmorIR40a/1-677
------------------------------------------------------------------------
------------------------------------------------------------------------
------------------------------------------------------------------------
------------------------------------------------------------------------
------------------------------------------------------------------------
------------------------------------------------------------------------
------------------------------------------------------------------------
------------------------------------------------------------------------
------------------------------------------------------------------------
---------------MTKLPKDFNVA----IKDIAESLPS--------------------------------
------------------------KEMTVV--------RGNS-TNIRS------------------------
---------------------------QDVFELLRLLCQH------------------------NIQVVNLD
IAA---------------------------------------------------------------------
--MENKEMYYG------YLKKALDVSDE--------------------------------------------
---------------------RTNLI------LCEPYE-C-----ENLLLELREN---NLIHR---------
-------TILYIFF----------------------------------WPY---------------------
------------------------------------------------------------------------
------------------------GSVSDRFLNT--------MV----------------------------
----------EAMRVAVIT-----------------------------------------------------
------------------------------------------------------------------------
------------------------------------------------------------------------
---------------------------------------------NPRESVF--------------------
----------------------RIYYNQ-------------------------------------ATPNRLN
HLSLVNWW----------------------------------------------------------------
------------------------------------------------------------------------
--------------------------AFRLYKSP-----L------LPSA-DKV----YKN-----------
----------FRGRV-FDVPVLH-------------------------------------------------
---------------------------------------------------------A-PPW------HFVK
-----------------------------------YNN----------------------------------
------------D------------------------------------------------SSIN-V-----
------TGGRDDKLLKLIAN-K----------------------L----N----------F-----------
------------R----YRYYD-PPDRS----------QGS-------------------------------
----------------------------GIIGNG---------------T---F------------------
KG------------------------TLG---LI--------------WK-R--------------Q---AD
FFLG-----------------------------------------------------------DVTMT----
-WER---LQA--V-----------EF-S--------FLTLADS-GAF-------------L-THA-------
--------------------------------PAK-LS--ETL-------------AIIRP---FR------
----------------------------------WEV--W-PLV-CAT-------LF-I---TG-----PAL
WIVIAAPSL---WQR---------------------------------------------------------
--------------------------KKRD------------------------------------------
------------------------------------------------------------------------
------------------------------------------------------------------------
-----------------------------------QMG----------------------------------
---------------------------------LLNN-----CCWF---TVT--------LFL-----RQS-
--------STKEP-SSTHKARLVTVL------ISLG----ATYVIGDMYSA-----NL-----TS-LLARPA
K--EP-----------------------PIG-----TLPALEEAMRE-------------------HGYE--
-----------LVVES---------HSSSL---------------SIL----E-------------------
------------------------------------------------NG-TG--------VYGRL------
-AKLMKRQRV----------------------------------------------Q-RVHNVEA--G----
VRLVL----------N-R------RR-V-A-VLGGRETLYYDTERFGSHN----------------------
-----FHLSE--KLYTRYS--------------------------------------------------AIA
FQIG-S-P-------------------------YLETINNV-----------VMTLFEAGILGK--------
-----------------MTTDEYK----------NLPEQS---------------RRSEPVTESENLSTEKT
G------E-TAAVTQIQNETSKG-LEPVSLTMLRGAFCLLG-------------IGHLL-AGV----TLLIE
IQL--------------------------------YR-RA---------RKRALPPQ---------------
--------------------TR--------------------------------------------------
--------------------------------NPTNTFKAKAKK----------------------------
------------------------------------------------------------------------
-----------------------------------------------------------------CILRGW-
------------------------------------------------------------------------
-----------------------------------------------------RRIKAAAIL---AIDRA--
-----------------------------------------------LAPDRGID-----------------
------------------------------------------------------------------------
------------------------------------------------------------------------
------------------------------------------------------------------------
>BmorIR41a/1-587
------------------------------------------------------------------------
------------------------------------------------------------------------
------------------------------------------------------------------------
------------------------------------------------------------------------
------------------------------------------------------------------------
------------------------------------------------------------------------
------------------------------------------------------------------------
------------------------------------------------------------------------
------------------------------------------------------------------------
------------------------------------------------------------------------
------------------------------------------------------------------------
----------------------------------------------------------------------IE
I-----------------------------------------------------------------------
---------LL------------QI-----------------------------------------------
--------------------IINKYL----------SE---------------S------------------
--------YCLVVISETPLSVKLPMSFTY--------------LDPK-------------KEHFSVE-----
-------------------TLLKLSE-----------------EG-----CSDYIIR---------------
MEDPRQFMN--------------------ALEEI--------------------------------------
---RPMS-MVRRSDKKLVILP------------------------------VTDD-----------------
------------------------------------------------------------------------
-ENS--------------------------------------------MEPILNL-----------------
--------------------------------------------LTMKESS---------------------
--------------------YYA-HILLILPTQTERF----ECLAFNL-----------------------I
THRFVGSD--------------------------------------------------SESKLP--------
------------------------------------------------------------------------
-----------------IILDRWYSCTNHFENNVYL----------------FP--NDLKN-----------
----------LNGKT-MKISTF--------------------------------------------------
-----------------I---------------------------------------Y-KPYVLLDVDTAV-
---------------------------------------APLG-----------------------------
-----------RDGIE--------------------------------------IRMIDEFCRWI-N-----
------------CTVQIIRE----------------------------------------------------
---------------------D------------VDL-WGEIY-----------------------------
-------------------------------ENE---------------T---G------------------
IG------------------------VIG---SV--------------VE-G--------------R---SD
FGIA-----------------------------------------------------------ALYSW----
-YEE---WKA--M-----------DF-SVSV-----VRSA----VIC-------------L-VPA-------
--------------------------------PRVLES-WE---------------LPFLP---FG------
----------------------------------KSI--W-IAV-VIT-------FV-Y---AS-----IGL
TI----------------------------------------------------------------------
------------------------------------------------------------------------
------------------------------------------------------------------------
------------------------------------------------------------------------
---------------------------------AQGCS----------------------------------
----------------------------------SNK-----ALLI---VFG--------TII-----SQS-
---------QYIV-SDSWRIRSVIGW------LLV-----SSLILVSAYGA-----GL-----AS-TFTVPQ
---Y------------EP----------SID-----TVQDLLNSRME-------------------------
-----------WGAN-------------HEA--------------WTF----S-------------------
-----LA------L----------------------------------SS-EP--------VAKKL------
-IKQFKIYS-FEELQRR----------------------------------------SFLRKMAF--S----
LEELP----------A-G-------T-F-A------------IGEYLSK--------------EAVQDMQL-
-----MLEFFY--FDH----------------------------------------------------CVAM
LHKN-S-P-------------------------YTEKLSE-----------LIGRLHQSGLLLA-------W
ESQVSL-------------------------------KYLDYK-----IQLEIRLS-RARS-----------
--------------------DVGDLKPLNFNHVEGIFLIFI-------------TGTIL-STL----FFALE
IFIG---------------------------------KQA-------R-KK---------------------
------------------------------------------------------------------------
------------------------------------------------------------------------
------------------------------------------------------------------------
------------------------------------------------------------------------
------------------------------------------------------------------------
------------------------------------------------------------------------
------------------------------------------------------------------------
------------------------------------------------------------------------
------------------------------------------------------------------------
------------------------------------------------------------------------
>BmorIR64a/1-590
------------------------------------------------------MN----------------
------------------------------------------------------------------------
------------------------------------------------------------------------
IL----GL----------------------------------------------------------------
---------------------N----IISFLC----------------------------------------
------------------SLDISS-VIE-----------------------------------VF-------
-------KCKHVRDVIV----FHCFKE-------------NQLIL---------------------------
------------------------------------------------------------------------
--------------------------------PQRM------------------------------------
----------------------------------FHFNNF--------------------------------
------------------------------------------------------------------------
------------------------------------------------------------------------
------------------------------------------------------------------------
--------------------------RT--------------------VF----------------------
-----------------------VFI----------SN---------------N------------------
--------ISWELPNSYPK--------------IGVLINTSC--D----------GWEKFQEFQNSH-----
-------------------TWVYYTD----------------------------------------------
--NLTSTIT--------------------ALSTF--------------------------------------
----PIE--IN-SDVTVVY-----------------------------------------------------
------------------------------------------------------------------------
---K--------------------------------------------ENSA--------------------
------------------------------------------------------------------------
---------------------YQ--VFDTYNTGRKNN----GVF----------------------------
NVNYIGHI--------------------------------------------------NP------------
------------------------------------------------------------------------
------------------------GLQTNLKFTT------------------------R-N-----------
----------LNGVT-LKSTVV--------------------------------------------------
-----------------I---------------------------------------L-KKV---QYESFE-
---------------------------------------EYL------------------------------
------------RKTE--------------------------------------QTGLDSVHKHKFF-----
------------QLLQYISE-M----------------------Y----N----------I-----------
------------T----YDLIR------------TNT-WG--------------------------------
-----------------------------YAHDG---------------R---I------------------
DG------------------------MVG---SL--------------QR-H--------------E---AD
VGGS-----------------------------------------------------------PIFFK----
-TDR---AYV--V-----------DY-VAET-----WPSK----QSF-------------I-FRH-------
--------------------------------PKHPTGVHT---------------VYSRP---LS------
----------------------------------NSV--W-YCV-IAF-------LF-V---TA-----STV
FFMLKF------------------------------------------------------------------
------------------------------------------------------------------------
-----NI-----------DEIER-------------------------------------------------
------------------------------------------------------------------------
---------------------------------AETSQ----------------------------------
-----------------------------------SL-----AFLF---AWS--------AIC-----QQG-
---------MSLR-RNSLALKVVVFV------TFV-----CSITLYQYYNA-----TV-----VSTLLKESP
---I------------------------TIR-----TLKDLLQSDLK-------------------------
-----------VGVE----------DVAYVK--------------DYF----A-------------------
-------------H----------------------------------TK-DP--------IAITM------
-YEK-KIV------TGNNR---------------------------------------NFFDPEY--G----
MSLVK----------K-G-------G-Y-A-FHVDTVYSYGIMKKTFTE--------------REICEIHD-
-----VTMYP---PQK----------------------------------------------------MGAV
LKKN-S-P-------------------------YRNYFAI-----------GIRRLWETGLMQR-------M
KHIWDE-------------------------------PKP-----------------PCVRT----------
--------------------QDSSIFSVSILEFSTPLFIVV-------------FGVIA-SVV----VLLCE
TL---------------------------------F-DTL--------------------------------
------------------------------------------------------------------------
------------------------------------------------------------------------
------------------------------------------------------------------------
-----------------------------------------------------------------FNMR---
------------------------------------------------------------------------
------------------------------------------------------------------------
------------------------------------------------------------------------
------------------------------------------------------------------------
------------------------------------------------------------------------
------------------------------------------------------------------------
>BmorIR75d/1-562
------------------------------------------------------VNIQ--------------
------------------------------------------------------------------------
------------------------------------------------------------------------
------------------------------------------------------------------------
------------------------------------------------------------------------
------------------------------------------------------------------------
------------------------------------------------------------------------
------------------------------------------------------------------------
-----------------------------------NNF----------------------------------
---------------------------------------------AN------APE----------------
------------------------------------------------------------------------
-------LPAYD----------FRREGV-----------------------------------------VLD
LN--------------------------------------------------------CPNS----------
------KL-IL------------EK-AS--------------------KN----------------------
-----------------------RAF----------IH---------------R------------------
--------YTWLLIHNSTYK----------------------------------------------------
------------------------------------------------------------------------
---LETIQK--------------------ILSDA--------------------------------------
----AVL--PD-ADVTWCA-----------------------------------------------------
------------------------------------------------------------------------
------------------------------------------------------------------------
-----------------------------------------------ADDI---------------------
--------------------------LDIHRLNEHQP----YVV----------------------------
--MDLG----------------------------------------------------LS------------
------------------------------------------VNSTIEDL----------------------
-------------------------DAVWSTIPT------------------AA--TRRRH-----------
----------LNNLT-INAVVI--------------------------------------------------
-----------------V---------------------------------------S-QP-------QYF-
---------------------------------------KGW------------------------------
------------SDLS--------------------------------------NRQIDTFPKLT-Y-----
------------PMLMLCAE-D----------------------L----R----------F-----------
------------R----FNLKQ------------VDE-YG-VE-----------------------------
-------------------------------LNG---------------S---F------------------
TG------------------------TVG---LL--------------QR-G--------------R---AE
LGVA-----------------------------------------------------------SMFMR----
-SDR---WRV--L-----------HF-SSAT-----VALL----NAF-------------M-LRA-------
--------------------------------PAQSSV-SN---------------IFLLP---LS------
----------------------------------RGV--W-CCA-AAL-------LC-G---SA-----VLL
AVLS--------------------------------------------------------------------
-------------------------CRL--------------------------------------------
---------------VAAD------------------PTL---------------QLLTLP-----------
------------------------------------------------------------------------
------------------------------------------------------------------------
------------------------------------E-----IFVF---SIG--------TVC-----QQG-
---------FYIM-PKLSSIRMIMFL------TLL-----TSLFTFTAYSA-----KI-----VA-ILQTPS
---A------------------------AVR-----TVADLADSHMD-------------------------
-----------VGIQ----------ETTYKK--------------VYY----A-------------------
-------------E----------------------------------ST-DP--------SILRL------
-FHR-KVA----PLGE-----------------------------------------RVYMSVVE--G----
VERMR----------T-G-------L-F-A-FQVERSSGYEIISKTFTE--------------SEKCGLME-
-----IEAFK---LPM----------------------------------------------------VAVP
LRKH-S-G-------------------------YRELFGT-----------RLRWQREVGLMSR-------V
RAIWLA-------------------------------ARP-----------------RCEG-----------
--------------------RGVGFRAVRLLDMLPALQMLA-------------AGGLV-AVV----LLILE
NV---------------------------------Y-HHY-------S-RTGN-------------------
------------------------------------------------------------------------
-------------------------------------VLRR-------------------------------
------------------------------------------------------------------------
-----------------------------------------------------------------TYRNVFK
LV----------------------------------------------------------------------
------------------------------------------------------------------------
-------------------------------------------------CYKCYTF----------------
------------------------------------------------------------------------
------------------------------------------------------------------------
------------------------------------------------------------------------
>BmorIR75p/1-436
------------------------------------------------------------------------
------------------------------------------------------------------------
------------------------------------------------------------------------
------------------------------------------------------------------------
------------------------------------------------------------------------
------------------------------------------------------------------------
------------------------------------------------------------------------
------------------------------------------------------------------------
------------------------------------------------------------------------
------------------------------------------------------------------------
------------------------------------------------------------------------
---------------------------------------------------------------------MVD
VRP---------------------------------------------------------------------
------------------------------------------------------------------------
-----------HR----------ELF----------KR---------------R------------------
-------------------------------------------RD---------------------------
------------------------------------------------------------------------
-----------------------------VM-----------------------------------------
------------------------------------------------------------------------
------------------------------------------------------------------------
------------------------------------------------------------------------
------------------------------------------------------------------------
------------------------------------------------------------------------
------------------------------------------------------------------------
------------------------------------------------------------------------
------------------------------------------------------------------------
------------GRP-LTMANV--------------------------------------------------
-----------------I---------------------------------------Q-DSN------NTR-
---------------------------------------YHLP-----------------------------
-----------REDAL--------------------------------------ELQYDVIPKIC-W-----
------------MTAKLAFQ-M----------------------L----N----------A-----------
------------T----PRYTF------------SYR-WGYKV-----------------------------
--------------------------------NG---------------Q---W------------------
SG------------------------MIN---DL--------------HT-S--------------K---AD
LGTN-----------------------------------------------------------CVVSD----
-VER---LSV--V-----------TY-TDML-----APFR----VRF-------------V-FRQ-------
--------------------------------PPLPSV-AN---------------IFYLP---FT------
----------------------------------GRV--W-AAV-AVC-------AM-V---YT-----AAI
YWASKWE-----------------------------------------------------------------
----------------------FNLEKR--------------------------------------------
----------------------------------------------------------SASQFDGT------
------------------------------------------------------------------------
------------------------------------------------------------------------
----------------------------------VGD-----AMLL---TMS--------ALS-----QQG-
---------CFIE-PKRAPGRIMLFV------LFT-----ALMALYAAYSA-----NI-----VV-LLQAPS
---N------------------------SIT-----SLAQLAASKVT-------------------------
-----------LAAN----------DVDYNH--------------FVF----S-------------------
-------------L----------------------------------YK-DP--------VRVMI------
-HKR------IDPETGN----------------------------------------GQFYSLED--G----
VDMIR----------Q-G-------F-F-A-FHSIVEPVYRRIEETFLE--------------TEKCDLTE-
-----VDFLSS--FD-----------------------------------------------------PFVP
VKKD-S-P-------------------------YLELLRVV---KKKKIRCSFKQIRESGIQSA-------L
NRRYQV-------------------------------PKP-----------------RCSN-----------
--------------------KVAAFSSVGIVDLRPVLIMMI-------------YGIIS-SCL----ILIME
MLV--------------------------------F-------------KM---------------------
------------------------------------------------------------------------
------------------------------------------------------------------------
------------------------------------------------------------------------
------------------------------------------------------------------------
------------------------------------------------------------------------
------------------------------------------------------------------------
------------------------------------------------------------------------
------------------------------------------------------------------------
------------------------------------------------------------------------
------------------------------------------------------------------------
>BmorIR75q.2/1-486
------------------------------------------------------------------------
------------------------------------------------------------------------
------------------------------------------------------------------------
---MSGGF----------------------------------------------------------------
---------------------QKNTNINE-------------------------------------------
------------------------------------------------------------------------
------------------------------------------------------------------------
------------------------------------------------------------------------
------------------------------------------------------------------------
------------------------------------------------------------------------
------------------------------------------------------------------------
------------------------------------------------------------------------
------------------------------------------------------------------------
------------------------------------------------------------------------
------------------------------------------------------------------------
------------------------------------------------------------------------
------------------------------------------------------------------------
------------------------------------------------------------------------
------------------------------------------------------------------------
------------------------------------------------------------------------
------------------------------------------------------------------------
------------------------------------------------------------------------
------------------------------------------------------------------------
------------------------------------------------------------------------
------------------------------------------------------------------------
---------------------------------V------------------IA--VRRRD-----------
----------LEGYE-IKICYV--------------------------------------------------
-----------------L---------------------------------------T-DN-------DSI-
---------------------------------------HHL------------------------------
------------SDEV--------------------------------------NDHIDTITKVN-F-----
------------PSTNHLLD-F----------------------L----N----------A-----------
------------E----RKYVF------------VNT-WGYR------------------------------
-------------------------------ING---------------T---W------------------
NG------------------------LTG---FL--------------VN-G--------------D---VE
IGGS-----------------------------------------------------------PMFFT----
-AER---TAV--V-----------DF-ISSP-----TPTR----SKF-------------V-FQQ-------
--------------------------------PKLSYE-NN---------------LFLLS---FR------
----------------------------------TAV--W-YST-LAL-------IS-L---IF-----TML
LSVTAWEW----------------------------------------------------------------
--------------------------KK--------------------------------------------
--------------------------------------MS---------------QIKTRDIDAG-------
------------------------------------------------------------------------
---------------------------------VLRPS----------------------------------
----------------------------------VTD-----VTML---VFG--------ATC-----QQG-
---------STVE-LKGSLGRVVMLI------LFL-----TLMFLYTSYSA-----NI-----VA-LLQSSS
---S------------------------QIK-----TLEDLLHSRLK-------------------------
-----------FGVH----------DTVFNR--------------YYF----S-------------------
-------------T----------------------------------AD-EP--------VRKAI------
-YEK-KIA----PPGVA----------------------------------------PQFMSMEE--G----
VKKMR----------K-G-------L-F-A-FHMETGVGYKFVGKYFKE--------------SEKCGLKE-
-----IQYLQ---VID----------------------------------------------------PWLA
VRKN-T-P-------------------------YKEMFKI-----------GMKRIQEHGLQNR-------E
NRLLYE-------------------------------KRP-----------------KCSG-----------
--------------------RESNFVSVSMVDCYPALLVLS-------------YGIII-AIA----LVIME
NL---------------------------------WQYRH-------L-IKG--------------------
------------------------------------------------------------------------
--------------------------------------KLE-------------------------------
------------------------------------------------------------------------
-----------------------------------------------------------------FFSSVNT
IENFNQFEKH--PSHN--------------------------------------------------------
------------------------------------------------------------------------
-------------------------------------------------WKKFYVIDSAKIKKINPSTN---
------------------------------------------------------------------------
------------------------------------------------------------------------
------------------------------------------------------------------------
>BmorIR76b/1-496
------------------------------------------------------------------------
------------------------------------------------------------------------
------------------------------------------------------------------------
------------------------------------------------------------------------
------------------------------------------------------------------------
------------------------------------------------------------------------
------------------------------------------------------------------------
------------------------------------------------------------------------
------------------------------------------------------------------------
------------------------------------------------------------------------
------------------------------------------------------------------------
-------------------------------MLF--------------------------------------
---SNAQRS----------------G----------------------------------------------
------------------------------------------------------------------------
------------------------------------------------------------------------
------------------------------------------------------------------------
------------------------------------------------------------------------
------------------------------------------------------------------------
------------------------------------------------------------------------
------------------------------------------------------------------------
------------------------------------------------------------------------
------------------------------------------------------------------------
------------------------------------------------------------------------
------------------------------------------------------------------------
------------------------------------------------------------------------
------------------------------------------------------------------------
----------------------Q-------------------------------------------------
---------------------------------------------------------N-FP--------LSW
-----------------------------------------IE-----------------------------
-----------RDE-N-------------GTV---------------------------QAYGVA-F-----
------------KIIDILQQ-K----------------------F----N----------F-----------
------------T----YEIVI-PHR---------NFEIGGS------------------------------
-----------------------------KPED---------------------------------------
-S------------------------LIG---LT--------------NT-S--------------K---VD
MIAA-----------------------------------------------------------FIPRL----
-VRF---RKL--V-----------TF-S-RD-----LDEGV---WMM-------------M-LRR-------
--------------------------------PKE-SA--AGS-------------GLLAP---FN------
----------------------------------NFV--W-YVT-LAS-------VL-C---YG-----PCI
CFLTHV------------------------------------------------------------------
--------------------RSKL-I----------------------------------------------
-----------------------------------------------------------KN-----------
------------------------------------------------------------------------
----------------------------------EER--PL-------------------------------
---------------------------------RLSP-----SFWF---VYS--------AFI-----KQS-
--------T-NLA-PEANTTRVLFAT------WWL-----FIILLSAFYTA-----NL-----TA-FLTLSK
F--TL-----------------------DIE-----TPEDLYK-----------------------KNYR--
-----------WVSVE---------GGSVQ---------------YTV------------------------
-------------K----------------------------------TQ-DE--------DLYYL------
-NKMVTSG---RAE--------------------------------------------FRTLSPD--Q----
EYLP---------IVK-A-------G-A-V-LVKEMISLEHLMYGDYLT-K-----TREGVEEAKRCT----
-----YVVAPKP-FMK-KP-------------------------------------------------RAFV
YPVG-S-K-------------------------LKSLFDPT-----------LAYILQSGIIDY--------
---L---------------EHKDL-------------PS-------------T---TICPLDLQS-------
-----------------------KDRQLTNSHLMMTYYIMC-------------VGLAS-GLA----VFVVE
IL---------------------------------VK-RY-------I-NIKIKP-----------------
-------------------IDK--------------------------------------------------
------------------------------------VKLKKFKRS---------------------------
------------------------------------------------------------------------
-----------------------------------------------------KRSPRYD------------
--------DSGPPPYESLFVKPKF-------------KDSEKRW----------------------------
----------------------------------------------KMI---NGREYY--------------
------------------------------------------------------VYEDARG-GTRLV-----
------------------------------------------------------------------------
----------------------------------------PVRTPS--------------------------
------------------------------------AFLYR-------------------------------
>BmorIR8a/1-511
------------------------------------------------------------------------
------------------------------------------------------------------------
------------------------------------------------------------------------
------------------------------------------------------------------------
------------------------------------------------------------------------
------------------------------------------------------------------------
------------------------------------------------------------------------
------------------------------------------------------------------------
------------------------------------------------------------------------
------------------------------------------------------------------------
------------------------------------------------------------------------
------------------------------------------------------------------------
------------------------------------------------------------------------
------------------------------------------------------------------------
------------------------------------------------------------------------
------------------------------------------------------------------------
------------------------------------------------------------------------
------------------------------------------------------------------------
------------------------------------------------------------------------
------------------------------------------------------------------------
------------------------------------------------------------------------
------------------------------------------------------------------------
------------------------------------------------------------------------
------------------------------------------------------------------------
------------------------------------------------------------------------
------------------------------------------------------------------------
------------------------------------------------------------------------
---------------------------------------------------------A-VP--------WTL
------------------------------------------P-----KLDPE-------------------
------TGDPLYNE-D-------------GQ---------------------------PIYEGYC-V-----
------------DLIQKLSE-A----------------------M----N----------F-----------
------------D----YEIVS-PRS---------GG-FGR-------------------------------
-----------------------------RLPNG---------------S---W------------------
DG------------------------VVG---DL--------------TT-G--------------E---TD
IAVA-----------------------------------------------------------ALTMT----
-AER---EEV--I-----------DF-V-APY----FEQTG---ILI-------------A-IRK-------
--------------------------------PIR-KT--SLFK-------------FMTV---LR------
----------------------------------TEV--W-LSI-VAA-------LV-L---TG-----FMI
WLLEKY------------------------------------------------------------------
--------------------SPYS-AKN--------------------------------------------
-----N------------------------------PGAY-----------------P--------------
------------------------------------------------------------------------
----------------------------------YPCR-DF-------------------------------
---------------------------------TLKE-----SFWF---ALT--------SFT-----PQG-
--------GGEA--PKALSGRTLVAA------YWL-----FVVLMLATFTA-----NL-----AA-FLTVER
M--QT-----------------------PVS-----SLEQLARQS----------------------RIN--
-----------YTVVE---------GSSTH---------------QYF----I-------------------
-------------NMKFAEDTLYRVWKEITLN---ATSDQAQYRVWDYPI-RE--------QYGHI------
-LLAINAS---GP----------------------------------------------VADAET--G----
FKQVNDHTDA-----D-----------F-A-FIHDSAEIKY--------------------EVTRNCN----
-----LTEVGEL-FAE-QP-------------------------------------------------YAIA
VQQG-S-R-------------------------LQEDISRA-----------LLELQKERFLEQ--------
---L---------------TSKYW-------------NE-------------T-LRQSCSDADE--------
------------------------SEGITLESLGGVFIATL-------------FGLGL-AMI----TLAWE
VF---------------------------------YY-KR-------K-EKNKV------------------
------------------------------------------------------------------------
-----------------------------------QSTKENVERPP-----------------------IKS
AKLGGKMAV---------------------------------------------------------------
------------------------------------------------------------------------
------------------------------------------------------------------------
--------------------------------------------GVARL---RKRATKIG------------
-------------------------------------------------KKKNVTIGDSFK-----------
------------------------------------------------------------------------
--------------------------------------------PSVS------------------------
-------YISVY----------------------PKG-DYR-------------------------------
>BmorIR93a/1-862
------------------------------------------------------MK----------------
-----------------------------------------------I-WVL-GVLCLAISV------Q---
------------------------------------------------------------------GEDFPS
---LI-----------------------------------------------------------------TA
N--------------------ASIAVILD-------------------------------------------
-RQYLGDK--YQTVLDELKDYIKELA-------RVE---LKH--------------------GGVLVHYYSW
--TNI-SLNK-GFLAVF--SIASCEDTWELFSRTEEE---DLLLFALTE-----------------------
--------------------------------------------------------------------VDCP
R----------------------------LPQRSAITV-----------------TYSE-PG----------
--------------------EELPQ--------LLLDLR--SSNAIS------WKSAV--------------
--------------------------------------ILHD-DTL--------------------------
-----------------------GRDMVS--RVVQSLTSQIDEESAR-----------------PVSVTVFK
MKHEM----------------NEY-LRRKEM-----------HRVLSKL--PVKY--IG-------------
------ENFIA-------IVT--SDVMT--------------------------------------------
-----------------------TMA-----------EIA------------REL---LMSH----------
-----TM-AQWLYV----------------------------------------------ISDTNAH-----
------------------------------------------------------------------------
----ASNLSGF----------------INTL-----------------------------------------
---------NEGENVAFIY----NITENGP--DCKNGLM-----------CYSQE-MMSAF-I---------
----SALDAAIQAEFDVAAQVSDE------------------------------------------------
-EWE-AIRPSKVQRRDILLKH---------------------------MQQYI-------------------
-----------------------------------------------LAKSVCG------------------
-----------------NCTLWRALAADTWGVTYR--------QNDVPEQINEHAN---GSTGVI----EHL
ELMNVGIW-----------------------------------------------------RPIDA------
--------------------------------------------MTFADL----------------------
---------------------------------------L------FPHV--------HHG-----------
----------FRGKE-LPIITYH-------------------------------------------------
---------------------------------------------------------N-PP--------WTF
-----------------------------------------LQ-----------------------------
-----------ANE-S-------------GAI--------------------------VKYSGLM-F-----
------------DIVNQLAK-N----------------------K----N----------FQRLPHPSNRNA
LLLHGRNRQGGGT----YPCGL--------------------------------------------------
-----------------------------TKGPI---------------T---Y------------------
N--------------------NIPLYFRA---VF--------------IA-H--------------Q-----
----------------------------------------------------------------AGVN----
-LKN---NYYRCI-----------NY-T-IP-----VSTQP---HTF-------------I-VAR-------
--------------------------------PRE-LS--RAL-------------LFLLP---FT------
----------------------------------TDT--W-LCL-GFA-------VI-L---MG-----PML
YIVHRL------------------------------------------------------------------
--------------------SPYY-E----------------------------------------------
---------------------------------------A-----------------MEIT-----------
------------------------------------------------------------------------
----------------------------------REGG-LA-------------------------------
---------------------------------TIHN-----CLWY---IYG--------ALL-----QQG-
--------G-MYL-PRADSGRLVIGT------WWL-----VVLVIVTTYSG-----NL-----VA-FLTFPK
L--EA-----------------------PVT-----TISELLKNS---------------------DAYT--
-----------WSVTK---------GSYLE---------------MEL----K-------------------
-------------N----------------------------------SE-EP--------KYKRL------
-IKEAELL---KETG--GIE-------------------------------------GTIHAARG--T----
LDRVR----------G-Q-------R-H-L-IFDWRLRLTYLMSADHIA--------------TETCD----
-----FALAVED-FME-EQ-------------------------------------------------VAMI
VPAG-S-P-------------------------YLPVINKE-----------INRMHKAGLISK--------
---W---------------LSAYL-------------PK-------------P---NRCLKISTVTQE----
----------------------VSNHTVNLSDMQGSFFVLF-------------LGNDKIYVY----MYIAE
LI----------------------------------------------------------------------
------------------------------------------------------------------------
------------------------------------------------------------------------
------------------------------------------------------------------------
------------------------------------------------------------------------
------------------------------------------------------------------------
------------------------------------------------------------------------
------------------------------------------------------------------------
------------------------------------------------------------------------
------------------------------------------------------------------------
------------------------------------------------------------------------
>CclyIR25a/1-678
------------------------------------------------------------------------
------------------------------------------------------------------------
------------------------------------------------------------------------
------------------------------------------------------------------------
------------------------------------------------------------------------
------------------------------------------------------------------------
------------------------------------------------------------------------
------------------------------------------------------------------------
------------------------------------------------------------------------
------------------------------------------------------------------------
------------------------------------------------------------------------
------------------------------------------------------------------------
------------------------------------------------------------------------
------------------------------------------------------------------------
-------------------------L-----------DAA------------TAN---GIFG----------
----RKY--AWYAL----------------------------------------------SKG---------
----------------------------------DEDIQCG---------CENSSVILMRPHTS--------
----PETRGRLTMLQRDYDLTAE-----PII-----------------------------------------
-------------DSAFYF----D--------------------------FALR--GLKAA-A---------
----KMVEQGA-------------------------------------------Y-ENFNYIKCE-------
-AFD-EANPPVREN-FDLSSA---------------------------LEKVQ-------------------
-----LTDTWAPVSW------------------------------GGNGLNFMD------------------
-------------------LALGMEKFLILA-------------------------------------ARTV
ERKSLGDW--------------------------------------------------AAGMP-HGK-----
--------------------------------------------FMF-------------------------
----------------------------KAGQTL------------------------DDY-----------
----------QVVTV-YRITTVL-------------------------------------------------
---------------------------------------------------------Q-PP--------FIM
------------------------------------------------------------------------
---------KRTNE-E-------------GE---------------------------VEYYGYC-I-----
------------DLINEIKQ-I----------------------V----E----------F-----------
------------E----YEIYE-APD---------GK-FGN-------------------------------
-----------------------------MNENE---------------E---W------------------
NG------------------------MVL---EL--------------VE-K--------------R---AD
IALA-----------------------------------------------------------SLSVM----
-AER---ENV--V-----------DF-T-VPY----YDLVG---ITI-------------L-MKK-------
--------------------------------PKV-PT--SLFK-------------FLTV---LE------
----------------------------------PEV--W-ICI-LFA-------YG-F---TS-----ILL
YIFDRF------------------------------------------------------------------
--------------------SPYS-YQN--------------------------------------------
-----N------------------------------KEKY-----------------KDD------------
------------------------------------------------------------------------
----------------------------------DEKR-EF-------------------------------
---------------------------------TFKE-----CLWF---CMT--------SLT-----PQG-
--------GGEA--PKNLSGRLVAAT------WWL-----FGFIIIASYTA-----NL-----AA-FLTVSR
L--DT-----------------------PIE-----SLDDLSNQY----------------------KVQ--
-----------YAPMN---------GTSTM---------------TYF----E-------------------
-------------RMAYIEKKFYEIWKDMSLNDSMSNVERAKLAVWDYPV-SD--------KYTKM------
-WQSMQEA---GL----------------------------------------------PTDFDQ--A----
LERVRKSTSS-----S-E-------G-F-A-YIGDATDIRY--------------------LVLTNCD----
-----LQIVGEE-FSR-KP-------------------------------------------------YAIA
VQEG-S-P-------------------------LKDQFNDA-----------ILKLLNQRKLET--------
---L---------------KERWW-------------NQ-------------NPEKKECEKDDDQ-------
------------------------SDGISIENIGGVFIVIF-------------VGIGL-ACV----TLAFE
YW---------------------------------WY-KH-------R-KDP--------------------
------------------------------------------------------------------------
------------------------------------SVSD-SAKVLA------------------------V
RA----------------------------------------------------------------------
------------------------------------------------------------------------
-----------YP-----------------------------------------------------------
----------------------------------------------DDR---KPGFQAQ-------------
---------------------------------------------------EKSNFSTEY---G--------
------------------------------------------------------------------------
------------------------------------------------------------------------
------------------------------------------------------------------------
>CclyIR93a/1-277
------------------------------------------------------------------------
------------------------------------------------------------------------
------------------------------------------------------------------------
------------------------------------------------------------------------
------------------------------------------------------------------------
------------------------------------------------------------------------
------------------------------------------------------------------------
------------------------------------------------------------------------
------------------------------------------------------------------------
------------------------------------------------------------------------
------------------------------------------------------------------------
------------------------------------------------------------------------
------------------------------------------------------------------------
------------------------------------------------------------------------
------------------------------------------------------------------------
------------------------------------------------------------------------
------------------------------------------------------------------------
------------------------------------------------------------------------
------------------------------------------------------------------------
------------------------------------------------------------------------
------------------------------------------------------------------------
------------------------------------------------------------------------
------------------------------------------------------------------------
------------------------------------------------------------------------
------------------------------------------------------------------------
------------------------------------------------------------------------
------------------------------------------------------------------------
------------------------------------------------------------------------
------------------------------------------------------------------------
------------------------------------------------------------------------
------------------------------------------------------------------------
------------------------------------------------------------------------
------------------------------------------------------------------------
------------------------------------------------------------------------
------------------------------------------------------------------------
------------------------------------------------------------------------
------------------------------------------------------------------------
------------------------------------------------------------------------
------------------------------------------------------------------------
------------------------------------------------------------------------
----------------------------------------------------------GLY-----------
------------------------------------------------------------------------
----------------------------------DGKG-LF-------------------------------
---------------------------------ELQN-----CAWY---VYG--------AIL-----QQG-
--------G-TKL-PLSNSGRLVVGF------WWI-----FVLIVVTTYSG-----NL-----VA-FLTFPQ
I--EN-----------------------PVS-----TLDDLLKEK---------------------DTMT--
-----------WGFIE---------GTVLD---------------NYF----Q-------------------
-------------E----------------------------------A--EG--------KFKDV------
-GERSEKH---ADK-----------------------------------------------KREE--L----
YVRVR----------D-T-------D-H-A-FLEWEANLLFIIEDRFRM--------------TDSCE----
-----FSLGREK-FYH-ES-------------------------------------------------VALA
LPPT-S-P-------------------------YIEHFNAE-----------LKKMQVGGLIQK--------
---W---------------KKDYW-------------PR-------------K---NKCSDTAYGGG-----
----------------------DANRTVSLSDMQGSFFLLF-------------IGFLI-AAV----IITGE
CI---------------------------------IR-SF--------------------------------
------------------------------------------------------------------------
---------------------------------------WGKSAP---------------------------
---------------------------------------------------GS-------------------
-----------------------------------------------------RTSTGT-------------
------------------------------------------------------------------------
------------------------------------------------------------------------
------------------------------------------------------LVK---------------
------------------------------------------------------------------------
------------------------------------------------------------------------
------------------------------------P--FMA------------------------------
>Ccly_CEF34375.1/1-357
------------------------------------------------------------------------
------------------------------------------------------------------------
------------------------------------------------------------------------
------------------------------------------------------------------------
------------------------------------------------------------------------
------------------------------------------------------------------------
------------------------------------------------------------------------
------------------------------------------------------------------------
------------------------------------------------------------------------
------------------------------------------------------------------------
------------------------------------------------------------------------
------------------------------------------------------------------------
------------------------------------------------------------------------
------------------------------------------------------------------------
------------------------------------------------------------------------
------------------------------------------------------------------------
------------------------------------------------------------------------
------------------------------------------------------------------------
------------------------------------------------------------------------
------------------------------------------------------------------------
------------------------------------------------------------------------
------------------------------------------------------------------------
------------------------------------------------------------------------
------------------------------------------------------------------------
------------------------------------------------------------------------
------------------------------------------------------------------------
------------------------------------------------------------------------
------------------------------------------------------------------------
------------------------------------------------------------------------
------------------------------------------------------------------------
------------EVVRALAS-A----------------------G----N----------F-----------
------------T----LNFQEVPPG----EV------WGE-------------------------------
-----------------------------LLPNG---------------S---W------------------
NG------------------------IIG---ML--------------GS-G--------------A---AD
FAIA-----------------------------------------------------------DIFITSLWG
RTDH---QH----------------F-S-AP-----FDQGV---NCV-------------I-MRV-------
--------------------------------PPP-LP---------------RWQAPLWP---FR------
----------------------------------EDT--W-QAF-LVG-------FV-L---SG-----PLL
YCLARG------------------------------------------------------------------
--------------------SARS------------------------------------------------
---------------------------------------L-----------------GKTS-----------
------------------------------------------------------------------------
---------------------------------------YLE------------------------------
---------------------------------SLTS-----SYLY---ATG--------MHL-----QEP-
--------L-ARE-PITNTSRVIVAF------LWL-----YAMVLGFSYSS-----NL-----TA-FLTVTR
Q--PR-----------------------TID-----TYKDLYESRLT-IVGLG-------------------
---------------------------------------------PTL----G-------------------
-------------SLMET------------------------------SV-NF--------YLREL------
------------------YK-------------------------------------QFAPLPSD--D--AA
VQAVL----------D-G-------R-A-G-YITSYHNSKYIVAKLNSAQ-------------R--TP----
----ILRVMKEC-TMP------------------------------------------FS--------VAVG
LQSN-T-P-------------------------LKPRIDLV-----------TYKIVESGLVSQ--------
---W---------------FKESVWI--------A--TR------EN-----RMQQKGTNKEEETND-----
-----------------------E----------------------------------------------TE
-----------------------------------VF-----------------------------------
------------------------------------------------------------------------
---------------------------------RVLPLK---------------------------------
------------------------------------------------------------------------
------------------------------------------------------------------------
------------------------------------------------------------------------
------------------------------------------------------------------------
------------------------------------------------------------------------
------------------------------------------------------------------------
------------------------------------------------------------------------
------------------------------------------------------------------------
>CquiIR21a/1-914
------------------------------------------------------MKSVL-------------
-----------------------------------------------------LISAFCFVWMELLLAWQQQ
S-----------------------------------------------------------------------
------------------------------------------------------------------------
------------------------------------------------------------------------
-------------SDPYRQALVNYRSDA-----P-KNKFYELSSEQYIP-------------GTVD------
------------------------------------------------------------------------
------------------------------------------------------------------------
-------ADSG--------------------VREKRLSD----------------PTFRGNPKTRE------
--QIWAKKFAHILVND-RQSKSLVD--------LLIRVVT--------------------------------
---------------------KYLHACIPI--------ILFD-SYVEQK-----------------------
-------------------EGLMMESLFR--QFPLTYTCGKIGLNYTL------------------------
--------------------------ENPEI--------------------LATTASKC-------------
------RSYII------FLSD--ALMTR--------------------------------------------
-----------------------HII----------GPQL------------TDYV--VVIPR-S-------
--------SQWKLQ----------------------------------------------------------
------------------------------------------------------------------------
----------------------------DFLSSK--------ES----------------------------
---------RDILNLLVIG-----------------------------------------------------
----ESYSAG--------------------------------------------------------------
--------KSANEEVPYV------------------------------------------------------
------------------------------------------------------------------------
-----------------------LYTHDLYI-----------------------------------DGLGSN
RPIVLTTW----------------------------------------------------------------
------------------------------------------MNGKFSRT----------------------
--------NVD----------------------------L------FPKK-------IRKG-----------
----------FSGHR-FTVALAH-------------------------------------------------
---------------------------------------------------------Q-PP--------FVF
--------------------------------------KQL-------------------------------
-------------STD-------------A-----------------------VGNIAIRWDGIE-I-----
------------RVLKTMGN-Y----------------------L----N----------F-----------
------------T----IDYKE-PSK---------GYL-GP----G--------------------------
--------------------------------DA--------------------------------------
--------------------------ITD---EV--------------ER-R--------------Q---AD
IGVA-----------------------------------------------------------GAYVT----
-IER--NVNT--------------EM-T-VS-----HSSDC---SAFIT-----------LMSSS-------
-------------------------------LPRQ-----DLYR------------AILGP---FQ------
----------------------------------WPV--W-LAL-TLIY------LL-AIFPLAFSDKLSLR
HLIGNW------------------------------------------------------------------
------------------------------------------------------------------------
--------------------------------------------S---------------------------
------------------------------------------------------------------------
------------------------------------------------------------------------
---------------------------------EIEN-----MFWY---VFG--------TFTN-SLTFTG-
--------ENSWSNTKKTSTRMLIGI------YWM-----FTIIITSCYTG-----SI-----IA-FVTMPV
L--PD-----------------------TVD-----TVAELRRGFYR------------------VGTLD--
-------------------------RGGWE---------------RWF----L-------------------
-------------N----------------------------------SS-DA--------STAKL------
----------------LKKL-------------------------------------EFVSSLEE--G----
IKNVTDAW----LI-----------S-Y-A-FIGSKAELNYLVQSNYSD-----------ESHNKRYE----
-----LHVSKEC-FSL------------------------------------------FG--------VSFV
LPQK-S-V-------------------------YRDKFNNA-----------ILYMQEAGIIGKLSKDVS--
---WDM-------------QRTS--------------------------------DGRFRQA-SVGKTLRS-
-------------------PTAGAEKGLTLGDTEGMFLLMG-------------IGYLL-GLA----VLISE
WI---------------------------------GGCTN--------------------------------
-------------------KCKEL-IEARKDRF---------------------------------------
------------------------RR------------SSTSSIPASSAS-------------------SAN
QNSPRRR--PTGK-------------------------------EYNLMYNGD-----------SSSQALTP
RAGFDD----------------------------------------DSGSDISEGTRTRRTLSE-SLQDVGQ
---NTLQELYDGPNRRHSTIVYID-----------------------------------------------G
KMMSE--------------------------------EEAQRYAATK-----KSNRSHSSLG----------
-----------------------------------------------S--VVEHEVTRLFKFLDDRKGS---
------------------------------------------------------------------------
------------------------------------HEEHRPKHSRHHSRS---------------------
--------IEVAAEVN-RMVDDAE--------KQVVEKSFGEELLH--------------------------
>CquiIR25a/1-818
------------------------------------------------------------------------
------------------------------------------------------------------------
------------------------------------------------------------------------
------------------------------------------------------------------------
------------------------------------------------------------------------
------------------------------------------------------------------------
----------------------VCSKYSEALNTN--R-MPHVIL----------------------------
---------------------------------------------------------------------DTT
LTGV--------------------ASETVKSISVALGI-----------------PTVSTSFGQEGDIRQWR
SLSPEKGNYLLQI---MPPTDMIPE--------VIRSI---IIY-MN------ITNA---------------
-----------------------------A--------ILYD-DSFV-------------------------
---------------------------MD--HKYKALLQNI-----------------------PTRHVITS
IG----------------------ND--KDR-----------GEQIEKLRNLDINN----------------
--------FFI-------LGS--FPSIR--------------------------------------------
-----------------------KVL-----------ESA------------K-R---EFFE----------
----RNF--AWHAI----------------------------------------------TQF---------
----------------------------------QGELSSN---------IENATIMLLRPVSD--------
----SKSKDRLGVIRTTYNMKQE-----PQT-----------------------------------------
-------------SSVFYF----D--------------------------IALR--TFLAI-K---------
----NLFYDDA----------------------------------------------KNDY-----------
-EYD-----PPYT--MD--QD---------------------------FDRITIKV----------------
-RDLREKLDNG-----------------------------------FDGKCLSRLRA---------------
------------------YFHRVMRLVTTND-------------------------------------DEKV
RKRELAEE--------------------------------------------------MLQIF--VT-----
--------------------------------------------FNVNPDKQPDEISDGNPE----------
-----------------------KEETEKEEASL------------------------KKI-----------
----------L--LL-INVYFLQ-------------------------------------------------
---------------------------------------------------------Q-EP--------FIF
------------------------------------------------------------------------
-----------RDP-S-------------AP---------------------------KGFKGYC-I-----
------------DLLDEIAK-I----------------------V----K----------F-----------
------------D----YEIKA-VED---------GK-FGN-------------------------------
-----------------------------MNEKG---------------E---W------------------
NG------------------------IVR---KL--------------ID-K--------------Q---AD
IGLG-----------------------------------------------------------SMSVM----
-AER---ETV--I-----------DF-T-VPY----YDLVG---ISI-------------M-MQL-------
--------------------------------PST-PS--SLFK-------------FLTV---LE------
----------------------------------TNV--W-LCI-LAA-------YF-F---TS-----FLM
WIFDRY------------------------------------------------------------------
--------------------SPYS-YQN--------------------------------------------
-----N------------------------------REKY-----------------KND------------
------------------------------------------------------------------------
----------------------------------DEKR-EF-------------------------------
---------------------------------NIKE-----CLWF---CMT--------SLT-----PQG-
--------GGEA--PKNLSGRLVAAT------WWL-----FGFIIIASYTA-----NL-----AA-FLTVSR
L--DT-----------------------PVE-----SLDDLSKQY----------------------KIL--
-----------YAPLN---------GSSAM---------------TYF----Q-------------------
-------------RMADIESRFYEIWKEMSLNDSLTPVERSKLAVWDYPV-SD--------KYTKM------
-WQAMQEA---GL----------------------------------------------PNSLDE--A----
VERIRNSTSA-----S---------G-F-A-FLGDATDIRY--------------------KVLTNCD----
-----LQMVGEE-FSR-KP-------------------------------------------------YAIA
VQQG-S-P-------------------------LKDQFNNA-----------ILMLLNKRQLEK--------
---L---------------KEQWW-------------KN-------------DDIQSKCEKPDDQ-------
------------------------SDGISIQNIGGVFIVIF-------------VGIGM-ACI----TLVFE
FW---------------------------------YY-KY-------R-KNI--------------------
------------------------------------------------------------------------
------------------------------------KIVD-VMEAND------------------------E
NS----------------------------------------------------------------------
------------------------------------------------------------------------
------------------------------------------------------------------------
------------------------------------------------------------------------
------------------------------------------------------------------------
------------------------------------------------------------------------
------------------------------------------------------------------------
------------------------------------------------------------------------
>CquiIR31a/1-539
------------------------------------------------------------------------
-----------------------------------------------------MYFL---------------
------------------------------------------------------------------------
------------------------------------------------------------------------
------------------------------------------------------------------------
-----------------------------------------------------------------WS-----
------ELSKTARLLVLHYKTSRCRQSK--------------------------------------------
------------------------------------------------------------------------
----------------------GTLVVPSKKVSNLFISTNDE------------------------------
-----------------------NIS-----ARFINLAG--LN-SKD------PTSFLPH------------
------------------------------------------------------------------------
--------------------NSYAITTC-----------------------------------------IFD
Y--------------------------------------------------------SCTNS----------
------LQ-VL------------QA-FS--------------------SL----------------------
-----------------------RYF----------NT---------------T------------------
--------YSWLFLADN-------------------------------------------------------
------------------------------------------------------------------------
-NSRTDVNH--------------------ILGKL--------------------------------------
---MSVQ--MN-SDITVAE-----------------------------------------------------
------------------------------------------------------------------------
---P--------------------------------------------VPES--------------------
-----------------------------------------------NGTS---------------------
---------------------FE--LVDIYAKGRHL----------------------------CRD----V
YRNVYGRW--------------------------------------------------SYEGGL--------
------------------------------------------------------------------------
-------------------------------------E-M------VANY-RRY--YVRGN-----------
----------FNGLQ-VR-GTT--------------------------------------------------
-----------------V-------------------------------------------DNVTS-QDV--
---------------------------------------DRIL-----------------------------
-----------SVPGT--------------------------------------EQGIVSFVKYH-Y-----
------------ALLVMLRD-Y----------------------H----N----------------------
------------------------------------------------------------------------
------------------------------------------------------------------------
------------------------------------------------------------------------
------------------------------------------------------------------------
--------------------------------------FG----AGF-------------I-YRI-------
--------------------------------TPQLSGATGGG-------------NFFTP---FE------
----------------------------------DSV--WIASL-ITL--------------TA-----ILV
ILKFS-------------------------------------------------------------------
---------------------VFIIFKSASNEP---------------------------------------
------------------------------------------------------------------------
------------------------------------------------------------------------
-----------------------------------NT-----------------------------------
---------------------------------SLIS-----YLVD---IVG--------TVS-----QQGI
---------AGRV-SARMPIRIILFS------LLT-----LNLVLFNYYTS-----SV-----VGGLLSSPG
---K------------------------GPQ-----TIREIIDSPLK-------------------------
-----------LAFR----------DIGYHK--------------ILF----R-------------------
-------------E----------------------------------TQ-VP--------IIREL------
-YEK-KVQ---PSREGKHTI-----------------------------P--------VYTDVIT--A----
VPYLQ----------R-G-------G-Y-A-FHCEMTEAFQDIADQFDA--------------NEICELRT-
-----TTGLFN-DLRL----------------------------------------------------MSFV
VPKR-S-M-------------------------YTEMFRI-----------TMMRLQEIGLIKR-------T
LKINRI-------------------------------EKP-----------------ICQS-----------
--------------------RGRV-LPVEVSGVSTAFAVLG-------------G-----------------
------------------------------------------------------------------------
------------------------------------------------------------------------
------------------------------------------------------------------------
------------------------------------------------------------------------
------------------------------------------------------------------------
------------------------------------------------------------------------
------------------------------------------------------------------------
------------------------------------------------------------------------
------------------------------------------------------------------------
------------------------------------------------------------------------
------------------------------------------------------------------------
>CquiIR40a/1-740
------------------------------------------------------------------------
---------------------------------------------------------MKVGIV---------
------------------------------------------------------------------------
------------------------------------------------------------------------
------------W-----------------------------------------------------------
--------------------------------------------------------------CLF-------
---------------VL-------------------------------------------------------
-------LGRSF------------------------------------------------------------
------------------------------VQAYHSQLVPI-------------------------------
--------------ADPSNHSGMVTG----LSEMINLLSP--------------------------------
------------------------KTLVLL--------VLNE-TKIHK------------------------
---------------------------ID--RLTVAIHSY------------------------NIPTCIFY
------------------------------------------------------------------------
----DLEQYFE------YIANNLKNSLD--------------------------------------------
---------------------TTSLL------LCHPAD---------MLVDLVDR---RLAHR---------
-------LSLYIFY----------------------------------WGA---------------------
------------------------------------------------------------------------
------------------------RRLPAGFDRA--------LL----------------------------
---------REPLRVAVIT-----------------------------------------------------
------------------------------------------------------------------------
------------------------------------------------------------------------
---------------------------------------------NPKKKIF--------------------
----------------------RIFYNQ-------------------------------------AKPNNLG
ELLSANWF----------------------------------------------------------------
------------------------------------------------------------------------
-----------------------DGSDMTFKRVP-----L------LPTP-TEV----YKN-----------
----------FEGRV-FTIPVIH-------------------------------------------------
---------------------------------------------------------K-PPW------HFLT
-----------------------------------YTNLNESC-----------------------------
---------------NDTDTE----------------------------------FDMANVTSFQ-V-----
------TGGRDHNLMQLIAA-R----------------------M----N----------F-----------
------------T----FRYIE-PEEKI----------QGTAM-----------------------------
----------------------------GSGDNV---------------S---I------------------
SG------------------------ALG---ML--------------QR-R--------------E---VD
LFLG-----------------------------------------------------------DVAVT----
-WER---MQA--V-----------EF-S--------FFTLADS-AAF-------------V-THA-------
--------------------------------PRK-LS--EAL-------------ALVRP---FQ------
----------------------------------VTV--W-PLV-IFT-------II-L---SG-----PVL
YLIIAMPFRLEDWMKG--------------------------------------------------------
------------------TLDKARRLQVR------RG-----------------------------------
-----PPFY---------------------------DMQYIREMGYGLVP--RA-DIAGTPQH---------
------------------------------------------------------------------------
-----------------------------------PS-----------------------------------
----------------------------------LNR-----CVWY---TIN--------VYL-----RQS-
--------A-TIP-YNGHVARFFSIL------LWLC----ATYVLGDVYSA-----QL-----TS-QLARPA
R--EG-----------------------PIN-----TLGKLEELMESP-----------------GGGYQ--
-----------LLVER---------QSAFQ---------------VAL----A-------------------
------------------------------------------------NS-TG--------ILQRL------
-YRITQRHPDNE--------------------------------------------SYLVGSVEE--G----
IQILL----------V-N------SK-R-A-VFGGRETLYFNTKRYGAHR----------------------
-----FQLSD--NLYTRYS--------------------------------------------------AVA
VQFG-S-P-------------------------FLDSLNEV-----------IMRLFEAGIIGK--------
-----------------ITVAEYERMFGSKSGG-QFADE------------------TVESTKSDDGVD---
-------A-TGKAKKSAESSEK--LQPMNLRMLQGAFLALG-------------FGHSV-GAI----ILLVE
N-----------------------------------------------------------------------
------------------------------------------------------------------------
------------------------------------QLK-------------GI------------------
------------------------------------------------------------------------
-------------------------------------KSV------------YQRVLGVLTRTGRVVRKIWT
AI----------------------------------------------------------------------
----------------------------------------------------RRSL----------------
------------------------------------------------------------------------
------------------------------------------------------------------------
------------------------------------------------------------------------
------------------------------------------------------------------------
>CquiIR41a/1-626
------------------------------------------------------------------------
------------------------------------------------------------------------
------------------------------------------------------------------------
------------------------------------------------------------------------
------------------------------------------------------------------------
------------------------------------------------------------------------
------------------------------------------------------------------------
------------------------------------------------------------------------
--------------------------MVSL-------LVGL-------------------------------
------------------AVN---------IPQYFNDLYC--------------------------------
------------------------------------TCFISNTNDIDF--ELNFELS---------------
-----------------------------------------------------------------QPVIWID
IEKANSED------------------------------------LLSSIE------NGC-------------
------QSFIL-----------TEDSWL--------------------------------------------
-----------------------PFFEG--------FWYLHD----------RTVQ--RFAN----------
--------KKVIIA----------------L-----------------------------DYDSEYF-----
------------------------------------------------------------------------
-------------------------KVEPIFEHV--------VV----------------------------
---------HDIPQLLVIV-----------------------------------------------------
------------------------------------------------------------------------
------------------------------------------------------------------------
-------------------------------------------QVE-D-DR---------------------
---------------------IDVVTNKFTG------------------------------------RDTQQ
EVILLDSF-------------------------------------------------VPSLGTFLY------
GN----------------------------------------------------------------------
-------------------------------------E-L------FPDK--------LLN-----------
----------LQGRF-LRLAIFN-------------------------------------------------
---------------------------------------------------------Y-SP--------YTF
WNEV--------------------------------------------------------------------
------------NISS------------DSNAYFEH-------------------EASLQVDGTE-S-----
------------RIFSLFCD-T----------------------F----N----C-----------------
------------S----LEISLDEAGE-----------WGE-------------------------------
-----------------------------IFDNR---------------T--------G-------------
NG------------------------IIG---AV--------------VE-R--------------R---AD
IGVG-----------------------------------------------------------ALYSW----
-YHE---FTF--L-----------TL-S-KP-----ISRTG---VTC-------------I-TPK-------
--------------------------------PKLLSS----------------WMTPILP---FT------
----------------------------------PNL--W-AAV-AVT-------FV-L---AS-----IFA
LFINFM------------------------------------------------------------------
-------------VN--KIVLTQVSLKMCC------------------------------------------
--------------------------L------------------------------LKTK-----------
---------C--------------------------------------------------------------
-------------------------------DTLQDIQVDIC-------------ES---------------
-------------------------------------------FMI---IGS--------MFI-----LQTV
L-------LRINR-NKYISQMVLIGS------VLF-----VGMMLGNVYSG-----GL-----SS-VMTIPR
Y--QK-----------------------PID-----TLLDLANN-----------------------DLH--
-----------WASTHD----------------------------AWIFSI-L-------------------
-------------M----------------------------------AT-QPT-------IL-KL----LQ
NFETHPKEV----------------------------------------------LHRHAIQQDL--A--YS
VERLP-------Y----G-------H-F-A---------------------------IGEYIDREVSH----
Y----FHLMIEDIYWE----------------------------------------------------NCVA
MSTK-TWP-------------------------MMDHLDGL-----------ILRVFESGIQRY--------
---WEL-----------QVVSKYA--------D----NK---------------VQLTIATSRHQESS----
-------G----------------PTILQPSHLVGAFLLLA-------------FGLAS-GFM----IFVME
IAVG----------------------------------KL-------HGAK---------------------
------------------------------------------------------------------------
------------------------------------------------------------------------
------------------------------------------------------------------------
------------------------------------------------------------------------
------------------------------------------------------------------------
------------------------------------------------------------------------
------------------------------------------------------------------------
------------------------------------------------------------------------
------------------------------------------------------------------------
------------------------------------------------------------------------
>CquiIR60a/1-645
------------------------------------------------------------------------
-----------------------------------------------------MQWPRLTFLLGFAALGP--
------------------------------------------------------------------------
------------------------------------------------------------------------
------------------------------------------------------------------------
------------------------------------------------------------------------
------------------------------------------------------------------------
------------------------------------------------------------------------
-------------------------------TTDGIVYVRTKNERG---------PTAIQAGIN--------
------------------------------CLELLTGAYFY---PTE------SVQIQ--------------
------------------------------------NIVVFHLHNL--------------------------
-------------------SSPS-----R--EIELGFLQSHH--------TGY------HEDLDGRKTQHFQ
---------------------------------------------LKMMSDK--------------------
---------LP------------RSSIR--------------------------------------------
---------------------KQAFV---------DYKLI-----DYYVIVVDEFE--KLERAMSYISL---
AYAFNPR-GKYVVLYNN-------------------------------------------PNNRDLDDRFA-
------------------------------------------------------------------------
------------------------LEALNFMFIK--------------------------------------
---------HHSVNVLVAF-------------------------------------------A---------
----------------------------------------I-------------------------------
------------------------------------------------------------------------
------------------------------------------------------------------------
-----------------DMMSYAVYTGDPYHGTR--------------------------------KDCGRM
KTLKIATV----------------------------------------------------------------
-----------------------------------------------------------------------Q
NG-----------------------------------T----------------------------------
----------FRNEA-LAMEMIR-------------------------------------------------
-----------------MS--------------------------------------KVPPE--MESCTFLF
------------------------------------------------------------------------
----------------------------CTRE-------------------AAPFINAGCETGLE-I-----
------------QIMHLLQE-S----------------------M----K----------F-----------
------------N----VNVSCSTME------------RGE-------------------------------
-----------------------------LEDDG--------------VT---W------------------
SD------------------------LLG---LM--------------RD-D--------------E---CD
L---------------------------------------------------------------IAGA-FY-
-PDY-------DVHA---------DFAA-TTL----YLQDY---YTW------------FVQTAG-------
--------------------------------LQS------RWK------------VLLDI---FE------
----------------------------------IST--W-ELF-ALV-------LF-V---C------SLT
WFLVGT------------------------------------------------------------------
-----------------------------------------------------------AL-----------
------------------------------------------------------------P-----------
------------------------------------------------------------------------
--------------------------------ELRPHK----------------------------------
---------------------------------CFST-----CILN---TWC--------VFL--GISTNN-
------R-------PNSNSLRIFFVA------LAL-----YSINVTTIYTS-----QL-----IN-VFTSPP
R--EH-----------------------QID-----TIEEILNMTTP-------------------------
------------------------IGGRMEYE-------------DWF----E-------------------
---------------------------------------------------NA--------DEDDLRV----
-SARYSNSD------------------------------------------------EFQPSEAN-------
MRAVA----------K-GR------R---V-ILTSRAYV-------------------------RNSHYYGE
-----VHGLKQDVFAT----------------------------------Q-----------------IEMI
MEKG-F-P-------------------------LLPKFNRI-----------ISNLNDMGITGKL-------
---FQD-------FIFNVTILHKI-------------QDI------------ISPDEDDDLELPP--NE---
-------------------------IVLTLDHMQSAFSTFM-------------MGIVV-SCV----AFLCE
------------------------------------------------------------------------
------------------------------------------------------------------------
------------------------------------------------------------------------
------------------------------------------------------------------------
------------------------------------------------------------------------
------------------------------------------------------------------------
------------------------------------------------------------------------
------------------------------------------------------------------------
------------------------------------------------------------------------
------------------------------------------------------------------------
------------------------------------------------------------------------
>CquiIR64a/1-821
------------------------------------------------------------------------
--------------------------------------------------------------------MLLE
YRW---------------------------------------------------------------------
------------------------------------------------------------------------
------------------------------------------------------------------------
------------------------------------------------------------------------
------------------------------------------------------------------------
------------------------------------------------------------------------
--------------------------------PKARPNQKPA------------------------------
------------------------TH-----N----------------------------------------
------------------------------------------------------------------------
------------------------------------------------------------------------
------------------------------------------------------------------------
------------------------LQAS--------------------RY----------------------
-----------------------ELF----------NA---------------S------------------
--------FHWLIIDKK-----------------ASSTNDDEAPDGTGPDRLQRGQWRN-CRRRSQ-----V
PPLFGRGPPAVSGGN--NGSFCS-----------------DDGDE---------------------------
--DTTTLD---------------------RLETM--------------------------------------
----NIS--IN-AEITLVR-----------------------------------------------------
------------------------------------------------------------------------
---E--------------------------------------------SSVAGGA-----------------
---------------------------------------------TANGDR---------------------
--------RR---------KVYA--LFDIWNPGFISG----GQL----------------------------
NVTAMGNY--------------------------------------------------VVDNA---------
------------------------------------------------------------------------
---------------------GGGRLTVWFHQST------------------VV--RRR-D-----------
----------MRGLK-LKMMTV--------------------------------------------------
-----------------V---------------------------------------T-QRP---GI-PFE-
---------------------------------------VYL------------------------------
------------ATPN--------------------------------------NTHLDSVHRYN-F-----
------------GLMSYIRD-Y----------------------F----N----------F-----------
------------S----FIMRR------------TKS-WG--------------------------------
-----------------------------YLRNG---------------T---F------------------
DG------------------------MIG---AL--------------SR-R--------------E---VD
LGGS-----------------------------------------------------------PMFFR----
-QER---HRV--V-----------SY-TTRS-----FMER----PCF-------------I-FRH-------
--------------------------------PKRQSTMRN---------------PFLLP---FE------
----------------------------------TVI--W-YLM-VFC-------GA-L---LV-----VVL
FASYHFEESVFFFSASTQSKENGILYIFILFLFPLFILSTFARDVGFVVRRGAAAKS-SPIHTNNFDGPLKI
EADDESYYGDSFHFNRSLRPPPPAPARQGLNPKRQ-------------------------------------
PGTKENVLFND---TNKNNDDDD-------------------------------------PNC---------
---------CQQLVLRQWRKLLLSRRHLATSQHQQRQRQRKSLHSNNGDTTTNSSATTLQAASRGKAPVVLQ
PAVHWVLPPG-GVEHK-ETGDDATWRSSSSNYKAEKLS----------------------------------
------------------------------------K-----SILL---FLG--------GVC-----QQG-
---------LSEI-PRLPSGRCTSIF------ILV-----FGYLMFQFYSA-----SI-----VGSLLMAPP
---K------------------------TIR-----TLRNLIDSRLT-------------------------
-----------LGIE----------DIPYSR--------------DYF----V-------------------
-------------R----------------------------------TT-DA--------DSLEL------
-FHT-RVSF-YDQKSGQNE--------------------------------------SHFLNAAD--G----
LHLTR----------K-G-------G-Y-A-FHVAISAAYKIIRETFSE--------------LEICELTE-
-----IDMFPK-SSQW----------------------------------------------------MVAI
VQKN-S-P-------------------------YRDVITY-----------GLRRLNEAGIMDR-------Q
RRVWQE-------------------------------PKP-----------------KCVRK----------
--------------------IAPSDLIVGMDSVYSAFILLV-------------AGSLL-SIG----LLLIE
IL---------------------------------R-HRL-------A-VAR--------------------
------------------------------------------------------------------------
------------------------------------------------------------------------
------------------------------------------------------------------------
------------------------------------------------------------------------
------------------------------------------------------------------------
------------------------------------------------------------------------
------------------------------------------------------------------------
------------------------------------------------------------------------
------------------------------------------------------------------------
------------------------------------------------------------------------
>CquiIR68a/1-747
------------------------------------------------------------------------
------------------------------------------------------MEVVKICL----VFALAI
A-----------------------------------------------------------------------
------------------------------------------------------------------------
------------------------------------------------------------------------
----------------------------------------------------------------I-------
------------------------------------------------------------------------
------------------------------------------------------------------------
-------------------------------ASAALNH----------------------------------
------TLFEDEN--DLVDFGRLIVD-------LVGK-TK--------------------------------
-----------------------PGHC-YA--------FVTD-PIYR-------------------------
--------------------VTLTDTLFK--EIGG------------------------------HPRFVV-
-----------------------EIPEDEDTLRPGK----QVRCMLEEIR-----KIGC-------------
------GAYVV------LIAN--GIQME--------------------------------------------
-----------------------RFL-----------RYG------------DKT---RILD----------
-----TR-AKFIIL------------------------------------------YDYRLFVPELH-----
----------------------------------------------------------------------Y-
------------------------------L------------W----------------------------
---------KRIVNVVFVR-----------------------------------------------------
--------------------------------TLTVE-----------------------------------
------------------------------------------------------------------------
---------------------------------------------NSHKRS---------------------
--------------------HFELSTVPF-----------------------------------PLPLKGVF
VSKRLDFW----------------------------------------------------------------
------------------------------------------------------------------------
--------H-----------------NGKFRYGR---K-L------FSDK--------TAS-----------
----------LDGQT-MRVVVLE-------------------------------------------------
---------------------------------------------------------H-TP-----------
---------------------------------------AIFR-----------------------------
------------TTLNET----------SGER----------------------RQRIK-YSGLE-V-----
------------ELLKAVAQ-A----------------------M----R----------F-----------
------------E----MSLYE-TEDA---GT---EK-WGT-------------------------------
-----------------------------IMEDD---------------N---S------------------
TG------------------------LLG---DM--------------NE-G--------------R---AD
FALA-----------------------------------------------------------DLHYT----
-LYH---LQI--M-----------DL-S-IP-----YNTEC---LTF-------------L-----------
-------------------------------TPEA-LT-DNSWT------------TLILP---FT------
----------------------------------GGM--W-AGV-LVS-------LF-S---IG-----TVF
YALSRLM-----------------------------------------------------------------
-------------------M--YIRHEKI-------------------------------------------
YRRDLELV--------AKRKK----------VKSAKRVRFGN-LKFLAVKIMITNKMKTSKISKLRTR----
----------------------------IN------------------------------------------
-----------HVIKRKPV---EK--DTLDLSKLKMLK-MVPFKRQALPW-----RDPLPP-----------
-----------RDIFD-----------------TFSG-----CIIY---TYS--------MLL-----LVS-
--------L-PRL-PKGWPLRLLTGW------YWI-----YCILLVVAYRA-----SL-----TA-ILSKPV
A--RL-----------------------TID-----KLKDLAESPIR-CG----------------------
-------------------------AWGEQ-------------NRLFF----Q-------------------
-------------T----------------------------------AQ-DK--------PSMII------
----------------GGKL-------------------------------------EHTPDPDA--A----
VERVV----------R-G-------N-F-A-YYDNVYSLKHLRS------------TRKSEKARQ-------
----TLHIMEEC-AVH-MP-------------------------------------------------ISIG
LEKN-S-P-------------------------LKPKVDKY-----------VRALVETGLTKK--------
---W---------------LADAI-------------EAF--------------------------------
---------------QSNVELPPQEATMDLQKLTAAFIGLA-------------LGYGI-SLL----AFGVE
KL---------------------------------YW-----------------------------------
------------------------------------------------------------------------
------------------------------------------------------------------------
------------------------------------------------------------------------
------------------------------------------------------------------------
-----KCVIERDPAYDKYLTGTCH-----------RRVIRR-------------------------------
------------------------------------------------------------------------
------------------------------------------------------------------------
------------------------------------------------------------------------
------------------------------------------------------------------------
------------------------------------------------------------------------
>CquiIR75d/1-579
------------------------------------------------------------------------
------------------------------------------------------------------------
------------------------------------------------------------------------
-------M----------------------------------------------------------------
---------------------DTTYAYV--------------------------------------------
---------------------------------------------------------------YFNE-----
------SKDPEVKKLFL----KK-------------------------------------------------
------------------------------------------------------------------------
--------------------------------------MKPFG-----------------------------
-----EKAFTEPD----------VGM-----KRVRDEFY-----AFS------AE-VN--------------
------------------------------------------------------------------------
------------------------AAYL-----------------------------------------LIK
ETF------------------------------------------------------TPQDV----------
------CK-VH------------ELEAI--------------------KLP---------------------
----------PFSIPMLKGSKYRELF----------RQ---------------R------------------
--------LIW--------------------------------QQ---------------EVG---------
------------------------------------------------------------------------
------------------------------INRRYN------------------------------------
--LMWISQKPT-CESGTATF----------------------------------------------------
------------------------------------------------------------------------
------------------------------------------------------------------------
-------------------------------------------------TS---------------------
---------------------VG--LTELRYAY---------IF---------------------------M
VV---GFG--------------------------------------------------V--AFT--------
------------------------------------------------------------------------
----------------------LLAWEITWNKQR--------------------------------------
------------------------------------------------------------------------
--------------------------------------------------------------------KYY-
---------------------------------------LGI------------------------------
------------EDRS--------------------------------------DPIHDLFAKAN-Y-----
------------PFIKALMY-D----------------------L----N----------F-----------
------------T----LNMLQ------------VDS-GGWKI-----------------------------
--------------------------------NG---------------T---F------------------
TG------------------------IMG---KF--------------QK-R--------------S---IE
LGIL-----------------------------------------------------------GALMR----
-SDR---MEV--V-----------DY-TIVT-----MIVK----SSI-------------I-FKQ-------
--------------------------------PPLSLV-SN---------------IYELP---FS------
----------------------------------TGV--W-FSC-GGF-------VV-F---YW-----ITL
VLFRLITKTEPF------------------------------------------------------------
------------------------------------------------------------------------
------------------------------------------------------------------------
-----------------------------T------------------------------------------
------------------------------------------------------------------------
----------------------------------VQE-----SLYY---MIG--------TIC-----QQN-
---------VELM-PHFNSAKLMFFF------AHL-----TSFFIFTSYSA-----SI-----VA-LLQSPS
---R------------------------AIT-----TVADLAASPFK-------------------------
-----------AGSM----------DAIYAF--------------VYF----N-------------------
-------------E----------------------------------SK-DP--------AVKEL------
-FQK-KMK-----------------------------------------PLGK----KAFTEADV--G----
MRRVR----------D-E-------F-Y-A-FSVEVNAAYLLIKETFTP--------------QDVCKVYE-
-----LEAIK---LPP----------------------------------------------------FSIP
VLKG-S-K-------------------------YRELLRQ-----------RLIWQREVGIIRR-------Y
NLIWIA-------------------------------QKP-----------------TCES-----------
--------------------GAAAFNSVGLNELRYVCIFMI-------------IGFGV-AFL----LLACE
IA---------------------------------W-----------K-KQQN-------------------
------------------------------------------------------------------------
--------------------------------KRISKAKLKQ------------------------------
------------------------------------------------------------------------
-------------------------------------------------------------------QQSRS
TLI---------------------------------------------------------------------
------------------------------------------------------------------------
------------------------------------------------SFLN--------------------
------------------------------------------------------------------------
------------------------------------------------------------------------
------------------------------------------------------------------------
>CquiIR75g.1/1-559
------------------------------------------------------------------------
------------------------------------------------------------------------
------------------------------------------------------------------------
------------------------------------------------------------------------
------------------------------------------------------------------------
------------------------------------------------------------------------
------------------------------------------------------------------------
------------------------------------------------------------------------
--------------------------------------MQIV------------------------------
-------NISGEV-----------SH-----LDKMSSIRHDL------------------------------
------------------------------------------------------------------------
-------------------------GL------------------------------------------VVD
A--------------------------------------------------------SCDQT----------
------EN-LF------------NV-MS--------------------RN----------------------
-----------------------SFF----------NA---------------S------------------
--------YEWLIFSR----------------------------N---------------TFNSSIR-----
------------------------------------------------------------------------
-----------------------------LLRRQ--------------------------------------
----NLN--VD-SRVVLAE-----------------------------------------------------
------------------------------------------------------------------------
-------------------------------------------------ETS--------------------
-----------------------------------------------SED----------------------
---------------------FM--LFDVYNTLFRRN----GKF----------------------------
HVTLAGRW--------------------------------------------------NEERG---------
------------------------------------------------------------------------
-------------------------FSIDCRQSL------------------Y---DRRHD-----------
----------FQNVA-MYVVFTD-------------------------------------------------
-----------------L---------------------------------------K-RK----HNRTIL-
---------------------------------------ERL------------------------------
------------ETNE--------------------------------------PLQDFALWRFS-H-----
------------HYVQMLMM-K----------------------H----N----------F-----------
------------R----VQYIT------------TPG-WGSQS-----------------------------
-----------------------------TMAHK---------------T---S------------------
TG------------------------LLG---QL--------------KL-R--------------Q---VD
LAVN-----------------------------------------------------------TLYVY----
-QDR---IAI--V-----------DY-SVVV-----AMHN----CRF-------------V-FRH-------
--------------------------------PRRSNT-RI---------------TFLQP---FD------
----------------------------------NSA--W-LGL-FTG-------LT-V---AG-----VAL
---FCAFRLERKFPW---------------------------------------------------------
------------------------------------------------------------------------
-----NI-----------------------------------------------------------------
------------------------------------------------------------------------
---------------------------------SRTSQ----------------------------------
------------------------------------E-----YLLT---ILG--------FIC-----LQG-
---------FAGI-TFLNASKVIIVV------MLS-----CALLIYQYYSS-----FI-----IGSLLTSPP
---R------------------------YLN-----TIRQLISSDLE-------------------------
-----------VTIE----------NLFYLW--------------EFY----N-------------------
-------------R----------------------------------TT-SP--------EVEEL------
-FQK-KIL--------TGS--------------------------------------ESSTDVIT--G----
IQKIK----------K-G-------G-Y-A-MQCDIGYAYPIIKRTFTD--------------DEICDLQE-
-----IEVYS---KKP----------------------------------------------------LHLP
LPKG-S-P-------------------------LKQFFRV-----------TLRKLIESGSGPY-------Y
EREFFS-------------------------------QKP-----------------ACPRD----------
--------------------SLEQVAQIEVVQVVHVFYILA-------------MAMVV-CLI----LLVVE
QI---------------------------------Y-YRF-------H-Q----------------------
------------------------------------------------------------------------
------------------------------------------------------------------------
------------------------------------------------------------------------
-----------------------------------------------------------------RRERVA-
------------PYMS--------------------------------------------------------
------------------------------------------------------------------------
------------------------------------------------------------------------
------------------------------------------------------------------------
------------------------------------------------------------------------
------------------------------------------------------------------------
>CquiIR75g.2/1-612
------------------------------------------------------------------------
------------------------------------------------------------------------
------------------------------------------------------------------------
-----KGL----------------------------------------------------------------
---------------------E-LWSFSTAST----------------------------------------
------------------RTMVRY-LDM-----------------------------------GYV------
-------TR----VKVC----FKTSDI-------------LKLSE---------------------------
------------------------------------------------------------------------
--------------------------RLSYSFSGKIHYVDIS------------------------------
-------NLTVTW-----------NH-----SHSMMSSYHLL------------------------------
------------------------------------------------------------------------
-------------------------GA------------------------------------------TVD
L--------------------------------------------------------QCPPV----------
------SQ-LF------------DI-IS--------------------DH----------------------
-----------------------GYF----------NS---------------S------------------
--------YHWLLYGET---------------------------D---------------SRNSASC-----
------------------------------------------------------------------------
-----------------------------LLDEQ--------------------------------------
----NLN--ID-AKVTLAV-----------------------------------------------------
------------------------------------------------------------------------
-------------------------------------------------EIN--------------------
-----------------------------------------------RTES---------------------
--------GG----------YYD--LYDVYSTFRRRG----AKL----------------------------
NVTLVGNW--------------------------------------------------STGKS---------
------------------------------------------------------------------------
-------------------------FQLASNQTE------------------Y---ERRID-----------
----------FGGIW-LKGAIT--------------------------------------------------
-----------------V---------------------------------------R-IV----HYETLM-
---------------------------------------EHL------------------------------
------------TSDA--------------------------------------PVEAYALHRFG-Y-----
------------KIWELIMQ-K----------------------H----N----------F-----------
------------T----IKLLR------------TPA-WG-IA-----------------------------
-----------------------------TSERD---------------S---H------------------
SG------------------------IIG---QL--------------AS-K--------------E---AD
LAIN-----------------------------------------------------------TLTYT----
-KDR---ISI--I-----------DH-TVTV-----AMSK----MLL-------------V-FRH-------
--------------------------------PKVTGN-RN---------------LFLRP---FE------
----------------------------------VDA--W-MAV-LGV-------II-L---AS-----IVL
FGNFCAESYKEYYDK---------------------------------------------------------
------------------------------------------------------------------------
-----EV-----------------------------------------------------------------
------------------------------------------------------------------------
---------------------------------HDNRS----------------------------------
------------------------------------L-----VFLT---VFG--------ILC-----QQG-
---------FSSK-TMFNSTRITLIS------TLI-----FSVLLYQFYST-----FI-----VGYLLIIPP
---K------------------------TMT-----TLQHLLDSNLK-------------------------
-----------VIVE----------DLGYNI--------------DFL----N-------------------
-------------Q----------------------------------TK-DP--------LATQL------
-YRS-KIL--------NGE--------------------------------------NSFLNVSE--G----
IARVQ----------Q-G-------G-Y-A-FQCDTAYAYPLMKRTFTD--------------KEICDLQE-
-----TVLSP---FRQ----------------------------------------------------MHLP
LPKG-S-P-------------------------FREMFRV-----------TVRKIVESSVGFY-------Q
QKRFFC-------------------------------DKP-----------------KCAKS----------
--------------------ELEPI-DVGMDNVSSLF-----------------IGMLV-CLAGCVGLLLVE
WI---------------------------------T-YSY-------F-K----------------------
------------------------------------------------------------------------
------------------------------------------------------------------------
------------------------------------------------------------------------
-----------------------------------------------------------------GHGE---
------------------------------------------------------------------------
------------------------------------------------------------------------
------------------------------------------------------------------------
------------------------------------------------------------------------
------------------------------------------------------------------------
------------------------------------------------------------------------
>CquiIR75h/1-625
------------------------------------------------------------------------
------------------------------------------------------------------------
------------------------------------------------------------------------
------------------------------------------------------------------------
------------------------------------------------------------------------
------------------------------------------------------------------------
------------------------------------------------------------------------
------------------------------------------------------------------------
------------------------------------------------------------------------
--------------------MSRPSF----LIIVVFTLFQ--------------------------------
------------------------TN---L--------LLLH-NFIRC------------------------
---------------------------FDVSNLLQYSHKF----------------------------VLVS
LT----------------------------------------------------------------------
--LWRKIFFVQ------IVQ----------------------------------------------------
---------------------TSNLR----ENSSRKWESFRTTWSTNWVGILSTS---FRSHT---------
------------------------------------------------------------------------
------------------------------------------------------------------------
---------------------------------S--------VN----------------------------
---------RELLDVCAKT-----------------------------------------------------
------------------------------------------------------------------------
------------------------------------------------------------------------
---------------------------------------------KCFSTSF--------------------
--------------------HWVMM-NG-------------------------------------SVL---D
ALGDVDLY----------------------------------------------------------------
------------------------------------------------------------------------
-----------------------VDAE---IKVL-----VADGDDQL--KLYDV----YNNGKSLGGTLNVT
FDRVVNVLP-SGEIT-FGRSIVD-------------------------------------------------
---------------------------------------------------------Q-KS----------K
-----------------------------------YQNRNNLS-----------------------------
------------D------------------------------------------------ITLR-IGTRSR
MFPSADASVSD--VLRFLES-YEKRNVDDVVRIGYMLTKALQKDL----N----------F-----------
------------D----IQYTH--------------------------------------------------
--------------------------YDLTSDD---------------------------------------
--------------------------AVG---VI--------------LD-K--------------Q---ID
FSIA-----------------------------------------------------------GIRVL----
-NER---MEH--L-----------TS-V--------LFYMNYE-LAF-------------I-FKT-------
--------------------------------PT---S--DNLLDS----------PFFRP---FA------
----------------------------------PET--W-FTI-FLT-------I--L---VG-----SIV
IKINHSLEV---------------------------------------------------------------
---------------------HYQE-----------------------------------------------
---------------------------------------YLLGWT--------------------G------
------------------------------------------------------------------------
-----------------------------------PP-----------------------------------
----------------------------------WFS-----ALVE---SLG--------HFC-----QQG-
--------A-HLV-ARNLLGRLIQLV------IMTC----ALVVYNYYSSV-----IF-----LT-LIASPL
M--SD------------------------IR-----TLSKLADSRLQ-------------------LGVE--
-----------DTVEA---------RDYFL---------------NSH----T-------------------
------------------------------------------------TN-GA--------LYLAR------
-KKFTDHS---------------------------------------------------WTSRNI--G----
LERVR----------R-G-------D-Y-A-YHCEKTDAFGWIRQN--------------------------
-----FDLQEVCDLNVLESMPPQP--------------------------------------------IGIL
VRKD-S-P-------------------------FRELFTLR-----------FARMQEIGIVRR--------
-----------------FT--EFW------------------------------------------------
------------ITKKPECFSESVVSSVSFEGSFALFLLLI-------------AGIVV-AFG----AFTVE
I---------------------------------------------------G-------------------
------------------------------------------------------------------------
------------------------------------------------------------------------
------------------------------------------------------------------------
-----------------------------------------------------------------LFRNIW-
------------------------------------------------------------------------
-----------------------------------------------------TRLNPEKLGIYKVT-----
------------------------------------------------------------------------
------------------------------------------------------------------------
------------------------------------------------------------------------
------------------------------------------------------------------------
>CquiIR75i.4/1-581
------------------------------------------------------------------------
------------------------------------------------------------------------
------------------------------------------------------------------------
------------------------------------------------------------------------
------------------------------------------------------------------------
---------------------------M-----------------------------------EFT------
-------KRELANTLIM----FSCDGLD------------YKL-----------------------------
------------------------------------------------------------------------
---------------------------LGQNFVGSIHHFQMN------------------------------
------------------AERFYNDH-----ERFMTVGHYRL------------------------------
------------------------------------------------------------------------
-------------------------AV------------------------------------------VAD
L--------------------------------------------------------SCDYS----------
------HE-LM------------IF-CS--------------------EN----------------------
-----------------------EYF----------NG---------------S------------------
--------YRWLLFSEF---------------------------N---------------M-SKTMD-----
------------------------------------------------------------------------
-----------------------------SVRKQ--------------------------------------
----NLN--ID-SRVTMVV-----------------------------------------------------
------------------------------------------------------------------------
-------------------------------------------------ETI--------------------
-----------------------------------------------EEN----------------------
---------------------FE--FYEIFGTVRRRG----GST----------------------------
HVMKVGSK--------------------------------------------------TKNSG---------
------------------------------------------------------------------------
-------------------------VVWTCTTNS------------------Y---YVRDN-----------
----------LGGVTLLGAVAT--------------------------------------------------
-----------------L---------------------------------------G-FN----KQLTVK-
---------------------------------------ENM------------------------------
------------RSLQ--------------------------------------PPTNYIGSRMC-Y-----
------------QIVQLLKR-R----------------------L----N----------F-----------
------------R----TQHFI------------VPD-FG-FD-----------------------------
-----------------------------LIGTN---------------S---S------------------
NG------------------------VVG---KL--------------QQ-N--------------L---ID
LGFS-----------------------------------------------------------PMAVT----
-KER---LGV--F-----------DQ-TVPI-----ATVR----ITI-------------I-FRH-------
--------------------------------PKSGGT-RN---------------LFLQP---FD------
----------------------------------NQV--W-TLI-GAV-------LL-V---ST-----GIL
SVILYVKQRKSRFH----------------------------------------------------------
------------------------------------------------------------------------
------------------------------------------------------------------------
------------------------------------------------------------------------
-------------------------------------C----------------------------------
------------------------------------K-----YTLI---VFG--------IFC-----LQS-
---------YSGR-ISIIPSRITLIT------VIL-----FSILLYQFYSC-----FI-----IGYLLVLPP
---K------------------------NIR-----TLEQLLASNLK-------------------------
-----------LSVE----------NISYNH--------------DFL----K-------------------
-------------R----------------------------------TN-VD--------VIHDL------
-YER-KVL--------SHE--------------------------------------FGFTNVSM--G----
ISLVK----------R-G-------G-Y-A-FHCDNSYGNTFIMRTFSD--------------HEICELQE-
-----MSLFP---PRA----------------------------------------------------VNLN
VPKG-S-P-------------------------LKEIFRV-----------TLRRLLEIGLAEY-------Y
QRKLFM-------------------------------KRP-----------------PCLKQ----------
--------------------NTASV-QVRLEDIGDLCILLM-------------IGVSI-SIA----ILMVE
IV---------------------------------E-YRV-------R-K----------------------
------------------------------------------------------------------------
------------------------------------------------------------------------
------------------------------------------------------------------------
-----------------------------------------------------------------YWE----
------------------------------------------------------------------------
------------------------------------------------------------------------
------------------------------------------------------------------------
------------------------------------------------------------------------
------------------------------------------------------------------------
------------------------------------------------------------------------
>CquiIR75k/1-580
------------------------------------------------------------------------
------------------------------------------------------------------------
------------------------------------------------------------------------
---MQDG-----------------------------------------------------------------
------------------------------------------------------------------------
------------------------------------------------------------------------
-----------------------C------------------------------------------------
------------------------------------------------------------------------
-----------------------------WTDHEKTFFW---------------------------------
--------------------------------RELASIP----AAVR------FSGLDVGDL----------
--------------------------------------PW-----------DDPNQ----------------
-----------------------HRNLL-----------------------------------------VVD
AS--------------------------------------------------------CPGT----------
------KR-LL------------QQ-AG--------------------Q-----------------------
------------------------LL----------YY---------------R------------------
--------VKWIVID------------------------------------------------RGSL-----
------------------------------------------------------------------------
--DCGRFLR--------------------FFDGL--------------------------------------
----KVL--IS-SEVYYLC-----------------------------------------------------
------------------------------------------------------------------------
------------------------------------------------------------------------
-----------------------------------------------AGEGV--------------------
--------DG-----------YS--IRQVYRYSIESS----LAE----------------------------
--EVYGYW--------------------------------------------------YRG-----------
--------------------------------------------VVVRND----------------------
-----------------------------HAAIA------------------AS--VRRQN-----------
----------LNRFK-LRASVV--------------------------------------------------
-----------------I---------------------------------------T-HN-------ATL-
---------------------------------------NHL------------------------------
------------EDYK--------------------------------------EKHVDTITKKN-Y-----
------------FLTKYMIE-N----------------------L----N----------A-----------
------------T----VQYSY------------VNS-WGYRN-----------------------------
------------------------------PKTG---------------R---F------------------
SG------------------------MIG---EL--------------QA-D--------------Q---AD
LGAT-----------------------------------------------------------ALFLT----
-ADR---IRE--I-----------DY-LSMT-----TPTR----AKF-------------V-FRS-------
--------------------------------PKLSVT-DN---------------VFILP---FN------
----------------------------------GTV--W-MCI-ISF-------IV-L---SA-----TLL
LIIMLVEF----------------------------------------------------------------
--------------------------RY--------------------------------------------
----------------TT--------------------VR---------------YGSFRPT----------
------------------------------------------------------------------------
------------------------------------------------------------------------
----------------------------------LMD-----TMMN---MFG--------TSC-----QQG-
---------SFME-PKSLPTRCLILL------SLI-----VLMFLYASYSA-----NI-----VA-LIQSPS
---T------------------------KIR-----TVEDLLNSRLE-------------------------
-----------TGAE----------DTVYNK--------------YYF----M-------------------
-------------H----------------------------------ET-EP--------IRKAL------
-FER-KMR----SRDGSL---------------------------------------DRFIPLEK--G----
VERLR----------Q-G-------L-Y-A-FHVELGVGYKVISETYQE--------------DEKCGLQE-
-----IEYLN---IID----------------------------------------------------PYYA
VQKN-S-S-------------------------FREIVRL-----------SLFKLREFGIQGR-------E
HSMLYT-------------------------------KKP-----------------TCS------------
--------------------GGSSFIPVTIVDVWPALVLLW-------------WGFGI-AAG----LVVGE
-------------------------------------FGL-------K-KRRD-------------------
------------------------------------------------------------------------
-------------------------------------IRGR-------------------------------
------------------------------------------------------------------------
-----------------------------------------------------------------FFKR---
------------------------------------------------------------------------
------------------------------------------------------------------------
-------------------------------------------------SR---------------------
------------------------------------------------------------------------
------------------------------------------------------------------------
------------------------------------------------------------------------
>CquiIR75l/1-585
------------------------------------------------------------------------
------------------------------------------------------------------------
------------------------------------------------------------------------
------------------------------------------------------------------------
------------------------------------------------------------------------
------------------------------------------------------------------------
---------------------MSC------------------------------------------------
------------------------------------------------------------------------
-----------------------------WGETDRLEVFK--------------------------------
------------------V-----LN-----ERYLTCFV---------------------------------
-----------------------------------------D-DHISRFV-EDIND----------------
-----------------------HQTFL-----------------------------------------VVD
LA--------------------------------------------------------CPGT----------
------KQ-LL------------KS-AG--------------------L-----------------------
------------------------LL----------FM---------------K------------------
--------YRWLIVNSKFFVE-----------------------D---------------HP-SEED-----
------------------------------------------------------------------------
--QVQFFEQ--------------------SLADL--------------------------------------
----SLL--VS-SEIFIFI-----------------------------------------------------
------------------------------------------------------------------------
------------------------------------------------------------------------
-----------------------------------------------KQTA---------------------
--------NN-----------FS--VNQIFKHFELAP----FKV----------------------------
--ELFGSW----------------------------------------------------------------
------------------------------------------IDGGFKDK----------------------
-----------------------------RNERV------------------TS--VRRLD-----------
----------LQGHT-LQASMV--------------------------------------------------
-----------------V---------------------------------------T-NQ-------ETL-
---------------------------------------QHL------------------------------
------------TDYK--------------------------------------EKHIDTITKVN-Y-----
------------ILTNCLAA-Y----------------------M----G----------A-----------
------------A----VNYSV------------VST-WGYLN-----------------------------
------------------------------TTTG---------------R---W------------------
DG------------------------MIG---EL--------------SQ-L--------------R---AD
LGAS-----------------------------------------------------------PLFFT----
-SDR---IAV--I-----------EY-VAMT-----SATR----SKF-------------I-FRS-------
--------------------------------PKLSFT-EN---------------VFLLP---FD------
----------------------------------DLV--W-MCI-GGV-------VL-L---SS-----GLL
VITGLAEW----------------------------------------------------------------
--------------------------RVP-------------------------------------------
---------------LTVDD----------------------------------------PADAT-------
------------------------------------------------------------------------
---------------------------------ILRPS----------------------------------
----------------------------------FRD-----TLLV---IYG--------ATC-----QQG-
---------ASIL-PRSFAARTITLI------AFL-----VLMFLYGCYSA-----NI-----VA-LLQSPS
---T------------------------KIR-----TLEDLLASRLK-------------------------
-----------FGVH----------DTVFNR--------------YYF----T-------------------
-------------H----------------------------------AS-EP--------TRQAI------
-YER-KIR----QPDGS----------------------------------------QSFIALEQ--G----
VDKIR----------N-G-------L-Y-A-FHVEQGVGYKVISETYQE--------------DEKCGLQE-
-----VQYLQ---VID----------------------------------------------------PYYA
IQKN-S-S-------------------------FKEHVKI-----------GLFRLNEHGIQFR-------E
NANLYT-------------------------------KKP-----------------KCTG-----------
--------------------GGGKFVPVSLVDTEPAILVIV-------------WGAGL-SAT----VFTAE
LL---------------------------------W-WKV-------Y-RW---------------------
------------------------------------------------------------------------
------------------------------------------------------------------------
------------------------------------------------------------------------
------------------------------------------------------------------FQD---
------------------------------------------------------------------------
------------------------------------------------------------------------
-------------------------------------------------WKG--------------------
------------------------------------------------------------------------
------------------------------------------------------------------------
------------------------------------------------------------------------
>CquiIR75m.1/1-454
------------------------------------------------------------------------
------------------------------------------------------------------------
------------------------------------------------------------------------
------------------------------------------------------------------------
------------------------------------------------------------------------
------------------------------------------------------------------------
------------------------------------------------------------------------
------------------------------------------------------------------------
------------------------------------------------------------------------
------------------MQRGLISEEI-AI----------------------WCNG---------------
--------------------------------------VIDD-RRAGRSV----------------------
-------------------------------SV---------------------------------------
-RRKNLH----------------QLPLR--------------------------------------------
------------------------TTLL--------------------------------------------
---------------------YTDTF----------T-----------------------------------
------------------------------------------------------------------------
------------------------------------------------------------------------
-------------------------------------------L----------------------------
---------DHFDD----------------------------------------------------------
------------------------------------------------------------------------
------------------------------------------------------------------------
----------------------------------------------YENPQIDTPNRL--------------
----------------SYLMINSLYRIY--------------------------------------------
------------------------------------------------------------------------
------------------------------------------------------------------------
------------------------------------------------------------------------
------------------------------------------------------------------------
------------------------------------------------------------------------
------------------------------------------------------------------------
------------------------------------------------------------------------
--------------------------------------------L----N----------A-----------
------------T----FV----------------KR-YST-------------------------------
-------------------------------------------------T---WC--------YPNPKT---
GG------------------------LIGVCVDL--------------IN-N--------------H---SE
VG-A-----------------------------------------------------------FMFIT----
-TSR---LKM--M-----------DF-L-PL-----GMEGT---LSF-------------I-FKA-------
--------------------------------PKLSIM---------NN-------IFELP---FD------
----------------------------------PNV--W-VCLFSLV-------FV-----LG-----VTF
YLMTKLND----------------------------------------------------------------
-----------------FKTRPLRNKDN--------------------------------------------
------------------------------------------------------------------------
------------------------------------------------------------------------
----------------------------------SYDQ-V-F------------------------------
---------------------------------NAV------------------------SIT-----LQQ-
---G------SVV-SKSGTQRAVVLV------SVV-----GLLFLSVSYSA-----KI---------ISLIQ
T--PSE----------------------QIN-----SLTELL----N-------------------------
---------SRLEVGG---------LDIPY---------------NHF----Y-------------------
------------------------------------------------LT-TSTEPVRKAIYEQKI------
RLKNGSLNM---------------------------------------------------FSLDE--G----
VARVK----------K-G-----LFALH-V-QIAAAEQLISETFDDTEK-----------------C-----
------YLRKLN-FVD-----------------YTV--------------------------------IYLA
VQRN-F-T-------------------------LREHFQVG-----------LAKIRECGVYT---------
---------------------REF------------------------IMIRLKAQLSCVK--GTDFQ----
--------------------------PLSVVDVRFAMEVIG-------------VGLLG-TLL----VLAAE
V---------------------------------GWS-RY---------QYNRLP-----------------
------------------------------------------------------------------------
---------------------------------VFEYVE---------------------------------
------------------------------------------------------------------------
------------------------------------------------------------------------
------------------------------------------------------------------------
------------------------------------------------------------------------
------------------------------------------------------------------------
------------------------------------------------------------------------
------------------------------------------------------------------------
------------------------------------------------------------------------
>CquiIR76b.1/1-487
------------------------------------------------------------------------
------------------------------------------------------------------------
------------------------------------------------------------------------
------------------------------------------------------------------------
------------------------------------------------------------------------
------------------------------------------------------------------------
------------------------------------------------------------------------
------------------------------------------------------------------------
------------------------------------------------------------------------
------------------------------------------------------------------------
------------------------------------------------------------------------
------------------------------------------------------------------------
------------------------------------------------------------------------
------------------------------------------------------------------------
------------------------------------------------------------------------
------------------------------------------------------------------------
------------------------------------------------------------------------
------------------------------------------------------------------------
------------------------------------------------------------------------
------------------------------------------------------------------------
------------------------------------------------------------------------
------------------------------------------------------------------------
------------------------------------------------------------------------
------------------------------------------------------------------------
------------------------------------------------------------------------
------------------------------------------------------------------------
------------------------------------------------------------------------
------------------------------------------------------------------------
------------------------------------------------------------------------
------------------------------------------------------------------------
------------------ME-K----------------------F----K----------F-----------
------------N----YTLVM-PEH---------NI-VGSS------------------------------
-----------------------------DDMDG--------------------------------------
-S------------------------IIE---LL--------------AN-E--------------K---AD
IAVA-----------------------------------------------------------FLPIL----
-ADA---RQH--I-----------LY-S-TG-----LDEGE---WMM-------------I-MIR-------
--------------------------------PLE-SA--SGS-------------GLLAP---FD------
----------------------------------RDV--W-ILI-LVS-------LL-A---VG-----PII
YGLLVI------------------------------------------------------------------
--------------------RYYL-T----------------------------------------------
-----------------------------------------------------------KD-----------
------------------------------------------------------------------------
----------------------------------SEQV-RY-------------------------------
---------------------------------TLPH-----CIWF---VYG--------ALM-----KQG-
--------S-TLS-PTGDSTRILFAS------WWI-----FITILTSFYTA-----NL-----TA-FLTLSK
F--TL-----------------------PIN-----NAEDVRR-----------------------KEKN--
-----------FVTIR---------GNAIE---------------YAI------------------------
-------------K----------------------------------NS-DE--------ALNSL------
-SVLVDKH---LVE--------------------------------------------FTTNLND--S----
DILMT-------TVAK-K-------N-Y-V-YVRDRPAIEHLVYNDYLVRR-----KVNPINERSHCP----
-----FATATTP-FLK-RV-------------------------------------------------RAFA
YPNS-T-R-------------------------WNALFDPQ-----------LLNMVEGGLIKF--------
---K---------------LLENL-------------PK-------------A---EICPQNLGG-------
-----------------------TERQLKNRDLVMTYLVML-------------TGFCT-SIA----VFFSE
MF---------------------------------A--RI-------M-N----------------------
--------------------ER--------------------------------------------------
------------------------------------KLAKELKEL----------------------NGPGL
KLPPEKI---------------------------------------------TYL-----------------
-------------------------------------------------------SKGVS------------
--------DSPPPPYAEIFSRHT-------------------------------------------------
----------------SGMI--------GAKGMFGSQIVTDGDAARQMI---NGRDYM--------------
------------------------------------------------------VVKEKNGIGSQLI-----
------------------------------------------------------------------------
----------------------------------------PMRAPS--------------------------
------------------------------------AAIFQYTYTN--------------------------
>CquiIR8a/1-887
------------------------------------------------------------------------
--------------------------------------------------------------MRH-------
----------------LVLSCRTER-----------------------------------------------
------------------------------------------------------------------------
-------------------------MIVHEREQQNV------------------------------------
--------------PALASRAIRSFL-----------AQTKG----------------------VSVF----
--DYYIAYNRDHVIFND--NMELCSAVQ--------K-GATFLL----------------------------
---------------------------------------------------------------------DFT
WTD----------------------TNRIMSAADNFNI-----------------PYIHADAS---------
-------------------PQTFLK--------VMETY---LRA-RG------ANDV---------------
-----------------------------V--------YIFD-SPEN-------------------------
---------------------------AD--MAIYFLITES-----------------------QLRTIIFD
-------------------------RLSDNA-----------IERIKSVRPYP-SF----------------
--------FAI-------IAN--TSQMG--------------------------------------------
-----------------------VLF-----------RRA------------LQG---GLVS----------
----KPD--KWNLI----------------------------------------------FMDVET------
---ESFEHHETFPAMS----RLLVEKSTCCML-LNMEDGCT---------CPVE------------------
------------------------------F-----------------------------------------
-----------KPWEAHLE----N--------------------------------VVQKV-L---------
----QQALHD--------------------------------------------QLPLVTQEDCS-------
-VV-------GSSATADIS-----------------------------------------------------
--SLLRDLRADERFW------------------------------MPDGSRMLR------------------
-------------------YNLNVSI--------WS------STE-----------------------EDEA
EAIRVGSI--------------------------------------------------AKGV----------
------------------------------------------------------------------------
---------------------------VVPSEGN------------------------RIK-----------
----------ATKRY-FRVGTTE-------------------------------------------------
---------------------------------------------------------S-IP--------WAY
------------------------------------------R-----QRDPQ-------------------
------TGEIILDE-A-------------GQ---------------------------PIWEGYC-I-----
------------DFLRQLSK-V----------------------M----S----------F-----------
------------D----YDLVW-PKK---------GT-FGM-------------------------------
-----------------------------RDKAG---------------N---W------------------
DG------------------------LIG---DL--------------VV-G--------------E---ID
FAMA-----------------------------------------------------------SMKMT----
-AER---EEV--V-----------DF-V-APY----FEQTG---ILI-------------V-MRN-------
--------------------------------PVR-ET--SLFK-------------FMTV---LR------
----------------------------------LEV--W-LSI-LLA-------IV-A---TA-----VML
WLLDKF------------------------------------------------------------------
--------------------SPYS-AKN--------------------------------------------
-----N------------------------------KQAY-----------------P--------------
------------------------------------------------------------------------
----------------------------------YECR-DF-------------------------------
---------------------------------TLKE-----SFWF---ALT--------SFT-----PQG-
--------GGEA--PKALSGRTLVAA------YWL-----FVVLMLATFTA-----NL-----AA-FLTVER
M--QT-----------------------PVQ-----SLEQLSRQS----------------------RIK--
-----------YTVVK---------NSDTH---------------DYF----K-------------------
-------------NMKNAEDVLYQMWRNLTLS---SGNDQAQYRVWDYPI-KE--------QYINI------
-LSAIESA---KP----------------------------------------------VDSAEA--G----
FKRVNERLEA-----D-----------F-A-FVHDSAEIKY--------------------EISRNCN----
-----LTEVGEV-FAE-QP-------------------------------------------------YAIA
VQQG-S-H-------------------------LQDELSFY-----------ILELQKERYFES--------
---L---------------TAKFW-------------NN-------------S-MRGVCPNTDD--------
------------------------SEGITLESLGGVFIATL-------------VGLAL-AMV----TLAGE
VL---------------------------------YY-RR-------K-D-RQT------------------
------------------------------------------------------------------------
-----------------------------------KLVQV---EPA-------------------------A
AETPNNKSK---------------------------------------------------------------
-----------------------------------------------------KEKQQSLNFKN-MLN----
---------LDPKN----------------------------------------------------------
----------------------------------------------NLN---KVVDKNIP------------
---------------------------------------------------KEITIGSKFVPASE-------
------------------------------------------------------------------------
------------------------------------------KQQKIS------------------------
-------YISVF----------------------PRN-PIH-------------------------------
>CquiIR92a/1-663
-----------MLP--------------------------------------IVHQDGDL------------
------------------------------------------------------------------------
---------VG-------------------------------------------------------------
------------------------------------------------------------------------
------------------------------------------------------------------------
------------------------------------------------------------------------
------------------------------------------------------------------------
------------------------------------------------------------------------
------------------------------------------------------------------------
----------------------LLQY-------IVLTYFV--------------------------------
------------P----------TSYC---------TVVFYD-HELTNGS----------------------
------------------SPCDRHCQLLD--AVDTALLEGFRQYHAVMW-----------------------
-------------------ISAGLESAEQDI--------------------RDAVEFGC-------------
------QSYIVV-----------SQQLM--------------------------------------------
-----------------------QFFD---------LKLV-----------IKES---TLQRIRD-------
--------RNFLILDVTES-----------------------------------------LFDADSW-----
-----------------------------------------------------------------IT-----
------------------------------------------------------------------------
---------KEAFKCTYIS-----------------------------------------------------
----------------------------------------L-------------------------------
------------------------------------------------------------------------
------------------------------------------------------------------------
-----------------VXNHLLILNLAVYPNLWLWS-----------------------------SLENGS
HEFYTQDY----------------------------------------------------------------
------------------------------------------------------------------------
---------------------------------------S------NSYV-NELELVTTWN-----------
----------SSSAH-SALAD---------------------------------------------------
-----------------------------------------------------------IL--------FHD
----------------------------K------------LY-----------------------------
---------------D-----------LQGR-----------------------------------------
------------TIPMGVAE-Y----------------------A--------------PY-----------
------------C-------------MT----------TNV-------------------------------
-----------------------------GAGNG---------------N----------------------
AD------------------------AFN---ST--------------AS-K--------------EL-YVE
GLEG-----------------------------------------------------------SQIVE----
-FCQ--------------------NH---GPSDWGDIFENG---SGYGE-IYS-------T-YMKETEFATC
CLYYNWYLHLLDGSQYVAKSTITVLVPGSKVLPTS---------------L-----TLIYP---FE------
----------------------------------NTL--W-KAI-AFM-------LV-L---MT-----AVH
HMITA-------------------------------------------------------------------
-----------------------L------------------------------------------------
--------------------------------------------D------------PNSP-----------
------------------------------------------------------------------------
--------------------------------QPPFDK----------------------------------
------------------------------------------SIFD---IIS--------IYL-----DQG-
--------V-FPN-SHSSAYRFLVSF------ILL-----SGVVLSNSYTS-----GF-----AS-VLTIPR
Y--GK-----------------------SIE-----TIHDFV-QTPYRWG---------------APAIA--
-----------WVLSL----FGA----------------------DSF----K-------------------
-----------------------------------------------ISDPF--------------------
---QHDIQ---TV---VRKF-------------------------------------DMTPDEEQ--L----
YRRSL----------S-G-------T-Y-G-LGVELLNGGNFAFGSFIR--------------EDNVRT---
-----FEILKQE-LYY------------------------------TY--------------------TIGY
AQRG-W-P-------------------------LMEYYNKF-----------NLESIQHGFLIY--------
---WEG-----------RTARKWL-------------NN-------------RIQQALTEISAGHNEG----
----------------------EELAPLTVQYIVGPLWVLA-------------FGLSA-AFG----MFVCE
IG---------------------------------WK-KL--------------------------------
------------------------------------------------------------------------
------------------------------------------------------------------------
------------------------------------------------------------------------
-----------------------------------------------AG----------------LWRKVT-
------------------------------------------------------------------------
----------------------------------------------------LKRANR--------------
---------------------------------------------------RLFDFVS--------------
------------------------------------------------------------------------
------------------------------------------------------------------------
------------------------------------------------------------------------
>CquiIR93a/1-840
------------------------------------------------------------------------
------------------------------------------------------------------------
------------------------------------------------------------------------
------------------------------------------------------------------------
----------------------MAAVILD-------------------------------------------
-REYLDNQ--YEALLENTKRTFEQIL-------RDN---FKN--------------------GGLIVKYFSW
--TSI-NLRR-DFTAVL--SVSNCENTWDVYRNAAKE---NLVIMAITD-----------------------
--------------------------------------------------------------------TDCP
R----------------------------LPSHNAIMI-----------------PKSI-PASGI-------
-------------------FEELPQ--------VIMDMK--TMKAFS------WKSAI--------------
--------------------------------------LLYD-DSF--------------------------
-----------------------DRDIVA--RSVLALSK--ESEDVL-----------------PLSLSLFR
IESHT----------------HMW-EKRKAV-----------RKVLLGL--PTRY--IG-------------
------TNFIA-------IVT--ATTME--------------------------------------------
-----------------------LVM-----------DIA------------KEL---KMVN----------
-----PL-AQWLYV----------------------------------------------ISDTTAE-----
------------------------------------------------------------------------
----QNNISSV----------------HSII-----------------------------------------
---------SEGDNIAFVY----NMRKTAA--SCESQTL-----------CYIEN-LVNAL-V---------
----KGLSKLIREEKAVYGQIADE------------------------------------------------
-EWE-VIRMTKVERKNDILQI---------------------------IKEER-------------------
-----------------------------------------------VGKDTCN------------------
-----------------ECSMWKVQSGETWGYTYQL------PADDV-------------LSGTAVGRRKQV
EMLDVGYW-----------------------------------------------------TPQDG------
--------------------------------------------FVMADF----------------------
---------------------------------------L------FPHI--------SHG-----------
----------FRGIH-LNFYTYH-------------------------------------------------
---------------------------------------------------------N-PP--------WQF
-----------------------------------------VS-----------------------------
-----------FNE-S-------------GHP--------------------------TLSGGVV-M-----
------------DILEELSR-K----------------------L----N----------F-----------
------------T----YTVIV--------------------------------------------------
-----------------------------AQTNI---------------E---Y------------------
VGNLTEDGNNTSIREIHTVTTDIPSEIMK---SL--------------ID-N--------------K---IL
LAAV-----------------------------------------------------------GATVS----
-EKQ---KKF--I-----------NF-T-VP-----ISIQT---YSF-------------I-VSR-------
--------------------------------PKE-LS--RVF-------------LFLSP---FT------
----------------------------------VDT--W-MCL-GLT-------IL-M---MA-----PLL
YVVNRV------------------------------------------------------------------
--------------------SPFY-E----------------------------------------------
---------------------------------------H-----------------HGKS-----------
------------------------------------------------------------------------
----------------------------------NKLG-LG-------------------------------
---------------------------------KLNN-----CFWY---LYG--------ALL-----QQG-
--------G-LYL-PYADSGRIIIGT------WWL-----VVLVIVTTYCG-----NL-----VA-FLTFPK
I--AV-----------------------PIT-----TISQLVRNN---------------------EGIT--
-----------WSIRK---------GTFLE---------------QFL----R-------------------
-------------E----------------------------------TD-DA--------KYLKL------
-SHGATFI---SD------------------------------------------------ESDS--M----
VQSIR----------N-G-------H-H-V-HIDWRTNLKYLLKREFLK--------------NDRCD----
-----FALSLDE-FLD-EQ-------------------------------------------------IALA
LPKA-S-P-------------------------YLDVINAE-----------ITKMHQFGFIHK--------
---W---------------LSNYM-------------PS-------------E---DKCSKARKNT-D----
----------------------VENHTVNNDDMAGSYYVLL-------------IGFSS-GMF----LFLIE
FG---------------------------------WR-----------------------------------
------------------------------------------------------------------------
------------------------------------------------------------------------
------------------------------------------------------------------------
------------------------------------------------------------------------
------------------------------------------FYK---------------------------
------------------------------------------------------KSK---------------
----------------------------------------------------EQSLQ---------------
------------------------------------------------------------------------
------------------------------------------------------------------------
------------------------------------P--FTD------------------------------
>Csap_11092368/1-465
------------------------------------------------------M-----------------
------------------------------------------------------------------------
------------------------------------------------------------------------
------------------------------------------------------------------------
------------------------------------------------------------------------
------------------------------------------------------------------------
------------------------------------------------------------------------
------------------------------------------------------------------------
------------------------------------------------------------------------
------------------------------------------------------------------------
------------------------------------------------------------------------
---------------------SVP------------------------------------------------
------------------------------------------------------------------------
------------------------------------------------------------------------
------------------------------------------------------------------------
------------------------------------------------------------------------
------------------------------------------------------------------------
---------------------------------P--------RQ----------------------------
---------P--------------------------------------------------------------
------------------------------------------------------------------------
------------------------------------------------------------------------
------------------------------------------------------------------------
------------------------------------------------------------------------
------------------------------------------------------------------------
------------------------------------------------------------------------
------------------------------------------------------------D-----------
----------LTGLH-IRCVVEE-------------------------------------------------
---------------------------------------------------------W-PP--------FIM
-----------------------------------------VN-----------------------------
---------------T--------------------------------------EGEETQLTGVF-F-----
------------ELWTILQG-R----------------------L----N----------F-----------
------------T----YEWRH-SPD---------GE-WGV-------------------------------
-----------------------------VAPNG---------------S---W------------------
SG------------------------MIG---QL--------------VR-G--------------N---AD
VILG-----------------------------------------------------------NVDYT----
-SER---ARA--I-----------DY-V-VP-----LVYSS---FRL-------------L-VRQ-------
--------------------------------PTS-P--IGGWS------------SYSME---FT------
----------------------------------AST--W-AGL-LLT-------AC-L---CC-----IVL
TLVLRL------------------------------------------------------------------
--------------------A---------------------------------------------------
------------------------------------------------------------------------
------------------------------------------------------------------------
----------------------------------SGEQ---Y------------------------------
---------------------------------AARE-----AVLI---VIG--------CLC-----QQG-
--------P-VRE-EKRSSVRIVLLT------VGV-----LGVVSVTHYSS-----VM-----IS-FLTLTT
T--TH-----------------------SIA-----SLTDLLDSST--YT----------------------
-----------LGIAR---------GTSTH---------------DII----Q-------------------
-------------A----------------------------------SQ-GE--------LYRRV------
-WSELLAP---HP------D-------------------------------------SLVATIDE--G----
VQRAN----------R-Q-------N-F-V-FLIDENFYLSRYTRH--------------------CS----
-----LTLVGPR-YLK-VP-------------------------------------------------SSFT
FRKN-S-S-------------------------YKLIFDHE-----------LINMMEAGLLER--------
---E---------------LRHKQ-------------AR-AM----------------CENESIT-------
--------------------------PIGFHSTFTALLLLG-------------AGLLL-SLL----FLLIE
RL---------------------------------VF-RY-------T-DQAGGV-----------------
------------------------------------------------------------------------
-----------------------------------QSSFAPPAR----HSDTG-------------------
----------------LR------------------------------------------------------
-----------------------------------------------------QCDVAPLAVTA--------
------VMGGTTPS---------Y-LGPGV------------------------------------------
------------------------------------------------------------------------
------------------------------------------------TRVP---FSSRSGHR---------
------------------------------------------------------------------------
------------------------------------------------------------------------
------------------------------------------------------------------------
>Csap_11255891/1-661
---------MWKWSG-------------------------------------QL------------------
G----------------------------------------------------RFMVLLVPLLLVHTPTTLE
A----------------ENYTTTTGSTS--------------P--------------------------RPA
VAR-------------------------------------------------------------------SS
QLARPL------------------------------------------------------------------
------------------------------------------------------------------------
-------LHHFPSN-I--------------------------------------------------------
------------------------------------------------------------------------
---------------------------SSLQKAEALT--------------------------AA-------
----------------------LMR--------FILEV---SSGR----------QVY--------------
--------------------------------------LLGD-NSM--------------------------
--------------------PEVGV-AAR--VC----GEARVD------------------------TILLT
Y--------------------------EPRL-----------LLLESLIR-SPLRPLDV-------------
------RYVVV-------MCT--ADHVL--------------------------------------------
-----------------------HVF-----------QQV------------RAK---ALES----------
-----LT-VWWF-V----------------------------------------------VTTEDRT-----
------------------------------------------------------------------------
----AALQDL--------------------L-----------------------------------------
---------REGSQVTLIT-----------------------------------------------------
------------------------------------------------------------------------
------------------------------------------------------------------------
-----------------------------------------------RRSND--------------------
-----------------AV--FTLATTRV-------------------------------------NQAGMV
RLEAAGKW----------------------------------------------------------------
---------------------------------------------RPASR-RAGNA----------------
----------------------------SDWSAT-----L------VPDH-LHL----YAD-----------
----------FGGRQ-LIVAAND-------------------------------------------------
---------NW-------------------------------------------------P--------FLG
-----------------------------------------LT-----L-----------------------
------------LE-G-------------N--------------------------TAAPRSGID-I-----
------------NILDALGA-K----------------------L----N----------F-----------
------------T----YQLVV-PRD---------RA-WGG-------------------------------
-----------------------------PQPDG---------------S---V------------------
TG------------------------LIG---MV--------------AR-H--------------E---AH
VAIC-----------------------------------------------------------EITIT----
-DTR---ETV--V-----------DF-T-AT-----YWLES---LTL-------------V-SRA-------
--------------------------------PKE-KE--RSM-------------AVFWP---FT------
----------------------------------TAV--W-GFI-AAA-------TL-V---MG-----PV-
------------------------------------------------------------------------
---------------------AWV-VMR--------------------------------------------
------------------------------------------------------------------------
------------------------------------------------------------------------
------------------------------------------------------------------------
--------------------------ASGVNL-PLHV-----AAFN---MFR--------NIV-----IQG-
--------N-FLP-LKSTSLRFVLIS------WYY-----FCFIIYAMYSG-----TL-----TA-VLAIPS
F--DR-----------------------PVD-----SLTDLPAAVAN-------------------GFAV--
-----------GTLKA---------SSTEF----------------LF----R-------------------
-------------H----------------------------------AD-GG--------IYKQV------
-WELF-----------HPVH-------------------------------------SLLPDPEL--G----
FDKVL----------E-E-------K-F-V-LVNSELNAKIRA----TV--------------RGREK----
-----YYFGRDT-FYP-HG-------------------------------------------------YGIA
CTSG-A-P-------------------------FRPKLEQL-----------LQWVVEAGLVTQ--------
---W---------------GEQEI-------------QK-------------L---AHYEVGSDKAQ-----
-------------------AM----LSLTLEHLQAAFYLIL-------------SGSTV-AAA----TLMME
L-----------------------------------------------------------------------
------------------------------------------------------------------------
---------------------------------SVCVLLNKDS-----------------------------
------------------------------------------------------------------------
------------------------------------------------------------------------
------------------------------------------------------------------------
------------------------------------------------------------------------
------------------------------------------------------------------------
------------------------------------------------------------------------
------------------------------------------------------------------------
------------------------------------------------------------------------
>Csap_1193996/1-699
------------------------------------------------------MNIT-----------EKD
Y----------------------------------------------------QLFTQFFILFASFGTVYIC
S-------------------AN--------------------------------------------------
------------------------------------------------------------------------
------------------------------------------------------------------------
-----ADMAWNRHSVV--------------------------------------------------------
----------------------------------------TSSHLEGATDIRT-------------------
------------------------------------------------------------------------
VSYSLNHGD------------------------KEVRI-----------------P----------------
--------------------MELVF--------FLMKQ---TSSH----------HIY--------------
--------------------------------------IIYD-NSF--------------------------
--------------------SGVKQ-LIE--GV----FLSKMD------------------------AMVME
Y--------------------------DIIL-----------SDINSILR-ISHPSLFE-------------
------YHVLL-------FCS--SNHTI--------------------------------------------
-----------------------TFF-----------EKI------------RQL---YLVS----------
-----SR-QKWI-V----------------------------------------------TSVVDIS-----
------------------------------------------------------------------------
----NSLQEV--------------------L-----------------------------------------
---------TEGTQVVLVI-----------------------------------------------------
------------------------------------------------------------------------
------------------------------------------------------------------------
-----------------------------------------------PASS---------------------
-------------------DYFQVLVSNV-------------------------------------HQTNEV
RFKKAGVW----------------------------------------------------------------
--------------------------------------------SHTSQS-SLDRI----------------
---------------------------------P-----L------FPDL-LDI----YEN-----------
----------FRGRE-VVVATID-------------------------------------------------
---------NW-------------------------------------------------P--------FFQ
-----------------------------------------LR-----Y-----------------------
------------LP-D-------------G--------------------------TPEAYQGID-Y-----
------------NVIDSISH-Y----------------------L----N----------F-----------
------------T----YRVVE-PPD---------GR-WGG-------------------------------
-----------------------------VRPNG---------------T---V------------------
YG------------------------MVG---MV--------------AR-F--------------E---AH
VAID-----------------------------------------------------------EITIT----
-DVR---ESV--V-----------DF-T-QP-----YFLES---TTL-------------V-SRA-------
--------------------------------PEE-RP--RSL-------------AVFYP---FT------
----------------------------------YPL--W-LLL-VMV-------TF-L---MG-----PLG
FLF---------------------------------------------------------------------
---------------------TLG-HNYCIH-----------------------------------------
------------------------------------------------------------------------
------------------------------------------------------------------------
--------------------------------------------GPSTRA-----ENSFH-----------K
SDVPGDVGIDQKNIHPFNEHQFPHK----KSIFVVSW-----YCFN---MFR--------SVV-----IQG-
--------N-RLT-ARSWPMRLLLFS------WFT-----FCVILYALYAG-----TL-----TA-YMTKPS
F--EK-----------------------PID-----SLQDLLEANKF-------------------GFVP--
-----------AAQAG---------TSNEY----------------LL----K-------------------
-------------T----------------------------------AQ-SG--------IFKAL------
-WEMT-----------ESSR-------------------------------------SFPKSGHE--A----
MEKVL----------T-D-------N-I-V-YMSANLNSEIRA----SQ--------------KGRHR----
-----FHLARNT-FFP-QG-------------------------------------------------YGIA
CFPG-A-P-------------------------FKRKFNTM-----------LGRMNQGGLVNK--------
---W---------------VRDEV-------------GK-------------L---RSINDENAEDEGKLLY
------------------ILKKAAARSLTLDHLQGAFFILA-------------TGGII-SVL----SFLTE
TF---------------------------------KL-Y---------------------------------
----------------------------------------------G-------------------------
------------------------------------------------------------------------
------------------------------------------------------------------------
------------------------------------------------------------------------
------------------------------------------------------------------------
------------------------------------------------------------------------
------------------------------------------------------------------------
------------------------------------------------------------------------
------------------------------------------------------------------------
------------------------------------------------------------------------
>Csap_1421470/1-662
----------MC---------------------------------------RMVM------A----------
-------------------------------------------------WWR-AVIMAAVMVMAAAVIADRP
------------------------------------------------------------------------
------------------------------------------------------------------------
------------------------------------------------------------------------
------------------------------------------------------------------------
------------------------------------------------------------------------
------------------------------------------------------------------------
----------------------------LMQMIRDVIR----------------------------------
----------------------LRQW------NHVVLLDP--------------------------------
------------------------ADSEIL--------SPQE-TV---------------------------
---------------------QLLADIVH--SA---------------------------------AGSIIP
LTSSDTFALGLY----------------HSIA---------TSNTSQGGADGGADIERVMYLR---------
-DPRYRSQFIA-------QWD--EAGLT--STFMTMAGKL--------------------------------
-----------------------GFY----------TE----------------K-----------------
--------QEWLVL----------------------------------------------LSKNVSL-----
------------------------------------------------------------------------
---Q-QVK--------------------DDLADV--------NI----------------------------
---------YVDGEVMLC------------------------------------------------------
------------------------------------------------------------------------
------------------------------------------------------------------------
----------------------------------------------LETVESNF------------------
-------------------EIIEVWNVGR---------E---------------------------TGSHTL
LQETWGFW--------------------------------------------------TPATGLR-------
------------------------------------------------------------------------
-------------------------------QIT---L-K------NKYD-R------RKD-----------
----------LQGFH-LRVATIE-------------------------------------------------
---------------------------------------------------------T-MP--------YES
-----------------------------------------LM-----------------------------
---------------E-------------------------------------NGTLQNFYEGYV-V-----
------------DVWHTLQE-Q----------------------L----N----------F-----------
------------T----YT----ATD---------TL-FGS-------------------------------
-----------------------------LQKDG--------------HT---W------------------
NG------------------------MVG---ML--------------QT-D--------------D---AD
VAVA-----------------------------------------------------------PLSIT----
-EIR---SLS--I-----------DF-T-IP-----IQIVS---TRL-------------Y-IRR-------
--------------------------------PVL----EGTWT------------LYGQP---FD------
----------------------------------MYL--W-LTI-PVS-------IL-V---CA-----AAL
WLFNSV------------------------------------------------------------------
--------------------TVH-------------------------------------------------
------------------------------------------------------------------------
------------------------------------------------------------------------
---------------------------------LGVNE-HFI------------------------------
---------------------------------SASQ-----AFWM---IFS--------GII-----QQS-
--------T-SAE-PGPVSGKIVFFS------GLW-----MGLVLLTCYSA-----IL-----VS-ILTTRE
P--QL-----------------------PFK-----DFEGLLEHPN--WN----------------------
-----------LGVRT---------NTALA---------------DSL----A-------------------
-------------L----------------------------------APVGS--------PMRMS------
-WDKMVGK---DP-----IK-------------------------------------NLPNNNDD--A----
LASVL----------Q-G-------K-Y-A-FFANKEYIIYRLQRKLPV--------------QQAMD----
-----IVDTNTD-FLR-RG-------------------------------------------------IGFG
LQKR-S-P-------------------------YRRLFNHV-----------LSKMTQKGHLNR--------
---L---------------KRKWW-------------PNINR----------------NPEKAYP-------
--------------------------TPGFKEVFTVFIILG-------------GGIIC-ALA----FLLIE
CL---------------------------------VC-DY-----------SSSS-----------------
------------------------------------------------------------------------
-----------------------------------SSSEQST------------------------------
------------------------------------------------------------------------
------------------------------------------------------------------------
-----------SPSLF--------------------------------------------------------
------------------------------------------------------------------------
------------------------------------------------------------------------
------------------------------------------------------------------------
------------------------------------------------------------------------
------------------------------------------------------------------------
>Csap_1511681/1-586
------------------------------------------------------------------------
--------------------------------------------------------MVAFSLTSVTTLWWAA
S--------LG------LGVASNS--------------------------HGLPNVLAQSNAEGSAGFHIPA
SPA---------------------------------------------------------------------
------------------------------------------------------------------------
-----------------THDAITTTS-------PFSQTRS--------------------------------
------LTRPRPQE----------------------------------------------------------
------------------------------------------------------------------------
--------------------------RRESEKFRELLV-----------------PS---HRLSEER-----
--------------GAHHYLSSLTK--------YLTHG---TYEN----------KVM--------------
--------------------------------------LVWK-KSL--------------------------
--------------------SD----ATR--EA---ESEGQGN-------------------GPASATEALG
V----EVRSCDT----------DS-L-HDRL-----------RVLSNLVPSGGPHHQTL-------------
--------VIL-------LCR--QTNMT--------------------------------------------
-----------------------GVV-----------EMVG--------RATRGK---GGER----------
-----GG-GEGR------------------------------------------------------------
------------------------------------------------------------------------
------------------------------G-----------------------------------------
---------EEGGEKIIIL-----------------------------------------------------
------------------------------------------------------------------------
------------------------------------------------------------------------
------------------------------------------------------------------------
------------------------------------------------------------------SLDTDT
KHERTTRWEEF-------QDGNESD-----------------------------------------------
---------------------------------------------ELSRE-SRSYSYLK-------------
----------------------------AMSSNP---H-S------LPP----------TD-----------
----------FQGET-FKVSAVD-------------------------------------------------
---------NW-------------------------------------------------P--------FFG
-----------------------------------------LR-----K-----------------------
------------GA-G-------------G--------------------------RVEADAGID-V-----
------------SILNTLSQ-T----------------------L----N----------F-----------
------------T----YEVVL-EEG---------GQ-WGG-------------------------------
-----------------------------PQADG---------------T---V------------------
TG------------------------MIG---MV--------------AR-G--------------E---AH
LAIN-----------------------------------------------------------EITIT----
-AAR---ETV--V-----------DF-T-RP-----YFMES---SAC-------------T-SPA-------
--------------------------------PKE-RS--RAF-------------AVLSP---FT------
----------------------------------LQV--W-LSV-GVS-------VM-A---VG-----LVL
WVV---------------------------------------------------------------------
---------------------SKL-IGQ--------------------------------------------
---------------------------------------Y-----------------REES-----------
------------------------------------------------------------------------
----------------------------------LVM-----------------------------------
---------------------------------PLHN-----MTFN---MYR--------SLV-----VQG-
--------N-RLP-ALLWPLRLVFAG------WYL-----YCFYVSALYSG-----TL-----TA-VLALPV
Y--EK-----------------------PID-----SLADLLEASKL-------------------GFYP--
-----------VTIKE---------ISIDF----------------LF----Q-------------------
-------------K----------------------------------AT-SG--------IYHQI------
-GRLM-----------TSDK-------------------------------------HYVDSPSN--G----
IATVL----------Q-G-------P-A-V-YIDARLSMEIQM----II--------------QGR------
------------------------------------------------------------------------
------------------------------------------------------------------------
------------------------------------------------------------------------
------------------------------------------------------------------------
------------------------------------------------------------------------
------------------------------------------------------------------------
------------------------------------------------------------------------
------------------------------------------------------------------------
------------------------------------------------------------------------
------------------------------------------------------------------------
------------------------------------------------------------------------
------------------------------------------------------------------------
------------------------------------------------------------------------
------------------------------------------------------------------------
[truncated: 1,205,002 more chars]
