# Supplementary material for: Comparison of transcriptomes from two chemosensory organs in four decapod crustaceans reveals hundreds of candidate chemoreceptor proteins
Source: PLoS One. 2020 Mar 12;15(3):e0230266. doi: 10.1371/journal.pone.0230266 (PMC7067487; doi:10.1371/journal.pone.0230266)
Supplement: S17 File — (FASTA) [file pone.0230266.s030.fasta]

>AmTRPM/1-1677
------------------------------------------------------------------------
------------------------------------------------------------------------
------------------------------------------------------------------------
------------------------------------------------------------------------
-------------------------------------------MAIGSIIC---------------------
----------------------------------------------------------GASTPKMKRK----
------------------------------------------------------------------------
------------------------------------------------------------------------
KAKATERS----------------------------------------------------------------
----------------------------------------------WIEATFQKRE----------CSK---
---------------------------------------------FIPSAD-DEHKFMQVKGDKNAEYDVIT
TSRCCCGYS-YTHHCRA-GIDVQSYTLS----------------------------------------NTKE
KDREQWSPAKNT---------------------------------------------------RPFPTDAYG
TIEFQGGPHP--------------------------------TKAQYVR-----------------------
------------------LAYDTRPEPIVHL-LCRE--------WNLGLPKLLITVHGGR-S-----NFELQ
PTLKK---------------------------------VLRKGLLKAAKTT---------------------
-----------------------------------GAWIFTGGTNTGV---------------TRQVGDAL-
---LLERSQ---------------------------------------------------------------
------------------------------------------------------------------------
-----------------------------------------------------RQG----------------
------------------------------------------------------------------------
----------------------RVVSIGI-------------------------------------------
----------------------------------------APWG----------------------------
--------ILDKSHEL-------------VG-----RG----------------------------------
GEVSY----DCLS--------------SPWSKYAVLNNRHAYFLLVDNG-------------TGGRYG-AE-
---------IVLRRRL--EK-------------YISNLKLQPYTHS--------------------------
-----------------------------------SIPV--VALVIEGGTNTIRSVLE--YVTDVP------
-----------------------------------------------PVPVVVCDG-----------S-GRA
ADLIAFMHKYASEGDGENGDIEGPLESMREHLLDTIKRTFKVSAEQASQ-------------LYSELLQ---
--CTRKK------HLITVFRIS---------------------------QERP-----QEL-----------
-----------------------------DQ-T-I--------------LTALFKSKQ--------------
---------LSPAE----------QLSL--------------------------------------------
------------------------------------------------------------------------
------------SL------------------------IWNRVD----------------------------
------IA------------RCEIFVYGQNWP----------------------------------------
------------------------------------------------------------------------
------------------------------------------------------------------------
------PGAL----------------------EQAMMQALQH----D------------------------R
IDFVK--------------------------------LLLEN-G--VSMRKFLSI--------PRL------
--------------------------------------EELYNT-------------KEGPSNT-LGYILRD
--------------------VRP-NIPRGYMYTLHDIGLVINKLMGGAYRSQYT-----------RRRFRMI
YTKVMKRSGAHPQ--------HLHRNSCILG-------------------NTTRYYSGS--------GSKQD
SLTMSLL-----------------------------------AETLPANRDTPL----------FD-YPFNE
LLIWAV--------------LTKRQ---------QMALLMWQHGEEALA-----------------------
-KALVALKLYKAMAHEAAED----------------------------------------------------
----------------------DLETEVYDELR--SYGKEFENIGTNICDFCYRQDDD-------------Q
TKQLLTSELQ--------------------------------------------------------------
-------------------------------------------------NWSGQTCLSLAVTAN-H-----R
PLLAHPCSQ-----------IILADL--------------------------------------WM------
----------------GGLR--TRKNTNLKVV------LGLICPFYII--CLEFK-----------------
-SREELQLMPQTQEEHLI------------------------ALEDEKEDSD--------------------
-----SEHG-----------------------------IPTGPDVEALISNEH----TTTIVKE--------
TIVQENGKV------------------------LTDNDDGIHRAYGIHS--------------DYYDIKNSR
PLRLR-----------KKLY--------EFYTAPITKFWANAIAYMIFLVLFSYSI-------------LIH
MDD---------------------------------------------------------------------
------------------------------------------------------------------------
------------------------------------------------------------------------
------------------------------------------------------------------------
-----------HPSLAEIYAIAYICTLGC---------EKVR-EI--ATS----EPA-----------TLSH
KFSVWA-W----------NMWNPCDAAA-------------------IIFFQIGLALRLR------------
-------------------------------------------------HST-LDVGRVIY----CVDCIYW
YLRILNILG----------------------------------------------VNKYFGP--LVTMMGKM
VK-NMTYFVVLLIVVLLSF--GVTRQAILNPN-------------------AE-------------------
-------------------------------------------PKFRIIRD---------------------
------------------------------------------------------------------------
------------------------------------------------------------------I-----
---------------------FMEPYFMLYGEVY--ADNID---------------PDCGD-----------
-------EPGMIP-CLPGR---------------------------WITP----AVMSIYLLIANILLINLL
IAVFNNIFNEVNAVAHQVWMFQRFTVV------------------------MEYEQK---------------
---PVLP-------PP--------------------LIVVCHIYLVVK----------YLLR-------YIT
QGKA----------------SS-G---------ETYDNGLKLFLEA------DDMERLYDFEEDCVEGYFR-
-------------------------EQELKLQMST-------------------------------------
------------EERVKITTER-VENMHSKIEDIDKKENTQNA----------------SLQAVEFRIRKLE
ELNEQTLAHLGVIHRFMATHMP------------------NI------EGLSNFDIEG-RQRRVSERSE---
--------------------------V------------LSE--TDSH--TQLPTITAKRKRLVRSMT----
-----DATF-----LNLGP----------------SLD------DDIMKHSET-------IMSR--------
----------------------------------------ENLS--------------------RNESSISG
DG-----------------------------HIIQDDIKTTTS-------------Q-ETE-------FS--
----KIDGER-ETIKKDSQSD-----------------SR---------ETSREPSE------EPSSKEPST
---------------DPS-R-QTSRDL--SRE-----TSKDATSKE------------------------PS
REASSE------------------------APA----SEPIRQDSIERPI----------------------
------------------------------------------------------------------------
-------------RQNSRT-RSES----DDI-----------------------------------------
--------------------MILPS-NIPRGV-T-WA-----------------EPRVA-------------
------------------------------------------------------------------------
----------------------------------VIPSVS-----STNT---------QRSILLA-------
-------------MRAEYTSITDE---------------------------------------------LES
YC-GLLSPPRTP------------PISPP--------PSRVRNLSEMSNP------EMAWQIEN----EHLR
DAEECDYQQMEDLIQRRYIADDEPL------------HVSDEASGG-----------------------SFF
IS---------NEHRH------Q---LRRT-----SAID-----------------------------EES-
-----RRP-------P-PTISV--------------------------------------------------
------------------------------------------------------------------------
--------------------------------------------------TREIEQTL--------------
----------------------------------------------SRP-PIRDSENSDP------------
------------------------------------------------------------------------
---------------------------------------------NDKN-LSTVPAPASETMC---------
>AmTRPML/1-631
------------------------------------------------------------------------
------------------------------------------------------------------------
------------------------------------------------------------------------
------------------------------------------------------------------------
------------------------------------------------------------------------
-----------------------------------------------------------MSEPRKR------
------------------------------------------------------------------------
-----------------------------------------------------------------------M
VKDESRGNILRNHS----------------------------------------------------------
------------------------------------------------------------------------
------------------------------------------------------------------------
------------------------------------------------------------------------
-------------------------------------------------W-------------SNGPDSE--
------------------------------------------------------------------------
--------------------------------DEQA---------------------GEN-E----------
--------------------------------------LLNEC-----------------------------
------------------------------------------------------------------------
------------------------------------------------------------------------
------------------------------------------------------------------------
------------------------------------------------------------------------
------------------------------------------------------------------------
------------------------------------------------------------------------
------------------------------------------------------------------------
------------------------------------SVS---------------------------------
PS----------------------------------------------------------------------
--------------------------------HHRSTITDQPICNMS-------------------------
-------------------------------------LF---------TEEKMRRKLK--------------
---FF--------------------------------------------FMNPIEKWQ---------AKRRF
PYKFIV------------------------------------------------------------------
-------------QVIKILLV---------------------------------------------------
--------------------------------T-I---------------QLCLFAHNN-------------
---------YIHVNYTWDNRIAFSHLFLRGWDSS--------------------------------------
------------LE----------------------------------------------------------
-VPVYPPVTGPLAI-------------------YKRDDFYNTID----------------------------
------YALDGYYNVSN-AVGSYSY-----------------------------------------------
------------------------------------------------------------------------
------------------------------------------------------------------------
IAENNSVGPVILCLYQYKEG----------------IIFGFN----E---------------SYVFD----K
-EIIETC--------INITD-----KTYTESSKSKL-LLFKQ-N--IKV----NF-----------------
--------------------------------------SALVRAH--------------------LMFALKT
VNLKA-------------------------------------AGPMTPPDC---------------------
------------------------------------------------------------------------
-------------------------------------------------------------------YQFNI
KIN-----------------FDNRD-----------------------------------------------
FDGQMLLSLD--------------------------------------------------------------
-------------------------------------------AEPKRLQ-CKGDTRYVT-----DNRIESA
LRTLLNLFVI--------------------------------------------------------------
-------------------LICTV-----------------------------------------SLILCSR
AIYRAQLLKFETM-------NFFKKAYGKILSLEGRLEFLNL----------------------WY------
------------------------------------------------------------------------
------------------------------------------------------------------------
------------------------------------------------------------------------
------------------------------------------------------------------------
------------------------------------------------------------------------
------------------------------------------------------------------------
------------------------------------------------------------------------
------------------------------------------------------------------------
------------------------------------------------------------------------
-----------------VMIIVNDLLIIM---G-----SAIKEQI---------------------------
ERKQFG-S----------DHWNICSIFL--------------------------------------------
-----------------------------------------------------------------GTGNLLV
WFGVLRYLG----------------------------------------------FFKTYNV--VILTLKKA
AP-KVARFLICAILIYAGF--TFCGWLILGPYH---------------------------------------
--------------------------MK--------------------FRS-L-------------------
------------------------------------------------------------------------
----------------------------------------------------------------ATT-----
---------------------SECLFALINGDDM--FATFSATSFSK-------------------------
---------------------------------------SPML--WWYSR----MYLYTFISLYIYVVLSLF
ISVIMDAYDTIK---------------------------------------IYYRDGF--------------
------P---------------------------------------------KNDLQTFI------------
------------------------------------------------------------------------
------------------------------------------------------------------------
-------------------AAC-TDEASS-------------------------------------------
------------------------------------------------------------------------
-------------------------GL-----------------YKDDS-----------------------
------------------------------------------------------------------------
------------------------------------------------------------------------
------------------------------------------------------------------------
------------------------------------------------------------------------
------------------------------------------------------------------------
----------------------------------------------EDSD----------------------
------------------------------------------------------------------------
------------LSEFIDR-----------------------------------------------------
------------------------------------------------------------------------
------------FCCCRKR-----------------------------------------------------
------------------------------------------------------------------------
------------------------------------------------------------------------
------------------------------------------------------------------------
------------------------------------------------------------------------
------------------------------------------------------------------------
---------------P--------------------------------------------------------
------------------------------------------------------------------------
-------------------------------------------------FYGSFSESSTK------------
-------------------------------------------------FSTKSEQTCGGAICI--------
------------------------------------------------------------------------
------------------------------------------------------------------------
>AmWtrw/1-1258
MAV---------IFTRFVNIQNAINNNNFGSLKNTWNIVQYSGVIFKSYCVNNLKNNISFDNSKKGKK--IS
KVMKIY------------------------------------------------------------------
------------------------------------------------------------------------
-LERSREYQNFIRK--------ETLE----------------------------------------------
--------------------------------YNIGKRNLAK------------------------------
--------------------------------------------------------MMG-EDPD--------
-------------------------------------------NFTKENIKNAISYLFPSGIYDKEARPMMA
DPEELYAREKEAEFNEDGRPHHF-----------------------------LYYTIKPNYYEILHKM----
VESITYLNKIED------------------------------------------------------------
-----------------------------------KFLLI-----NHKIDEDKKID-L-------------N
GSDWLEKSKLENILLEKLSDSEYEYFIKSMQRLADHPVSKHVEPFIMEYRKSLT------------------
-----------KTNENIELPKPQYDNDNRPFVLIEKCQRKSSIGQVKVIGNGSGNITINGQDITYFSDMYCR
EQVRNVDMEN---VTVSIPSTPKRTTMTSLLLTRWLTSKSSTRTNPETSWSSDDRSLEY-----GTPPPIEE
PHCYSMCAS----------------------------------ESSCTE-----------------------
-------EINCTLQ----VNKDIIKNLLVEH-MRHI-G-------------------GRL-Q--------LL
DDLEE------------------------------------NKMDLKNTENFAK-L--YKQH----------
------------------------------------------EINALLLHSSFLGHVDAIKSLHKC-GADL-
---NHSEQG---------------------------------------------------------------
------------------------------------------------------------------------
------------------------------------------------------------------------
------------------------------------------------------------------------
------------------------------------------------------------------------
------------------------------------------------------------------------
------------QGL---------------------------------------------------------
TPLHL---------------------CAFSN-----CLEGVQYLLD--------------------NG-AN-
---------IHL------ERT---------------------------------------------------
-----------------------------------HTPF--HYAAFGNACKVAQYFLQ--------------
--------------------------------------------LGI--SQESC------YGE-------ET
VLHSAARSDA--------------------------------------------------------------
------Y------NVLKLLAP-----------------------------NNP------TL-----------
-----------------------------DN-L-----DCNGY-------AAIHHVAD--------------
---------RGDPSCL--------TVLLDA-GCK-LDLTT--------------------------------
------------------------------------------------------------------------
-------KKNDTAL--------HLAAA---------ASCVENVD----------------------------
------LLV---------ERGANVHLRN--------------------------------------------
------------------------------------------------------------------------
------------------------------------------------------------------------
---HRDQTAL--------------------------HIAARS----H------------------------S
LECVE--------------------------------ILLKK-GG-CDPN-IEDS-------DGR-------
--------------------------------------TPLHLALGR----------SLLAYDV-TEFLITW
KAN------------------------------------------VNKTDK-Y-------------------
--------------------------GYT-------------------------------------------
--------------------------------------------------------------------PLHI
AA------------------LNELS---------QCVDILIQHGADLSA-RTK-------------------
-GGTSALSII--------------------------------------------------------------
-------------------------------LR--KTP-TSLNVFKQRLDASITLHQHG-------SA-TGE
AELRLDFHP---------------------------------------------------------------
LLMN--------------------------------------------QQQGEIRYLGTFVKEG-Y-----K
EILEHPLCQ-----------AFLHLK--------------------------------------WQ------
------------------------------------------------------------------------
------------------------------------------------------------------------
------------------------------------------------------------------------
----------------------------------------------------K-------------------
----------------IRKY-----------------YVGRLIFYLFYVLILTGWV-------------MTA
L-------------------------------------------------AHNCY-----------------
-NE-----------SHGQLD-------N---GQ---P----------------PLC----------------
------------------------------------------------------------------------
----ANTTGINGFLYRHPA----------------------------------LLE----------------
--------------VEWYALMVLTILEVF---------RKLT-SIPTYP-----------------------
CVRQFF-T----------QAENMVEW-C----------------------VILSVFATSF------------
----------IYTG-----------------R-----------TY-PWQS--------HVG----AFAVLCG
WSNLMLMIG----------------------------------------------QLPIFGA--YVAMFTSV
QA-QVFKLLLAYACLLVGF--TASFCVIF----------------------PR-------------------
--SKS-------------------------------------------FSS-P-------------------
------------------------------------------------------------------------
----------------------------------------------------------------HIG-----
---------------------LIKVLVMMTGELN--FEDLFFPHEED-------------GKT---------
------IDSGSTSWIL-------------------------L---QVSAQ----LSFVLFLLFVTIVLMNLL
VGIAVHDIKGLQKTAGLAKLVRQTKLI------------------------CDVETALFLGLM---------
------P------------------------------------KRLM----------KFLRW----------
--TA-LLL----------------------------PSPLRAV--------------------LTV------
--------------------------RPLNPRESR-------------------------------------
-----------------LPRDL-LATA--------HKV-------------------------AKER-K---
---------------------------------NCISG-------------TLYNRKRN----AVYACLKSE
PYLTFRR------------------NF----PEEE----------IS-------------------------
------------------------------------------------------------------------
------------------------------------------------------------------------
----------------------------------TID--------------------DYA------------
------------------------------------------------------------------IKGE--
------------------------LA-----------------EL---------------------------
------------------------------------------KKICERNHQ---------------------
------------------------------------------------------------------------
-----------LLQDIV-------------------------------------------------------
------------------------------------------------------------------------
------------------------------------------------------------------------
------------------------------------------------------------------------
------------------------------------------------------------------------
----------------------------------------------------------LMLV---------N
DKR---------------------------------------------------------------------
---------------------------E--------------------------------------------
------------------------------------------------------------------------
------------------------------------------------------------------------
------------------------------------------------------------------------
------------------------------------------------------------------------
------------------------------------------------------------------------
------------------------------------------------------------------------
>AmelGB11954/1-1267
-----------------------MSCSR-------------------------VPEN-------------YV
ANLDAVR--------------------------------------------------------VCAKPI---
------------------------------------------------------------------------
---RGKDWMKRER---------------------------------MSVSE---------------------
---------------------------------SAHKDEEHGAGGARS------------------------
--------------------------------------------------------PGESGLGEEIGAPD--
---------------------------------------------EDCAH----------------------
------------------------------------------------------------------------
------------------------------------------------------------------------
-----------------------------------------------LALRMDTNT----------S-----
------------------------------------------------RGW---------------------
----------NSGGRAF-LRGIGQ------------------------------------------------
-------RVSFD---------------------------------------------------PEAPP----
------------------------------------------------------------------------
------------------P--PSQP-----------------------------------------------
--------------------------------------------AR--------------------------
------------------------------------------------------------------------
----KIDEKVK-------------------------------------------------------------
------------------------------------------------------------------------
-----------------------------------------------------RHS----------------
------------------------------------------------------------------------
------------------------------------------------------------------------
-----------------------------------------IHG----------------------------
--------MIE-------------------------EE----------------------------------
NVVR------------------------PH---------------------------------------QE-
---------MASLSYQ--EK----------------------------------------------------
-------------------------------------KY--LLAVERGDVASVRRMLQ--SAQET-------
---------------------------------------------E--MNINCVDP-----------L-GRS
ALLMAI------------------------------------------------------------------
--DNENL------EMVELLI-E------------------------------------HKV-----------
-----------------------------DT-K-----------------DALLHAIS--------------
---------EEFVEAV--------EVLLEH------------------------------------------
------------EE----------------------------------------------------------
------------SL--------HRNGEPHE-QSECRNESWEALP----------------------------
------S-------------DTATFTPDI-------------------------------------------
------------------------------------------------------------------------
------------------------------------------------------------------------
-------TPL--------------------------ILAAHR----D------------------------N
YEIIK--------------------------------ILLDR-G--STLPMPHDV-----------------
------------------------------------------RC------GCDECVTS-RREDS-LRHSRSR
---------------------------------------------INAYRALAS------------------
------------------------------------------------------------------------
PSLIALSSK----------------------------------------------------------DPI--
------------------------------------------------------------------------
---LTAFELSWELRRLSF------------------------------------------------------
-----------------------LEHEFKCEYQ--ELRRQCQDFATALLDHTRSSYE---------------
LEVLLNH-----------------------------------------D-----------------------
--PTG-PA-------------------------------FEHG------ERMHLNRLKLAIKLR-Q-----K
KFVAHPNVQ-----------QLLASI--------------------------------------WY------
----------------EGLPGFRRKNMVLQALEIVK--IGVLFPFFSV--AYIIAP----------------
------------------------------------------------------------------------
------------------------------------------------------------------------
------------------------------------------------------------------------
---------------HCVVG--------QTMRKPFIKFICHSASYFTFLFMLILAS--------------QR
IESVIG--------------------------------------------NW--M-----------------
---------------------------G--------------------------------------------
------------------------------------------------------------------------
------RD-VVE--QDTVP-----------------------------------------------------
------TKRGAAPTIIEWFILAWVSGLIW---------SEVK-QL--WDV----------------------
GLEEYV-N----------DMWNVIDFVT-------------------NSLYVATAALRVVAYYRVKWEI-EK
SGSE------VELQ-----------------RE-------------QWDTWDPMLISEGLF----SAANIFS
SLKLVYIFS----------------------------------------------VNPHLGP--LQVSLSRM
VM-DIMKFFFLYVLVLFAF--SCGLNQLLWYYADMEKKRCPTAM-SYAP--NAS---------VT-------
TDSNA------------------------------------C-IVWRRFAN-L-------------------
--------------------------------------------FE--------------------------
------------------------------------------------------------------T-----
---------------------TQTLFWAVFGLVD--LESFE-------------------------------
---------------LDGI--------------------KAFT--RFWGM----LMFGTYSVINIVVLLNLL
IAMMNHSYQLISERADIEWKFARSKLW------------------------ISYFEE---------------
--GGTVP-------PP--------------------FNIIPTPKSVWY-------MGQWLYR-------KLC
GHSR----------------AAKK----------EHMRTIRRKV--------KQASERDFRYQSIMRNLVR-
--------------------------RYVTVEQRK-------------------------------------
------------AESEGVTEDD-VNEIKQDISALRCELIEIL------------------------KNSGMN
TSTASG-----------------------------TGTG------------AGGKKNRQKER----------
-------------------------RL------------MKG--FN-----------------IAPQPSGSG
SLPPVDEFA---------------------------------ASLQQAQQENS----HE-LFGSTLSGIFG-
----------------------------------------PGTTP------------------KKSPH----
-----------------------------------HTSTNSVP-----------------G-----------
---------------------------------------------------------------LGTSRQSRR
----------------IRGSSKKK----------------RWENL-----------------------IEAA
KVRGKVSRLI--GR---------------------------SRSEDSVY-----------------------
------------------------------------------------------------------------
------------SPASEDGGSRSEG--STDSKS---------------------------------------
---------SLEQG----------------------------------------------------------
------------------------------------------------------------------------
------------------------ANDGQP--TH-HPHH------AHH---SHHHE--GGHHVFPHGLG---
----ALV------------ALRKKRKTFSDSRSSTS---------GM---------------------RSGS
GTNP-------------------------------IYPLATALVSKVSR---------KQQLQR-ASSVPTR
GPE---------------------------------------------------------------------
--------------------------LGQQPI----------------------------------P-----
---------------P-RRHEG-TQSQQPSI----------------------------------------D
T----------PEGASANEQPDRF------V-------CVV-------------------------------
--------------------------------------------------CEVVPAAP--------------
----------------------------------------------LTPSTTEESV-AASTSLPATMKR---
------------------------NGSATQLQRL----------------------PG--------------
----------IEPISGHD-------------------------------------------VSGGWL-----
>AmelGB15944/1-1018
------------------------------------------------------------------------
------------------------------------------------------------------------
------------------------------------------------------------------------
------------------------------------------------------------------------
------------------------------------------------------------------------
------------------------------------------------------------------------
------------------------------------------------------------------------
------------------------------------------------------------------------
------------------------------------------------------------------------
---------------------------------------------------M--------------------
-------------------------------------------------GC---------------------
----------EKTEKEV-EA----------------------------------------------------
------------------------------------------------------------------------
------------------------------------------------------------------------
-----------------------PP-----------------------------------------------
------------------------------------------------------------------------
------------------------------------------------------------------------
----------T-------------------------------------------------------------
------------------------------------------------------------------------
-----------------------------------------------------EEN----------------
------------------------------------------------------------------------
---------------------AYLIHFP--------------------------------------------
------------------------------------------------------------------------
------------------------------------------------------------------------
------------------------------------------------------------------------
----------KSLNIE--EK----------------------------------------------------
-------------------------------------KY--LLAVERGDLVNVKRFIQ--YANKS-------
--------------------------------------------HGKSMDINCVDS-----------L-GRG
ALCLSI------------------------------------------------------------------
--DSENL------EMVKLLV-V------------------------------------MGI-----------
-----------------------------ET-K-----------------DALLRAID--------------
---------QEFVEAV--------EFLLEH------------------------------------------
------------EE----------------------------------------------------------
------------LLTANSMENNSEKEVIH---------SWQKID----------------------------
------P-------------ASARYPPEI-------------------------------------------
------------------------------------------------------------------------
------------------------------------------------------------------------
-------TPL--------------------------ILAAQR----N------------------------N
YEILK--------------------------------LLLDR-G--ATLPMPHDI-----------------
------------------------------------------RC------GCADCLRS-TIGDP-LRISSTR
---------------------------------------------VSEYKALAS------------------
------------------------------------------------------------------------
PSLIALSSP----------------------------------------------------------DPL--
------------------------------------------------------------------------
---LTAFN----------------------------------------------------------------
--------------------------ELGTSRI--DDCR-TGKFAVDLLQQVRTTTE---------------
LHTILNY-----------------------------------------D-----------------------
--PED-DA-------------------------------NLPP------K--QLARLELAIQYK-Q-----K
TFVAHSHVQ-----------QLLAAI--------------------------------------WY------
----------------DGLPGFRRMSTGKRCGILAK--TALMFPFYCM--MYLIAP----------------
------------------------------------------------------------------------
------------------------------------------------------------------------
------------------------------------------------------------------------
---------------ESKIG--------QLMRKPFVKFLVHASSYLFFLFILMLVS--------------QR
AEIEIV--------------------------------------------RL--F-----------------
---------------------------G--------------------------------------------
------------------------------------------------------------------------
------SDETIKNMDIELT-----------------------------------------------------
------KQRGAAPSLLEFIVILYVIGFIW---------QEMR-EA--YID----------------------
GLKGYL-R----------DMWNFIDFTR-------------------NFLYIATAILRLVAYLQQKAEIRDN
PSAA-------LIP-----------------RE-------------NWSDFDPQLIAEGLF----AAANINS
ALKLIHLFS----------------------------------------------INPHLGP--LQISLGRM
VI-DIVKFFFIYTLVLFAF--ACGLNQLLWYFAELERQKCYV-D--------------FADPSWD-------
PASDN------------------------------------C-LRWRRFSN-L-------------------
--------------------------------------------FE--------------------------
------------------------------------------------------------------S-----
---------------------CQSLFWASFGGIG--IESFE-------------------------------
---------------LTGI--------------------KSYT--RFWGL----LMFGSYSVINVIVLLNLL
IAMMSNSYAVIEERADKEWKFARTKLW------------------------MSYFED---------------
--SGTLP-------PP--------------------FNIIPPPKLFL----------------------RLC
GLRK----------------IT------------GKMSDCKRA--------------RDSKYGAVMKALIW-
--------------------------RYIVNTHSE-------------------------------------
------------HEMNPVTEDD-VHELKSDLSSWRCELLEIL------------------------RRNGMD
IASADT-----------------------------KERT------------ILGKKMKVWER----------
-------------------------RL------------MKD--FQ-----------------VTVPLS---
--------------------------------------------IDEDQMESF-------------------
----------------------------------------QQ-----------------------TNE----
----------------------------------EEDNIAKWK--------------RIAK-----------
---------------------------------------------------------------LAVLQSANH
----------------------------------------RWNQV-----------------------LDSA
V-KS--SQI---GK---------------------------STSKSSIQNQIS-------------------
------------------------------------------------------------------------
-----------LKKAMEEAQKLNNK--STLPP----------------------------------------
------------------------------------------------------------------------
------------------------------------------------------------------------
-----------------------------------------------------------------VSLA---
------------------------------SKPVMSMDYIDE----------------------------KS
AK------------------------IVP------PQQLKRKSLNSSTT---------YQQQPE-MLSSHST
NT----------------------------------------------------------------------
--------------------------FKYTAS--SP------------------------------------
------------------------------------------------------------------------
-----------------------IKKSGSGT----E------------------------------------
---------------------------------------------------SLSAHMD--------------
----------------------------------------------EIPKTLKS------------------
----------------------RLKPTLSPKKNLNMPEDKEKLV---------NVMP---------------
----------RSPRGPSKSP----------------------------RK-------------GGWL-----
>AmelGB16264/1-873
------------------------------------------------------------------------
------------------------------------------------------------------------
------------------------------------------------------------------------
------------------------------------------------------------------------
------------------------------------------------------------------------
------------------------------------------------------------------------
------------------------------------------------------------------------
------------------------------------------------------------------------
------------------------------------------------------------------------
---------------------------------------------------M--------------------
-------------------------------------------------NP---------------------
----------SESQQNL-LAD---------------------------------------------------
------------------------------------------------------------------------
------------------------------------------------------------------------
------------------------------------------------------------------------
------------------------------------------------------------------------
------------------------------------------------------------------------
------DARAP-------------------------------------------------------------
------------------------------------------------------------------------
-----------------------------------------------------SV-----------------
------------------------------------------------------------------------
------------------------------------------------------------------------
------------------------------------------------------------------------
------------------------------------------------------------------------
QSLN------------------------AP---------------------------------------TD-
----------YALGPV--EK----------------------------------------------------
-------------------------------------HF--LLSAERGDCATVKRLLL--ENKD--------
--------------------------------------------HPEILNINCVDP-----------L-DRS
ALIAAI------------------------------------------------------------------
--ENENI------ELIKLLL-E------------------------------------LGI-----------
-----------------------------QV-K---------------------------------------
------------------------------------------------------------------------
------------------------------------------------------------------------
--------------------------------------SWEAVD----------------------------
------K-------------SSSNFTPDI-------------------------------------------
------------------------------------------------------------------------
------------------------------------------------------------------------
-------TPL--------------------------ILAAHK----N------------------------N
YEILK--------------------------------ILLDR-G--ATLPTPHDA-----------------
------------------------------------------RC------GCDECVTS-SEQDS-LRHSQAR
---------------------------------------------INAYRALTS------------------
------------------------------------------------------------------------
PSLIALSSR----------------------------------------------------------DPL--
------------------------------------------------------------------------
---LTAFELSWELRRLSR------------------------------------------------------
-----------------------MEQEFRFEYE--EMRELTQNFATSLLDHARTSLE---------------
LEIMLNY-----------------------------------------N-----------------------
--PYG-DN-------------------------------WEPG------ERQTLDRLKLAIKYK-Q-----K
QFVAHPNVQ-----------QLLAAI--------------------------------------WY------
----------------DGLPGFRRKNMVGQFIDVGK--LAAMFPVYSS--IYMLSP----------------
------------------------------------------------------------------------
------------------------------------------------------------------------
------------------------------------------------------------------------
---------------TSPMG--------LFMKKPFVKFICHSSSYAFFL-----------------------
------------------------------------------------------------------------
------------------------------------------------------------------------
------------------------------------------------------------------------
------------------------------------------------------------------------
-------------------------SLIL---------GEIR-SL--WSD----------------------
GLMEYI-S----------DLWNIVDFVQ-------------------NMFYVIWIMLRITAWIIVQKEYRS-
GLDP-------WYP-----------------RD-------------QWHAFDPMLLSEGAF----AAGMIFS
FLKLVHIFS----------------------------------------------VNPHLGP--LQISLGRM
II-DIIKFFFIYTLVLFAF--GCGMNQLMWYYADLEKQKCYNIK-------DF-----PDLPDFD-------
NQEKA------------------------------------C-SIWRRFAN-L-------------------
--------------------------------------------FE--------------------------
------------------------------------------------------------------T-----
---------------------SQSLFWASFGMVD--LMSFD-------------------------------
---------------LTGI--------------------KSFT--RFWAL----LMFGSYSVINVIVLLNML
IAMMSNSYQIISERSDTEWKFARSHLW------------------------MSYFED---------------
--GDTVP-------PP--------------------FNMIPTSKTFN----------------------KVL
SCGK----------------A------------GRQTRSLIKK----------SREKAMARHDTVMRLLIR-
--------------------------RYVTAEQRK-------------------------------------
------------RDQFGITEDD-VMEIRQDISTLRYELIDIL------------------------RQNGMR
TPMLEK-----------------------------QDAAI-----------S-GKKGRVMER----------
-------------------------RL------------QKD--FQ-----------------IGIVEG---
------------------------------------------------------------IVNAVI------
------------------------------------------------------------------QS----
----------------------------------EKEPKDVFS--------------QIAK-----------
---------------------------------------------------------------AIGRKSS-G
--------------------SKKK----------------DWNAV--------------------------V
R-QNTIAKDPI-GS---------------------------SNEAFEKQTRRS-------------------
------------------------------------------------------------------------
-----------IRRLGHQPNSD-LT--SLDPNR---------------------------------------
---------LVDYN---------PN-LMEV------SPTTRIAYAK------FM---MRRP-----------
------------------------------------------------------------------------
------------------------------------------------------------------------
------------------------------------------------------------------------
------------------------------------------------------------------------
------------------------------------------------------------------------
------------------------------------------------------------------K-----
---------------P-AAGE---------------------------------------------------
----------------------------------EEGKYIF-------------------------------
------------------------------------------------------------------------
------------------------------------------------------------------------
------------------------------------------------------------------------
-----------------------------------------------------V----TFDIFAIHI-----
>AmelHsTRPA/1-994
------------------------------------------------------------------------
--MD--------------------------------------------------------------------
------------------------------------------------------------------------
--------DKQIH-----------------------------------------------------------
------------------------------------------------------------------------
------------------------------------------------------------ENST--------
-------------------------------------------DIPK------ASLQLPT-ITVGNERPRRY
SLTSLKDR----------------------------------------------------------------
--RLPFENENDCGRAVEGEV----------EAHENVDKT---------------------------------
-------------------------------WQMKMKPL------ANHEKRTRHYS-LTRSKNRRSCLYTDE
DRNFLTKSVVN----ETVND-------KTTQTLR-----------VPLSREGRTIHCS--------------
-----LSNLNDPSN------------D----LLSTRL----------------------------TSTFRSV
R-YRQSSNSEKIAIDDIPPA---------------------------------DSSNDHVEIDAGTPPPVDE
SLFYD-NL------------------------------------DVFRQ-----------------------
------------AQ----INSNDLRSIMWSI-VTTA----------------------EM-K--------IL
LQLEK------------------------------------CN--------ALP-EIPAGER----------
------------------------------------------IRNIAYMWCCYRNLAHLLPKLEQS-GVKL-
---DYVEPS---------------------------------------------------------------
------------------------------------------------------------------------
------------------------------------------------------------------------
------------------------------------------------------------------------
------------------------------------------------------------------------
------------------------------------------------------------------------
------------TGM---------------------------------------------------------
NAILA---------------------ASLSG-----SVACIEHLIK--------------------RG-VD-
---------INYRNP---INH---------------------------------------------------
-----------------------------------YTPL--HFAILGNSPDTARILLD--------------
--------------------------------------------NGA--KPSTY------LYQEV----AEP
VLHCAIRAGA--------------------------------------------------------------
------------------------------------------------------------------------
------------------------------------------------------------------------
------------------------------------------------------------------------
------------------------------------------------------------------------
---------------------------------------VEIVK----------------------------
------LLL---------ERGASVVEKN--------------------------------------------
------------------------------------------------------------------------
------------------------------------------------------------------------
---HMGETPL--------------------------HVACFV----Q------------------------S
IKCVE--------------------------------LLLDS-PG-TNVN-AVDR-------AHR-------
--------------------------------------TPLHFAVMT----------TYSSAKL-VELLLKH
GAL------------------------------------------VNAADK-T-------------------
--------------------------GFT-------------------------------------------
--------------------------------------------------------------------PLHV
AA------------------LNEQS---------HCVDVLIWAGADVSA-TTS-------------------
-AGLSALNII--------------------------------------------------------------
-------------------------------LR--KIP-DSLQVFRQRLDASITLRRPV-------PH-NRE
FEMRLHFDL---------------------------------------------------------------
LFPS--------------------------------------------GNQCETSFINTFVQER-R-----K
DLLSHPLVM-----------AFLHLK--------------------------------------WE------
------------------------------------------------------------------------
------------------------------------------------------------------------
------------------------------------------------------------------------
----------------------------------------------------K-------------------
----------------IRKF-----------------YLLRILVYAMTVICMTTYV-------------LTA
L-------------------------------------------------AYKCY-----------------
-NH-----------DEANSS---------------------------------KIC----------------
------------------------------------------------------------------------
----SSKRISGFLFRRP------------------------------------VIE----------------
--------------IQWYLLLIFTCISIP---------RKIF-GFMVYT-----------------------
SAKQYF-S----------NIDNVLDG-V----------------------VIISVFVTSF------------
----------VYTG-----------------R-----------TY-DWQN--------YVG----AFAILCA
WTNLMLMVG----------------------------------------------QLPAFGT--YVAMFTHI
QF-EFAKLLLAYSGLLIGF--TISFCVIF----------------------VG-------------------
--EPS-------------------------------------------FGN-P-------------------
------------------------------------------------------------------------
----------------------------------------------------------------FTG-----
---------------------LIKVLAMMAGELD--FEGLITQIDQG------------LES----------
-------DG---PFVIYH----------------------PL---SVCSQ----ILFTLFIVFVTVILMNLL
VGIAVHDIQGLRNHAGLTKLVRQTKLI------------------------LFTEMVLHNSSI---------
------P------------------------------------YAFR----------KWMS-----------
--DH-KIN----------------------------VENRRRV--------------------LVV------
--------------------------KPLNPLEKR-------------------------------------
-----------------LPKDI-LKAA--------YEI-------------------------AQKN-I-PF
MNDEN---------------------------INLSDH-------------VIKMRQHSEE-----------
-------------------------------------YFDSN--LQL-------------------------
------------------------------------------------------------------------
------------------------------------------------------------------------
----------------------------------VIE--------------------NLANK----------
---------------------------------------------------------------LQSYEDM--
------------------------IK-----------------SL---------------------------
------------------------------------------KEQLLDTNK---------------------
------------------------------------------------------------------------
-----------MLESVVKN-----------------------------------------------------
------------------------------------------------------------------------
------------------------------------------------------------------------
------------------------------------------------------------------------
------------------------------------------------------------------------
---------------------------------------------------------------------LAK
EKN---------------------------------------------------------------------
---------------------------N--------------------------------------------
------------------------------------------------------------------------
------------------------------------------------------------------------
------------------------------------------------------------------------
------------------------------------------------------------------------
------------------------------------------------------------------------
------------------------------------------------------------------------
>AmelIav/1-1167
------------------------------------------------------------------------
--M-GGVCS---------------------------------------------------------------
------------------------------------------------------------------------
---------------------------------------------FRG------------------------
------------------------------------------------------------------------
------------------------------------------------------------RGSQVN------
------------------------------------------------------------------------
--------------------------------------------------------------A-GSIL----
DRVISQAS----------------------------------------------------------------
---------------------------------------------DEDQCLLYRLA----------------
------------------------NYKKGGELIES-------------------------------------
--------YNQGGQ----------------------------------------------------------
------FEVEKL------------------------------------------------------------
------------------------------------------IREQFGVL----------------------
--------------------------------MYAD---------------------GKG-Q-----VINRA
EYLRWKFRD--------------------------------------LEQVVLPIE----------------
--------------------------------------------------------------------ASL-
---SQFDPL---------------------------------------------------------------
------------------------------------------------------------------------
-----------------------------------------------------AQ-----------------
--------------------------------------------WND-------------------------
-------------------------------------------------------------HE---------
----------------------------------------ACWQ----------------------------
---------MQYRGSLG-------------------E-----------------------------------
TLLHV-------------------------------------LIIC--------------------------
------------------------------------------------------------------------
-----------------------------------DTRI--HTR-------VARILLK--------------
---CF---------------------------------------PRLAIDVVEGEEYL-----------GAS
ALHLAI------------------------------------------------------------------
--AYNN------NELVQDLVE-----------------------------AGA------IISQRAIGSFFLP
RDQQRTNP-------------------AKN--T-----DYEGLAY--LGEYPLAWAAC--------------
---------CANESVY--------NLLLDS-GAD--------------------------------------
------------PD----------------------------------------------------------
----EQDSFGNMIL--------HMVVV---------CDKLDMFG----------------------------
------YALR------HPKLPARNGIVN--------------------------------------------
------------------------------------------------------------------------
------------------------------------------------------------------------
---AAGLTPL--------------------------TLACQL----G------------------------R
AEVFR--------------------------------EMLEL---------SARE-------FWRY------
--------------------------------------SNITCSA---------------------------
-------------------------------------------YPLNALDTLLP------------------
-------------------------DGRT-------------------------------------------
------------------------------------------------------------------------
------------------------------------------------------------------------
-NWNSALFII--------------------------------------------------------------
------------------------------------------------------------------------
------------------------------------------------------------------------
LNGTKEE----------------------------------------------------------H-----L
DMLDGGIIQ-----------RLLEEK--------------------------------------WK------
------------------------------------------------------------------------
------------------------------------------------------------------------
------------------------------------------------------------------------
----------------------------------------------------T-------------------
---------------FAR-------------------FLKRLIILAFHLTSLSLAV-------------YLR
PS----------------------------------------------------------------------
-------------------------------NTDAQ------------------------------------
------------------------------------------------------------------------
-----------------------------------------------------LLK----------WPEE--
-----------ITEV---ARTIAECITVL---------GVLS-YI-LVQL--------GGE-------IINI
GLLSFM-K----------QLSHEPAKLI----------------------FLISNLLILACIPCRLA-----
-----------------------------GNRH--------------AED--------AIL----IVAVPGS
WFLLMFFAGYVYVIVSWKVENTLGKLYKLLCLTDELVDALLMDHLFSKTCCISTQAVRLTGP-FVTMVYSMI
TG-DMLTFGIIYMVVLFGF--CQSFYFLY----------------------KGF------------------
PGVKS-----------------------------------------SLYSS-Y-------------------
------------------------------------------------------------------------
----------------------------------------------------------------HST-----
---------------------WMALFQITLGDYN--YTDLSYT-----------------------------
----------------------------------------TY---PNLSK----MVFAIFMVLVPILLLNML
IAMMGNTYAHVIEQSEKEWVKQWAKIV------------------------VSLERAVSQKDAQNYLQ----
--EYSIKLGPGDDPNN---------------------PAAEQRGVLII---------KSKSK----------
-TKA----------------KQRKGA----------VANWKRV------------------GKVTINELKKR
GLTGEELRRIMWG-RASFS-------TPVRVSPKGVEPQ------VSVVT----------------------
---------------AGFGDAL-TTALDV-MTFA-HDLDL-----------------STATEGIPTNIDAKQ
SKPKSATKETKST----------------VNNQQNVTTNIEPL----KSTTENVDDQANNPR---EKKVTSQ
AATVHEM------NLKNANHSSVTEDF---Q---------------DPLL-----------ELVIASE----
------------------------------------------------------------------------
------------------------------------------------------------------------
---------------------------------NTNDP----------------------------------
------------------------------------------------------------------------
----------------------ETLL-----------------EI--------------------AKRAAAG
FETETS------SK----INLQILEQFTM-TKIPM-------DEKVNVTRKQYFV---------ESS-----
----DNDFG------------------GDNLLGT--------------------------------------
---------EARLRRIRSANNRFI------TTRRRS------------------------------------
------R--NVDDD------------LSSTSSTS-MDRNPRYQSLLNGHENSIDRP----------------
------------------------------------------------------------------------
-----------------------IESREC-------------------------------------------
-------------------SIEA-------------------------------------------------
-----------------------------------INS-----------------------------QIKQN
------------------------------------------------------GPCETMKA----------
---------------------------KVQKK--RPKTAR-------------------NRCINLQH-ADLD
---------------D-KDIETILH-----------------------------------------------
------------WHNTYRNTVASGKEIRGNPGPQRPAKFMM-------------------------------
---------------------------------------EVMWDDE----LALIARRWVVQCNLLEKDQCRD
VGK---------------------------------------------------------------------
------------------------------------------------------------------------
------------------------------------------------------------------------
>AmelNan/1-792
------------------------------------------------------------------------
--MGNTESNV--------------------------------------------------------------
------------------------------------------------------------------------
---------------------------------------------ASG------------------------
------------------------------------------------------------------------
------------------------------------------------------------VKKQT-------
------------------------------------------------------------------------
--------------------------------------------------------------DASS------
------------------------------------------------------------------------
-------------------------------------------------ILLYKLV----------------
------------------------DLKGGGLLVDM-------------------------------------
--------MKRATQTK--------------------------------------------------------
----QYAELDHA------------------------------------------------------------
------------------------------------------LRTKVEPY----------------------
--------------------------------LYNK---------------------GKG-K-----WIPIE
KLVLLRNKDR-------------------------------------PKHKMLPPL----------------
--------------------------------------------------------------------RAM-
---ENP------------------------------------------------------------------
------------------------------------------------------------------------
-----------------------------------------------------AD-----------------
--------------------------------------------YDI-DKD-----------MGED-EVDET
KI-------------------------------DKSKY-----------------------RL---------
----------------------------------------VCWS----------------------------
---------LSERGAVG-------------------E-----------------------------------
TILHL-------------------------------------CMLH--------------------------
------------------------------------------------------------------------
-----------------------------------ATAI--HID-------LAKRLLR--------------
---FY---------------------------------------PKLINDVYISDEYY-----------GES
ALHIAI------------------------------------------------------------------
--VNED------PSMVKFLLD-----------------------------SGA------DVHERCIGNFMCP
EDQKASRADS---------LDHEWVCVTPE--T-----NYNGYVY--WGEYPLNFAAC--------------
---------LGQEECY--------RLILAR-GAD--------------------------------------
------------PD----------------------------------------------------------
----KQDTNGNTVL--------HMLVI---------YEKLATFD----------------------------
------MAY---------EVGASLAIRN--------------------------------------------
------------------------------------------------------------------------
------------------------------------------------------------------------
---AQHLTPL--------------------------TLSAKL----A------------------------K
IEMFF--------------------------------HILNI---------EREI-------YWQI------
--------------------------------------GSITCAA---------------------------
-------------------------------------------YPLSQVDTIDV------------------
------------------------DTGSI-------------------------------------------
------------------------------------------------------------------------
------------------------------------------------------------------------
-SHNSALNLV--------------------------------------------------------------
------------------------------------------------------------------------
------------------------------------------------------------------------
VFGEKDE----------------------------------------------------------H-----L
ELMDG-ILV-----------DLLNAK--------------------------------------WN------
------------------------------------------------------------------------
------------------------------------------------------------------------
------------------------------------------------------------------------
----------------------------------------------------T-------------------
---------------FVKFR-----------------FYRQFFLFCFYFVLSLISF-------------TLR
PG---PATTSNDA-----KPID--------------------------------------------------
-ETVL-------------RI-------N---ST--------------ILFNGDGISFTSK------------
------------------------------------------------------------------------
---------------------------------------YNWWNNLTEE--CRLMH-------LDTLSTK--
------------------IRLTAEVLMEI---------AATL-YI--FAA--------LRE-------ARFL
GLNMFI-E----------NLMTAPSRVM----------------------FLFSCCILLTFPFLRLI-----
-----------------------------CADE--------------IED--------MLA----VVVMLTT
APYFLFFCR----------------------------------------------GFKTVGP-FVVMIYRMI
MG-DLLRFVSIYLVFVMGF--SQAYYIIF----------------------LSF------------------
DNPNT------------PEGVDDS--------------------MSNPMPS-P-------------------
------------------------------------------------------------------------
----------------------------------------------------------------IES-----
---------------------IMAMFLMSMTNFGDYYGAFERT-----------------------------
----------------------------------------QH---EMEAK----FLFVVYMAIVAILLVNML
IAMMGNTYQK-IAETRNEWQRQWARIV------------------------LVVERGVSPDERLKKLM----
--DYSQPMSDGRR-----------------------------ALVLRL---------NQS-E----------
-EDK----------------EEMKEI-----------LEMKRT------------------HDKLYKRRQSK
------------------------------------------------------------------------
------------------------------------------------------------------------
------------------------------------------------------------------------
------------------------------------------------------------------------
------------------------------------------------------------------------
------------------------------------------------------------------------
------------------------------------------------------------------------
------------------------------------------------------------------------
------------------------------------------------------------------------
------------------------------------------------------------------------
------------------------------------------------------------------------
------------------------------------------------------------------------
------------------------------------------------------------------------
------------------------------------------------------------------------
------------------------------------------------------------------------
------------------------------------------------------------------------
--------------------------------------------------------------------TMKK
ILT---------------------------------------------------------------------
---------------------------SEDN-----------------------------------------
------------------------------------------------------------------------
------------------------------------------------------------------------
------------------------------------------------------------------------
------------------------------------------------------------------------
------------------------------------------------------------------------
---------------------V-------------------IL-----------------------------
>AmelNompC/1-1748
------------------------------------------------------------------------
--MSSS------------------------------------------------------------------
------------------------------------------------------------------------
-GSKRASGG--------------------------------------A------------------------
----------------------------KDERKNASSKEESP-----VTGRDRDEGSGG-------------
---------TS--------------------ADGTP---------------------QPGSKP---------
----------------------------------------------GSAGAS----------SREAVQK-LL
ALAARGEWA-----PVDQLLKSLEKAAQSAGEDGGPLLPLASVMDPATGMTPLMYAVKDNR---TGLL----
DRMIELGADVGARNNDNYNALHVAAMYS----REDVVKLLLSKRSVDPYATGGPRQQTAIHLVASRQTGTAT
SILRALLAAAGRDIRLKVD-------------GKGKIPLLLAVEAGNQS-MCREL--L--------------
-------------------------AQQAPDQLR-----------AT-TATGDSA-----------------
--------LHLAAR---------RRDIDMVRILVDYGA----------------------------------
----TVDMQNGD---------------------------------------------------GQTALHIAS
---------------------------------AEGDET---------------------------------
-----LVKYFYGVR----ASASITDHQDRTP-MHLA-AEN-----------------GHA-S--------II
ELLADKFK-A--------------------------------SIFERTKDG---------------------
--------------------------------------------STLMHIASLNGHSECATMLFKK-GVYL-
---HMPNK----------------------------------------------------------------
------------------------------------------------------------------------
------------------------------------------------------------------------
------------------------------------------------------------------------
------------------------------------------------------------------------
------------------------------------------------------------------------
------------RGA---------------------------------------------------------
RSIHT---------------------AAKYG-----HVGIISTLLQ--------------------RG-EK-
---------VDATTN---DNYTAL---------HIAVENAKPAVVETLLGYGAEVHVRGGKLRETPLHIAAR
VAD--GDRCALMLLKSGAGPNLTTDDG--------QTPV--HVAASHGNLATLLLLLE-----DGGDPMCKS
K-------NGETPLHLACRGCKA---DVVRHLIKFVKERRGAETATS--YVNSLTN-----------E-GAS
GLHYAAQIEP-------------------------------------------------------SEVG---
-TAGDDR------AVIRALLE-----------------------------GGA------DVSLQTKQAQESA
FHHCALAGNNEILSEMISGMSATEVQKALNR-Q-----SAVGW-------TPLLIAAH--------------
---------RGHMELV--------TTLLAN-HAR-VDVFDLEGRSALHLAAEHGYLQVCDALLAN-------
--------------------------------------------KAFIN-----------------------
----SKSRVGRTAL--------HLAAM---------NGYSHLVKFLVQDHGAAIDVLTLRKQTPLHLAAGAG
QLEVCKLLL---------ELGASIDATDDQGQKPIHAAAMNNYAEVAQLFLQ---RHPSLVMACTKDGNTCA
HIAAMQGSVRVIEELMKFDRQGVISARNKLTEATPLQLAAEGGHAEVVRALVRAGASCADENRAGFTAVHLA
AQHGHGQVLEV-MR--SSQSLRISSKKLGVTALHVAAYFGQADTVRELLTHVPGTVKSDPPT---GGSLVGE
LGSESGMTPL--------------------------HLAAYS----G------------------------N
ENVVR--------------------------------LLLNSAG--VQVEAATTE-------NGF-------
--------------------------------------NPLHLAC------------FGGHITV-VGLLLSR
SAE-----------------------------------------LLHSSDR-Y-------------------
--------------------------GKT-------------------------------------------
--------------------------------------------------------------------GLHI
AAT------------------HGHY---------QMVEVLLGQGAEINA-TDK-------------------
-NGWTPLHCA---ARAG---------------------------------------YLDVVKLLVESGASPK
SETNLGSAPIWFAASEGHN------DVLKYLME--KE----HDTYALMEDK---------------------
---RFVYNM------------MVCS----KNNNNKPIEEFVLVSPAPVDTA-AKLSNIYMKLSEKEKERAKD
LIAAGKQC-----------------EAMATELLALAAGADSAGRILTSMDRRNVEFLDVLIENE-Q-----K
EVIAHTVVQ-----------RYLQEL--------------------------------------WQ------
------------------------------------------------------------------------
------------------------------------------------------------------------
------------------------------------------------------------------------
----------------------------------------------------G-------------------
---------------SLNWN-----------------AFRTILLFVAFLVCPPVWV-------------VFA
L-----------------------------------------------------------------------
--------------PLGHKY-------N---NV---------------------------------------
------------------------------------------------------------------------
----------------------------------------------------PIIKFM--------------
-----------SYLTSHIYLMVFLLLVGI---------IPIY-PV--VRA---------S------------
-------L----------LP-YWYEWCLLVMLSGLLLFELTNPSDKSGLGWIKLAVLLFGICGVAFHLMGFV
----------IV-------------------------HRPYWPTLLYLRN--------QLF----ALSFLLA
CVQILDFLS----------------------------------------------FHHLFGP--WAIIIGNL
MK-DLARFLAVLAIFVFGF--SMHFVAL--------------------------------------------
--NQA-------------------------------------------FET---------------------
-------Q----------PDG-----------------------------------------GRRMDDKKK-
---KGVFNDD-----------------------------------------LLTNVTEW-----MMETPSTA
PPRRYGRYKKKECCDDNSR--DIKMNPVLAFEYL--FFAVF------------------GQTT---------
------HGE-LKVET-------------------------NQ---PQWTSVLFKLAFGVYMLVSVVVLINLL
IAMMSDTYQRIQAQS-------------------------------------DIEWKY--------------
------GL-----------------------------------SKLI----------RNMHR----------
--TT-----------------------------------------------------------TAP------
--------------------------SPLNL-----------------------------------------
-----------------LTTWI-VYFIKV------CKQHA-----------------------AKRK-----
-------------------------------RPSLVHM-----------MG-LQRAARLSPR----------
--------------------------------SKMGAKWLAK--VKK-------------------------
------------------------------------------------------------------------
------------------------------------------------------------------------
-----------------------------------GQ-----------------------------------
------------------------------------------------------------------VRPK--
---------------------DSVTL-----------------SV--------------------VHLSP--
---------------------------------------------LGSQLSF-------------NSATRIE
NVVD------------------------WDSI----------------------------------------
---------RKKYLALAGN-----------------------------------------------------
------------------------------------------------------------------------
------------------------------------------------------------------------
------------------------------------------------------------------------
--------------------EPEK------------------------------------------------
--------------------------------------------------------------------EADK
DAK---------------------------------------------------------------------
---------------------------NEDEE--N------------------------------------E
---------------D-ENIHMVA------------------------------------------------
-------------NSSTIPTTATPPV----------------------------------------------
------------------------------------------------------------------------
------------------------------------------------------------------------
------------------------------------------------------------------------
------------------------------------------------------------------------
>AmelPain/1-892
------------------------------------------------------------------------
------------------------------------------------------------------------
------------------------------------------------------------------------
------------------------------------------------------------------------
------------------------------------------------------------------------
------------------------------------------------------------------------
------------------------------------------------------------------------
------------------------------------------------------------------------
------------------------------------------------------------------------
---------------------------------------------MDLEDETLQMH----------------
---------------------------------------------LLHDYTTNSIK----------------
------------------------------------------------------------------------
---------------------------------------------------------------SQTIY----
------------------------------------------------KL----------------------
--------------------------------LLDY-LRT-----------------KNF-R-------HFK
CLVEQNLK------------------------------KQPPIININ-------------------------
------------------------------------------------Y-------------AYPN------
------------------------------------------------------------------------
------------------------------------------------------------------------
------------------------------------------------------------------------
------------------------------------------------------------------------
------------------------------------------------------------------------
------------------------------------------------------------------------
-----------QSNE---------------------------------------------------------
TFLDI---------------------ACKNGL-----SEFVKFLLE--------------------KG-AK-
---------VN--RIN-EVHN---------------------------------------------------
-----------------------------------RGPI--HFATENGHADVLSILLD--------------
--------------------------------------------EPTI-NPNL-EV-----------V-QQT
ALHIAVK-----------------------------------------------------------------
----KN----DL-KCASLLLE-----------------------------KGA------SP-----------
-----------------------------NI-P-----NNKGL-------TALHIAAM--------------
---------KDYRNMV--------NLILEK-TKHALNLDTYK----------DYNDQTARQILEKKIPNI--
SLPP--------IEKQNVNIHD--LKY-------YLNANDEMNFLRCLK-IVQNDMLN-N------------
-DI-------ETLI--------EMAVQ---------KNFKEAII----------------------------
------LLL---------ERTKEIK-----------------------------------------------
------------------------------------------------------------------------
------------------------------------------------------------------------
---CNLEKAA--------------------------NLAIQR----G------------------------S
PHILR--------------------------------QI---------LETDIEV-------KSD-------
---LL------------------------LNACIE-----LNIPHKG---GSQDM-S--DRLEC-FNLILER
-----------------------------------------EDVDVRCID----------------------
------------------------GKGNT-------------------------------------------
--------------------------------------------------------------------PLHY
AAK------------------ADCR---------EAVTLLLEKGSYIGH-MNN-------------------
-FGIPPVADIS-------------------------------------------------------------
-----------------------------------------ISTLSQYFDDCIVARK----------ERTNE
YTIEFDYKC---------------------------------------------------------------
LMPH---------------------DNSYIINQQK--NFKNQEK-------REMDIFQYIASNN-S----LK
HLLKHPLLS-----------SFLYLK--------------------------------------WH------
------------------------------------------------------------------------
------------------------------------------------------------------------
------------------------------------------------------------------------
----------------------------------------------------R-------------------
----------------IRYI-----------------LYLNFAFYILFYLLLNIYI-------------LQI
T-----------------------------------------------------------------------
-----------------YVK-------N----T-------------QI------------------------
------------------------------------------------------------------------
-ST-NSSEQMNGEIKN--S-----------------------------------------------------
-------ISIYILQIFTGIMTALF---AF---------REIL-QL--LS-----------------------
SPCHYM-L----------CLENWIEMTL----------------------IILGFSILNGATT---------
----------------------------------------------------------QVA----AVTILLS
AWELVILIG----------------------------------------------KHPRMST--GIEMFKTV
SF-NFMRFLFLYAFLILAF--ALAFFILF----------------------KD-------------------
GGNEN-------------------------------------------FPD-P-------------------
------------------------------------------------------------------------
----------------------------------------------------------------GHS-----
---------------------LFKTIIMLTGEFD--ANDIPFV-----------------------------
----------------------------------------SH---PILSH----FVFILFVFLIAIVLFNLL
NGLAVSDTVNILEKAELVGLISRIRIL------------------------AYIENVIIQAPFTHGSY--CL
I-------------------CSNLLSGWRC-------------NPL-----------AFLIQ----------
--KILLFPNY-----------------------------------------------LNS-GKLNVIS----
-------------------------YDSLETYESKL--YDKVELNKNSQNK----IIP--------------
-------IS-------KMDPDI-IKQAKN---------------------------------ILMKKGQESD
N-----------------------------------------------------------------------
-------------------------------------EKIFS------------------------------
------------------------------------------------------------------------
------------------------------------------------------------------------
----------------------------------KLEK----------------------------------
------------------------------------------------------------------LEKR--
-----------------FMTMEVILN-----------------SI---------------------------
------------------------------------------KKKIENNNCN--------------------
------------------------------------------------------------------------
------------------------------------------------------------------------
------------------------------------------------------------------------
------------------------------------------------------------------------
------------------------------------------------------------------------
--------------------ILEHEN----------------------------------------------
------------------------------------------------------------------------
------------------------------------------------------------------------
------------------------------------------------------------------------
------------------------------------------------------------------------
------------------------------------------------------------------------
------------------------------------------------------------------------
------------------------------------------------------------------------
------------------------------------------------------------------------
------------------------------------------------------------------------
>AmelPyr/1-676
------------------------------------------------------------------------
------------------------------------------------------------------------
------------------------------------------------------------------------
------------------------------------------------------------------------
------------------------------------------------------------------------
------------------------------------------------------------------------
------------------------------------------------------------------------
------------------------------------------------------------------------
------------------------------------------------------------------------
------------------------------------------------------------------------
------------------------------------------------------------------------
------------------------------------------------------------------------
------------------------------------------------------------------------
------------------------------------------------------------------------
------------------------------------------------------------------------
------------------------------------------------------------------------
------------------------------------------------------------------------
------------------------------------------------------------------------
------------------------------------------------------------------------
------------------------------------------------------------------------
------------------------------------------------------------------------
------------------------------------------------------------------------
------------------------------------------------------------------------
------------------------------------------------------------------------
------------------------------------------------------------------------
------------------------------------------------------------------------
------------------------------------------------------------------------
------------------------------------------------------MC-------------GKS
PLYYAVLSNA--------------------------------------------------------------
------V------DCVKALLE-----------------------------AGA------SP-----------
-----------------------------NN-P-----QVYTE-------TPLHVAAG--------------
---------LGSIACT--------KLLLNY-GAD-VRVQF--------------------------------
------------------------------------------------------------------------
------GSMRSTPL--------HLAAE---------EGSVECTK----------------------------
------LLL---------DAGATCEAKN--------------------------------------------
------------------------------------------------------------------------
------------------------------------------------------------------------
---ARGQAPM--------------------------HLAVLS----Q------------------------S
METLE--------------------------------VLINI-G--ANVN-IEDN-------DNR-------
--------------------------------------TPLHAAVAK----------TTRGIDL-VKILLQA
GAL------------------------------------------INKADK-F-------------------
--------------------------GYT-------------------------------------------
--------------------------------------------------------------------PLHI
AA------------------LNESS---------SIVIMLLSKGADVTA-RTK-------------------
-GGISALSFI--------------------------------------------------------------
-------------------------------VR--RTP-DVLPRFISRLDQAISLHDH--------ELGDID
CELKLDFRP---------------------------------------------------------------
LVSG---------------------------------------------GRGETDLMLCLVEVG-Q-----R
HVLKHPLCE-----------SFLYLK--------------------------------------WL------
------------------------------------------------------------------------
------------------------------------------------------------------------
------------------------------------------------------------------------
----------------------------------------------------R-------------------
----------------IRKF-----------------FLLNLIFHSIFVVFLTAYI-------------TIT
Y-------------------------------------------------LSNIE-----------------
-N----------------------------------T---------------EKF-----------------
------------------------------------------------------------------------
-------RKLFF------------------------------------------------------------
-----------------WLVLIFIVTLAS---------KEFF-QM--VH-----------------------
GMYSYI-K----------RWENWLQWSV----------------------VLLSSIVLI-------------
------------IP-----------------------------IH-KWQY--------HIA----ALDILLI
WIELMTVIG----------------------------------------------RFPIFGL--YIQMFTQV
SI-NFFKFLGAYICLIVGF--SLGFSVLH----------------------KN-------------------
--YDS-------------------------------------------FNN-P-------------------
------------------------------------------------------------------------
----------------------------------------------------------------LIA-----
---------------------LLKTIVMMSGELE--FEDIFFS-----------------------------
-------S---KSPIL-------------------------Y---SGTAH----LMFLSFVILVTVILANLM
MGLAVSDIQELRRCAGLDRLVRRAELV------------------------AHLEHMLFSKLLDYA------
------P------------------------------------NTIM----------KACRQ----------
--GA-LLL----------------------------HPPHYCT--------------------IHI------
--------------------------RPNDPREKR-------------------------------------
-----------------LPQEL-MKAI--------YRL-------------------------VIEK-KNR-
---------------------------------------------------------NMKKKMPIYNTYNIE
MDIP---------------------KL----------NRLYS--TTS-------------------------
------------------------------------------------------------------------
------------------------------------------------------------------------
-----------------------------------SD--------------------NNHQQ----------
---------------------------------------------------------------LNEIIDE--
------------------------LQ-----------------RC---------------------------
------------------------------------------FYNISTHLD---------------------
------------------------------------------------------------------------
-----------ELINKVES-----------------------------------------------------
------------------------------------------------------------------------
------------------------------------------------------------------------
------------------------------------------------------------------------
--------------------I---------------------------------------------------
----------------------------------------------------------------------VR
DCN---------------------------------------------------------------------
---------------------------NSNT-----------------------------------------
------------------------------------------------------------------------
------------------------------------------------------------------------
------------------------------------------------------------------------
------------------------------------------------------------------------
------------------------------------------------------------------------
------------------------------------------------------------------------
>AmelTRPA5/1-781
------------------------------------------------------------------------
--MS--------------------------------------------------------------------
------------------------------------------------------------------------
------------------------------------------------------------------------
------------------------------------------------------------------------
------------------------------------------------------------------------
------------------------------------------------------------------------
------------------------------------------------------------------------
-AGED-------------------------------------------------------------------
------------------------------------------------------------------------
-------------------------------------------------DRSRLI-----------------
------------------------------------------------------------------------
------------------------------------------------------------------------
--------------------------------------------ASIEN-----------------------
---------------------------------------------------------GDV-E--------TA
IRIFT--------------------------------------------------ERFDKKLLK--------
--------------------------------------PVGVLYVTAVQLAAWQGEIELLDLFYRS-GADI-
---NATD-K---------------------------------------------------------------
------------------------------------------------------------------------
------------------------------------------------------------------------
------------------------------------------------------------------------
------------------------------------------------------------------------
------------------------------------------------------------------------
------------IGR---------------------------------------------------------
CALFH---------------------AAHRG-----NYEVVNWLLE--------------------HG-AY-
---------TENRVG---------------------------------------------------------
-------------------------------------------------IEACYKKIP--------------
--------------------------------------------GSS--SLNIGRNLPTPECW------GRT
AMHQAVKNNH--------------------------------------------------------------
------P------EVVRMLVN-----------------------------AGA------DA-----------
-----------------------------NV-R-----DDRGI-------TPLLLAGSK------------V
EREDSN--EISKYNCI--------IEILVSAKVC-INVVH--------------------------------
------------------------------------------------------------------------
------PDTGTTAL--------HSAVL---------LGSLLATR----------------------------
------RLL---------NGGACPLYQCK-------------------------------------------
------------------------------------------------------------------------
------------------------------------------------------------------------
---STGSTPL--------------------------HLAANA----G------------------------N
PEILS--------------------------------ILL-E-S----------------------------
--------------------------------------------------------ISSHQIDI--------
------------------------------------------------RDN-I-------------------
--------------------------DRT-------------------------------------------
--------------------------------------------------------------------PLHR
AS------------------YQGNS---------KCVEILIDHGGNLAA-KTG-------------------
-TGVTVIDAI--------------------------------------------------------------
-------------------------------FA--HIP-TPVLLLNDILDSCVKMNC------------NGN
SQIIVDFNV---------------------------------------------------------------
LAPKGE-----------------------------------------LQMGVVTSLIAAASSVE-Q-----L
TILQHPLVE-----------TFLWLK--------------------------------------WS------
------------------------------------------------------------------------
------------------------------------------------------------------------
------------------------------------------------------------------------
----------------------------------------------------K-------------------
----------------LRIF-----------------FFTLVFIHALLVLSLSGYS-------------ITI
Q--------------------------------------------------YHQT-----------------
-D----------------------------------------------------------------------
------------------------------------------------------------------------
------------------------------------------------------CT----------------
--------------PLRRILASCSTIILL---------HYTI-QV--LM-----------------------
VPKYYL-R----------QLETWLSFAC----------------------SVISFTISMNEDR---------
-------GTEITTS-----------------PG-GEGLNARH-PP-QWVL--------HTI----SLAILVA
WMQMMLLIG----------------------------------------------RLPMCGN--YALMFSTV
LK-NILKVLLAFVCLIVGF--AFSFAVLF----------------------HG-------------------
--NDQ-------------------------------------------FRN-S-------------------
------------------------------------------------------------------------
----------------------------------------------------------------WRA-----
---------------------VVKTVVMMMGEYE--YGDLFSD-----------------------------
-------EK--NGSSF-------------------------L---TATSR----VVFLAFVMLASIVLMNLM
IGLAVNDIQGLEKEGHIRQLLKQAEFV------------------------GHLERLTSHRIFRGNWL----
-----HP------------------------------------RLAR-------------------------
------------------------------------------L--------------------LDS------
--------------------------RRGIPTKITFGYHKCYLH--------ESFPG---------------
-----------------IPSRL-REAL--------FLL-------------------------ATEN-----
------------------------------------------------------------------------
----------------SR-------RF---------------------------------------------
------------------------------------------------------------------------
------------------------------------------------------------------------
------------------------------------------------------------------------
------------------------------------------------------------------------
------------------------------------------------------------------------
------------------------------------------ESGRENNND---------------------
------KVE----------------------L----------------------------------------
---------RTLLEQVLLQ-----------------------------------------------------
------------------------------------------------------------------------
------------------------------------------------------------------------
------------------------------------------------------------------------
--------------------LRMSHTYGIGY-----------------------------------------
--------------------------------------------------------------------KFPK
HIG---------------------------------------------------------------------
---------------------------MKSQ---I-------------------------------------
------------------D-----------------------------------------------------
-----------------RRKSAI-------------------------------------------------
------------------------------------------------------------------------
------------------------------------------------------------------------
------------------------------------------------------------------------
------------------------------------------------------------------------
>BGIBMGA001085-PA/1-1024
------------------------------------------------------------------------
------------------------------------------------------------------------
------------------------------------------------------------------------
------------------------------------------------------------------------
-----------------------------------------MSGGSGG------------------------
--------------------------------------------------------GGSSADGRR-------
------------------------------------------------------------------------
------------------------------------------------------------------------
------PS----------------------------------------------------------------
----------------------------------------------TCRVDM--------------------
------------------------------------------------------------------------
--------------GAL-LAS---------------------------------------------------
------------------------------------------------------------------------
------------------------------------------------------------------------
---------------------EPRPL----------------------------------------------
------------------------------------------------------------------------
------------------------------------------------------------------------
------DSKVK-------------------------------------------------------------
------------------------------------------------------------------------
-----------------------------------------------------RHS----------------
------------------------------------------------------------------------
------------------------------------------------------------------------
-----------------------------------------IHG----------------------------
--------MTE-------------------------EE----------------------------------
NVVR------------------------PH---------------------------------------QE-
---------MAVLSLE--EK----------------------------------------------------
-------------------------------------KY--LLGVERGDVAGTRRVLQ--RARDT-------
---------------------------------------------G-HINVDCVDP-----------L-GRS
ALLMAI------------------------------------------------------------------
--DNENL------EMVELLL-E------------------------------------FGV-----------
-----------------------------ET-R-----------------DALLHAIS--------------
---------EEFVEAV--------EALLDH------------------------------------------
------------EE----------------------------------------------------------
------------RT--------RKPGEPN---------SWEALP----------------------------
------P-------------ETATFTSDI-------------------------------------------
------------------------------------------------------------------------
------------------------------------------------------------------------
-------TPL--------------------------ILAAHR----D------------------------S
YEIIK--------------------------------LLLDR-G--AQLPEPHDV-----------------
------------------------------------------RC------GCDDCVRS-RREDS-LRHSRSR
---------------------------------------------INAYRALAS------------------
------------------------------------------------------------------------
PSLIALSSK----------------------------------------------------------DPI--
------------------------------------------------------------------------
---LTAFELSWELRRLSA------------------------------------------------------
-----------------------LEHEFKTEYQ--ELRVQCQEFATALLDHTRTSNE---------------
LQILLNH-----------------------------------------EKG---------------------
ASPQA-PL-------------------------------TEPGA----PERMRLSRLKLAIKLR-Q-----K
KFVAHPNVQ-----------QLLASI--------------------------------------WY------
----------------ESVPGFRRKNMLLQAAEMVR--IGAMFPLYSL--AYIAAP----------------
------------------------------------------------------------------------
------------------------------------------------------------------------
------------------------------------------------------------------------
---------------HSAVG--------RTLRKPFIKFLCHSASYFMFLFLLILAS--------------QR
IETAPG--------------------------------------------GL--------------------
------------------------------------------------------------------------
------------------------------------------------------------------------
---------LWDVSHDEPL-----------------------------------------------------
------SRRGSMPSIVEWLILAWVSGLIW---------SEVK-QL--WDM----------------------
GLREYV-H----------DMWNVIDFVT-------------------NSLYVATVALRIVSHYQVRREMAMG
--------LQWNQP-----------------RE-------------KWDAWDPMLLSEGLF----SAANIFS
SLKLVYIFS----------------------------------------------VNPHLGP--LQVSLSRM
VL-DILKFFVLDILVIFAF--SCGLNQLLWYYADMEKKRCTVGT-ALTP--NGTL-----------------
PDPDA------------------------------------C-VVWRR----L-------------------
--------------------------------------------FE--------------------------
------------------------------------------------------------------T-----
---------------------MQTLFWAAFGLVD--LDSFE-------------------------------
---------------LDGI--------------------KIFT--RFWGM----LMFGTYAVINVIVLLNLL
IAMMNHSYQLISERADVEWKFARSKLW------------------------ISYFEE---------------
--GGTAP-------PP--------------------FNVLPSPKSLLY-------AWRWLQR-------RLC
GHAR----------------A-KR----------EHMRTIR----------------------AIMRNLVR-
--------------------------RYVTVQQRR-------------------------------------
------------AESGGVTEDD-VNEIKQDVSAFRCELVEIL------------------------RNSGMN
TSTANAGA-------PEVMML-------------RAGGG-------------GGKKNRQKER----------
-------------------------RL------------MKG--FN-----------------IAP----GG
SLAPVDEFM---------------------------------SPVSWLQHD------HG-VPHYSLSTLLG-
----------------------------------------PRLRA---------------------------
----------------------------------SQSSLSDGP---------------GAG-----------
---------------------------------------------------------------MSASRRKPQ
---------------------HKR----------------RWGTI-----------------------IDAA
R-AARVSRLI--GR---------------------------SRSEDSVCD----------------------
------------------------------------------------------------------------
-----------HARQSPSGSEPSES--GSDSQR---------------------------------------
---------SPERT----------------------------------------------------------
------------------------------------------------------------------------
------------------------GSRSGP---L-HPLT---------------------------------
----ALA------------ALKRKRKKFSDSRR---------------------------------------
---------------------------------------PEATVRPVPA---------PESLQR-ASSV---
------------------------------------------------------------------------
------------------------------------------------------------------------
------------------------------------------------------------------------
------------------------------------------------------------------------
------------------------------------------------------------------------
------------------------------------------------------------------------
------------------------------------------------------------------------
----------VLPVKF--------------------------------------------------------
>BGIBMGA009272-PA/1-1174
------------------------------------------------------------------------
------------------------------------------------------------------------
------------------------------------------------------------------------
------------------------------------------------------------------------
------------------------------------------------------------------------
------------------------------------------------------------------------
------------------------------------------------------------------------
------------------------------------------------------------------------
------------------------------------------------------------------------
------------------------------------------------------------------------
------------------------------------------------------------------------
------------------------------------------------------------------------
------------------------------------------------------------------------
------------------------------------------------------------------------
------------------------------------------------------------------------
------------------------------------------------------------------------
------------------------------------------------------------------------
------------------------------------------------------------------------
------------------------------------------------------------------------
------------------------------------------------------------------------
------------------------------------------------------------------------
------------------------------------------------------------------------
------------------------------------------------------------------------
------------------------------------------------------------------------
------------------------------------------------------------------------
---------------M--QK----------------------------------------------------
-------------------------------------TF-------------SRRLIE--QNLG--------
--------------------------------------------KPEVLDINCVDP-----------L-NRS
ALIAAI------------------------------------------------------------------
--ENENI------ELIKLLL-G------------------------------------SGI-----------
-----------------------------KV-K-----------------DALLHAIK--------------
---------EEYVEAV--------ELLLQW------------------------------------------
------------EE----------------------------------------------------------
------------EH--------YEPGEPY---------SWESVD----------------------------
------S-------------DGATFTPDI-------------------------------------------
------------------------------------------------------------------------
------------------------------------------------------------------------
-------TPL--------------------------ILAAHR----N------------------------H
YEILK--------------------------------ILLDR-G--ATLPVPHDV-----------------
------------------------------------------KC------GCDECVKS-SQEDS-LRHSQAR
---------------------------------------------INAYRALSS------------------
------------------------------------------------------------------------
PSLIALSSA----------------------------------------------------------DPL--
------------------------------------------------------------------------
---LTAFQLSWELGRLSR------------------------------------------------------
-----------------------METEFRVEYK--ALRQQCQEFATSLLDHTRTSKE---------------
LEIMLNY-----------------------------------------N-----------------------
--PWDLDC-------------------------------WEPG------ERQTLGRLKLAIKYK-Q-----K
MFVAHPNVQ-----------QLLGAI--------------------------------------WY------
----------------EGLPGFKRKNIFGQCVQVAK--LGVMFPVYCT--IYMLAP----------------
------------------------------------------------------------------------
------------------------------------------------------------------------
------------------------------------------------------------------------
---------------NSEYG--------RFMKKPFVKFICHSSSYMLFLTLLSLAS--------------QR
AEYVVL--------------------------------------------EW--S-----------------
---------------------------N--------------------------------------------
------------------------------------------------------------------------
------VSWLQELVGYWKD-----------------------------------------------------
------HERGSLPGVIEFAVIIYIASLIW---------AEIR-AL--WTG----------------------
GLTEYI-S----------DLWNIVDFIT-------------------NMFYIAWISLRISSWYIVQRDHHS-
GLDP-------WYP-----------------RE-------------RWDSYDPMLLSEGAF----AAGMIFS
FLKLVHIFS----------------------------------------------INPYLGP--LQVSLGRM
IL-DILKFFFVYMLVLFAF--GCGLNQLMWYYAELEKDKCYHLP-------N-------GLPDFD-------
GQERA------------------------------------C-SIWRRYAN-L-------------------
--------------------------------------------CE--------------------------
------------------------------------------------------------------T-----
---------------------SQSLFWASFGLVD--LTTFE-------------------------------
---------------LTGI--------------------KSFT--RFWAL----LTFGSYSVINIIVLLNML
IAMMSNSYQIISERADTEWKFARSNLW------------------------MSYFED---------------
--GDTVP-------PP--------------------FNIIPTPKHFF----------------------CWI
KSYF----------------N------------KRERRSILNK----------SREKARQEHEAVMRILVR-
--------------------------RYVTAEQRA-------------------------------------
------------RDEVGVTEDD-VMEIRQDISTLRYELIDIL------------------------HNNGMK
TPRVSL-----------------------------QDTAV-----------S-GKKGKVMER----------
-------------------------RI------------LKD--FQ-----------------IGIVEG---
------------------------------------------------------------IIKDVI------
------------------------------------------------------------------SK----
----------------------------------ENKPKDVFS--------------QIAK-----------
---------------------------------------------------------------AIVRRSSTD
--------------------SKKR----------------DWNAL--------------------------V
R-TNTVRRDPI-GT---------------------------AAEAEIRRSRQS-------------------
------------------------------------------------------------------------
-----------LRAHILE-NVQ-SR--TIDPQK---------------------------------------
---------LLQYN---------PK-LSEL------TPTTRVAYAK------FMRSKLRSDF----------
-------------------------------SAKERNKRKSDESSLD---------GEDF------------
---------------NDEVLEAPQRHDQK------RPVRS-----FRS-----------RTPIPE-------
--------------MSDDEGLRENEITIEVDVEDQDTDSIKTKPLKIYSGDHTEPNTPSMDGNYHHFPSPES
QDHVIQIEPDTPTKNLLLMKEEERNLQDP-----TAKSPSLKQNEQILS---------ASALESQYTQASSS
RTS---------------------------------------------------------------------
--------------------------ITKGGT--EKLPYKSCL----------KY--------TNDT-----
---------------P-KNVES-AIPSTSRL-------SRKDSK---------------------------L
V----------SASLQSQMAPSRFSQS-------NVTKSPD-------------------------------
--------------------------------------------------KSLASSKT--------------
----------------------------------------------SSPKSLS--P----------------
------------------------------------------------------------------------
----------RSPRVVPSSPTPSI--------------------MSAGKGKSKA----TGRIVSGWL-----
>BGIBMGA009273-PA/1-603
------------------------------------------------------------------------
------------------------------------------------------------------------
------------------------------------------------------------------------
------------------------------------------------------------------------
------------------------------------------------------------------------
------------------------------------------------------------------------
------------------------------------------------------------------------
------------------------------------------------------------------------
------------------------------------------------------------------------
------------------------------------------------------------------------
------------------------------------------------------------------------
----------MAEKKDL-EAG---------------------------------------------------
------------------------------------------------------------------------
------------------------------------------------------------------------
-----------------------DPE----------------------------------------------
------------------------------------------------------------------------
------------------------------------------------------------------------
-------LECV-------------------------------------------------------------
------------------------------------------------------------------------
-----------------------------------------------------RKP----------------
------------------------------------------------------------------------
---------------------MPLPVLP--------------------------------------------
------------------------------------------------------------------------
------------------------------------------------------------------------
------------------------------------------------------------------------
----------KPLTLE--EK----------------------------------------------------
-------------------------------------KY--LLAVERGDMANVRRLLQ--KGHR--------
---------------------------------------------KKHIDINCVDS-----------L-GRG
ALTLSI------------------------------------------------------------------
--DGENL------EMVELLV-I------------------------------------MGV-----------
-----------------------------ET-R-----------------DALLQAIN--------------
---------AEFVEAV--------ELLLEH------------------------------------------
------------EE----------------------------------------------------------
------------LI--------HKDGEPY---------SWQKVD----------------------------
------P-------------NTAMFTPDI-------------------------------------------
------------------------------------------------------------------------
------------------------------------------------------------------------
-------TPL--------------------------MLAAHK----N------------------------N
YEIIK--------------------------------ILLDR-G--ATLPNPHDV-----------------
------------------------------------------RC------GCEDCIRQ-STEDS-LRHSLAR
---------------------------------------------LNEYRALAS------------------
------------------------------------------------------------------------
PSLIALSST----------------------------------------------------------DPI--
------------------------------------------------------------------------
---LTAFELSWELRNLAF------------------------------------------------------
-----------------------AEQESKAEYL--ELRRQAQLFAVDLLDQSRSSQE---------------
LAIILNH-----------------------------------------D-----------------------
--PDE-PA-------------------------------FVDG------EHMKLARLELAIDFK-Q-----K
KFVAHPNIQ-----------QLLASI--------------------------------------WY------
----------------EGVPGFRRKTTMEKIMIICR--VALLFPFYCT--LYMIAP----------------
------------------------------------------------------------------------
------------------------------------------------------------------------
------------------------------------------------------------------------
---------------NCATG--------KLMRKPFMKFLIHASSYLFFLLILILVS--------------QR
AEVQAI--------------------------------------------QL--F-----------------
---------------------------G--------------------------------------------
------------------------------------------------------------------------
------PEWMVKELEKELL-----------------------------------------------------
------KQRGNGPTYLELVVVVYVLGFIW---------EETQ-EI--YIE----------------------
GIRSYL-R----------NMWNFIDFTR-------------------NSLYVAVALLRFAAYLQQAAEIRRD
QQTK-------FIP-----------------RE-------------SWDAFDPQLIAEGLF----AAANIFS
ALKLVHLFS----------------------------------------------INPHLGP--LQISLGRM
VI-DIVKFFFIYSLVLFAF--ACGLNQLLWYFADLEKKKCYVLP--------------GGLPDWD-------
NAGDS------------------------------------C-MKWRSFGK---------------------
------------------------------------------------------------------------
------------------------------------------------------------------------
------------------------------------------------------------------------
------------------------------------------------------------------------
------------------------------------------------------------------------
------------------------------------------------------------------------
------------------------------------------------------------------------
------------------------------------------------------------------------
------------------------------------------------------------------------
------------------------------------------------------------------------
------------------------------------------------------------------------
------------------------------------------------------------------------
------------------------------------------------------------------------
------------------------------------------------------------------------
------------------------------------------------------------------------
------------------------------------------------------------------------
------------------------------------------------------------------------
------------------------------------------------------------------------
------------------------------------------------------------------------
------------------------------------------------------------------------
------------------------------------------------------------------------
------------------------------------------------------------------------
------------------------------------------------------------------------
------------------------------------------------------------------------
------------------------------------------------------------------------
------------------------------------------------------------------------
------------------------------------------------------------------------
------------------------------------------------------------------------
------------------------------------------------------------------------
------------------------------------------------------------------------
------------------------------------------------------------------------
------------------------------------------------------------------------
>BmIav/1-999
------------------------------------------------------------------------
--MGNAIGKF--------------------------------------------------------------
------------------------------------------------------------------------
---------------------------------------------LTA------------------------
------------------------------------------------------------------------
------------------------------------------------------------GNVQGA------
------------------------------------------------------------------------
----------------------------------------------------------------GSVL----
DRVISQPS----------------------------------------------------------------
---------------------------------------------SEDHTVLYKLA----------------
------------------------DYKKGGLLLET-------------------------------------
--------YAKGGM----------------------------------------------------------
------TAAEKL------------------------------------------------------------
------------------------------------------MRDEFAAY----------------------
--------------------------------MYGG---------------------GRG-R-----VINRA
EYLRWKFRD--------------------------------------QEQVVLPIE----------------
--------------------------------------------------------------------ASL-
---SPYDPL---------------------------------------------------------------
------------------------------------------------------------------------
-----------------------------------------------------AK-----------------
--------------------------------------------WED-------------------------
-------------------------------------------------------------HT---------
----------------------------------------ACWQ----------------------------
---------MCYRGALG-------------------E-----------------------------------
SLLHV-------------------------------------LIIC--------------------------
------------------------------------------------------------------------
-----------------------------------DTKI--HTR-------LARTLVK--------------
---CF---------------------------------------PKLSLDVVEGEEYL-----------GAS
SLHLAI------------------------------------------------------------------
--AYSN------NELVQDLVE-----------------------------AGA------DVNQRAIGSFFLP
RDQQRVPP-------------------ARQ--T-----NYEGLAY--LGEYPLAWTAC--------------
---------CANEAVY--------NLLLDS-GAD--------------------------------------
------------PD----------------------------------------------------------
----AQDSFGNMIL--------HMVVV---------CDKLDMFG----------------------------
------YALR------HPKVPASNGRMN--------------------------------------------
------------------------------------------------------------------------
------------------------------------------------------------------------
---KAGFTPL--------------------------TLACQL----G------------------------R
ASVFR--------------------------------EMLEL---------SARE-------FWRY------
--------------------------------------SNITCSA---------------------------
-------------------------------------------YPLNALDTLLP------------------
-------------------------DGRT-------------------------------------------
------------------------------------------------------------------------
------------------------------------------------------------------------
-NWNSALFII--------------------------------------------------------------
------------------------------------------------------------------------
------------------------------------------------------------------------
LNGTKQE----------------------------------------------------------H-----L
NMLDGGIIQ-----------RLLEEK--------------------------------------WK------
------------------------------------------------------------------------
------------------------------------------------------------------------
------------------------------------------------------------------------
----------------------------------------------------T-------------------
---------------FARTK-----------------FLKRLLILMLHLLLLSVSV-------------YLR
HS----------------------------------------------------------------------
----S----------------------A---EADAH------------------------------------
------------------------------------------------------------------------
------PN----------------------------------------------------------WGLE--
-----------INDARSGLRLASELGTIL---------STLC-YI-ILQQ--------GDE-------LKNQ
GLVAYF-K----------QLIHEPAKFI----------------------FLASNILVLACIPARLL-----
-----------------------------KETN--------------VEE--------AIL----LFLLPGS
WFLLMFFAG----------------------------------------------AVKLTGP-FVTMIYSMI
TG-DMFTFGIIYCIVLFGF--SQSFYFLY----------------------RGF------------------
PNVQS-----------------------------------------TLYSS-Y-------------------
------------------------------------------------------------------------
----------------------------------------------------------------PST-----
---------------------WMALFQITLGDYS--YSDLSQT-----------------------------
----------------------------------------TY---PNLSK----TVFTVFMIFVPILLLNML
IAMMGNTYAHVIEQSEKEWVKQWAKIV------------------------VSLERSVAQDDAHKYLQ----
--EYSIGLGPSDD------------------------PRYEQRAVMVI---------KSKAK----------
-TRA----------------KQKKDA----------LTNWKHV------------------GKVTIAELRRR
GISGEELRRLMWG-RISIS-------TPTKAPLPRRVPAPPPDCVVSSDVGLASDVG---------------
---------------NGVAPAL-SSALNV-MAFT-HELDIGTTGS----------DQKQTTPDLLVNGKTSN
A-PILTTGTQMPK----------------V----SSKTLGTPVARIEASSLKTPLDVKLNPTTLTQSTVQGN
IGNVNIPISGVKITTNVGQNSAVVPEI---QQSNENQKPEQV--HQDYLR-----------ELIVLAEK---
------------------------------------------------------------------------
------------------------------------------------------------------------
--------------------------------PATTNLE---------------------------------
---------------------------------------------------------------LKQLAEK--
--------------AADLRDVPEIDI----------------------------------------------
------------------------------------------------------------------------
------------------------------------------------------------------------
------------------------------------------------------------------------
------------------------------------------------------------------------
------------------------------------------------------------------------
------------------------------------------------------------------------
-------------------NINMA------------------------------------------------
------------------------------------------------------------------AKSARK
MVAGAV-----------------------SGLFGVAADTPAP------------------------------
--------------------------------------------------------DAGWRRDRHDN-SDSD
---------------P--------------------------------------------------------
------------------------------------------------------------------------
------------------------------------------------------------------------
-----------------------------------------------ISGTI--------------------
------------------------------------------------------------------------
------------------------------------------------------------------------
>BmNan/1-813
------------------------------------------------------------------------
------------------------------------------------------------------------
------------------------------------------------------------------------
------------------------------------------------------------------------
------------------------------------------------------------------------
------------------------------------------------------------------------
------------------------------------------------------------------------
------------------------------------------------------------------------
------------------------------------------------------------------------
------------------------------------------------------------------------
-------------------------MIGGGLLVDM-------------------------------------
--------MKRALQNK--------------------------------------------------------
----QYAEIDHA------------------------------------------------------------
------------------------------------------IKTKVEPF----------------------
--------------------------------LYNR---------------------GRG-R-----YIPIS
HLVLLRNKER-------------------------------------PRHKLLPPL----------------
--------------------------------------------------------------------RGM-
---ENPD-----------------------------------------------------------------
------------------------------------------------------------------------
-----------------------------------------------------EE-----------------
--------------------------------------------FDV-DKD-----------WPVVTQEEYD
A--------------------------------NPSGY-----------------------RE---------
----------------------------------------LCWD----------------------------
---------VKERGAVG-------------------E-----------------------------------
TILHL-------------------------------------CLLN--------------------------
------------------------------------------------------------------------
-----------------------------------ATSL--LAH-------LAKRLLR--------------
---FY---------------------------------------PKMINDIYISDEYY-----------GET
VLHITI------------------------------------------------------------------
--VNED------PTMAKFLLD-----------------------------AGA------DYHERCYGNFMCP
EDQKASRTDS---------FDHEWVNVQPD--T-----NYNGYVY--WGEYPLSFAAC--------------
---------LGQEECY--------RLILAR-GAD--------------------------------------
------------PD----------------------------------------------------------
----KQDTNGNTVL--------HMLVI---------YEKMSTFD----------------------------
------MAY---------EVGASLNIRN--------------------------------------------
------------------------------------------------------------------------
------------------------------------------------------------------------
---VQNLTPL--------------------------TLAAKL----A------------------------R
TEMFF--------------------------------HILNI---------EREI-------YWQI------
--------------------------------------GATTCAA---------------------------
-------------------------------------------YPLGQVDTIDT------------------
------------------------ETGLI-------------------------------------------
------------------------------------------------------------------------
------------------------------------------------------------------------
-SKDSALNLV--------------------------------------------------------------
------------------------------------------------------------------------
------------------------------------------------------------------------
VFGEKDE----------------------------------------------------------H-----L
GLLEG-MLI-----------DLLKTK--------------------------------------WN------
------------------------------------------------------------------------
------------------------------------------------------------------------
------------------------------------------------------------------------
----------------------------------------------------T-------------------
---------------FVKFR-----------------FYRQFILFSCYFLVSLICF-------------TLR
PG---P-------------PDR-----ALNTTVLN---------------------STI------GPNVT--
-DAEL-----------VSDV-------E---NCTM---------TPNADFDTNAVEVLNGTK----------
------------------------------------------------FGGSHC------------------
ARFKSHPKEKSTEAPREND-------------------VEGWWEDLTEE--CRLMN-------LDTWQAK--
------------------LRISAELLLWM---------GALA-YF--GAA--------LRE-------AKFL
GIKMFI-E----------NLSTVPSRVM----------------------FLFSCLLMLILPTLRLW-----
-----------------------------CADE--------------AED--------HLA----VMIMLTT
APYFLFFCR----------------------------------------------GFKTVGP-FVVMIYRMV
MG-DLLRFVCIYLVFVMGF--SQAYYVIF----------------------LSF------------------
DNPNT------------PEGVDDS--------------------VSNPMPS-P-------------------
------------------------------------------------------------------------
----------------------------------------------------------------MES-----
---------------------IMAMFLMSLTSFSDYYTAFDRT-----------------------------
----------------------------------------DH---EIEAK----LLFVIYMIIVAILLVNML
IAMMGNTYQK-IAETRNEWQRQWARIV------------------------LVVERGVPPAQRLKQLM----
--TYSQPMANGKR-----------------------------ALVLRI---------NQK-D----------
-EDK----------------EEMKEI-----------LEMKRT------------------HERIVAKRKQR
------------------------------------------------------------------------
------------------------------------------------------------------------
------------------------------------------------------------------------
------------------------------------------------------------------------
------------------------------------------------------------------------
------------------------------------------------------------------------
------------------------------------------------------------------------
------------------------------------------------------------------------
------------------------------------------------------------------------
------------------------------------------------------------------------
------------------------------------------------------------------------
------------------------------------------------------------------------
------------------------------------------------------------------------
------------------------------------------------------------------------
------------------------------------------------------------------------
------------------------------------------------------------------------
-------------------------------------------------------------------EALKP
GEI---------------------------------------------------------------------
---------------------------PPPAR--D-------------------------------------
------------------------------------------------------------------------
------------------------------------------------------------------------
------------------------------------------------------------------------
------------------------------------------------------------------------
------------------------------------------------------------------------
-----------YPIRK--------------------------------------------------------
>BmNompC/1-2086
------------------------------------------------------------------------
--MSDS------------------------------------------------------------------
------------------------------------------------------------------------
-----------------------------------------------G------------------------
--------------------------------------------------RD--------------------
-------------------------------------------------------------VP---------
----------------------------------------------RSANIN----------FSSGVRS---
--------P-----PANQQ-------------KDLQRLELS-------------------------------
--FIELNKE---------------------------------------------------------------
---RAKQKEWKKLIRDLVF-------------QRGKVPLLLAVEAGNQS-MVREL--L--------------
-------------------------SAQTAEQLK-----------AT-TPAGDTA-----------------
--------LHLAAR---------RRDVDMARILVDYGA----------------------------------
----VVDATNGA---------------------------------------------------GQTPLHIAA
---------------------------------AEGDEP---------------------------------
-----LVKYFYGVR----ANAAIADNEDRTP-MHLA-AEN-----------------GHA-A--------II
ELLADKFK-A--------------------------------SIFERTKDG---------------------
--------------------------------------------STLMHIASLNGHADCAMMLFKK-GVYL-
---HMPNKYFEKQTFDEVLFVKIENGLIKGLKSDDGSYSMFLGIPYALVNESNPFGDSLPTLPFNEIYEAFD
DSTACPQKEEFNNTIVGEMQCLRLNIYVPKSLNNNLPVLIYFYGGTFEIGFAGRYLYGPKYLVRHEIILVTV
NYRLGPYGFLCTDSSNAIGFKTAQLDLAIDFLSKENYKDVINAAVELDVKFYCCNENYFSGAQNFLTDYPIN
LNTPIVEGMSILIGNTNNERAHNYYGKKNLNFDIFQDHLQIAFNFDD-EHLLNTKEIVKKQYIGNEKNIDMV
ENNIVQFSSDFYYYHPTKRNVLKYIDNG---AKKVYNYLFSYDGNRNFLKKTFNLNGSGAFHADEIGYLFDI
SFMDKTLTIEDMLIVDRITTLWANFVKSGNPTPVPTELLPIIWKPISKDSFYTLNIDTAMELKSGFFEDRMI
FWDTFFEKYKHFDGA---------------------------------------------------------
RSIHT---------------------AARYG-----HVGIINTLLQ--------------------KG-ES-
---------VDVTTN---DNYTAL---------HIAVESCKPAVVETLLGYGADVHIRGGKQRETPLHIAAR
IPD--GDKCALMLLKSGAGPNKATEDG--------MTPV--HVAAKFGNLATLVLLLE-----DGGDPLRKT
KVCIYDVVTGETPLQMACRSCMP---DIVRHLIEFVKDHKGESVSTA--FIDAVDE-----------D-GAS
ALHYACKVTK-------------------------------------------------------EEVK---
-IPTADR------QVVKCLIE-----------------------------NGA------DVSLQTRHNHETA
FHYCAIAGNNDVMTEMIAHISTADVSRALNR-Q-----NSIGW-------TPLLIACH--------------
---------RGHMQLV--------NTLLTN-HAR-VDVFDVEGRSALHLAAEHGYLQVCDALLTN-------
--------------------------------------------KAFIN-----------------------
----SKARNGRTAL--------HLAAM---------NGYAHLVKFLIRDHNAMIDVLTLKKQTPLHLAAASG
QIEVCKLLL---------ELGANIDATDELGQKPIHAAAQNNYSEVVQLFLQ---QHPNLVMATTKDGNTCA
HIAAIQGSVKVIEELMKFDRTGVISARNKLNDSTPLQLAAEGGHADVVRVLVRAGASCTDENRAGLTAVHLA
AEHGHTNVLDV-MR--STNTLRISSKKLGLTPLHIAAYYGQAETVRELLSHVPGTVKSEAPT---GVSLVPV
LGAESGLTPL--------------------------HLAAYN----G------------------------N
ENVVR--------------------------------LLLNSAG--VQADAASNE-------NGY-------
--------------------------------------NPLHLAC------------FGGHMSI-VGLLLSR
SAE-----------------------------------------LLHSTDR-H-------------------
--------------------------GKT-------------------------------------------
--------------------------------------------------------------------GLHI
AST------------------HGHY---------QMVEVLLGQGAEINA-TDK-------------------
-NGWTPLHCA---AKAG---------------------------------------HLNVVKLLCESGASPK
SETNLNCAPIWFAASENHN------DVLEYLLH--KE----HDTQSLMDDK---------------------
---RFVYNL------------MVCS----KNHNNIPIEEFVLVSPAPVDTA-AKLSNIYINLSTKEKERAKD
LIAAGKQC-----------------EAMATELLALAAGADSAGHILTATDNRNIEFLDVLIENE-Q-----K
EVIAHTVVQ-----------RYLQEL--------------------------------------WR------
------------------------------------------------------------------------
------------------------------------------------------------------------
------------------------------------------------------------------------
----------------------------------------------------G-------------------
---------------SLKWT-----------------GIKIMFLFFAFIVCPPVWM-------------VFS
L-----------------------------------------------------------------------
--------------PLGHRY-------H---KI---------------------------------------
------------------------------------------------------------------------
----------------------------------------------------PIIKFM--------------
-----------SYLTAHIYLMVLLALVAI---------TPIYNSI--FRD---------S------------
-------L----------IP-RWYEWMLLISLSGLLLLELTNPSDKSGLGWIKIAVLLLGMIGVATHVVGWI
----------FI-------------------------QPKYWPTLMYCRN--------QCF----ALSFLLA
CVQILDFLS----------------------------------------------FHHLFGP--WAIIIGDL
MK-DLGRFLAVLAIFVFGF--SMHIVAL--------------------------------------------
--NQP-------------------------------------------FRN-INKSEDNKYASQARRKLFSD
ENQRNKRQAFVPQWIK--PLSGESYR---RKQGPAGPTLTPIEAFEKLFFALFG--------QITLSDLNYI
SNLRPSWTSNLFK------------------FVFGAYLLMS--------VVVLITLLIA-----MMS-----
-----DTYQRI--------------------QLL--FFAVF------------------GQTT---------
------TEQ-TKVHS---------------------KDSNIQ---PAWTNYLFKIVFGIYMLVSVVVLINLL
IAMMSDTYQRIQAQS-------------------------------------DIEWKY--------------
------GL-----------------------------------SKLI----------RNMHR----------
--TN-----------------------------------------------------------TAP------
--------------------------SPLNL-----------------------------------------
-----------------VTTWL-MWLIAR------CRERL-----------------------TKKK-----
-------------------------------RPSLVHM-----------IG-LQRQDQLSAR----------
--------------------------------SKAGAKWLSK--VKR-------------------------
------------------------------------------------------------------------
------------------------------------------------------------------------
-----------------------------------GQ-----------------------------------
------------------------------------------------------------------VVPK--
---------------------DSTRL-----------------SV--------------------VHLSP--
---------------------------------------------LGSQLSF-------------NNATRIE
NVVD------------------------WEII----------------------------------------
---------AKKYRALMRD-----------------------------------------------------
------------------------------------------------------------------------
------------------------------------------------------------------------
------------------------------------------------------------------------
--------------------EPEE------------------------------------------------
------------------------------------------------------------------------
STA---------------------------------------------------------------------
---------------------------KESET--DS-----------------------------------S
---------------D-EVSEIIP------------------------------------------------
-------------NN----IAAAPP-----------------------------------------------
------------------------------------------------------------------------
------------------------------------------------------------------------
------------------------------------------------------------------------
------------------------------------------------------------------------
>BmPain/1-943
------------------------------------------------------------------------
------------------------------------------------------------------------
------------------------------------------------------------------------
------------------------------------------------------------------------
------------------------------------------------------------------------
------------------------------------------------------------------------
------------------------------------------------------------------------
------------------------------------------------------------------------
------------------------------------------------------------------------
-----------------------------------------------MSRDNYEMK----------------
---------------------------------------------PKQLSRNSSLF----------------
------------------------------------------------------------------------
---------------------------------------------------------------GTDPQ----
------------------------------------------------EL----------------------
--------------------------------LNKA-LQN-----------------NDY-A-------KFK
KLVTEA------------------------------------NVDLE-------------------------
------------------------------------------------H-------------VYEY------
------------------------------------------------------------------------
------------------------------------------------------------------------
------------------------------------------------------------------------
------------------------------------------------------------------------
------------------------------------------------------------------------
------------------------------------------------------------------------
-----------PDYK---------------------------------------------------------
TCLEV---------------------AVSDRN----KLEFVKLLLQ--------------------YQ-VE-
---------VN--KVN-VTHS---------------------------------------------------
-----------------------------------AAPI--HFAVENGNIDALAALLE--------------
--------------------------------------------DDRI-DVNV-KS-----------R-GNT
AILMAVKQIE-------------------------------------------------------EL-D---
-DAREHELTIYE-DMIELLLK-----------------------------AGC------NA-----------
-----------------------------NS-P-----DLKGV-------TPIYSAAK--------------
---------QGLERVI--------TLIIDY-AKHAIDIDTYK----------DRRGKTARDYLKEAFPYLEA
KFDST----TQDPE-----------IVDSDKLFSYLSRHEEDNFIRDF--LKLANKNEHR------------
-KILPVNNGMNTML--------QLATE---------KGFEKAVS----------------------------
------TLL---------RYGADPNATC--------------------------------------------
------------------------------------------------------------------------
------------------------------------------------------------------------
--SSNTSRPI--------------------------ALACQN----G------------------------Y
YKIVK--------------------------------MF-------------MDN-------EST-------
---L-------------------------FDPVNS--ESLVQITIKGRR-SSINI-PNVNFDEC-LRLLLN-
----------------------------------------HPKMDIN-VNH-MD------------------
------------------------MKNNT-------------------------------------------
--------------------------------------------------------------------ALHY
AAR------------------NGDN---------KTVLELLRNGACIGL-RNS-------------------
-FDEPPLADIN-------------------------------------------------------------
-----------------------------------------AKTLEAFLDECVTTNN--------ERPSNDD
YEIHMKYSF---------------------------------------------------------------
LVYPNNS------------------LENELCKVPLIDNTNNNVKEYDTILAPETDALLYMTRNE-E----LR
PLLKHPVIT-----------SFLYLK--------------------------------------WQ------
------------------------------------------------------------------------
------------------------------------------------------------------------
------------------------------------------------------------------------
----------------------------------------------------R-------------------
----------------ISCL-----------------FFANITFYSFLWLCLILYI-------------ILG
YG------------------------------------------------A-EKK-----------------
-Q-RD----------SFEAL-------N--VIT-------------HVG-----------------------
------------------------------------------------------------------------
------------------------------------------------------------------------
--------------VIIGVVLLL-----I---------RELF-QL--LL-----------------------
SPTRYL-Q----------SIENWMEIGL----------------------IFVTIWIVFSKSA---------
-------------------------------TE-------------STKQ--------QLS----AVAILLS
SAELVLLIG----------------------------------------------QFPTLST--NIVMLKTV
SW-NFFKFLLWYCILIIAF--ALSFYTLF----------------------RQENEEDQRAPDPNTVGKEE-
EEEDF-------------------------------------------FED-P-------------------
------------------------------------------------------------------------
----------------------------------------------------------------GRS-----
---------------------LFKTIVMLTGEFD--ASSIKFS-----------------------------
----------------------------------------TY---PLTSH----IIFIVFVFMIPIVLFNLL
NGLAVSDTQEIRADAELVGHISRIKLI------------------------SYIESVLIGSAKTHSRPSKC-
--WSLLPFN-----------IQNLNLIKP-------------KTFFT----------KSFAK----------
--RICLFPHF-----------------------------------------------LPK-YKILV------
--------------------------KPNQNNIIEIPHADDKDLERSGG-----------------------
-------CCFERCQNYRLDRKI-VKNAKL---------------------------------VISNK-----
------------------------------------------------------------------------
-------------------------------------TKITE--FD--------------------------
------------------------------------------------------------------------
------------------------------------------------------------------------
---------------------------------DKLSM----------------------------------
------------------------------------------------------------------YENK--
-----------------IESLEATLK-----------------KV---------------------------
------------------------------------------LLAIESQRN---------------------
------------------------------------------------------------------------
------------------------------------------------------------------------
------------------------------------------------------------------------
------------------------------------------------------------------------
------------------------------------------------------------------------
------------------------------------------------------------------------
------------------------------------------------------------------------
------------------------------------------------------------------------
------------------------------------------------------------------------
------------------------------------------------------------------------
------------------------------------------------------------------------
------------------------------------------------------------------------
------------------------------------------------------------------------
------------------------------------------------------------------------
------------------------------------------------------------------------
>BmPyr/1-746
------------------------------------------------------------------------
--MS--------------------------------------------------------------------
------------------------------------------------------------------------
--QLQE------------------------------------------------------------------
------------------------------------------------------------------------
------------------------------------------------------------------------
------------------------------------------------------------------------
DAEDD----------VEGG-----------------------------------------------------
--YIS--SDESAHGA---------------------------------------------------------
----------------------------------------------DLAER---------------------
---------------------------------------------------LRV------------------
----------KPSK----------------------------------------------------------
------------------------------------------------------------------------
-DIWELDEI----------------------------------QYTL-------------------------
---------------------RLLP--------------------------------YSE-E--------IS
VLIGN---------GNY-----------------------------DETIQFAS-E-AEGGF----------
------------------------------------------GLRTAILWACWLGKSILLFKLLKM-GVDP-
---DELD-D---------------------------------------------------------------
------------------------------------------------------------------------
------------------------------------------------------------------------
------------------------------------------------------------------------
------------------------------------------------------------------------
------------------------------------------------------------------------
------------AGR---------------------------------------------------------
TCLHL---------------------SCLVG-----SEECVKLLLD--------------------HG-AH-
---------PNTWDSS-TETK---------------------------------------------------
-----------------------------------ATPL--HCAASAKSLACVKVLIA--------------
--------------------------------------------HGA--DVNAGLS-------------DRS
PLHYAVLSDA--------------------------------------------------------------
------P------EVVKELLE-----------------------------AGA------CP-----------
-----------------------------DT-P-----QVFTE-------TPLHVAAS--------------
---------LGSASCT--------KLLLNA-GAD-VRAAM--------------------------------
------------------------------------------------------------------------
------GPGKATAL--------HLAAE---------DGHAECAR----------------------------
------LLL---------DHGAHIDWPN--------------------------------------------
------------------------------------------------------------------------
------------------------------------------------------------------------
---FRGQTPL--------------------------HLATLA----Q------------------------S
LEVVE--------------------------------MLVDR-C--ADVR-AKDA-------DGR-------
--------------------------------------TPLHGAIVR----------GARACDI-ARLLLSA
GAD------------------------------------------PNAADN-F-------------------
--------------------------GYT-------------------------------------------
--------------------------------------------------------------------PLHI
AA------------------LNEFS---------ACVLLLLDYGGDVTL-RTN-------------------
-GGVSALSFI--------------------------------------------------------------
-------------------------------VR--RVP-DVIPRYLCKFDDAVHVSEH--------ELGDVD
CELTIDFRP---------------------------------------------------------------
LVPC--------------------------------------------LTRGEAELLLAFVEI---------
------------------------------------------------------------------------
------------------------------------------------------------------------
------------------------------------------------------------------------
------------------------------------------------------------------------
------------------------------------------------------------------------
------------------------------------------------------------------------
------------------------------------------------------------------------
------------------------------------------------------------------------
------------------------------------------------------------------------
------------------------------------------------------------------------
------------------------------------------------------------------------
-------P----------YWD---------------------------------------------------
----------------------------------VDNGVLRTNTT-NWQH--------DVA----AITIFFC
WLELMMIIG----------------------------------------------RFPTFGL--YVQMFTTV
TV-NFATFLLAYSCLLIAF--GLAFSVLF----------------------SN-------------------
--YPA-------------------------------------------FHL-P-------------------
------------------------------------------------------------------------
----------------------------------------------------------------A-G-----
---------------------LVKTVMMMSGELE--YEDIFYN-----------------------------
-------NC-TNSEIY-------------------------Y---PLTAH----IMFLIFVLLVTVILTNLL
VGLAVSDIQALQEGAGLDRL----------------------------------------------------
------------------------------------------------------------------------
------------------------------------------------------------------------
------------------------------------------------------------------------
-----------------IPKEF-ISAI--------YKM-------------------------VASR-KNTK
RSVRK---------------------------NNNYEFRIRRCP----EEETISKPEIVKRKSNLYDRFSFD
SQQVE--------------------RR----------KRPTS--GSN-------------------------
------------------------------------------------------------------------
------------------------------------------------------------------------
-----------------------------------TD--------------------SRNRP----------
---------------------------------------------------------------PSLTINA--
------------------------IQ-----------------EI--------------------C-----M
V---------------------------------------DIKTQLLELTK---------------------
------------------------------------------------------------------------
-----------KVNKLLEG-----------------------------------------------------
------------------------------------------------------------------------
------------------------------------------------------------------------
------------------------------------------------------------------------
--------------------T---------------------------------------------------
----------------------------------------------------------------------EA
RLN---------------------------------------------------------------------
---------------------------QIES-----------------------------------------
------------------------------------------------------------------------
-----------------KVNGPLP------------------------------------------------
------------------------------------------------------------------------
------------------------------------------------------------------------
------------------------------------------------------------------------
------------------------------------------------------------------------
>BmTRPA1/1-1171
------------------------------------------------------------------------
------------------------------------------------------------------------
------------------------------------------------------------------------
------------------------------------------------------------------------
------------------------------------------------------------------------
------------------------------------------------------------------------
------------------------------------------------------------------------
------------------------------------------------------------------------
--------------------------------------------------------STYIH-----------
------LSTSTKV---------------------NLSFFVQAAESGNVD-DFMRL-----------------
-------------------------YLSEPSRLA-----------VR-DGRGRTA-----------------
--------AHQASA---------RNNTNILHFINNYAG----------------------------------
----DLNAKDNA---------------------------------------------------GNTPLHVAV
------------------------------------------ENEALD------------------------
-----AIEYLLQQH----VETSVLNEKCQAP-IHMA-TEL-----------------NKV-S--------VL
QVFAKYKSLF--------------------------------NVNQGGEHG---------------------
--------------------------------------------RTALHFAAIHDHDLCAKILITD--LDA-
---EWKKP----------------------------------------------------------------
------------------------------------------------------------------------
-----------------------------------------------------CN-----------------
------------------------------------------------------------------------
------------------------------------------------------------------------
------------------------------------------------------------------------
------------NGY---------------------------------------------------------
YPIHE---------------------AAKNA-----SSRTIEVFLQ--------------------WG-EQR
GC--TREQMISLYDN---EGNVPL---------HSAVHGGDIKAVE--------------------------
-----------LCLRSGAKISTQQHDL--------STPV--HLACAQGALDIVKLMFT--------------
------MQPKEKHACLTSCDVQK-----------------------------------------------MT
PIHCAAMFDH--------------------------------------------------------------
------P------EIVNYLIN-----------------------------EGS------DI-----------
-----------------------------NP-L-----DKERR-------SPLLLAAS--------------
---------RAGWRTV--------HTLIRL-GAD-IQLKDINSRNVLHLVVMNGG--RLEDFA---------
---------------------------------ASCKDHCEKSLLQLLN-----------------------
----EKDNTGCSPL--------HYASR---------EGHIRSLE----------------------------
------NLI---------RLGACINLKNNNNESP--------------------------------------
------------------------------------------------------------------------
--------------------------------LHFAARYGRFHTACQLLDS-------------DKGTFIIN
ESDGEGLTPL--------------------------HIASRE----G------------------------H
TRVVH--------------------------------LLLNR-G--ALL--HRDH-------NGR-------
--------------------------------------NPLHLAA------------MSGYTKT-IELLHSV
HSH-----------------------------------------LLDQIDK-D-------------------
--------------------------GNT-------------------------------------------
--------------------------------------------------------------------SLHL
ATM------------------ENKP---------SSIALLLSMGCRLSY--NN-------------------
-MDMSAIDYA---IYYK---------------------------------------FPEAALAMVTHEQRAK
--------EVMALRSDRHP------CVTLALIA--YM----PRVFEAVQDKCITKANC--------KKDSKS
FYIKYSFEA------------L-CPQL----MDEDGTRKSQQAQQIPLPALNIKYSFKYYQKSKHEIEALRL
AHNDPK------------------------------------------YRPEPLSVINAMVAHG-R-----V
ELLAHPLSQ-----------KYLQMK--------------------------------------WN------
------------------------------------------------------------------------
------------------------------------------------------------------------
------------------------------------------------------------------------
----------------------------------------------------S-------------------
---------------YGKYF-----------------HLVNVLFYCIFLIFVTVYS-------------YLL
M----------------------------------------------EHVNPIN------------------
------------KRERSRVG-------D---VY---------------------------------------
------------------------------------------------------------------------
YNY-TATNRTQTNWD-----------------------IDADFE--------AIL-----------------
-----------IMYTSSVVIMVYISVCMM---------REAY-NL--KQ-----------------------
QKWHYI-V----------DPSNLVSWTL----------------------YISATITVFPTLY---------
------------------------------------------GHYSNYQF--------SAA----SITVFLS
WFELLLLLQ----------------------------------------------RFDQVGI--YVVMFLEI
LQ-TLIKVLMVFSILIIAF--GLAFYILL----------------------SKV------------GSVEM-
GNHLS-------------------------------------------FSN-I-------------------
------------------------------------------------------------------------
----------------------------------------------------------------PIA-----
---------------------LMRTFAMMLGELD--FVGTYVQPYYK-------------------------
-------DD-SD-IIL------------------------PF---PIPTF----IILALFMILMPILLMNLL
IGLAVGDIESVRRNAQLKRLAMQVVLH------------------------TELERKL--------------
------P------------------------------------AFLL----------EKVDK----------
--LE-----------------------------------------------------------LIE------
--------------------------YPNNKKCK--------------------------------------
------------------LGFL-DLILHK------W-FCNP-------------------------------
----------------------------------------------------FTEDTGLD------------
-------------------------------------LVLEN--NDD-------------------------
------------------------------------------------------------------------
------------------------------------------------------------------------
--------------------------------YVTEQ-----------------------------------
------------------------------------------------------------------MEKQ--
---------------------KRKFR-----------------EM--------------------QNV----
---------------------------------------------LDQQYLL--------------------
------------------------------------------------------------------------
------------LRLIVQK-----------------------------------------------------
------------------------------------------------------------------------
------------------------------------------------------------------------
------------------------------------------------------------------------
--------------------MEIK------------------------------------------------
--------------------------------------------------------------------TEAD
DVD---------------------------------------------------------------------
---------------------------EGVSP--NDTKVV-------------------------------P
---------------R-WSSHRNR------------------------------------------------
-------------KKLHSARAASFNKS---------------------------------------------
----------------------------------------------------T-------------------
------------------------------------------------------------------------
------------------------------------------------------------------------
------------------------------------------------------------------------
>BmTRPM/1-1384
------------------------------------------------------------------------
------------------------------------------------------------------------
------------------------------------------------------------------------
------------------------------------------------------------------------
------------------------------------------------------------------------
------------------------------------------------------------------------
------------------------------------------------------------------------
------------------------------------------------------------------------
------------------------------------------------------------------------
------------------------------------------------------------------------
------------------------------------------------------------------------
------------------------------------------------------------------------
------------------------------------------------------------------------
------------------------------------------------------------------------
--------------------------------------------MALLLP----------------------
------------------------------------------------------------------------
------------------------------------------------------------------------
------------------------------------------------------------------------
------------------------------------------------------------------------
------------------------------------------------------------------------
------------------------------------------------------------------------
------------------------------------------------------------------------
------------------------------------------------------------------------
------------------------------------------------------------------------
------------------------------------------------------------------------
------------------------------------------------------------------------
------------------------------------------------------------------------
------------------------------------------------------------------------
------------------------------------------------------------------------
---------------ITVFRI----------------------------QERAEGGEVQEL-----------
-----------------------------DQ-V-I--------------LTALFRAQH--------------
---------LTPSE----------QLSL--------------------------------------------
------------------------------------------------------------------------
------------AL------------------------TWNRVD----------------------------
------IA------------RSEIFVYGQEWP----------------------------------------
------------------------------------------------------------------------
------------------------------------------------------------------------
------PGAL----------------------DEAMMQALEH----D------------------------R
IDFVK--------------------------------LLLEN-G--VSMRKFLTI--------PRL------
--------------------------------------EELYNT-------------KSGPSNT-LRYILRD
--------------------VRP-HLPKGYVYTLHDIGLVINKLIGGAYRCYYT-----------RRKFRPI
YAKVMNKSV------------NVHRNSAS----------------------FTRHNAG--------------
--GLSLI-----------------------------------TGFMPVTSEMAL----------FD-YPFNE
LLMWAV--------------LTKRH---------QMALLMWTHGEESLA-----------------------
-KSLIACKLYKAMAHEAAED----------------------------------------------------
----------------------DMETEVYEELR--HYGKEFENKALELLDYCYRQDDD-------------Q
AQQLLTCELQ--------------------------------------------------------------
-------------------------------------------------NWSGQTCLSLAVTAN-H-----R
ALLAHPCSQ-----------IILADL--------------------------------------WM------
----------------GGLR--TRKNTNLKVI------LSLLCPLYIL--RLEFK-----------------
-SKEELQLMPQTEEEHL-----------------------------ENESIE--------------------
-----DDRS-----------------------------TKDPTDAEALIGSGECE-----------------
TRVDQNGKVG---------------------KVGWEPSYRELPEY------------------HPSEIKRMR
PLRLR-----------KKIY--------EFFTAPITKFWADSIAYILFLLMFTYTV-------------LVK
MNP---------------------------------------------------------------------
------------------------------------------------------------------------
------------------------------------------------------------------------
------------------------------------------------------------------------
-----------TPSWPEIYSICYILTFLC---------EKIR-EI--VTS----EPV-----------AIRH
KFSVWA-W----------NMWNTYDAGF-------------------IIFFLVGLTLRLR------------
-------------------------------------------------EIS-RDVGRVIY----CVDIIYW
YLRILNILG----------------------------------------------VNKYLGP--LVTMMGKM
VK-NMIYFVVLLLVVLMSF--GVARQAILHPD-------------------KD-------------------
-------------------------------------------ASWHLIREVF-------------------
--------------------------------------------FQ-----------------------PYF
MLYGEVFAEQMAPPCGLPGLEECRVGHWVPPLVMSVYLLIANILLVNLLIAVFNNIFIEVNGVSHQV-----
---------------------FYQPYFMLYGEVF--AGDID---------------PPCGK-----------
-------EIGDRK-CVTGR---------------------------WITP----IAMTVYLLIANILLINLL
IAVFNNIFNEVNEVSHQVWMFQRFTVV------------------------MEYEQK---------------
---PVLP-------PP--------------------LIIFCHIYAVGK----------WVTR----------
--NV----------------SHKR---------FQYDNGLKLFLEK------EDMERLYDFEEECVEGYFR-
-------------------------EQEIKLSNSI-------------------------------------
------------EERVRNTTDR-VEHITTKMEDLNQKANCQIQ----------------SMQSVEFRLRKLE
DIAEQTMSHLAVIHRFMATHPS---------LVNRGSTDTLG------PPPPSFQAGGNRLRTASDRSE---
--------------------------V------------LSD--SDTG--ARF---------AVRPVQ----
-----------------------------------------------EEDEQP-------SCHSDVSH----
---------------------------------------SDTLKLRDR--------------CLNNRSFKS-
-------------------------------RLWKRERERERE-------------RERER-----------
----------------------------------------------------------------ERERESER
---------------ERA-RERERER---ERER----ESERERARE------------------------RE
RERES------------------------------------RERERERRSEGGNDCG---------------
----------------------------------------------------MGPYS---------------
------SQHLAPRRQHSQT-HSEPD--NSAVDAG--------------------------------------
--------------------------SVHNSV-T-GPQSGWEGAGATGAAGGTGRARVG-------------
------------------------------------------------------------------------
----------------------------------GAP----------------------RSLLLA-------
-------------MH-EYTSITDE---------------------------------------------LET
VY-GLFSPPHTPRTPI------TSRLLSPARA--ASPSVRRRHASEMSNP------EFALFMEK----EHLR
GAEEDDYIIMENLIQRRL------------EMGSVLDRYEEEEGGEGAGAGGAISISVCVNTSEEQPQSSSL
LTV--------TDRRLPH--QRHS--LRRS-----SAVDSREL----------PS-----------------
---------------P-LQPLL--------------------------------GDD--------ACCE---
-----------VLLPVPRQPSGDTNASS-----------------------DLSL-----------------
--------------------------------------------------SHMVSENL--------------
--------------------------------------------------PPRPSIVLDSS-----------
------------------------------------------------------------------------
----------QLPRQ---------------------------RSAEQQQ-TQPPGPSRPETMC---------
>BmTRPML/1-596
------------------------------------------------------------------------
------------------------------------------------------------------------
------------------------------------------------------------------------
------------------------------------------------------------------------
------------------------------------------------------------------------
------------------------------------------------------------------------
------------------------------------------------------------------------
------------------------------------------------------------------------
------------------------------------------------------------------------
------------------------------------------------------------------------
------------------------------------------------------------------------
------------------------------------------------------------------------
---------------------------------------------------------------MHAPDDT--
------------------------------------------------------------------------
--------------------------------TCSE---------------------GED-D----------
--------------------------------------HKKE------------------------------
------------------------------------------------------------------------
------------------------------------------------------------------------
------------------------------------------------------------------------
------------------------------------------------------------------------
------------------------------------------------------------------------
------------------------------------------------------------------------
------------------------------------------------------------------------
-------------------------------------IR---------------------------------
PNANN---------------------EQ---D----------------------------------------
-------------------------------FPHQST-SFSPPTQM--------------------------
-------------------------------------------------EEKMRRKLQ--------------
---FF--------------------------------------------FMNPIEKWK---------AKRKF
PYKFVV------------------------------------------------------------------
-------------QVIKIVLV---------------------------------------------------
--------------------------------T-F---------------QLCLFAHNR-------------
---------YNHVNYTWDNRITFSHLFLLGWDST--------------------------------------
------------RE----------------------------------------------------------
-INAYPPGAGPLAL-------------------YKIDEFYNTLD----------------------------
------YAVAGYTNLSN-AIGPYSY-----------------------------------------------
------------------------------------------------------------------------
------------------------------------------------------------------------
NDENNFMPDPVFCQYNYKQG----------------IIYGFN----E---------------SYQFN----S
-EVFETC--------INFT------IKDNEDFKSEA-YIRDA-G--LNI----SF-----------------
--------------------------------------SSLVRAK--------------------LMFSIKT
INFRA-------------------------------------AGPITPPDC---------------------
------------------------------------------------------------------------
-------------------------------------------------------------------YRFDV
EII-----------------FDNED-----------------------------------------------
HDGQMSLFLE--------------------------------------------------------------
-------------------------------------------AEPHKLE-CKGDTAYVT-----DNKIDQI
LRSTLNILVI--------------------------------------------------------------
-------------------LICAA-----------------------------------------SFVLCSR
ALYRAQLLKELTV-------QFFRRQYDRDLSLDGRLEFLNI----------------------WY------
------------------------------------------------------------------------
------------------------------------------------------------------------
------------------------------------------------------------------------
------------------------------------------------------------------------
------------------------------------------------------------------------
------------------------------------------------------------------------
------------------------------------------------------------------------
------------------------------------------------------------------------
------------------------------------------------------------------------
-----------------IMIIINDLLIIM---G-----SAIKEQI---------------------------
ERNQFT-N----------DQWNVCSLFL--------------------------------------------
-----------------------------------------------------------------GTGNLLV
WFGVLRYLG----------------------------------------------FFKTYNV--VILTLKKA
AP-KIFRFSICALLLYAGF--MFCGWLILGPYH---------------------------------------
--------------------------MK--------------------FRS-L-------------------
------------------------------------------------------------------------
----------------------------------------------------------------ATT-----
---------------------SECLFSLINGDDM--FATFSIMSK-K-------------------------
---------------------------------------SPML--WWFSR----VYLYSFISLYIYVVLSLF
ISVIMDAYDTIK---------------------------------------QYYKDGF--------------
------P---------------------------------------------KSDLQQFI------------
------------------------------------------------------------------------
------------------------------------------------------------------------
-------------------GETRIEEVSS-------------------------------------------
------------------------------------------------------------------------
-------------------------GL-----------------YRVHS-----------------------
------------------------------------------------------------------------
------------------------------------------------------------------------
------------------------------------------------------------------------
------------------------------------------------------------------------
------------------------------------------------------------------------
----------------------------------------------SSS-----------------------
------------------------------------------------------------------------
------------LNAIMNS-----------------------------------------------------
------------------------------------------------------------------------
------------LFCCNIY-----------------------------------------------------
------------------------------------------------------------------------
------------------------------------------------------------------------
------------------------------------------------------------------R-----
--S---------------------------------------------------------------------
------------------------------------------------------------------------
---------------A--------------------------------------------------------
------------------------------------------------------------------------
-------------------------------------------------YSKIGGRSST-------------
---------------------------------------------------VNLM-----------------
------------------------------------------------------------------------
------------------------------------------------------------------------
>BmWtrw/1-1012
------------------------------------------------------------------------
------------------------------------------------------------------------
------------------------------------------------------------------------
------------------------------------------------------------------------
----------------------------------MLHESES-------------------------------
------------------------------------------------------------AAEL--------
-------------------------------------------NCIL-------------------------
------------------------------------------------------------------------
--SACISVKFNVH-----------------------------------------------------------
-------------------------------CQVYERP-------NNDDDKVRTIH-LVI----------DG
RSTIAAESGEQ------------------------------------CVATSRM------------------
-----------PNTRR---------------LLPARWLRARAPDEPRPA-----------------------
-DRRGRDLPDHESLERAYPSMGH---------------------------------LEYVLA-GSSPPAESA
PNMY----------------------------------------DSFEE-----------------------
------PPLDLTAH----ICADSLRQSAHEQ-MRAV-G-------------------GRL-R--------LL
DELES------------------------------------GVIPADATTDAFA-T--ATDA----------
------------------------------------------EKNVCLFWTAFLKLANLLPPLIEV-GAEP-
---LYYD-S---------------------------------------------------------------
------------------------------------------------------------------------
------------------------------------------------------------------------
------------------------------------------------------------------------
------------------------------------------------------------------------
------------------------------------------------------------------------
------------LGL---------------------------------------------------------
SPLHV---------------------AAFSG-----SVECASYLLS--------------------CG-AD-
---------PNY--M---PRC---------------------------------------------------
-----------------------------------FAPL--HCAAFGNSVQVANLLIA--------------
--------------------------------------------RGA--SVHAAVKYI--NCE-------GG
LLHCAVRANS--------------------------------------------------------------
------A------ECLKLFIS-----------------------------HGV------DV-----------
-----------------------------NL-I-----EPGGT-------NAIHLAAD--------------
---------LGVKQCL--------IILLDTPGAD-PNVRTR-------------------------------
------------------------------------------------------------------------
-----VGDRESTAL--------HLAAD---------GGFVECVD----------------------------
------LLL---------SKGADASLKN--------------------------------------------
------------------------------------------------------------------------
------------------------------------------------------------------------
---HRGFTAL--------------------------HLAARS----A------------------------S
LECVE--------------------------------SLLRK-GN-ADPN-AMDF-------DKR-------
--------------------------------------TPLHAAIGK----------SDSACDI-IETLISW
GAN------------------------------------------VNQKDE-Y-------------------
--------------------------GFT-------------------------------------------
--------------------------------------------------------------------PLHL
AA------------------LDGLS---------ACVETLIYHGADVTT-RSK-------------------
-KGNSALNVI--------------------------------------------------------------
-------------------------------AR--KTP-ASLAMVTRKLDCAITLHHSQ-------SS-NRE
VELELDFRS---------------------------------------------------------------
ILQH--------------------------------------------CYPREISYLNTFVDEG-Q-----K
EVLLHPLCS-----------AFLYIK--------------------------------------WE------
------------------------------------------------------------------------
------------------------------------------------------------------------
------------------------------------------------------------------------
----------------------------------------------------K-------------------
----------------IRKY-----------------YVARLFLSFIFVLCLTLYV-------------LTA
L-------------------------------------------------AHNCY-----------------
-NG-----------SKDMEE-------T---IQ---EQ---------------ELC----------------
------------------------------------------------------------------------
----QKQSILGDLLRKNPF----------------------------------VIE----------------
--------------MQWWVLAGITIFEIF---------RKVY-GIAGYS-----------------------
TVKQYL-M----------QSENIIEW-F----------------------VIISVFLISY------------
----------IYTN-----------------I-----------TY-TWQN--------HVG----AFAVLAG
WTNLMMMIG----------------------------------------------QLPVFGT--YVAMYQKV
QK-EFAKLLMAYSCILIGF--TISFCVIF----------------------PD-------------------
--SSS-------------------------------------------FAN-P-------------------
------------------------------------------------------------------------
----------------------------------------------------------------FMG-----
---------------------FITVLTMMIGELN--LDLLLNEPDGN-------------------------
-------D----PPVL-------------------------L---EFSAQ----ITYVLFLMFVTVVLMNLL
VGIAVHDIQGLRKTAGLSKLVRQTKLI------------------------SYMELALFNGYL---------
------P------------------------------------KCLL----------KILHS----------
--SA-LVS----------------------------PQAYRVV--------------------LSV------
--------------------------KPLNPSEKR-------------------------------------
-----------------LPRDI-MMAA--------YDI-------------------------AKMR-K---
----------------------------------QYGH-------------TISSSGSTTGAYSCFKKYESN
NDSGYREY-----------------GY----------SGLGS--IHA-------------------------
------------------------------------------------------------------------
------------------------------------------------------------------------
----------------------------------RLD--------------------ETSEH----------
---------------------------------------------------------------VRQLTQE--
------------------------VK-----------------EL---------------------------
------------------------------------------KK-LINAQQL--------------------
------------------------------------------------------------------------
-----------VIQQALVG-----------------------------------------------------
------------------------------------------------------------------------
------------------------------------------------------------------------
------------------------------------------------------------------------
--------------------AMDRP-----------------------------------------------
------------------------------------------------------------------------
------------------------------------------------------------------------
------------------------------------------------------------------------
------------------------------------------------------------------------
------------------------------------------------------------------------
------------------------------------------------------------------------
------------------------------------------------------------------------
------------------------------------------------------------------------
------------------------------------------------------------------------
>BmWtrw2/1-973
------------------------------------------------------------------------
--MD--------------------------------------------------------------------
------------------------------------------------------------------------
------------------------------------------------------------------------
---------------------------------NFGYREMGW------------------------------
--------------------------------------------------------PSPLQTPT--------
-------------------------------------------RSRL-------------------------
------------------------------------------------------------------------
--SSSIRSRGR-------------------------------------------------------------
--------------------------------EPEEFPL------NPQYKHVKNID-L--------------
------------------------------------------------LESARE------------------
-----------PGKAK--------------------------------------------------------
---------------------------------------------------------EYLFV-GPSPPADDA
PNMY----------------------------------------HSFDV-----------------------
------LAPDPDAR----LTDDAARRGLYERALTLG-A-------------------GR-----------FF
DDLEC------------------------------------GLITAENIEEHIS-S--APEA----------
------------------------------------------VVNLTLLWASYLARDELLPGVLDA-GADI-
---HYSD-S---------------------------------------------------------------
------------------------------------------------------------------------
------------------------------------------------------------------------
------------------------------------------------------------------------
------------------------------------------------------------------------
------------------------------------------------------------------------
------------SGL---------------------------------------------------------
TALHL---------------------SAFSG-----AGRAAVFLIS--------------------RG-AD-
---------VDF--V---PKY---------------------------------------------------
-----------------------------------FTPL--HCAAFGNSLEVAEILIA--------------
--------------------------------------------NGA--SLHGVVQRA--GCE-------DN
LVHCAVRADA--------------------------------------------------------------
------V------ECMEMFIE-----------------------------RGV------DP-----------
-----------------------------AY-A-----TSGGL-------NALHLAAE--------------
---------LGSRRCL--------SYLLRETKIS-VNGMSK-------------------------------
------------------------------------------------------------------------
-----QRDKECTAL--------HLAAS---------RGYVECVE----------------------------
------LLL---------SEGAKANTKN--------------------------------------------
------------------------------------------------------------------------
------------------------------------------------------------------------
---YRGFTAL--------------------------HLAARL----S------------------------S
IDCVE--------------------------------VLLRD-GN-ADPN-AEDY-------DKR-------
--------------------------------------SPLHAAITR----------SERACDI-IELLVNW
GAQ------------------------------------------VNKKDE-Y-------------------
--------------------------GYS-------------------------------------------
--------------------------------------------------------------------AIHL
AA------------------MDGLT---------QCVETLIFLGADVTS-KSK-------------------
-KGHTALSVI--------------------------------------------------------------
-------------------------------AR--KTP-KSLAILKHNLDCGISLSRSI-------EG-NEE
VQIEFDFGK---------------------------------------------------------------
LLKF--------------------------------------------SYPREITYLNSLVDEG-Q-----K
DILQHPLCS-----------AFLFMK--------------------------------------WR------
------------------------------------------------------------------------
------------------------------------------------------------------------
------------------------------------------------------------------------
----------------------------------------------------K-------------------
----------------IRKF-----------------YLARLIFCFLFVSFLSIYV-------------LTA
V-------------------------------------------------VKAC------------------
-QG-----------KHSKKY-------G---VP---N----------------ELC----------------
------------------------------------------------------------------------
----QPQSILGVILNDNP------------------------------------IE----------------
--------------FERWVLMAITVFEIV---------RKLT-GITGYS-----------------------
SFYQYF-T----------TFENLMEW-F----------------------VLLSVFSLYN------------
----------IRND------------------------------Y-SWQN--------HVG----GYAVLGA
WTNLMLMMG----------------------------------------------QLPMFGD--YVAMYQKV
LM-EFLKLLLAYICLLLGF--TICFCVVF----------------------PN-------------------
--EEM-------------------------------------------FSN-P-------------------
------------------------------------------------------------------------
----------------------------------------------------------------LMG-----
---------------------FISTLSMMVGELN--LNILINDPMQD-------------------------
-------D----PPIF-------------------------F---ELSAQ----IIFIFFLMFVTIILMNLL
VGIAVHDIQGLRKTAGLSKLVRQTKLI------------------------LFVEMGMFSAWL---------
------P------------------------------------KCLH----------KYVYR----------
--TA-LVS----------------------------PEAGKVI--------------------LSV------
--------------------------KPLNPREKR-------------------------------------
-----------------LPTDI-MMAA--------YEL-------------------------AQLN-KVKS
GRSVK---------------------------EVLYKN-------------KISSKLKNEG-------HNNE
QNVGFEIR-----------------GM------------------QE-------------------------
------------------------------------------------------------------------
------------------------------------------------------------------------
----------------------------------KID--------------------QATFN----------
---------------------------------------------------------------LKKIDQE--
------------------------MR-----------------HL---------------------------
------------------------------------------NTLLMEQQN---------------------
------------------------------------------------------------------------
-----------FFQSLFKST----------------------------------------------------
------------------------------------------------------------------------
------------------------------------------------------------------------
------------------------------------------------------------------------
-------------------ELVPYKS----------------------------------------------
-----------------------------------------------------------------------Q
HAS---------------------------------------------------------------------
---------------------------TPVY---S-------------------------------------
------------------DSPII-------------------------------------------------
----------------FGNNT---------------------------------------------------
------------------------------------------------------------------------
------------------------------------------------------------------------
------------------------------------------------------------------------
------------------------------------------------------------------------
>Cele_CED-11/1-1418
------------------------------------------------------------------------
------------------------------------------------------------------------
------------------------------------------------------------------------
------------------------------------------------------------------------
------------------------------------------------------------------------
------------------------------------------------------------------------
------------------------------------------------------------------------
------------------------------------------------------------------------
------------------------------------------------------------------------
------------------------------------------------------------------------
------------------------------------------------------------------------
------------------------------------------------------------------------
--------MDET---------------------------------------------------DPVPD----
------------------------------------------------------------------------
----MS------------LLPDTVP--------------------------VVVSGDGSA-A-----GIQLC
PALILGSPQA--LPGAIK--------------------HIYSRLAAAASEV---------------------
--------------------------------------------DQGV--PDL------IISLISH-GNSL-
---STKYMSSV-------------------------------------------------------------
------------------------------------------------------------------------
-----------------------------------------------------ENG----------------
------------------------------------------------------------------------
---------------------LKSFLIGC-------------------------------------------
----------------------------------------GTWL----------------------------
--------ISSGE----------------VN-----------------------------------------
---------------------------DPMSRVAS--------------------------------G-AL-
---------KNVLPQL--EHQAEVLHILVNSDDMIASDTTNSKSVVD-------------------------
----------------------------------TSLNT--LLLICRKEPNDSYETVA--SSIAKL------
----------------------------------------------------------------------RA
ATAVKLAHPPPALLI------GVPSEPMSPSTYGNSAAILLSPSNDKRP-------------FPVAIFA---
--GASKE------SLIELLFFVE-----------------------------------HGI-----------
-----------------------------PV-I-IL-QDS-------CELCAILHS----------------
-----------------------SHLLLET------------------------------------------
------------SN----------------------------------------------------------
------------------FDN----------DKFI---SW--------------------------------
---------L----------RSQLYPLGL-------------------------------------------
-------------------------------------------------------ADC--------------
------------------------------------------------------------------------
---YTLITKL--------------------------LVSSNS----G------------------------D
VQLIE-FIDSSQLSELSSVVVDRCLECYATTGEERQVLLLAA-K--LNSPSVLSSMDVAAQLDEEL------
--------------------------------------LTMILC---------ECITK---DDQ-LHFLSSV
------LQLSPPIRVTSNMLIRMMHHADEHFFT----TIVLCQCMGYSYIPSEI-----------DPRFAND
IQKLVKKLS---------FG----------------------------------------------VDNLFD
PNVFCNDSS---------------HRDKH--------------------------------------ESIRI
LAIWSL--------------LLHRP---------GIVKCLAAFADEPVA-----------------------
-FSMVLSRIARSLGHESHD-----------------------------------------------------
------------------------WHFYEKSLN--TLSDSLSGSATTLFDTVFSTSPA-------------K
AYQLLCQPME--------------------------------------------------------------
-------------------------------------------------YFYGFNMTQLAFHCN-A-----R
EIIAHECCQRWV------HRKLYGNL-QAK----------NFPIFLPKWAKICISAVLIIPVKFWMLVRPRE
RTKQDTVSPTVALLDVGKFPQKQRAISTYSVISSRSEALTALTAPLST--AFGFNSALNGAESATPQSMVFP
LNIEEIDKDPRP------------------------------------------------------------
------------------------------------------------------------------------
------------------------------------------------------------------------
-----------FGK-KNRIRRAHAPTLSTFYSTPIVKYWLSLLFRIVFICCLAYSVVLPGCGSNLW------
-----------------------------------------------------DT-----------------
---------------------------G--------------------------------------------
------------------------------------------------------------------------
------------------------------------------------------------------------
---------------------MWVWSFFWWIENCFVLTARAR-KI--PLSLM------------P-------
--------------------WRVFDVFA-------------------FFVFLILLLVMKV------------
---------FPVTP-----------------VL-------------EVLGIDSIYSAKVVS---AFFVLYVS
YSTLFTYIP----------------------------------------------LSDIFGP--MIVRVKLM
LLRDFTNFLFMIALVMLSS--AVAIQAVVFPD-------------------RP-------------------
-------------------------------------------VTMEVFRK---------------------
------------------------------------------------------------------------
------------------------------------------------------------------T-----
---------------------LSWIWLSLFT-TD--LSNLS-ESETCRKSFLGAPKRYCSSVGQYA------
-------NPSCPSQSLPAY-----------------------------------LIVIEYFVILKLLLWPIL
FAFFSKTAKNVDDEADKIWRFQLYSLA------------------------EDFRLR---------------
---PPLP-------PP--------------------LTIFC-----------------LICS-------ACC
RFSN----------------SFSGFFSDFDHPDFEARDKCRTTWKFGSI---YRNPSVPFKRNEFVNSFWR-
-------------------------KLSMEQWKNT-------------------------------------
------------QQKAKISANK-SE--LQELHNIHNHI----------------------------RMMTLR
DSYENS-----------------------------------------------------GTRKASE------
------------------------LQF-----------------FEKY-----------PESNILKISV---
------------------------------------------------------------------------
------------------------------------------------------------------------
--------------------------------------------------------NMVSK-----------
------------------------------------------------------------------------
----------------------------------------PWTVLVPR-YNPPFY-----CKPAEDFPSDVQ
KYVDIATEQNV-GE---------LKRIWR------------SRQANDVTSSND-------------------
------------------------------------------------------------------------
--------------------------------------KCWK------------------------------
--------------------------LSAAGF-P-LNPNGRTGMAGR-----GNHPRFGANR----------
-------------------------------RCYYVVLSGGVE-----------------------------
---------AKCQVLVDSQ--------------KNIPNEWHL---ENSS---------KDEHLTSI------
---------------LKMIGISDSDAHM----------------FSM--------------------RRLDS
SI-------------------ITADKRIPSN--DTSPAHLASEVAENENDT---------------------
-----------------------------------DNAWTEHD------------VWAI-------------
-------------------------SLRERRII-TTIIGYSWL-----------------------------
---------------P--------------------------------------------------------
------------------------------------------------------------------------
--------------------------------------------------TSAIRGTV--------------
------------------------------------------------------------------------
------------------------------------------------------------------------
-----------LPWQADLVFRAKTIY---------GL-----------------------------------
>Cele_CUP-5a/1-607
------------------------------------------------------------------------
------------------------------------------------------------------------
------------------------------------------------------------------------
------------------------------------------------------------------------
------------------------------------------------------------------------
------------------------------------------------------------------------
------------------------------------------------------------------------
------------------------------------------------------------------------
---MSRRSTTDRSD----------------------------------------------------------
------------------------------------------------------------------------
------------------------------------------------------------------------
------------------------------------------------------------------------
------------------------------------------------------------------------
----------------------------------------------FNDN----------------------
--------------------------------ASNA---------------------SSN------------
------------------------------------------------------------------------
------------------------------------------------------------------------
------------------------------------------------------------------------
------------------------------------------------------------------------
------------------------------------------------------------------------
------------------------------------------------------------------------
------------------------------------------------------------------------
------------------------------------------------------------------------
-----------------------------------ASRR---------------------------------
PTINF---------------------QEIMED----------------------------------------
------------------------------------------------------------------------
-----------------------------------------LPHHERETGERLRRHLQ--------------
---FF--------------------------------------------FMNPMEKWK---------VRHQL
PYKLVL------------------------------------------------------------------
-------------QVLKIVFV---------------------------------------------------
--------------------------------T-M---------------QLILFAEMR-------------
---------MSHVDFLEDTTTVMRHRFLKEWNDD--------------------------------------
------------RD----------------------------------------------------------
-ALQYPPAEGRYSV-------------------YDDQGLSEHLS----------------------------
------FLINSYYSIRNDSFASFSYDVVSHPSGN--------------------------------------
------------------------------------------------------------------------
---------------------------------------------------------------------LGA
QISFESIPPIEVLIDRISN------------------VTVNN----N---------------TYNFD----I
REVKDT-------KRLNLTETE-VFQIGQSDDAVRD-ILATR-G--ITFL-PEDA-----------------
--------------------------------------LKISTVQ--------------------FKFRLRT
IHYSP-------------------------------------TAGDQKPEC---------------------
------------------------------------------------------------------------
-------------------------------------------------------------------YKISV
SIK-----------------FDNSR-----------------------------------------------
HTGQVHVTLS--------------------------------------------------------------
-------------------------------------------TVVSYVNVCNGRIIKGV-----GWSFDTL
LIGGTDIFVL--------------------------------------------------------------
-------------------ILCIL-----------------------------------------SLILCCR
ALIKAHLLQIKTS-------DYFENVLKNKITVTDQLDFLNL----------------------WY------
------------------------------------------------------------------------
------------------------------------------------------------------------
------------------------------------------------------------------------
------------------------------------------------------------------------
------------------------------------------------------------------------
------------------------------------------------------------------------
------------------------------------------------------------------------
------------------------------------------------------------------------
------------------------------------------------------------------------
-----------------VMIVVNDALIII---G-----TVAKISI---------------------------
EFQDFD-N----------SLFTLTSIFL--------------------------------------------
-----------------------------------------------------------------GMGALLV
YVGVLRYFG----------------------------------------------FFSQYNI--LMLTLKRS
AP-NIMRFMTCAIVLYAGF--LIAGWVIIGPYS---------------------------------------
--------------------------MK--------------------FRT-L-------------------
------------------------------------------------------------------------
----------------------------------------------------------------AES-----
---------------------SEALFSLLNGDDM--FATFYTIND-S-------------------------
---------------------------------------NTVI--KVFGT----VYIYLFVSLFIYVVLSLF
IAIIMDAYEVVK---------------------------------------DRYSDGLR-------------
---AIEK---------------------------------------------RGCLRDFVES----------
------------------------------------------------------------------------
------------------------------------------------------------------------
---------------NPPPSEL-GSPTTR-------------------------------------------
------------------------------------------------------------------------
-------------------------SA-----------------YAPSN-----------------------
------------------------------------------------------------------------
------------------------------------------------------------------------
------------------------------------------------------------------------
------------------------------------------------------------------------
--------------------------------------------LLNL------------------------
------------G-----------------------------------------------------------
------------------------------------------------------------------------
------------------------------------------------------------------------
------------------------------------------------------------------------
------------------------------------------------------------------------
------------------------------------------------------------------------
------------------------------------------------------------------------
------------------------------------------------------------------RGWQRL
E-----------------------------------------------------------------------
------------------------------------------------------------------------
------------------------------------------------------------------------
------------------------------------------------------------------------
------------------------------------------------------------------------
------------------------------------------------------------------------
------------------------------------------------------------------------
------------------------------------------------------------------------
>Cele_GON-2a/1-2032
------------------------------------------------------------------------
-MMSDDMLDE--------NDENFACQDVDE--------------------------------IIIYVPEFAG
-----------------------------YREVNIDTAVSVCPTP--------------------------I
QQARRESSCRNLEMR-------RRFEK----------------LRREKKEEKKLLADDEKDFDEDDDVFEDG
EGLQMRTFQPNASIRDENGSMPSLLPRTAPIKKTRKHRRRRSGSFTGGVYPRKGHRNRSLLGHAIPPPNVHS
ADWRDMLAITDNKDDKLMKTLGVTRYLQSKGGDQVPPTSTTTG----------GAGGDGNAVPTTSQAQA--
---------------------------------QTFNSGRQTTGMSSGDRLN--------------EDVSAT
ANSAQLVLPTP---LFNQ-----------------------------------------------MRFT-ES
NMSLNRHN----------------------------------------------------------------
----------------------------------------------WVRETFTRRE----------CSR---
---------------------------------------------FIASSR-DLH-----------------
--KCGCGRTRDAHRNIP-ELTSEFLRQKRSVAALEQQRSISNVNDDINT----------------QNMYTKR
GANEKWSLRKHT---------------------------------------------------VSLATNAFG
QVEFQGGPHP--------------------------------YKAQYVR-----------------------
------------------VNFDTEPAYIMSL-FEHV--------WQISPPRLIITVHGGT-S-----NFDLQ
PKLAR---------------------------------VFRKGLLKAASTT---------------------
-----------------------------------GAWIITSGCDTGV---------------VKHVAAAL-
---EGAQSA---------------------------------------------------------------
------------------------------------------------------------------------
-----------------------------------------------------QRN----------------
------------------------------------------------------------------------
----------------------KIVCIGI-------------------------------------------
----------------------------------------APWG----------------------------
--------LLKKREDF-------------IG-----QD----------------------------------
KTVPY----YP-S--------------SSKGRFTGLNNRHSYFLLVDNG-------------TVGRYG-AE-
---------VILRKRL--EM-------------YISQKQKIFGGTR--------------------------
-----------------------------------SVPV--VCVVLEGGSCTIRSVLD--YVTNVP------
-----------------------------------------------RVPVVVCDG-----------S-GRA
ADLLAFAHQNVTED-------GLLPDDIRRQVLLLVETTFGCSEAAAHR-------------LLHELTV---
--CAQHK------NLLTIFRLG---------------------------EQGE-----HDV-----------
-----------------------------DH-A-I--------------LTALLKGQN--------------
---------LSAAD----------QLAL--------------------------------------------
------------------------------------------------------------------------
------------AL------------------------AWNRVD----------------------------
------IA------------RSDVFAMGHEWP----------------------------------------
------------------------------------------------------------------------
------------------------------------------------------------------------
------QAAL----------------------HNAMMEALIH----D------------------------R
VDFVR--------------------------------LLLEQ-G--INMQKFLTI--------SRL------
--------------------------------------DELYNT-------------DKGPPNT-LFYIVRD
--------------------VVR--VRQGYRFKLPDIGLVIEKLMGNSYQCSYT-----------TSEFRDK
YKQRMKRVKHAQKKAMGVFSSRPSRTGSGIASRQSTEGMGGVGGGSSVAGVFGNSFGNQDPPLDPHVNRSAL
SGSRALSNHILWRSAFRGNFPANPMRPPNLGDSRDCGSEFDEELSLTSASDGSQTEPD------FR-YPYSE
LMIWAV--------------LTKRQ---------DMAMCMWQHGEEAMA-----------------------
-KALVACRLYKSLATEAAED----------------------------------------------------
----------------------YLEVEICEELK--KYAEEFRILSLELLDHCYHVDDA-------------Q
TLQLLTYELS--------------------------------------------------------------
-------------------------------------------------NWSNETCLALAVIVN-N-----K
HFLAHPCCQ-----------ILLADL--------------------------------------WH------
----------------GGLR--MRTHSNIKVV------LGLICPPFIQ--MLEFK-----------------
-TREELLNQPQTAAEHQNDMNYSSSSSSSSSSSSSSSSSDSSSFEDDDDENNAH-----NHDQ--------K
RTRKTSQGS--AQSLNITSLFHSRRRKAKKNEK-----CDRETDASACEAGNRQIQ-NGGLTAEY------G
TFGESNGVSPPPPYMRANSRSRYNN-----RSDMSKTSSVIFGSDPNLSKLQKSNITSTDRPNPMEQFQGTR
KIKMR-----------RRFY--------EFYSAPISTFWSWTISFILFITFFTYTL-------------LVK
TPP---------------------------------------------------------------------
------------------------------------------------------------------------
------------------------------------------------------------------------
------------------------------------------------------------------------
-----------RPTVIEYILIAYVAAFGL---------EQVR-KI--IMS----DAK-----------PFYE
KIRTYV-C----------SFWNCVTILA-------------------IIFYIVGFFMRCFGS----------
-----------------------------------------------------VAYGRVIL----ACDSVLW
TMKLLDYMS----------------------------------------------VHPKLGP--YVTMAGKM
IQ-NMSYIIVMLVVTLLSF--GLARQSITYPD-------------------ET-------------------
-------------------------------------------WHWILVRN---------------------
------------------------------------------------------------------------
------------------------------------------------------------------I-----
---------------------FLKPYFMLYGEVY--ADEID----T------------CGDEAWDQHLENGG
PVILGNGTTGLS--CVPGY---------------------------WIPP----LLMTFFLLIANILLMSML
IAIFNHIFDATDEMSQQIWLFQRYKQV------------------------MEYEST---------------
---PFLP-------PP--------------------LTPLYHGVLILQ----------FVRT-------RLS
CSKS----------------QERN---------PMFDFSLKLFLDN------DQIEKLHDFEEDCMEDLAR-
-------------------------QKLNEKNTSN-------------------------------------
------------EQRILRADIR-TDQILNRLIDLQAKESMGRD----------------VINDVESRLASVE
KAQNEILECVRAL-------------------LNQNNAPTA------------------IGRCFSPSPDP--
---------------------------------------LVE------------TANGTPGPLLLKLP----
---GTDPIL--------------------------------------EEKDHD-------SGEN--------
---------------------------------------SNSLPPGR---------------IRRNRTATIC
GG-----------------------------YVSEERNMMLLS-------------PKPSD-------VS-G
IPQ--------QRLMSVTSMDP---------------------------------------LPLPLAKLSTM
---------------SIR-RRHEEYT-----------SITDSIAIR----------------------HPER
RIRNNR-----------------------------------SNSSEHDESAVDSEGGG--------------
-------------------------------------------------NVTSSPRK---------------
------RST----RDLRMT-----------------------------------------------------
-----------------------PSSQVEEST-S-RDQIFE-----------IDHPEHE-------------
------------------------------------------------------------------------
------------------------------------------------------------------------
---------------------EDE---------------------------------------------AQA
DC------------------------------------------------------ELTDVITEEE--DEEE
DDEEDDSHERHHIHPRRKSSRQNRQPSH-----TLETDLSEGEEVDPLD---------VLK-----------
----------MKELPIIHQ------ILNEEEQ--AGA-----------------------------------
---------------P-HSTPV--------------I-----------------------------------
------------------------------------------------------------------------
------------------------------------------------------------------------
----------------------------------------------ASPSSSRADLTSQK------------
------------------------------------------------------------------------
--------------------------------------------------CSDV------------------
>Cele_GTL-1/1-1694
------------------------------------------------------------------------
--MDRKRGS--------------------------------------------------------IVPA---
----------------------------------IHKAVA--------------------------------
-ESLRANSVTVEE--------------------------------NESERE---------------------
-------------------------------TETQTKRRRKKQRSTSS------------------------
--------------------------------DKAP----------------------LNSAPRHVQKFDW-
--------------------------------KDMLHLA-DISGRKRGN--------------------STT
SHSGH---------------------------------------------------------------A-TR
AGSLKGKN----------------------------------------------------------------
----------------------------------------------WIECRLKMRQ----------CSY---
---------------------------------------------FVPSQR-FSE-----------------
--RCGCGKE-RSKHTEE-VLERSQNKNHPLNHL--TLPGIHEVDTTDAD----------------ADDNEVN
LTPGRWSIQSHT---------------------------------------------------EIVPTDAYG
NIVFEGTAH----------------------------------HAQYAR-----------------------
------------------ISFDSDPRDIVHL-MMKV--------WKLKPPKLIITINGGL-T-----KFDLQ
PKLAR---------------------------------TFRKGIMKIAKST---------------------
-----------------------------------DAWIITSGLDEGV---------------VKHLDSAL-
---HDHGNH-T-------------------------------------------------------------
------------------------------------------------------------------------
-----------------------------------------------------SKN----------------
------------------------------------------------------------------------
----------------------HVVAIGI-------------------------------------------
----------------------------------------ASWG----------------------------
--------MLKQRSRF-------------VG-----KD----------------------------------
STVTY----ATNV--------------FNNTRLKELNDNHSYFLFSDNG-------------TVNRYG-AE-
---------IIMRKRL--EA-------------YLAQ---GDKKRS--------------------------
-----------------------------------AIPL--VCVVLEGGAFTIKMVHD--YVTTIP------
-----------------------------------------------RIPVIVCDG-----------S-GRA
ADILAFAHQAVSQN-------GFLSDNIRNQLVNIVRRIFGYDPKTAQK-------------LIKQIVE---
--CSTNK------SLMTIFRLG---------------------------ESSR-----EDL-----------
-----------------------------DH-V-I--------------MSCLLKGQN--------------
---------LSPPE----------QLQL--------------------------------------------
------------------------------------------------------------------------
------------AL------------------------AWNRAD----------------------------
------IA------------RTEIFANGTEWT----------------------------------------
------------------------------------------------------------------------
------------------------------------------------------------------------
------TQDL----------------------HNAMIEALSN----D------------------------R
IDFVH--------------------------------LLLEN-G--VSMQKFLTY--------GRL------
--------------------------------------EHLYNT-------------DKGPQNTLRTNLLVD
--------------------SKH-------HIKLVEVGRLVENLMGNLYKSNYT-----------KEEFKNQ
YFLFNNRKQ---------FGKRVHSNSNGGRNDVI---------GPSGDAGRERMSSMQ----ISLINNA-R
NSIISLFN----------------------GGGRK--RESDDEDDFSNLEEEANMDFT------FR-YPYSD
LMIWAV--------------LTKRQ---------KMAKLMWTHGEEGMA-----------------------
-KALVASRLYVSLAKTASLA----------------------------------------------------
----------------------TGEIGMSQDFT--EFSDEFSELAVEVLEYCTKHGRD-------------Q
TLRLLTCELA--------------------------------------------------------------
-------------------------------------------------NWGDETCLSLAANNG-H-----R
KFLAHPCCQ-----------MLLSDL--------------------------------------WQ------
----------------GGLL--MKNNQNSKVL------TCLAAPPLIF--LLGFK-----------------
-TKEQLMLQPKTAAEHDEEM---SDSEMNSAEDTDTSSDSSSDSDDSDEEDAKLRAQSLSADQPLSIHRLVR
DKLNFSEKKKPDMGISRIVVAPPIVTGRNRART-----MSIKKSKKNVIKPPACLKIETSDDDEQEQKKATE
MYINRTGKRGSVA-VAMNHDDMYIDPSEELDTQTRQKSSREFSSSRNVTV----------------QVYTQR
PLSWK-----------KKIM--------EFYKAPITTYWLWFFAFIWFLILLTYNL-------------LVK
TQR---------------------------------------------------------------------
------------------------------------------------------------------------
------------------------------------------------------------------------
------------------------------------------------------------------------
-----------IASWSEWYVFAYIFVWTL---------EIGR-KV--VSTIMMDTSK-----------PVLK
QLRVFF-F----------QYRNGLLAFG-------------------LLTYLIAYFIRLS------------
-------------------------------------------------PTT-KTLGRILI----ICNSVIW
SLKLVDYLS----------------------------------------------VQQGLGP--YINIVAEM
IP-TMIPLCVLVFITLYAF--GLLRQSITYPY-------------------ED-------------------
-------------------------------------------WHWILVRN---------------------
------------------------------------------------------------------------
------------------------------------------------------------------I-----
---------------------FLQPYFMLYGEVY--AAEID----T------------CGDEIWQTHEDENI
PI--SMLNVTHET-CVPGY---------------------------WIAP----VGLTVFMLATNVLLMNVM
VAGCTYIFEKHIQSTREIFLFERYGQV------------------------MEYEST---------------
---PWLP-------PP--------------------FTIIYHVIWLFK----------LIKS----------
SSRM----------------FERK---------NLFDQSLKLFLSP------DEMEKVHTFEEESVEDMKR-
-------------------------ETEKKNLSSN-------------------------------------
------------DERIHRTAER-TDAILNRVSHLTQLEFTLKE----------------EIRELEHKMKNMD
SRHKEQMN----------------------------------------------------------------
--------------------------L------------MLD--------------------MNKKLG----
------------------------KFI---------------------------------------------
---------------------------------------SGKYKRGS---------------FGGSGSDGGG
G-----------------------------------------S-------------SDNSK-------LE--
-PN--------NSVPMITVDGP--------------------------------------------------
---------------------------------------------------SPI----------------GS
RRTSGQ---YL------------------------------KRDSLQAK-----------------------
------------------------------------------------------------------------
-------------KKITEN-----------------------------------------------------
-----------------------------------------------------RRSSLEQ------------
------------------------------------------------------------------------
---------------------------------PKIPSIQ--------------------------------
-----------------FNLMEDQ------------------------------------------------
----------------------------------------DESAAESATE------EVSISIPVPQ--MRVR
QVTESD-----------------------------KSDLSEDD-----------------------------
-------------------------LITREDA----------------------------------P-----
---------------P-TSINLPRGPR---------------------------------------------
------------------------------------------------------------------------
--------------------------------------------------RHALYSTI--------------
----------------------------------------------ADAIETEDDFYADSPVPM-P------
------------------------------------------------------------------------
----------MTPVQPAD---------------------GSFFGENDSRYQRDDSDYE--------------
>Cele_GTL-2/1-1406
------------------------------------------------------------------------
--MINETKTN--------GISEETISD---------------------------------------------
------------------------------------------------------------------------
---------------------------------------------NEEEEE---------------------
----------------------------------EEERHRTSSFLR--------------------------
----------------------------------------------------------LLNAPRNSMCNA--
---------------------------------NTVHS----ISSFRSDHLS--------------R-----
-KSTHKFLDNP---NL---------------------------------------------------FA-IE
LTEKLSPP----------------------------------------------------------------
----------------------------------------------WIENTFEKRE----------CIR---
---------------------------------------------FAALPK-DPE-----------------
--RCGCGRP-LSAHTPA-STFFSTLP-----------------------------------------VHLLE
KEQQTWTIANNT---------------------------------------------------QTSTTDAFG
TIVFQGGAHA--------------------------------HKAQYVR-----------------------
------------------LSYDSEPLDVMYL-MEKV--------WGLEAPRLVITVHGGM-S-----NFELE
ERLGR---------------------------------LFRKGMLKAAQTT---------------------
-----------------------------------GAWIITSGLDSGV---------------VRHVAKAL-
---DEAGISAR-------------------------------------------------------------
------------------------------------------------------------------------
-----------------------------------------------------MRS----------------
------------------------------------------------------------------------
----------------------QIVTIGI-------------------------------------------
----------------------------------------APWG----------------------------
--------VIKRKERL-------------IR-----QN----------------------------------
EHVYY----DVHSL-------------SVNANVGILNDRHSYFLLADNG-------------TVGRFG-AD-
---------LHLRQNL--EN-------------HIAT---FGCNGR--------------------------
-----------------------------------KVPV--VCTLLEGGISSINAIHD--YVTMKP------
-----------------------------------------------DIPAIVCDG-----------S-GRA
ADIISFAARYINSD-------GTFAAEVGEKLRNLIKMVF--PETDQEE-------------MFRKITE---
--CVIRD------DLLRIFRYG---------------------------QEEE-----EDV-----------
-----------------------------DF-V-I--------------LSTVLQKQN--------------
---------LPPDE----------QLAL--------------------------------------------
------------------------------------------------------------------------
------------TL------------------------SWNRVD----------------------------
------LA------------KSCLFSNGRKWS----------------------------------------
------------------------------------------------------------------------
------------------------------------------------------------------------
------SDVL----------------------EKAMNDALYW----D------------------------R
VDFVE--------------------------------CLLEN-G--VSMKNFLSI--------NRL------
--------------------------------------ENLYNM--------D----DINSAHS-VRNWMEN
--------------------FDS-MDPHTY-LTIPMIGQVVEKLMGNAFQLYYT-----------SRSFKGK
YDR------------------YKRINQSSY-----------------------------------------F
HRKRKIV----------------------------------QKELFKKKSDDQINDNEEEDFS-FA-YPFND
LLIWAV--------------LTSRH---------GMAECMWVHGEDAMA-----------------------
-KCLLAIRLYKATAKIAEDE----------------------------------------------------
----------------------YLDVEEAKRLF--DNAVKCREDAIELLDQCYRADHD-------------R
TLRLLRMELP--------------------------------------------------------------
-------------------------------------------------HWGNNNCLSLAVLAN-T-----K
TFLAHPCCQ-----------ILLAEL--------------------------------------WH------
----------------GSLK--VRSGSNVRVL------TALICPPAIL--FMAYKPK--HSKTARL------
LSEETPEQLPYPRESITS--------------TTSNRYRYSKGPEEQKETLL--------------------
-----EKGSY-TKKVTIIS-------------------SRKNSGVASVYGSASSMM----------------
-------------------------------------------------------------------FKREP
QLNKF-----------ERFR--------AFYSSPITKFWSWCIAFLIFLTTQTCIL-------------LLE
TSL---------------------------------------------------------------------
------------------------------------------------------------------------
------------------------------------------------------------------------
------------------------------------------------------------------------
-----------KPSKYEWITFIYTVTLSV---------EHIR-KL--MTS----EGS-----------RINE
KVKVFY-A----------KWYNIWTSAA-------------------LLFFLVGYGFRLVPMYR--------
-----------------------------------------------------HSWGRVLL----SFSNVLF
YMKIFEYLS----------------------------------------------VHPLLGP--YIQMAAKM
VW-SMCYICVLLLVPLMAF--GVNRQALTEPNV------------------KD-------------------
-------------------------------------------WHWLLVRN---------------------
------------------------------------------------------------------------
------------------------------------------------------------------I-----
---------------------FYKPYFMLYGEVY--AGEID----T------------CGDEGIR-------
--------------CFPGY---------------------------FIPP----LLMVIFLLVANILLLNLL
IAIFNNIYNDSIEKSKEIWLFQRYQQL------------------------MEYHDS---------------
---PFLP-------PP--------------------FSIFAHVYHFID----------YLYN--------LR
--RP----------------DTKR---------FRSEHSIKLSVTE------DEMKRIQDFEEDCIDTLTR-
-------------------------IRKLKLN--T-------------------------------------
------------KEPLSVT-DL-TELTCQRVHDLMQENFLLKS----------------RVYDIETKIDHIS
NSSDEVVQ----------------------------------------------------------------
--------------------------I------------LKN------------------------------
------------------------------------------------------------------------
------------------------------------------------------------------------
------------------------------------------------------------------------
------------------------------------------------------------------------
------------------------------------------------------------------------
------------------------------------------------------------------------
------------------------------------------------------------------------
-------------KKLSQN-----------------------------------------------------
--------------------------FAASSL-S-LPDTSI-------------------------------
------------------------------------------------------------------------
----------------------------------EVPKIT--------------------KTLID-------
-------------CHLSPVSIEDR---------------------------------------------LAT
RS------------------------------------------------------PLLANLQRD---HTLR
KYDDANFQ--PGKLQRRA------------------------------------------------------
-------------------------RLHSSSC--SISQD---------------------------------
------------------------------------------------------------------------
------------------------------------------------------------------------
--------------------------------------------------MKEMKTSM--------------
--------------------------------------------------SSRNLKREDSG-----------
------------------------------------------------------------------------
----------------------------------------EITTSSHGGYDSDVSGPD--------------
>Cele_OCR-1a/1-850
------------------------------------------------------------------------
--MGTKNSKI--------------------------------------------------------------
------------------------------------------------------------------------
---------------------------------------------ADG------------------------
------------------------------------------------------------------------
------------------------------------------------------------AAQVEQ------
------------------------------------------------------------------------
--------------------------------------------------------------TMARTM----
------------------------------------------------------------------------
----------------------------------------------SENKVIYKMV----------------
------------------------DMHGGGILIKL-------------------------------------
--------ARKCKELN--------------------------------------------------------
----SFVLLDAY------------------------------------------------------------
------------------------------------------LDQEVRKY----------------------
--------------------------------MYNG---------------------GKG-K-----LMPVA
ELVKARNKERN------------------------------AKLGAFSRKKG--------------------
--------------------------------------------------------------------KGK-
---SGPNIL---------------------------------------------------------------
------------------------------------------------------------------------
-----------------------------------------------------DE-----------------
--------------------------------------------FDQGQAE---------------MAGDLK
KA-------------------LKLLDGGGKGGKSESKY-----------------------RE---------
----------------------------------------MVWS----------------------------
---------VDERGSMG-------------------E-----------------------------------
NLLAI-------------------------------------CLLQ--------------------------
------------------------------------------------------------------------
-----------------------------------GSAL--HNL-------IARRLIN--------------
---FF---------------------------------------PKLINDICVSEEYY-----------GLS
PLHLAI------------------------------------------------------------------
--VNQD------AQFTSLLLR-----------------------------LGA------DLNQRCYGAFFCA
DDQKASRTDS---------LEHEFVELTKN--T-----NYTGSMY--FGEYPLSFAIC--------------
---------MGQHDLF--------RMLLAK-KAN--------------------------------------
------------LS----------------------------------------------------------
----AQDTNGNTAL--------HLCVI---------HDKMDMLD----------------------------
------AVL---------EAGGNIRLAN--------------------------------------------
------------------------------------------------------------------------
------------------------------------------------------------------------
---KQNLTAL--------------------------TLAARL----A------------------------K
KTMFN--------------------------------KILQL---------ECEK-------VWTY------
--------------------------------------GSSQCVA---------------------------
-------------------------------------------YPLTKIDTIDE------------------
------------------------TTGEM-------------------------------------------
------------------------------------------------------------------------
------------------------------------------------------------------------
-NDTSALSLV--------------------------------------------------------------
------------------------------------------------------------------------
------------------------------------------------------------------------
VYGESIQ----------------------------------------------------------H-----L
ELMDG-LIE-----------QILDEK--------------------------------------WK------
------------------------------------------------------------------------
------------------------------------------------------------------------
------------------------------------------------------------------------
----------------------------------------------------A-------------------
---------------YGRAL-----------------WLRSLLGFIFFYCCFVCAY-------------MLR
PS------------------------------------------------------------SATTEHLTRG
-RINDDGE-------TEST--------N---STN--------------------------------------
---------------------------------------------------YLQ------------------
------------------------------------------WHAIDTQ--CHLMY-------YSAW----P
W-------------YHGWFRLGCEIMTII---------VMLF-QI--LLD--------FGD-------IRRI
GFQKWF-N----------FLKAFPAKLM----------------------FKGAFLFIIISIPCRLA-----
-----------------------------CSFH---------EFFLTIDN--------TMA----IISILLV
TQHFLYYMR----------------------------------------------AIPFVGP-FVLMVYTII
AT-DLVRFAMIYSIFLVGF--SQSFYLIF----------------------TSC------------------
ERDSTAIKKIDPMGSE----------------------------FNNIMEN-P-------------------
------------------------------------------------------------------------
----------------------------------------------------------------VDA-----
---------------------LLRTFIMTIGEFSVLYREMSAC-----------------------------
----------------------------------------DNFWMKWIGK----LIFVIFETFVSILQFNLL
IAMMTRTYET-IFLTRKEWKRQWAQVI------------------------LMLEMGLSPASRKMHLL----
--RYTRPTGINKR-----------------------------VRSYVV---------VSKGE----------
-GER----------------TEKNELAA-----REAKEEQKRE------------------ERRQLLKKKQR
EHEVKAKALAMMS-----------------------------------------------------------
------------------------------------------------------------------------
------------------------------------------------------------------------
------------------------------------------------------------------------
------------------------------------------------------------------------
------------------------------------------------------------------------
------------------------------------------------------------------------
------------------------------------------------------------------------
------------------------------------------AKL---------------------------
------------------------------------------------------------------------
------------------------------------------------------------------------
------------------------------------------------------------------------
------------------------------------------------------------------------
------------------------------------------------------------------------
------------------------------------------------------------------------
-------------------HIEVKK-----------------------------------------------
------------------------------------------------------------------RRILRQ
QTV---------------------------------------------------------------------
---------------------------DANSK--M-------------------------------------
------------------------------------------------------------------------
------------------------------------------------------------------------
------------------------------------------------------------------------
------------------------------------------------------------------------
------------------------------------------------------------------------
------------------------------------------------------------------------
>Cele_OCR-2a/1-900
------------------------------------------------------------------------
--MGSSSSTQ--------------------------------------------------------------
------------------------------------------------------------------------
---------------------------------------------SSM------------------------
------------------------------------------------------------------------
------------------------------------------------------------NNFV--------
------------------------------------------------------------------------
--------------------------------------------------------------GMGR-L----
------------------------------------------------------------------------
----------------------------------------------REDMKIYQLV----------------
------------------------DMHGGGELLPW-------------------------------------
--------LRYAIISS--------------------------------------------------------
----DTSFIDAY------------------------------------------------------------
------------------------------------------LETKVKDF----------------------
--------------------------------LYNG---------------------GKG-K-----LVTVT
ELVKLRNKERN------------------------------ERLGAFSRKKG--------------------
--------------------------------------------------------------------KGK-
---SGPNVL---------------------------------------------------------------
------------------------------------------------------------------------
-----------------------------------------------------DD-----------------
--------------------------------------------FNQ-EGE---------------NVGDLK
KA-------------------LKLLDGGGKGGRNESKY-----------------------RE---------
----------------------------------------ISWK----------------------------
---------LEERGSMG-------------------E-----------------------------------
TIIGC-------------------------------------CLLH--------------------------
------------------------------------------------------------------------
-----------------------------------ASDI--HNA-------LVLKILD--------------
---YY---------------------------------------PKLLNDIHISEDFY-----------GLS
PLHQAI------------------------------------------------------------------
--INTD------CKLVYKFLK-----------------------------LGA------DVNSRCYGAFFCA
DDQKASRTDS---------LEHEYVELSLK--T-----NYTGNMY--LGEYPLSFAAC--------------
---------LNQPESF--------RLLLAF-KAN--------------------------------------
------------PN----------------------------------------------------------
----AQDTNGNSVL--------HMCVI---------HENMAMFK----------------------------
------LAL---------ECGASLRTVN--------------------------------------------
------------------------------------------------------------------------
------------------------------------------------------------------------
---KQSLSPL--------------------------TLAAKL----A------------------------K
KEMFD--------------------------------EILEL---------EGDS-------VWAY------
--------------------------------------GDASSTA---------------------------
-------------------------------------------YPLAKIDTINE------------------
------------------------TTGEL-------------------------------------------
------------------------------------------------------------------------
------------------------------------------------------------------------
-NEASALSLV--------------------------------------------------------------
------------------------------------------------------------------------
------------------------------------------------------------------------
VYGQTVE----------------------------------------------------------H-----L
ELLDG-LLD-----------TLLEAK--------------------------------------WE------
------------------------------------------------------------------------
------------------------------------------------------------------------
------------------------------------------------------------------------
----------------------------------------------------A-------------------
---------------FAKRN-----------------MIVSFTAFTLYYICFVTAF-------------TLR
PI------------------------------------------------------------GFSTEMLTEG
-WINRYSEPFPGRYGKNSTLQQVKPVIN---ATSR-------------------------------------
--------------------------------------------------GLVE------------------
------------------------------------------WSEPLSQ--CHLRN-------Y--WDPDIP
F-------------ANSYIRLVFELFVVI---------GICV-QV--FLD--------FRD-------IKRI
GRKKWW-N----------VLTAFPAKIT----------------------FKLTYFLVLAMIPTRLA-----
-----------------------------CDLS---------PVLLVVDN--------VLI----TVTMIFT
TVHYLYYCR----------------------------------------------VIRFVGP-FVLMVYTII
AT-DIFRFMLIYGIFLMGF--SQSFSLIF----------------------LSC------------------
EREANVIKKLITDQSEASEGSDNKFNLTRQISAYDTAIVKNAEVFENVMQS-P-------------------
------------------------------------------------------------------------
----------------------------------------------------------------IEA-----
---------------------FVRTFILTIGEFTVLYRNLALC-----------------------------
----------------------------------------PANTMVWIGK----VVFILFELFVSIMQFNML
IAMMTRTYET-IFQTQLEYKRQRAQVI------------------------LMLELSLSPKERHQYLL----
--KYSRPTGTNKK-----------------------------TRSLVV---------SKKSA----------
-FSR----------------DSKKGQKV-----LEEKMKKMIE------------------EKKAVLKRKMK
DMEIKEGIRPVTG-----------------------------------------------------------
------------------------------------------------------------------------
------------------------------------------------------------------------
------------------------------------------------------------------------
------------------------------------------------------------------------
------------------------------------------------------------------------
------------------------------------------------------------------------
------------------------------------------------------------------------
------------------------------------------YS----------------------------
------------------------------------------------------------------------
------------------------------------------------------------------------
------------------------------------------------------------------------
------------------------------------------------------------------------
------------------------------------------------------------------------
------------------------------------------------------------------------
------------------------------------------------------------------------
-------------------------------------------------------------------RTPRP
HTQ---------------------------------------------------------------------
---------------------------YMNRG--AG------------------------------------
------------------------------------------------------------------------
------------------------------------------------------------------------
------------------------------------------------------------------------
-------------------------------------------------GGANGVQNGNG------------
------------------------------------------------------------------------
---------AAH------------------------------------------------------------
>Cele_OCR-3/1-818
------------------------------------------------------------------------
--MSFNSSDV--------------------------------------------------------------
------------------------------------------------------------------------
---------------------------------------------PS-------------------------
------------------------------------------------------------------------
------------------------------------------------------------------------
------------------------------------------------------------------------
------------------------------------------------------------------------
------------------------------------------------------------------------
--------------------------------------------------TLYSLV----------------
------------------------DEQGGGILSPW-------------------------------------
--------IKYARSSG--------------------------------------------------------
----DYSILEEY------------------------------------------------------------
------------------------------------------LDTAVKSY----------------------
--------------------------------LYNG---------------------GKG-K-----LVPIS
QLVTIRNKQRN------------------------------ALLGALRRKKG--------------------
--------------------------------------------------------------------RGK-
---SGPNIL---------------------------------------------------------------
------------------------------------------------------------------------
-----------------------------------------------------EH-----------------
--------------------------------------------IDQ-DAL---------------SSGDFL
KA-------------------LKVLDGGMIKGRRSFKY-----------------------RE---------
----------------------------------------LVWD----------------------------
---------MDQRGRLG-------------------E-----------------------------------
NLLHV-------------------------------------CMLL--------------------------
------------------------------------------------------------------------
-----------------------------------NTAD--MNE-------LVKQMTY--------------
---RF---------------------------------------PKIVNDIFLSEEYY-----------GLS
PLHQAI------------------------------------------------------------------
--VNED------LEMVYFLCR-----------------------------KGA------DVHQRCYGSFFCA
DDQKASRTDS---------LEHEWVDLVQS--T-----KYTGQMY--WGEYPLSFAAC--------------
---------TNQVDCF--------RLLRAM-KAD--------------------------------------
------------PN----------------------------------------------------------
----MPDTNGNTVL--------HLTVI---------HDLPEMFM----------------------------
------LAV---------ELGANLHVRN--------------------------------------------
------------------------------------------------------------------------
------------------------------------------------------------------------
---NLKLTPL--------------------------ALAARL----A------------------------K
KHIYD--------------------------------LILEC---------DMDI-------SWRY------
--------------------------------------GPVVCKA---------------------------
-------------------------------------------YPLNDVDTINE------------------
------------------------SDGSL-------------------------------------------
------------------------------------------------------------------------
------------------------------------------------------------------------
-NPNSVIANV--------------------------------------------------------------
------------------------------------------------------------------------
------------------------------------------------------------------------
VYGDKVD----------------------------------------------------------H-----L
EFFDG-LIE-----------EVLESK--------------------------------------WE------
------------------------------------------------------------------------
------------------------------------------------------------------------
------------------------------------------------------------------------
----------------------------------------------------T-------------------
---------------FGKKQ-----------------LFMSLAGYIYFLAVFYLAF-------------MTR
DAHILP--------------------------------------------------------SDEDENEKFG
-MIELDFS-------------------N---FTNIL---------------SEGLSLREHLA----------
------------------------------------------------IARMAE------------------
------------------------------------------REALPAH--CHL------------WDYSGP
---------------SQQIRMISEILCLL---------AVVI-RT--FKD--------CID-------AHRT
GVSRWW-N----------SIKAFPEKVL----------------------HKFCQILVLCTVPLRVG-----
-----------------------------CYLD---------DSFLVIEN--------LLV----VCIVIMS
TLHFLFYCR----------------------------------------------SLKFVGP-FVLMVYKII
VR-DMLRFLLIYSFFLMGF--AQAFFVIF----------------------KSC------------------
ERAEIAYQKAHNYTED------------------DEYIEK----FENIMED-G-------------------
------------------------------------------------------------------------
----------------------------------------------------------------WEA-----
---------------------VMRMFIMSVGEFGALYKNLNEC-----------------------------
----------------------------------------KS-SIAPQSK----VFFILFELIVTVMLLNLL
IAMMTRTYEK-IAETEKEWKRQWAQVI------------------------LMLEQSSSASERLLSLY----
--RYTRPIRSDKR-----------------------------RRAFVV---------KVKS-----------
-------------------------------------------------------------NDRQQPQLKLI
PPRGKPSIRLSNN-----------------------------------------------------------
------------------------------------------------------------------------
------------------------------------------------------------------------
------------------------------------------------------------------------
------------------------------------------------------------------------
------------------------------------------------------------------------
------------------------------------------------------------------------
------------------------------------------------------------------------
------------------------------------------SSI---------------------------
------------------------------------------------------------------------
------------------------------------------------------------------------
------------------------------------------------------------------------
------------------------------------------------------------------------
------------------------------------------------------------------------
------------------------------------------------------------------------
-------------------HVL--------------------------------------------------
-------------------------------------------------------------------HVLSK
HAS---------------------------------------------------------------------
------------------------------------------------------------------------
------------------------------------------------------------------------
------------------------------------------------------------------------
------------------------------------------------------------------------
------------------------------------------------------------------------
------------------------------------------------------------------------
------------------------------------------------------------------------
>Cele_OCR-4/1-756
------------------------------------------------------------------------
--MGNASSAV--------------------------------------------------------------
------------------------------------------------------------------------
---------------------------------------------TAG------------------------
------------------------------------------------------------------------
------------------------------------------------------------IKNQV-------
------------------------------------------------------------------------
--------------------------------------------------------------NASN------
------------------------------------------------------------------------
-------------------------------------------------NAINKLA----------------
------------------------DMSGRGFLADL-------------------------------------
--------AMDAVRTG--------------------------------------------------------
----NHEELDKQ------------------------------------------------------------
------------------------------------------ILEKVQPM----------------------
--------------------------------LYNN---------------------GQG-E-----MIPLS
DLIAQRHKERT------------------------------G------------------------------
------------------------------------------------------------------------
------------------------------------------------------------------------
------------------------------------------------------------------------
-----------------------------------------------------NT-----------------
--------------------------------------------FAV--------------PVPS-------
------------------TE----------------------------------------CRF---------
----------------------------------------ICWK----------------------------
---------LNSRGAVG-------------------E-----------------------------------
TLLHT-------------------------------------CFLA--------------------------
------------------------------------------------------------------------
-----------------------------------GLPN--HMK------LLAERLIA--------------
---IF---------------------------------------PKIINDFYLSDEYY-----------GET
VLHMGI------------------------------------------------------------------
--VSEN------AEFVRYLLK-----------------------------SGA------DVHARCSGNFFTC
DDQKGSRTDH---------PEVEHAIISKH--T-----KYPGHIY--WGEYPLSFAAC--------------
---------LSQPECI--------RMLVAH-GAD--------------------------------------
------------VN----------------------------------------------------------
----AADTNGNTIL--------HICTI---------HENYEMFK----------------------------
------MAL---------SLGADLHIQN--------------------------------------------
------------------------------------------------------------------------
------------------------------------------------------------------------
---RQNLTPL--------------------------TLAAFL----A------------------------K
KEMMQ--------------------------------RIVEE---------ERTV-------NWTY------
--------------------------------------GRTQSAA---------------------------
-------------------------------------------YPLEHVDSIEP------------------
------------------------TSGSI-------------------------------------------
------------------------------------------------------------------------
------------------------------------------------------------------------
-NQKSVLTIA--------------------------------------------------------------
------------------------------------------------------------------------
------------------------------------------------------------------------
VYGEKVE----------------------------------------------------------H-----L
SLLPH-LLE-----------QLVHHK--------------------------------------WI------
------------------------------------------------------------------------
------------------------------------------------------------------------
------------------------------------------------------------------------
----------------------------------------------------A-------------------
---------------YGRKT-----------------LFAQLSMFCIYFICVTSCF-------------LLR
PS---P------------------------------------------------------------------
------------------------------------------------------------------------
------------------------------------------------FERQQH---------------I--
------ANDL----------------------------------------ICF-------------YDFKTR
RFNE--------SAVSTIIYHLLHLICVT---------GATL-YL--VQA--------LLH-------IKNV
GYHLYV-L----------GLSGFPAKAI----------------------FLFSCILMVITFFLRIF-----
-----------------------------CLDE--------------AED--------IVW----IVIVLLT
SLKFLFFCR----------------------------------------------GFKSVGP-FVLMLYKII
IR-DLMRFFLIYLVIVVGF--SQAFYVIF----------------------LGY------------------
KRSDSGNR------------------------------------EPSIMSN-V-------------------
------------------------------------------------------------------------
----------------------------------------------------------------AES-----
---------------------YVRMFIMSLTEFTVFFEQLEEC-----------------------------
----------------------------------------EH---TVIGK----ITFVVYMLLVTLLLINML
IAMMTNTYTE-VSGNSLEWLRQWSAII------------------------LMMEQSFDPATRLRYQR----
--RYGIRF-DGGE-----------------------------KLVLLL---------KDKMT----------
-EEE----------------FECQRK----------KMHEERR------------------KFREELRTNQR
RRPV--------------------------------------------------------------------
------------------------------------------------------------------------
------------------------------------------------------------------------
------------------------------------------------------------------------
------------------------------------------------------------------------
------------------------------------------------------------------------
------------------------------------------------------------------------
------------------------------------------------------------------------
------------------------------------------------------------------------
------------------------------------------------------------------------
------------------------------------------------------------------------
------------------------------------------------------------------------
------------------------------------------------------------------------
------------------------------------------------------------------------
------------------------------------------------------------------------
-------------------FICKQG-----------------------------------------------
------------------------------------------------------------------ANYFKS
KHR---------------------------------------------------------------------
---------------------------HTNNK--L-------------------------------------
------------------------------------------------------------------------
------------------------------------------------------------------------
------------------------------------------------------------------------
------------------------------------------------------------------------
------------------------------------------------------------------------
----------IIPTG---------------------------------------------------------
>Cele_OSM-9/1-937
------------------------------------------------------------------------
--MGGGSS----------------------------------------------------------------
------------------------------------------------------------------------
---------------------------------------------RNK------------------------
------------------------------------------------------------------------
------------------------------------------------------------TEPRGE------
------------------------------------------------------------------------
----------------------------------------------------------------GVKLAFDP
DEKWSNLYR---------------------------------------------------------------
---------------------------------------------EREKNHLYKWV----------------
------------------------AVRKGGELINI-------------------------------------
--------YERDGE----------------------------------------------------------
------EGVLKF------------------------------------------------------------
------------------------------------------AEEKLLTI----------------------
--------------------------------LYDE---------------------GQNPK-----LVTYS
DYIKWKKGV--------------------------------------NVQLGLSEE----------------
-------------------------------------------------------------------SVDM-
---QQ-------------------------------------------------------------------
------------------------------------------------------------------------
-----------------------------------------------------SR-----------------
--------------------------------------------FKE-------------------------
-------------------------------------------------------------HY---------
----------------------------------------ALWK----------------------------
---------LNKRGVEG-------------------E-----------------------------------
NLIHL-------------------------------------LLNR--------------------------
------------------------------------------------------------------------
-----------------------------------EQQV--CYE-------IARILLK--------------
---RF---------------------------------------PGMANDIYLGDEQF-----------GQS
ALHLAI------------------------------------------------------------------
--VHDD------YETVSLLLN-----------------------------SKA------DVNARACGNFFLP
EDFKLT---------------------NKI--T-----DYQGYAY--YGEYPLAFAAC--------------
---------FGNKDIY--------DLLIQF-GAN--------------------------------------
------------PN----------------------------------------------------------
----LQDSFGNTIL--------HMCVI---------NYSSSMYS----------------------------
------YAVR------HWAKPADPHVVN--------------------------------------------
------------------------------------------------------------------------
------------------------------------------------------------------------
---HAGFTPL--------------------------TLATKL----G------------------------R
KQIFE--------------------------------EMLEI---------MKVE-------FWRF------
--------------------------------------SDMTCSA---------------------------
-------------------------------------------YPLNTLDTIQP------------------
-------------------------DGST-------------------------------------------
------------------------------------------------------------------------
------------------------------------------------------------------------
-NYDSALMTV--------------------------------------------------------------
------------------------------------------------------------------------
------------------------------------------------------------------------
INGSTPE----------------------------------------------------------H-----L
DMIGSEVIQ-----------RLLADK--------------------------------------WK------
------------------------------------------------------------------------
------------------------------------------------------------------------
------------------------------------------------------------------------
----------------------------------------------------A-------------------
---------------FAQRK-----------------LIERLVLLIVQLITLSIVV-------------YIR
PT----------------------------------------------------------------------
------------------------------------------------------------------------
------------------------------------------------------------------------
----------E---------------------------------------LPRLYMEDPQ------WDD---
-----------------YIRTACELLTIL---------NCIF-FV-GYQQ--------LGE-------IRTQ
GMRGYL-R----------NLKTAPAKAV----------------------FCIANLFLLLCIPFRLM-----
-----------------------------KKHE--------------IEE--------ALF----VFALPGS
WIFLLFFAR----------------------------------------------SAKLTGP-FVQMIYSMI
AG-DMIRFAIISAIFLVSF--SQVFYFVG----------------------KDM------------------
DAKQKL------------EDTNPH---ACRISGY----------TIYTYNT-F-------------------
------------------------------------------------------------------------
----------------------------------------------------------------PET-----
---------------------FITLFRASMGGYD--YEEFSCA-----------------------------
----------------------------------------NY---QALTK----TLFVLYMFVMPIMMINIL
IAMMGNTYTTVIAQAEKAWRQQYAQIV------------------------MVLERSVGKERLAASQL----
--EYSIRLDQEGS------------------------SGMEVRGLMVI---------KQTKK----------
-TRA----------------RQRKQA----------IYNWKTI------------------GRKVIHTIDKV
GT--EQAVLLLHG-HDRLDRVYEDHVQPEKVPSRSRTPTRIGTT-------LNSSKRLKTTTMV--------
-----------------VGAAV-TN--------T-HEVRT--------------------------------
------------------------------------------------------------------------
----------------------------------------------DEAV----------NSMLLSAPPSLS
G-----------------------------------------------------------------------
------------------------------------------------------------------------
-------------------------------EGATMDWQ-----------------PS--------------
------------------------------------------------------------------------
-----------------ITPVEERSESKSQ-----------------------------------EDRSEAS
TPNLGIHRTTPKAD----SPIRVVE-----------------------------------------------
------------------------------------------------------------------------
---------YSRTIRVRAAD----------------------------------------------------
------------------------------------------------------------------------
-----------------TI-----------------------------------------------------
------------------------------------P-----------------------------------
-------------------SIEL-------------------------------------------------
------------------------------------------------------------------PNIPTK
QTS---------------------------------------------------------------------
---------------------------STPPH--RAVSPRLRA-DM--------F----RRHQQPAS-FDQS
---------------P--------------------------------------------------------
------------------------------------------------------------------------
------------------------------------------------------------------------
------------------------------------------------------------------------
------------------------------------------------------------------------
----------PLPPTNDKSE----------------------------------------------------
>Cele_PKD-2/1-716
------------------------------------------------------------------------
------------------------------------------------------------------------
------------------------------------------------------------------------
------------------------------------------------------------------------
------------------------------------------------------------------------
------------------------------------------------------------------------
------------------------------------------------------------------------
------------------------------------------------------------------------
------------------------------------------------------------------------
------------------------------------------------------------------------
-------------------------------------------------MN---------------------
----------YGAADER-WAN---------------------------------------------------
------------------------------------------------------------------P-----
------------------------------------------------------------------------
----------------------PQP-----------------------------------------------
-------------------------------------------------------------------VAAAE
HGPS--------------------------------------------------------FDHSMVSEEY--
---EHDKKKNP-------------------------------------------------------------
------------------------------------------------------------------------
-----------------------------------------------------AQK----------------
------------------------------------------------------------------------
--------------------------EGI-------------------------------------------
-----------------------------------------SFS----------------------------
------------------------------------------------------------------------
------------------------------------------------------------------------
------------------------------------------------------------------------
-------------------------------------QA--LLASGHEKSDGKIKLTA--RS-------FME
VG-----------------------------------------GYAVFLIVLVYVA-----------F-AQN
SIQSYY------------------------------------------------------------------
--YSKVM------S--DLFV----------------------------------------------------
-----------------------------AS-TGA--------------SGAP-------------------
----------AFGSCT--------SM----------------------------------------------
------------------------------------------------------------------------
------------------------------------DNIWDWLS----------------------------
------QVLI------PGIYWT--------------------------------------------------
------------------------------------------------------------------------
------------------------------------------------------------------------
------------------------------------ETSNST----D------------------------N
ENMI---------------------------------YYENR-L--LGEPRIRML-----------------
------------------------------------------KV------TNDSCTVM---KSF-QREIKEC
---------------------------------------------FANYEE---------------------
------------------------------------------------------------------------
------------------------------------------------------------------------
------------------------------------------------------------------------
------------------------------------------------------------------------
------------------------KLEDKTMVG--DG--SVDAFIYATAKELENLKT---------------
VGTIASY-----------------------------------------------------------------
---------------------------------------GGGG---------FVQRLPVAGSTE-A-----Q
SAIA----------------TLKANR--------------------------------------WI------
----------------D-----RGSRAIIVDFALYNA-NINLFCVVKL--LFELPA----------------
------------------------------------------------------------------------
------------------------------------------------------------------------
------------------------------------------------------------------------
---------------SGGVI--------TTPKLMTYDLLTYQTSGGT--RMMIFEG----------------
------------------------------------------------------------------------
------------------------------------------------------------------------
------------------------------------------------------------------------
------------------------------------------------------------------------
-------------------IFCGFIL-YF-------IFEELF-AI--GRH----------------------
RLH-YL-T----------QFWNLVDVVL-------------------LGFSVATIILSVNRTKTGVNRVNSV
IENG----------------------------L-------------TNAPFDDVTSSENSYLNIKACVVFVA
WVKVFKFIS----------------------------------------------VNKTMSQ--LSSTLTRS
AK-DIGGFAVMFAVFFFAF--AQ-FGYLCF--------------------------G---------------
-------------------------------------------TQIADYSN-L-------------------
--------------------------------------------YN--------------------------
------------------------------------------------------------------S-----
---------------------AFALLRLILG-------DFN-------------------------------
---------------FSAL--------------------ESCN--RFFGP----AFFIAYVFFVSFILLNMF
LAIINDSYVEVK----AELARKKDGEG------------------------ILDWFM---------------
----------------------------------------NKVRG-------------------------LT
KRGK----------------RP------------------------------DAPGEDA-TYEDYKLMLYRA
GYA----------------------EKDINEAFTR-------------------------------------
------------FNVTSMTEHV-PEKVAEDIAD-EVARMTEQ------------------------KRNYME
NH---------------------------------------------------RDYANLNRRVD--------
-------------------------QM------------QES--VF---------------SIVDRIEG---
------------------------------------------------------------------------
------------------------------------------------------------------------
---------------------------------------------------------VNAT-----------
---------------------------------------------------------------LQTIEKQR-
--------------------VQQQ----------------DGGNLMDL----------------SALLTNQV
RNRESAARRPTITS---------------------------IADKKEE------------------------
------------------------------------------------------------------------
------------------------------------------------------------------------
------------------------------------------------------------------------
------------------------------------------------------------------------
------------------------------------------------------------------------
------------------------------------------------------------------------
------------------------------------------------------------------------
------------------------------------------------------------------------
------------------------------------------------------------------------
------------------------------------------------------------------------
------------------------------------------------------------------------
------------------------------------------------------------------------
------------------------------------------------------------------------
------------------------------------------------------------------------
------------------------------------------------------------------------
>Cele_TRP-1a/1-1027
------------------------------------------------------------------------
------------------------------------------------------------------------
------------------------------------------------------------------------
------------------------------------------------------------------------
------------------------------------------------------------------------
------------------------------------------------------------------------
------------------------------------------------------------------------
------------------------------------------------------------------------
------------------------------------------------------------------------
---------------------------------------------------MTKEG----------M-----
------------------------------------------------LSA---------------------
----------AGRRFSR-CA----------------------------------------------------
------------------------------------------------------------------------
------------------------------------------------------------------------
--------------------PSPRPRRN-------------------------------Y-A-----LANI-
------------------------------------------------------------------------
------------------------------------------------------------------------
------------------------------------------------------------------------
------------------------------------------------------------------------
------------------------------------------------------------------------
------------------------------------------------------------------------
------------------------------------------------------------------------
------------------------------------------------------------------------
------------------------------------------------------------------------
----------------------------PPPAAVHIR---------------------------------T-
---------NDMISPE--ER----------------------------------------------------
-------------------------------------RF--LEAAELGNKPTLQECLD--YDGDR-------
-----------------------------------------------RLNVNCLDS-----------M-GRT
ALEIAV------------------------------------------------------------------
--DNENM------EVVELLLQQ------------------------------------PDI-----------
-----------------------------RI-G-----------------NALLCAIR--------------
---------EGVYRLV--------EVLVNH------------------------------------------
------------PN----------------------------------------------------------
-----------ITR--EMLGD-----------------GWSQAL----------------------------
------DP---------SEAASAEYSSDI-------------------------------------------
------------------------------------------------------------------------
------------------------------------------------------------------------
-------SPV--------------------------ILAAQL----N------------------------Q
FEILQ--------------------------------MLIRK-D--ASIEKPHRH-----------------
------------------------------------------SC------ICETCDRE-RLNDS-LQYSLKR
---------------------------------------------INTFRALAS------------------
------------------------------------------------------------------------
PAWMSLTSP----------------------------------------------------------DPI--
------------------------------------------------------------------------
---LSAFKLSWDLQRLAF------------------------------------------------------
-----------------------EEHEFKETYL--QLSEQCKQYSCDLLSQCRSSEE---------------
VIAILNK-----------------------------------------DGN---------------------
VNDDNIDVWA---------------------------------------SKLSLSRLKLAIKYE-Q-----K
AFVSHPHCQ-----------QLLTSI--------------------------------------WY------
----------------EGIPYRQRSGTWANFFLYAF--LLFLWPIFCL--MYILMP----------------
------------------------------------------------------------------------
------------------------------------------------------------------------
------------------------------------------------------------------------
---------------KSRLG--------RLVRSPFMKFFYYSVSFATFLGLLTWATFE-----------DYR
YEKGER--------------------------------------------GG--------------------
------------------------------------------------------------------------
------------------------------------------------------------------------
---------------MTRA-----------------------------------------------------
------SDRGPPATWVESLVFTWVIGMLW---------SEIK-QL--WEE----------------------
GFKRYM-R----------QWWNWLDFLM-------------------ICLYLCTISIRLSAYYIFTYREDP-
---------YRYTV-----------------RT-------------YWTSEEPMLVAEALF----AVGNVFS
FARIIYLFQ----------------------------------------------TNPYLGP--LQISLGCM
LV-DVAKFCFIFVLIISSF--SIGLAQLYWYY-DPNTDVCLPGA----------------------------
----T------------------------------------C----KHSSN-V-------------------
--------------------------------------------FSSIAD----------------------
------------------------------------------------------------------S-----
---------------------YLTLLWSLFSITK--PEDTD-------------------------------
---------------VVEN--------------------HKIT--QWVGQ----GMFIMYHCTSIIVLLNML
IAMMSHSFQIINDHADLEWKFHRTKLW------------------------MAHFDE---------------
--GSSLP-------PP--------------------FNIIVTPKSLIYVMNCLFNTVRWLLG-------KYT
YQKN----------------RNRATIR--RPGYSRKRNEMEKSGGH------DDDSLKPLTYADIITRLVA-
--------------------------RFIHQTKKD-------------------------------------
------------MKMDGVNEDD-LHEIKQDISSLRYELRDDR------------------------RREIVR
SSSHIDA----------------------------VKRDIMR---------TMSTTSR--------------
---------------------------------------------R----------------PYGGSMR---
--LP--------------------------------------------------------------------
-------------------------------------KTRP--------------------SVAEESEED--
---------------------------------DKSDETSSTD--------------EEAD-----------
---------------------------------------------------------------ETRSRKSSV
---LYIPPVN--------------------------------STLPG--------------------IISEE
APVKKSTKRRA-SE---------------------------ADSKLPD------------------------
------------------------------------------------------------------------
-------------RPLSDT----------YTSS---------------------------------------
---------FTPKL--------LPV-FA----------------------------Q---------------
------------------------------------------------------------------------
-----------------------------------PP-----------------------------------
------------------------------------------------------------------------
----------------------------------------HSALRKTDTSM---------------------
---SFP------------------------------------------------------------------
--------------------------INGTAL--DTSI--------------------------VKP-----
---------------P------------------------------------------------------RG
V----------LRASQENLPAVELIE----------------------------------------------
--------------------------------------------------------TL--------------
----------------------------------------------KKEMNEKL------------------
----------------------------------------------------DRLISG--------------
-----ISENVKSP-----SP----------------------------ASHSHV----GFNVEK--------
>Cele_TRP-2a/1-816
------------------------------------------------------------------------
------------------------------------------------------------------------
------------------------------------------------------------------------
------------------------------------------------------------------------
------------------------------------------------------------------------
------------------------------------------------------------------------
------------------------------------------------------------------------
------------------------------------------------------------------------
------------------------------------------------------------------------
---------------------------------------------------M--------------------
------------------------------------------------TSS---------------------
----------EASEFRM-IED---------------------------------------------------
------------------------------------------------------------------------
------------------------------------------------------------------------
------------------------------------------------------------------------
------------------------------------------------------------------------
------------------------------------------------------------------------
------DDDVS-------------------------------------------------------------
------------------------------------------------------------------------
-----------------------------------------------------NNV----------------
------------------------------------------------------------------------
---------------------T--------------------------------------------------
------------------------------------------------------------------------
--------WTE-------------------------SD----------------------------------
NS----------------------------------------------------------------------
-------------RLR--EK----------------------------------------------------
-------------------------------------QF--LLSCERGDIGSVRKLLA--GISTE-------
-----------------------------------------------TFNINCLDP-----------L-GRN
ALLIAI------------------------------------------------------------------
--ENENI------EMIELLL-D------------------------------------HNI-----------
-----------------------------ET-G-----------------DAILYAIG--------------
---------EENVEAV--------EIIVEH------------------------------------------
------------LE----------------------------------------------------------
------------KM--DKFDS-ERQGVEI-------------------------------------------
------T-------------EHSAFTPDI-------------------------------------------
------------------------------------------------------------------------
------------------------------------------------------------------------
-------TPI--------------------------VLAAHK----D------------------------N
YECIK--------------------------------LFLDK-K--GTVPHPHDV-----------------
------------------------------------------RC------SCPECYVA-REEDS-LRLSRSR
---------------------------------------------INAYRALTS------------------
------------------------------------------------------------------------
PSLICLSAR----------------------------------------------------------DPI--
------------------------------------------------------------------------
---LYAFELSWELKRLSF------------------------------------------------------
-----------------------IENEFRTDYE--ELSQKCQKFCVHMLDQVRGSKE---------------
LEVVLNH-----------------------------------------TTN---------------------
--AWH-DVTS-----------------------------ANYG------NPEKLARLKLAIQLS-Q-----K
RFVAHPNCQ-----------QLLLDI--------------------------------------WY------
----------------EGVESVRCTNFIYKLIFYIL--GMLSFPLFSL--VYLLAP----------------
------------------------------------------------------------------------
------------------------------------------------------------------------
------------------------------------------------------------------------
---------------HSSMG--------QFAKKPFIKFLSHSGSYIFFLILLIMAS--------------QR
MNV---------------------------------------------------------------------
------------------------------------------------------------------------
------------------------------------------------------------------------
------IDNILRTDDVDRK-----------------------------------------------------
------ETRGPPPTIIECAIFLWVLGLIW---------VEIK-QL--WEC----------------------
GLYNYC-R----------NLWNILDFIT-------------------NSLYLCTTALRVVAYVQVEQEALRA
NSVH----IARHLP-----------------RR-------------DWDAWDPTLLSECFF----ATANIFS
SLKLVHIFT----------------------------------------------VSPHLGP--LKISLGRM
VI-DIVKFFMVYALVLFAF--ACGLNQLLWYYASMRQNECNLYE-QYK---NEK----SLSYKYE-------
HLKES------------------------------------CDDKYKSCSS-I-------------------
--------------------------------------------YH--------------------------
------------------------------------------------------------------T-----
---------------------AETLFWALFGLVD--LTHFR-------------------------------
---------------LKED--------------------HFLS--EWTGK----TIFGSYCCCSIIVLLNML
IAMMSNSYQYISDQADIEWKFARSRLF------------------------LEYFDD---------------
--TATLP-------PP--------------------FNIVPSPKSIYY-------CLHYLTK-------KLC
NCTK----------------LQQP----------SKQKSMRNQ--------------------KILRSV---
------------------------------------------------------------------------
------------------------------------------------------------------------
-----------------------------------NDRE------------NNYRKTIIHAE----------
-------------------------QL------------QVE--LE--------------------------
------------------------------------------------------------------------
------------------------------------------------------------------QS----
----------------------------------ESESFTSFK-------------IQINR-----------
---------------------------------------------------------------YYTSRCYPV
------------------TCVEQK--------------------------------------------IAAS
K-----------------------------------------------------------------------
------------------------------------------------------------------------
-------T----------------------------------------------------------------
------------------------------------------------------------------------
------------------------------------------------------------------------
-----------------------------------SPYE---------------------------------
------------------------------------------------------------------------
----------------------------------------------------------FRHLQSQ-------
------------------------------------------------------------------------
------------------------------------------------------------------------
------------------------------------------------------------------------
------------------------------------------------------------------------
------------------------------------------------------------------------
------------------------------------------------------------------------
------------------------------------------------------------------------
------------------------------------------------------------------------
>Cele_TRP-3/1-854
------------------------------------------------------------------------
------------------------------------------------------------------------
------------------------------------------------------------------------
------------------------------------------------------------------------
------------------------------------------------------------------------
------------------------------------------------------------------------
------------------------------------------------------------------------
------------------------------------------------------------------------
------------------------------------------------------------------------
---------------------------------------------------MVGKE----------------
-------------------------------------------------KK---------------------
----------ESTRLKL-SAI---------------------------------------------------
------------------------------------------------------------------------
--------------------------------------------KEYLG-----------------------
----------------------------------------------------------KY-R-----GVDA-
------------------------------------------------------------------DNNEGY
DGHQK-------------------------------------------------------------------
---WHENDQVV-------------------------------------------------------------
------------------------------------------------------------------------
-----------------------------------------------------LQA----------------
------------------------------------------------------------------------
---------------------M--------------------------------------------------
------------------------------------------------------------------------
------------------------------------------------------------------------
------------------------------------------------------------------------
------------------------------------------------------------------------
------------------------------------AYF--YKAVKSKLYSEVRSFLG--ILLPHGP-----
------------------------------------------------------------------------
------------------------------------------------------------------------
--DDGRL------SSLQSLLMD------------------------------------TSS-----------
-----------------------------EE-S-L--------------KEALLLSIA--------------
---------VGSRPLV--------EFVL--------------------------------------------
------------------------------------------------------------------------
----------------VLFVD---------------APYLERSG----------------------------
------SA------------NSPHFPPHM-------------------------------------------
------------------------------------------------------------------------
------------------------------------------------------------------------
-------TPL--------------------------MLACIL----N------------------------N
FSIVQ--------------------------------CLITR-G--HCIQIPHFI-----------------
------------------------------------------TC------ECKTC----KRETV-TTHSSTR
--------------------------------------------LVDVMRALSS------------------
------------------------------------------------------------------------
EAYLWLATD----------------------------------------------------------DVF--
------------------------------------------------------------------------
---AATCAVARDLQQLASD-----------------------------------------------------
-----------------------DQLEYVETYR--DLEMNVQRFLCRISDQAWRVDE---------------
FNMMVANR----------------------------------------NYC---------------------
--PER-------------------------------------------MTEISSPRLQMAMDSQ-M-----R
QFTCSTNSQ-----------TTIKSVFRS----------------------------------DWY------
----------------N--YGIKPKRDAWRFLR-----ACILMPFLVM--LHAFMP----------------
------------------------------------------------------------------------
------------------------------------------------------------------------
------------------------------------------------------------------------
---------------TK--G--------TTMCVPLARFIAHITMYLVFLIAAILRPTIG-----FYFAWTDS
IEVTVQ--------------------------------------------AL--------------------
------------------------------------------------------------------------
------------------------------------------------------------------------
------------------------------------------------------------------------
----------------EIFMYAYVMGLAL---------EKGI-LF--YRV----------------------
GRDGFF-A----------FWWRWFDAAL-------------------IFIFLFSLIFFTGKWGKREAFDPS-
-----------SVD-----------------RM-------------HWPSFEFSLLHEICL----AIACVLS
ILKCFYYAQ----------------------------------------------MMKSIGG--SVISVGKC
VG-KTYTYILIMVAIIVSF--SVGLNIIVDPYLNRSTMKI----------------GD--------------
-------------------------------------------QDYTKTTD-S-------------------
--------------------------------------------YETIGT----------------------
------------------------------------------------------------------S-----
---------------------SKNLFWSIFGYLG--PSTFT---TV--------V----GNTGPN-------
--------------MDPVK--------------------HTLN--SSTFE----ILAAVYHGILIITVLNLM
TSILVKGADEVLDNEEMEFKFTRAAIY------------------------SEFLSW---------------
--EMAAP-------PP--------------------LNLILVVAHFVH-------------R-------NLL
KRYY----------------ASPA------WGEKPANDDVEDQA-------------ADEQYMQLLMVVFA-
--------------------------RFVASKECK-------------------------------------
------------YK-----------------SIWRSEF----------------------------------
-----------------------------------------------------HREEKQPPRVT--------
-------------------------FL------------TTG--AHSF------------------------
------------------------------------------------------------LMDNTF------
------------------------------------------------------------------------
---------------------------------------------------------EGFK-----------
---------------------------------------------------------------MRSSRTMEA
--------------------EGYK----------------EYTTV--------------------QYYVPKS
KTPGPAAAADA-GT---------------------------KVAPKDDKPQNN-------------------
------------------------------------------------------------------------
------------------------------------------------------------------------
-----------------------PV-LARTGI----------------------------------------
------------------------------------------------------------------------
----------------D------------------SPVP---------------------------------
-----------------------------------------------------------------------S
SKQVM-----------------------------------------------------SSELSA--------
------------------------------------------------------------------------
-----------------------------------------------------------------SI-----
---------------P-RARDV-T---------------------------------------------FLG
V-----------------------------------------------------------------------
------------------------------------------------------------------------
------------------------------------------------------------------------
------------------------------------------------------------------------
------------------------------------------------------------------------
>Cele_TRP-4/1-1924
------------------------------------------------------------------------
--MDSPRGGILGRALREASQSTRQENDVDMDQVPVRQMNRDYGGSRRTQMNPHTSQPGPSHVSIVNVPERGG
PTSSTSTTHETEHTAHRTESGRFIRRRRQSREVTTTTTRPYDPAPPTQTRTSSGSTVNGWGENRPKSADEEI
KRRRRSGGGILSRGLREMNKMVEELEQASEEPSTRKGILGTALKDMEG------------------------
----------------------------TTYQKIYRKREETP---KRSRSFDDQEMSNR-------------
---------VGMIEHLL--------------RDKDPLELQQLGLTDLL-----TTDTIPTDRPPLRRSSTHL
QIGKNSRIIFVPKQPSRDSVTPPDRLLGKPLFRESLTSHASSHEEMSSEDLA----------MADPQTK-IL
YFAKRDEWA-----NVESEIETIKRSDFSMA--------------DNHGFTAFLLAVKAGK---DQIV----
DKMIRKGARVDYSTKDGRNATHIAAMYS----GVETLELILKRYSELLRKGAGPKKQLAIHVACERKSKKAF
PIVKRILEDT--DQRMAED-------------GDGSLPIHLAFKFGNVN-IVELL--L--------------
-------------------------SGPSDEQTR-----------KA-DGNGDTL-----------------
--------LHLAAR---------SGNIEAVRTAIAAGC----------------------------------
---DNANVQNRV---------------------------------------------------GRTPLHEVA
---------------------------------EVGDQN---------------------------------
-----MLKIMFKLR----ADANIHDKEDKTP-VHVA-AER-----------------GDT-S--------MV
ESLIDKFG-G--------------------------------SIRARTRDG---------------------
--------------------------------------------STLLHIAACSGHTSTALAFLKR-GVPL-
---FMPNK----------------------------------------------------------------
------------------------------------------------------------------------
------------------------------------------------------------------------
------------------------------------------------------------------------
------------------------------------------------------------------------
------------------------------------------------------------------------
------------KGA---------------------------------------------------------
LGLHS---------------------AAAAG-----FNDVVKMLIA--------------------RG-TN-
---------VDVRTR---DNYTAL---------HVAVQSGKASVVETLLGSGADIHVKGGELGQTALHIAAS
LNGAESRDCAMMLLKSGGQPDVAQMDG--------ETCL--HIAARSGNKDIMRLLLD-----ENADSKISS
K-------IGETPLQVAAKSCNF---EAASMILKHLSEVLTQEQLKE--HVNHRTN-----------D-GFT
ALHYAAEIEQ-------------------------------------------------------RQLH---
-FPGEDA------KLVNLLID-----------------------------YGG------MVEMPSLNANETA
MHMAARSGNQAVLLAMVNKIGAGAVQIVQNK-Q-----SKNGW-------SPLLEACA--------------
---------RGHSGVA--------NILLKH-HAR-IDVFDEMGRTALHLAAFNGHLSLVHLLLQH-------
--------------------------------------------KAFVN-----------------------
----SKSKTGEAPL--------HLAAQ---------HGHVKVVNVLVQDHGAALEAITLDNQTALHFAAKFG
QLAVSQTLL---------ALGANPNARDDKGQTPLHLAAENDFPDVVKLFLKMRNNNRSVLTAIDHNGFTCA
HIAAMKGSLAVVRELMMIDKPMVIQAKTKTLEATTLHMAAAGGHANIVKILLENGANAEDENSHGMTALHLG
AKNGFISILEA----FDKILWKRCSRKTGLNALHIAAFYGNSDFVNEMLKHVQATVRSEPPI--YNHHVNKE
FSTEYGFTPL--------------------------HLAAQS----G------------------------H
DSLVR--------------------------------MLLNQ-G--VQVDATSTT-------MNV-------
--------------------------------------IPLHLAA------------QQGHIAV-VGMLLSR
STQ-----------------------------------------QQHAKDW-R-------------------
--------------------------GRT-------------------------------------------
--------------------------------------------------------------------PLHL
AAQ------------------NGHY---------EMVSLLIAQGSNINV-MDQ-------------------
-NGWTGLHFA---TRAG---------------------------------------HLSVVKLFIDSSADPL
AETKEGKVPLCFAAAHNHI------ECLRFLLK--QK----HDTHQLMEDR---------------------
---KFIFDL------------MVCG----KTNDNEPLQEFILQSPAPIETA-VKLSALYRDMSEKEKERAKD
LLNVAVFS-----------------ENMAVELLGITATEYNAALLLKAKDNRGRPLLDVLIENE-Q-----K
EVVSYASVQ-----------RYLTEV--------------------------------------WT------
------------------------------------------------------------------------
------------------------------------------------------------------------
------------------------------------------------------------------------
----------------------------------------------------A-------------------
---------------RVDWS-----------------FGKFVAFSLFVLICPPAWF-------------YFS
L-----------------------------------------------------------------------
--------------PLDSRI-------G---RA---------------------------------------
------------------------------------------------------------------------
----------------------------------------------------PIIKFV--------------
-----------CHIVSHVYFTILLTIVVL---------NITH-KM--YEV--------TS------------
-------V----------VP-NPVEWLLLLWLSGNLVSELSTVGGGSGLGIVKVLILVLSAMAIAVHVLAFL
------LPAVFLTH-----------------LD-NDEKLHFARTMLYLKN--------QLF----AFALLFA
FVEYLDFLT----------------------------------------------VHHLFGP--WAIIIRDL
MY-DLARFLVILMLFVAGF--TLHVTSI--------------------------------------------
--FQP-------------------------------------------------------------------
------------------------------------------------------------------------
-AYQPVDEDSAE----------------------------------------------------LMR-----
-----------------------LASPSQTLEML--FFSLF------------------GLVE---------
------PDS-MPPLH-------------------------LV---PDFAKIILKLLFGIYMMVTLIVLINLL
IAMMSDTYQRIQAQS-------------------------------------DKEWKF--------------
------GR-----------------------------------AILI----------RQMNK----------
--KS-----------------------------------------------------------ATP------
--------------------------SPINM-----------------------------------------
-----------------LTKLI-IVLRVA------WRNRLR---------------------CMTRK-----
-------------------------------AQDDLRF-----------EE------NIDAF----------
--------------------------------SMGGGQQGRQ--SPT-------------------------
------------------------------------------------------------------------
------------------------------------------------------------------------
---------------------------------NEGR-----------------------------------
------------------------------------------------------------------EGQQ--
---------------------E--------------------------------------------------
---------------------------------------------LGNSADW-----------------NIE
TVID------------------------WRKI----------------------------------------
---------VSMYYQANGK-----------------------------------------------------
------------------------------------------------------------------------
------------------------------------------------------------------------
------------------------------------------------------------------------
--------------------LTDG------------------------------------------------
--------------------------------------------------------------------RTKE
DVD---------------------------------------------------------------------
---------------------------LAMAV--PTSF----------------------------------
------------------------------------------------------------------------
------------------------------------------------------------------------
------------------------------------------------------------------------
------------------------------------------------------------------------
------------------------------------------------------------------------
------------------------------------------------------------------------
>Cele_TRPA-1a/1-1211
------------------------------------------------------------------------
------------------------------------------------------------------------
------------------------------------------------------------------------
------------------------------------------------------------------------
------------------------------------------------------------------------
------------------------------------------------------------------------
------------------------------------------------------------------MSKKSL
GLDVRLELE-----GLISNDDTIR-------------------------------SEKDGR---QASI----
FRVAELDARTEADN-----------------------------------------LRSIIH-----------
----------------------------------------QSAREGNVN-ALQEA-----------------
-------------------------LLKAPLAVN-----------AQ-DGDFMTP-----------------
--------LHYAAR---------YGNYDAVKLLLSKNA----------------------------------
----LPNTKNRE---------------------------------------------------GDTPLHIAS
KYIYGYS---------------------DICSIIDEDQA--DSARKYN---TATKK----------------
-----IINALVSEN----AEIDPVNKYQLTP-LHYAAMKS-----------------NFS-A--------LH
ALIKLK---A--------------------------------DVDAEDDNK---------------------
--------------------------------------------MTPLLLACVHGSQEIIQELIKA-NSNV-
---TKRDQ----------------------------------------------------------------
------------------------------------------------------------------------
------------------------------------------------------------------------
------------------------------------------------------------------------
------------------------------------------------------------------------
------------------------------------------------------------------------
------------RLN---------------------------------------------------------
TVFHI---------------------VALRG-----EPEYLEMMMD-----HDPV-----------------
----EAIKALNLFNN---EKKTPL---------RMAVEGNHPETLK--------------------------
-----------KILQMEKKNSCKWMDR--------EKELI-HFAAEKGFLEVLKALVE-----AGG-----N
K--------------------------------------------------NELNE-----------V-KAV
PLHVAAQMNQ--------------------------------------------------------------
------L------EVVSYLIE-----------------------------EEK------DN-----------
----------------------------IDV-V-----DEQGL-------TPLMMAVT--------------
---------HDSKKCV--------EYLIAK-KAN-LTITDKDERTPVFIGAKFNALSSVEYILDHLRKKNKE
TERSALKSPT----------------------RNTLRIVSEDVRRTMVN-----------------------
----MVDRDQNTPM--------HIVAS---------NGYLEMMQ----------------------------
------LLQ---------KHGASITQVNEDEETA--------------------------------------
------------------------------------------------------------------------
--------------------------------LHRAAIGGQTGAVRQLLEW---DIR------------LLL
MKDEMGNSAL--------------------------HLAARS----G------------------------H
DATTK--------------------------------VLLDN-G--ADKE-AKNS-------YQK-------
--------------------------------------TPLQVAV------------DSGKLET-CQRLVAK
GAQ-----------------------------------------IESSSDT---------------------
---------------------------KT-------------------------------------------
--------------------------------------------------------------------VLHT
AAF------------------YGNE---------SIVRYFIAEGVTIDR-RDE-------------------
-EGKTAFDIA---CEND---------------------------------------HKDVARAFLETDQWKN
LMIP---CDVIPLDKHRNPVNMKRRTPFRTLLT--KF----PELASFVMDNCIEKSKE--------ETDSTQ
-SVAYNFEF------------LDDTYMMRCVSDDGTGEQLIGCKSA-------------YDEDFKLEKDAQS
YASNYDR----------------------------------------VYKYHPLKL---MADAE-K-----L
HLLNHPLSK-----------ALLKYK--------------------------------------WN------
------------------------------------------------------------------------
------------------------------------------------------------------------
------------------------------------------------------------------------
----------------------------------------------------R-------------------
---------------LGRPM-----------------YYFALFMYLVFIVSLTQYV-------------RHT
K-----------------------------------------------------------------------
--------------APYNVW-------N---EE---------------------------------------
------------------------------------------------------SYYD--------------
SEY-FDENETC-----------------------------------------PQINTTK-------------
-----------PDVVWKIIIQTLAVCQIL---------VECF-QL--FQ-----------------------
RKFAYL-V----------NWENWIDCFI----------------------YSTALITVYDFSE---------
-------------------------------------CSATSGVRQNWQW--------ILA----ALCIFFG
WINLLFMIR----------------------------------------------KMPRFGI--FVVMFVDI
VK-TFFRFFPVFVLFIIAF--SSSFYVIL----------------------QN-------------------
--RPE-------------------------------------------FST-I-------------------
------------------------------------------------------------------------
----------------------------------------------------------------FMS-----
---------------------PLKTTVMMIGEFE--FTGIF-----------------HGDET---------
------THA-EK---M------------------------FG---PAHTAVAC-ALFFFFCIIMTILLMNLL
VGLAVDDIKGVQEKAELKRLAMQVDLV------------------------LQIEASL--------------
-------------------------------------------HFFI----------QRTKK----------
--YA-----------------------------------------------------------TCR------
--------------------------YATFPYGKL-------------------------------------
-------------HKTGFAGWW-SNFRRR------FGLSVS-------------------------------
------------------------------------------------------TDPEIDEM----------
------------------------------Y------EREAE--FTS-------------------------
------------------------------------------------------------------------
------------------------------------------------------------------------
--------------------------------EMTQK-----------------------------------
------------------------------------------------------------------LQNQ--
---------------------AAKLK-----------------NI--------------------QENIDVM
---------------------------------------------YEKQVRL-------------------E
AI----------------------------------------------------------------------
------------IAKLATG-----------------------------------------------------
------------------------------------------------------------------------
------------------------------------------------------------------------
------------------------------------------------------------------------
--------------------LNIN------------------------------------------------
--------------------------------------------------------------------IELE
EKD---------------------------------------------------------------------
---------------------------N--------------------------------------------
------------------------------------------------------------------------
------------------------------------------------------------------------
------------------------------------------------------------------------
------------------------------------------------------------------------
------------------------------------------------------------------------
------------------------------------------------------------------------
>Cele_TRPA-2/1-481
------------------------------------------------------------------------
--ME--------------------------------------------------------------------
------------------------------------------------------------------------
------------------------------------------------------------------------
------------------------------------------------------------------------
------------------------------------------------------------------------
------------------------------------------------------------------------
------------------------------------------------------------------------
------------------------------------------------------------------------
------------------------------------------------------------------------
------------------------------------------------------------------------
------------------------------------------------------------------------
------------------------------------------------------------------------
------------------------------------------------------------------------
------------------------------------------------------------------------
------------------------------------------------------------------------
------------------------------------------------------------------------
------------------------------------------------------------------------
------------------------------------------------------------------------
------------------------------------------------------------------------
------------------------------------------------------------------------
------------------------------------------------------------------------
------------------------------------------------------------------------
------------------------------------------------------------------------
---------------------------------------------------------------------AE-
------------------------------------------------------------------------
-----------------------------------RVPL---------------------------------
-------------------------------------------------------------------Q----
------------------------------------------------------------------------
-------------------------------------------------ELGH---RNEKIN----------
-----------------------------DEIS-IDFCNERSRIRR--------------------------
---------NKAEDST--------TFIFNY------------------------------------------
------------------------------------------------------------------------
-----------------------------------ENGSGETLN----------------------------
------------------------------------------------------------------------
------------------------------------------------------------------------
------------WKE---------------------------------------------------------
------------------------------------LRKLKS----G------------K-----------K
WGVIR----------------------HP--------YILNYVN----------------------------
--------------------------------------QKLIDCA---------------------------
------------------------------------------------------------------------
------------------------------------------------------------------------
----------------------------------------------------------------FF-YSLHI
LAF--------------------------LV-----------------------------------------
------------------------------------------------------------------------
------------------------------------------------------------------------
------------------------------------------------------------------------
------------------------------------------------------------------------
--------------------FFLLLA--------------------------------------WHV-----
------------------------------------------------------------------------
------------------------------------------------------------------------
------------------------------------------------------------------------
------------------------------------------------------------------------
---------------FSRNLFKD--------------FLITIFTGIFFMFLVLKGT----------------
------------------------------------------------------------I-----------
-KARI-------------------------------------------------------------------
------------------------------------------------------------------------
------------------------------------------------------------------------
-----------TKSVSTWFIVAFCFNIFTYM-------ATLA-YV-WLPTVF--------------------
GYDDYH-L----------EVKKIVTWFL--------------------------------------------
-----------------P-----------------------------------------------IIAIISA
WANLLYIMR----------------------------------------------KSP-FGI--YIFMMTRI
LR-SFAHIATIWIPTLIAF--SFAFLLIM----------------------RDT--G---------VKPWPL
IDQQT--------------------------------------ENMTMVQTML-------------------
------------------------------------------------------------------------
--------------------------------------------------------------VILQA-----
---------------------VTKTSTMMIGEVD--ANDILDT---------------------------N-
---------------------------------------------QWIPS----ILVLVFEIITVILLMNLM
VSLAVGDVTYLNNTAQDKLLKIKVNFV------------------------IEALQISEQFQNEMFRL----
-HTKKTP------------------------------------NVLVI-----NSDGTYISE------FDVF
PHSA---------------------------SVAISDEAFKISFMETGM-----------------------
-------------------------RLRIKTSKGR-------------------------------------
------------VKTATVSKCD-IECIES-------------------------------------------
------------------------------------------------------------------------
--------------------------------------------TES-------------------------
------------------------------------------------------------------------
--------------------------G---------------------------------------------
------------------------------------------------------------------------
---------------------------------------------------------------IPVIDST--
------------------------------------------------------------------------
-----------------------------------------PDSRIYEDTSSC-------------------
------------------------------------------------------------------------
----------------------------------------WNG-----------------------------
------------------------------------------------------------------------
------------------------------------------------------------------------
----------------------------------------------------------YAKWLIGL------
-------------DWAGYLDI---------------------------------------------------
------------------------------------------------------------------------
------------------------------------------------------------------------
------------------------------------------------------------------------
------------------------------------------------------------------------
------------------------------------------------------------------------
------------------------------------------------------------------------
------------------------------------------------------------------------
------------------------------------------------------------------------
------------------------------------------------------------------------
>Csap11035535_Nan/1-155
------------------------------------------------------------------------
------------------------------------------------------------------------
------------------------------------------------------------------------
------------------------------------------------------------------------
------------------------------------------------------------------------
------------------------------------------------------------------------
------------------------------------------------------------------------
------------------------------------------------------------------------
------------------------------------------------------------------------
------------------------------------------------------------------------
------------------------------------------------------------------------
------------------------------------------------------------------------
------------------------------------------------------------------------
------------------------------------------------------------------------
------------------------------------------------------------------------
------------------------------------------------------------------------
------------------------------------------------------------------------
------------------------------------------------------------------------
------------------------------------------------------------------------
------------------------------------------------------------------------
------------------------------------------------------------------------
------------------------------------------------------------------------
------------------------------------------------------------------------
------------------------------------------------------------------------
------------------------------------------------------------------------
------------------------------------------------------------------------
------------------------------------------------------------------------
------------------------------------------------------------------------
------------------------------------------------------------------------
--------------MVKFLLD-----------------------------NGA------NYHERCLGNFMCP
EDQKTSRMDS---------LDHEWVDLCLQ--T-----NYEGYVY--WGEYPLSFAAC--------------
---------LGQEECY--------RLILAK-GAN--------------------------------------
------------PD----------------------------------------------------------
----LQDTNGNTVT--------HMMVI---------YDKMDMFD----------------------------
------MCF---------EAGATISVRN--------------------------------------------
------------------------------------------------------------------------
------------------------------------------------------------------------
---RQGLIPL--------------------------SLAAIL----A------------------------H
RDIFF--------------------------------HILNI---------EREI-------YWQI------
--------------------------------------GNVTC-----------------------------
------------------------------------------------------------------------
------------------------------------------------------------------------
------------------------------------------------------------------------
------------------------------------------------------------------------
------------------------------------------------------------------------
------------------------------------------------------------------------
------------------------------------------------------------------------
------------------------------------------------------------------------
------------------------------------------------------------------------
------------------------------------------------------------------------
------------------------------------------------------------------------
------------------------------------------------------------------------
------------------------------------------------------------------------
------------------------------------------------------------------------
------------------------------------------------------------------------
------------------------------------------------------------------------
------------------------------------------------------------------------
------------------------------------------------------------------------
------------------------------------------------------------------------
------------------------------------------------------------------------
------------------------------------------------------------------------
------------------------------------------------------------------------
------------------------------------------------------------------------
------------------------------------------------------------------------
------------------------------------------------------------------------
------------------------------------------------------------------------
------------------------------------------------------------------------
------------------------------------------------------------------------
------------------------------------------------------------------------
------------------------------------------------------------------------
------------------------------------------------------------------------
------------------------------------------------------------------------
------------------------------------------------------------------------
------------------------------------------------------------------------
------------------------------------------------------------------------
------------------------------------------------------------------------
------------------------------------------------------------------------
------------------------------------------------------------------------
------------------------------------------------------------------------
------------------------------------------------------------------------
------------------------------------------------------------------------
------------------------------------------------------------------------
------------------------------------------------------------------------
------------------------------------------------------------------------
------------------------------------------------------------------------
------------------------------------------------------------------------
------------------------------------------------------------------------
------------------------------------------------------------------------
------------------------------------------------------------------------
------------------------------------------------------------------------
------------------------------------------------------------------------
------------------------------------------------------------------------
------------------------------------------------------------------------
------------------------------------------------------------------------
------------------------------------------------------------------------
------------------------------------------------------------------------
>Csap11071768_TRPA5-1/1-1006
---------------------MRMNGSQ-------------------------------------------V
SFLQSGNS----------------------------------------------------------------
------------------------------------------------------------------------
------------------------------------------------------------------------
------------------------------------------------------------------------
------------------------------------------------------------ASPWL-------
------------------------------------------------------------------------
------------------------------------------------------------------------
------------------------------------------------------------------------
---------------------------------------------ATNNGNVQKLI-A--------------
---------------------------------------------ANRRKCNAALEC---------------
------FRWNKAG---------AQPELTLLPSMSPTGSP---------------------------------
-LKYWKFVKDGA---------------------------------------------------AMSRIQ---
------------------------------------------------------------------------
----------------------------------------------------------VE-E----------
------------------------------------------------------------------------
------------------------------------------------------------------------
---EESRST---------------------------------------------------------------
------------------------------------------------------------------------
------------------------------------------------------------------------
------------------------------------------------------------------------
------------------------------------------------------------------------
------------------------------------------------------------------------
------------EAM---------------------------------------------------------
PLIFV---------------------AIQSG-----DVEEVKDELKDDP-----------------ET-TL-
------------------NTR------------------------------------YGG------------
-----------------------------------ALPL--HMACHARRLDMLTFLLQ--------------
--------------------------------------------AGA--KVDAMEG-----------L-GQT
ALHLAVFYAW--------------------------------------------------------------
------H------NGVETLLK-----------------------------HGA------SPNTLCE------
-----------------------------PP-P-----GVKGL----RIETPLHMAVR--------------
---------RGDLPST--------VLLLQH-HPD-LKQRDSDMCSILHLAALSRSLELVRQILKE-------
-----------------------------------------KEVREMIM-----------------------
----SKESKGNSVL--------HMALM-TECDAVCEATIHDLVK----------------------------
------ELM---------QAGADINHVN--------------------------------------------
------------------------------------------------------------------------
------------------------------------------------------------------------
---LQGESPL--------------------------FFAAKH----R------------------------L
SRVVE--------------------------------TLIGF-G--ADVT-VVTR-------SGQ-------
--------------------------------------SLLHAAC------------LEGCATS-LDHILKT
GQVQ---------------------------------------NLVTKCDK-D-------------------
--------------------------GNA-------------------------------------------
--------------------------------------------------------------------PFHY
AVQ------------------SGSI---------DCCELLLINGDHLTR-LNK-------------------
-DGLTRCAVI--------------------------------------------------------------
-------------------------------LR--QLP-SATQLLTRLFDNHVLLSNV--------PHHDPN
FRVSFDYSV---------------------------------------------------------------
ITLE-EG--------------------------------------------IQTSLISELSSSR------VE
ALLKHPLLE-----------SFLYLK--------------------------------------WN------
------------------------------------------------------------------------
------------------------------------------------------------------------
------------------------------------------------------------------------
----------------------------------------------------R-------------------
----------------IKPF-----------------FYCTVFFYLLFLLLHTTFI-------------V--
------------------------------------------------------------------------
------------------------------------------------------------------------
------------------------------------------------------------------------
----MTFGKKTLGWERNPD-----------------------------------------------------
-----------SYTVFLVLHVTMFLLIMF---------PDLV-IM--FA-----------------------
NLKKYL-Y----------QWETYTKIIA----------------------LTSSAFVVF-NCFPLIKHTDSL
PS----QGQSMNTS-----------WENSS--E-PSANEINTMMSPEVVR--------YAA----AISAFFS
WVEFMMLLG----------------------------------------------RFPSLGS--YVLMFTRV
AR-SIIKFLAAFSSLIIGF--SVSFLVLF----------------------PK-------------------
--KDD-------------------------------------------FST-L-------------------
------------------------------------------------------------------------
----------------------------------------------------------------PLS-----
---------------------FTKTLMMMIGEID--FGNLIHD-----------------------------
---------------------------------------LD-----FLSG----VFLVVFLFLVCILMTNLL
IGLAVNDLPDLQRQGKIRRLSKQVSYV------------------------VSYERLMVVARNLFCF-----
------P------------------------------------RQLRI---------FLTQR----------
--CK-----------------------------------------------------IPQ--SVDV------
--------------------------FPNKSNSYRISRRS--------------------------------
-------------SHYPIPTET-LQEAIL-LGN----------------------------EDSKIDFNAMQ
EEDTF---------------------------PMQFRS----------------------------------
------------------------FKIKYDRDRQQMQHRLAQ--LPD-------------------------
------------------------------------------------------------------------
------------------------------------------------------------------------
--------------------------------ITTTET----------------------------------
------------------------------------------------------------------MLKE--
----------------RLDRMEQTIQY----------------QV--------------------LHL----
------------------------------------------SLQLQKHQFVC---------------SNCK
QLLPRAQTR------------------QWQTI---------------------VPKNN--------------
-------------QSINATQSCPVQ-----------------------------------------------
------------------------------------------------------------------------
------------------------------------------------------------------------
------------------------------------------------------------------------
-------------------PLAKNRF----------------------------------------------
--------PGQA-----------------------PQSMPAMRSGSQITP--------------GNMTLQT-
--P---------------------------------------------------------------------
---------------------------QQYPY--AF----------------------------------TD
------------------------------------------------------------------------
------------------------------------------------------------------------
------------------------------------------------------------------------
------------------------------------------------------------------------
------------------------------------------------------------------------
------------------------------------------------------------------------
>Csap11150858_TRPA1-like/1-1131
------------------------------------------------------------------------
------------------------------------------------------------------------
------------------------------------------------------------------------
------------------------------------------------------------------------
------------------------------------------------------------------------
------------------------------------------------------------------------
------------------------------------------------------------------------
------------------------------------------------------------------------
------------------------------------------------------------------------
-----------MI--------------------ESPYRVLKVAAKGDVE-QLRKM-----------------
-------------------------CLDDPTKLT-----------LK-DRRGWTV-----------------
--------AHHAAA---------HDRPHALVFLHNQGA----------------------------------
----DLEAKDDN---------------------------------------------------GDTPFHVAV
------------------------------------------LKEALE------------------------
-----ALDTLLDCG----VSTSITNLQGDAP-IHVA-INN-----------------NKI-S--------VV
NLLTRRHQHV--------------------------------DLFQKDSRG---------------------
--------------------------------------------RTPLHLAAHYDFAQCAKAMLESPGFNK-
---CPNEA----------------------------------------------------------------
------------------------------------------------------------------------
-----------------------------------------------------CN-----------------
------------------------------------------------------------------------
------------------------------------------------------------------------
------------------------------------------------------------------------
------------YGY---------------------------------------------------------
HPIHL---------------------AARNA-----SIGVLEALLK--------------------FA-DSR
GC--IREKMITIPDL---EGNVPL---------HLAVHGGEIKAVE--------------------------
-----------LCLRNGALISTQQHDS--------STPV--HLACSQGSYDIVKLMFT--------------
------LQPQEKKKALATQDAQG-----------------------------------------------MS
PLHCAAMFDH--------------------------------------------------------------
------P------QLVSFLLD-----------------------------EGA------DI-----------
-----------------------------DM-V-----DKEHR-------SPLLLAAA--------------
---------HRGWRSI--------DILLSR-GAD-LTIRDTNHKNILHVVVISGG--CLIELLSLS------
---------------------------------QAQESWWKSRIAHMLN-----------------------
----EQDSLGWSPL--------HHASR---------AGQISSLA----------------------------
------YLL---------RLGASVRTKDKRDESP--------------------------------------
------------------------------------------------------------------------
--------------------------------LHFAAKYGRYNTVRQLVES-------------PNGFLILN
ECNDEGKTAL--------------------------HIASGE----G------------------------H
TRVVR--------------------------------LLLGK-G--ALL--HRDH-------QGR-------
--------------------------------------TPLHLAA------------EGGHLAT-LTAILAV
HSH-----------------------------------------TLDQTDK-E-------------------
--------------------------GNT-------------------------------------------
--------------------------------------------------------------------PLHL
AVC------------------ANKP---------EVVSQLMTLNCKLIE--NN-------------------
-SQCTPIDIA---LHYK---------------------------------------LFEASLALVTHPRGPK
--------EVLSTSSNMNG------CICMALIR--IL----PRVFEAVLDQAIVRANV--------KETSKD
FFIKYSFYP------------F--------------------------------------EMNKEQLEGERL
RKKDPK------------------------------------------FRPLPLYACNAMVDCR-R-----V
DLLMHPLTQ-----------TFLEMK--------------------------------------WR------
------------------------------------------------------------------------
------------------------------------------------------------------------
------------------------------------------------------------------------
----------------------------------------------------A-------------------
---------------YGKYI-----------------HLSFLIIYLVFLFLVTFFA-------------LGY
LG---------------------------------------------HSIHMVS------------------
------------A-----------------------------------------------------------
------------------------------------------------------------------------
-NY-TSTSTSYILYDST-TPCTPHF-------------VYEPQEASG-------------------------
-----------CIYFSAVAILVFAMLNII---------KEMV-QL--YH-----------------------
HKLKYL-A----------EGINVVEWTM----------------------YLTSTCMVLPVIV---------
-----------------------------------------GGEWKAQQF--------NSA----SLAVFTA
WFTLLLYFQ----------------------------------------------RFDRIGI--YIVMFLEI
LN-TLIKVLLVFSVLIIAF--GLAFYILM----------------------YP-------------------
GSHLS-------------------------------------------FSS-V-------------------
------------------------------------------------------------------------
----------------------------------------------------------------PMS-----
---------------------VMHAFSMMLGEVD--FLNIFVYPYFG------------ESTK---------
------GDL------L------------------------LF---PVTTF----ALLLIFMILMPILLMNLL
IGLAVGDIESVKKNAQLKRIAMQVEMH------------------------TDLENKL--------------
------P------------------------------------EMLI----------QRVNK----------
--TE-----------------------------------------------------------VLV------
--------------------------YPNAV-CG--------------------------------------
------------------PNWI-HRILGA------LNFACP-------------------------------
----------------------------------------------------MNASKDAE------------
----------------------------------SEAQESKS--AEE-------------------------
------------------------------------------------------------------------
------------------------------------------------------------------------
--------------------------------YLFEE-----------------------------------
------------------------------------------------------------------IEDQ--
---------------------KKHLK-----------------EM--------------------SGV----
---------------------------------------------LDQQTKL--------------------
------------------------------------------------------------------------
------------LRLIVQK-----------------------------------------------------
------------------------------------------------------------------------
------------------------------------------------------------------------
------------------------------------------------------------------------
--------------------MEIR------------------------------------------------
--------------------------------------------------------------------SEAD
ECD---------------------------------------------------------------------
---------------------------EGVSL--EEII----------------------------------
------------------RAPSIT------------------------------------------------
-------------RRFHSS-SA-VRRI---------------------------------------------
----------------------------------------------------PVAKKDL-------------
------------------------------------------------------------------------
------------------------------------------------------------------------
------------------------------------------------------------------------
>Csap11252094_Iav/1-1179
------------------------------------------------------------------------
----MGAC----------------------------------------------------------------
------------------------------------------------------------------------
---------------------------------------------ATK------------------------
------------------------------------------------------------------------
------------------------------------------------------------KQAINP------
------------------------------------------------------------------------
----------------------------------------------------------------GSAL----
DLVISQAS----------------------------------------------------------------
----------------------------------------------SDDCVLYRLA----------------
------------------------DYKKGGRLIEE-------------------------------------
--------YTRGGG----------------------------------------------------------
------KEVERL------------------------------------------------------------
------------------------------------------ILEEFGVF----------------------
--------------------------------MYNH---------------------GRG-K-----EITRT
EYLKWKYRKV------------------------------------PKDQMVVHIN----------------
-------------------------------------------------------------------TDKK-
---SPFDPL---------------------------------------------------------------
------------------------------------------------------------------------
-----------------------------------------------------HK-----------------
--------------------------------------------WKD-------------------------
-------------------------------------------------------------HE---------
----------------------------------------ACWQ----------------------------
---------MQFRGSLG-------------------E-----------------------------------
TLLHV-------------------------------------LIMC--------------------------
------------------------------------------------------------------------
-----------------------------------DTKA--HTR-------VAKILLR--------------
---CF---------------------------------------PRLCVDVVEGEEYL-----------GAS
ALHLAI------------------------------------------------------------------
--AYGN------NELVTILLA-----------------------------CGS------NVHQRAIGSFFLP
RDQQVTVPP-----------------GPAN--T-----DYEGLAY--LGEYPLAWAAC--------------
---------LGNETVY--------NKLLDY-DAD--------------------------------------
------------SN----------------------------------------------------------
----AQDNFGNMIL--------HMVVV---------CNQLGMFS----------------------------
------YALR------HPRQPAQDGIMN--------------------------------------------
------------------------------------------------------------------------
------------------------------------------------------------------------
---EAGLTPL--------------------------TLACRL----A------------------------R
STIFK--------------------------------EMLEL---------TCIE-------FWRY------
--------------------------------------SNITCSA---------------------------
-------------------------------------------YPLNALDTIRP------------------
-------------------------SGET-------------------------------------------
------------------------------------------------------------------------
------------------------------------------------------------------------
-NWNSALMII--------------------------------------------------------------
------------------------------------------------------------------------
------------------------------------------------------------------------
LNGTKSE----------------------------------------------------------H-----L
DMLEGGIIQ-----------RLLEEK--------------------------------------WK------
------------------------------------------------------------------------
------------------------------------------------------------------------
------------------------------------------------------------------------
----------------------------------------------------T-------------------
---------------FARNQ-----------------FLKRLAIMLLQLILMSGSV-------------YLR
PCYCGP----------------------------------------------R-------------------
-DMDK----------------------K---DEVVR------------------------------------
------------------------------------------------------------------------
---------------------------------------------------MKLYN--------DFFDND--
-----------VKSI---TRYCFEAGTLA---------GVIS-YV-VFQQ--------GEE-------MMNQ
GIASFM-R----------GLAANAPKAI----------------------FLFSNLLIMLCVPCRISYYFSV
-------------------------DKDTTFRF--------------IED--------ELL----SYAVAGS
WFMLMFFAG----------------------------------------------ALKLTGP-FVVMIYKMI
SG-DMFTFSIIYGIMLVGF--SQAFYFLN----------------------KHP------------------
KMDKE-----------------------------------------SKYAS-Y-------------------
------------------------------------------------------------------------
----------------------------------------------------------------HST-----
---------------------WMALFHMTLGDYD--YSAMDQN-----------------------------
----------------------------------------IY---SGMSK----FVFLVFTIMLPIMLLNML
IAMMANTYSTVISMSEKEWVKAWAKIV------------------------IALERAISQEKAKDYLY----
--MYSIPLGGGGD------------------------GGEESLGVMVI---------KSKDK----------
-TKA----------------KQRKGA----------LSNWKRV------------------GRVTIDALKRR
GVSGEFLRREMWGLQTAAS-------TPVKGPAKKKGYGNF----------LGTDNGPGTVDILGDALDQTR
FA-TDGVDVDPDNEMDGFG-AL-TGAIDQ-LAFT-HDLDF--------------------------SGDGVD
DDPLKP----------------------------RV-ATDVPGAG---------------------------
-----------GHTRSSIMGAPAALQA---KKKLKKKKEFDG--HDNPAFLD-------DEELLLAAALGTE
G-----------------------------------------------------------------------
------------------------------------------------------------------------
-------------------------------PGAESDDS-----------------DTDMLE----------
---------------------------------------------------------------ARRLAQP--
--------------RIVIQ--AET------------------AAV--------------------VSNVGAT
APTAAAKGKAA--------------------------PKPAGTVAPKDAKKTPTQ---------ATPVS---
-----------------------------EILGRPRL-----------------------------------
--------PSAKIRRIGSAR---------KTPARFT------------------------------------
MTFTEKY--DPVKP--------------SPGAPQ-RQMTTDGQGAAPSDPADKGKK----------------
-------------------------------EVKEKPKDKDKDKT---------------------------
---------------KEK--TKDSAKEDKPSMVEEEPA----------------------------------
------------------GEEEE-------------------------------------------------
-----------------------------------DESGD-KWAEKK-------------------PRRSTN
KVA------------------------------------PSDS-----------------------------
---------------------------AE-----SGAEGRARD-DLSVGL--------------QSG-ADTT
---------------R-QEVRA--------------------------------------------------
-------------KERERPKTSVASQ----------------------------------------------
----------------------------------------------------KMKKR---------------
--------------------------------------------------ATDDVGNMNS------------
------------------------------------------------------------------------
----------ILPWDNEDGDIK--------------------------------------------------
>Csap11291943_TRPC/1-1249
------------------------------------------------------------------------
--MPA-------------------------------------------------------------------
------------------------------------------------------------------------
--------IRGVE---------------------------------ADVEEIKL----------KD------
------------------------------------------------------------------------
------------------------------------------------------------------------
------------------------------------------------------------------------
------------------------------------------------------------------------
NCNNSRAN----------------------------------------------------------------
----------------------------------------------SIARALKKKI----------S-----
------------------------------------------------LTR---------------------
----------LTSRTSL-VA----------------------------------------------------
----------------------------------------------------------------DRED----
------------------------------------------------------------------------
------------------RERERRPSRE------------------------------RY-P-----TFTIE
DWEEGEH------NGAFREDMLFKDDF--------------KGEDKSEGDV---------------DTDIGD
DPDGE---------------------------------------------------------GTSLV-----
---DNEDIRSV-------------------------------------------------------------
------------------------------------------------------------------------
-----------------------------------------------------SSS----------------
------------------------------------------------------------------------
---------------------KRASQLSV-------------------------------------------
-----------------------------------------DHS----------------------------
--------MVRCGR----AKFFKRLSVCDLK-----------------------------------------
----------------------------------------------------------------------D-
---------GHMMDPK--ER----------------------------------------------------
-------------------------------------VF--LEAAERGDKHTMMRCL----SPPS-------
-----------------------------------------------AVNVNCTDI-----------L-GRS
AIQIAV------------------------------------------------------------------
--DNENV------EIVELLLLQ------------------------------------ENV-----------
-----------------------------KI-G-----------------DALLYAIT--------------
---------EGVYKIV--------EMLINH------------------------------------------
------------PS----------------------------------------------------------
-----------ITP--EMLAN-----------------DWVKVR----------------------------
------AG---------GE-ESSDFDPNI-------------------------------------------
------------------------------------------------------------------------
------------------------------------------------------------------------
-------SPI--------------------------ILAAHC----N------------------------Q
FEILQ--------------------------------LFLSR-G--AYIDKPHPL-----------------
------------------------------------------SC------SCRQCTEC-FHADS-LRYSLRR
---------------------------------------------IHTYRALAS------------------
------------------------------------------------------------------------
PAWISLTTE----------------------------------------------------------DPI--
------------------------------------------------------------------------
---LAAFKLSWELERLAR------------------------------------------------------
-----------------------VENEFKDTYL--ELSEQCKKYTCELLHQCRSTQE---------------
VIAVLNRRSE-------------------------------------EDSD---------------------
NDDD-DDP-----------------------------------------QQLKLSRLKLALKYD-Q-----K
QFVAHPNCQ-----------QLLTSV--------------------------------------WH------
----------------EGLPIWRRRNAVVKILLCFS--IIICMPLIAI--IYLIFP----------------
------------------------------------------------------------------------
------------------------------------------------------------------------
------------------------------------------------------------------------
---------------RTRLG--------RVIRSPFMKFIYHSASFGLFLVLLVLAS--------------TR
TEGSER------------------------------------------------------------------
------------------------------------------------------------------------
------------------------------------------------------------------------
----------------HRR-----------------------------------------------------
------NVRGPAPTFVEWLIFFWVTGMVW---------AECK-QL--WEE----------------------
GLTAYI-R----------QWWNWLDFIM-------------------LSLYLCTFSLRAVAFVQITTNKYG-
---------PREVP-----------------RA-------------QWPANDPTLIAEGVF----AVANVFS
FARIIYLFQ----------------------------------------------TNPHLGP--LQISLGCM
II-DIAKFLFIFFLVLTSF--ACGLNQLYWYY-DSPAASCNSSS----------------------------
-GDYA------------------------------------C----HTGSD-A-------------------
--------------------------------------------FNTGAGE---------------STGEY-
-------------------------------------------------RGGFQTLDV--------T-----
---------------------FATLFWSLFGISS--PKSTD-------------------------------
---------------LEEE--------------------HVFI--ETVGQ----GLFMAYHVMSIIVLINML
IAMMSNSFQQIEDHADQEWKFARSKLW------------------------MSYFDP---------------
--GSTLP-------AP--------------------FNLIISPKSVFYLMRNVKNCMQFI-----------C
FRRG----------------RTRPDK---R-NFGMEKGALQ-SGQH------TPRPGKHSRYAEVMRRLVS-
--------------------------RYIHQTKKQ-------------------------------------
------------HRQDGVNEDD-LLEIKQDISSLRYELREDR------------------------KRETAR
AYGQMDS----------------------------IKKDILR---------LLKQSGRVGSR----------
------------------------GRD------------AEG--GG----------------TAGPASG---
--NPV-------------------------------------------------------VVTTPAAPCPAC
SQTQ---------------------------------GVEPGLSSGA-----------SGLGIIQQHSVDL-
-------------------------------GMLGRDASASLG--------------AAVD-----------
---------------------------------------------------------------ITVTPASSL
-------PCNL---------TYSQ------------------GNLTG--------------------CLLAP
QEMDYLRKEIV-SS---------------------------LRNELRDMLRDA-------------------
------------------------------------------------------------------------
-----------LTRALTPTTTMSSH--TYYSPT---------------------------------------
---------PTPNP--------TPQ-FV----------TPHMTTPQ------FSLPA---------------
------------------------------------------------------------------------
-----------------------------------PP-----------------------------------
--------------------------------------------------------------------SQSS
A--------PS-------------GLPSP-----TSTTAA-SHFLVTDSSSVGESCG-AQRLCPSSSSQTVT
RSTPSP------------------------------------------------------------------
--------------------------VPQGHS--PTQP--------------------------CPS-----
---------------P--PIEA-S----------------------------------------------GG
V----------VHRTMQEAPLAAASKPPTSQ-----------------------------------------
-------------------------------------------------------DIL--------------
----------------------------------------------LRPPNES-------------------
----------------------------------------------------DRV-----------------
--------------------------------------------------HTHM----YTQL----------
>Csap1301010_Pain1/1-926
------------------------------------------------------------------------
------------------------------------------------------------------------
------------------------------------------------------------------------
------------------------------------------------------------------------
------------------------------------------------------------------------
------------------------------------------------------------------------
------------------------------------------------------------------------
------------------------------------------------------------------------
------------------------------------------------------------------------
------------------------------------------------------MA----------------
---------------------------------------------GY--LALRSME----------------
------------------------------------------------------------------------
---------------------------------------------------------------ENGKATQGG
-------------------------------GGAAGE-----EEVHFKQE----------------------
--------------------------------LLVA-VQT-----------------GDE-E-------KLR
HALKHL----------------------------------PPKA-VN-------------------------
------------------------------------------------H-------------VFPH------
------------------------------------------------------------------------
------------------------------------------------------------------------
------------------------------------------------------------------------
------------------------------------------------------------------------
------------------------------------------------------------------------
------------------------------------------------------------------------
-----------PVSA---------------------------------------------------------
TALHV---------------------ATQNNS-----YELVKALLE--------------------VP-AD-
---------TGARDMR--GKK---------------------------------------------------
-----------------------------------YCPL--HYAAHNGNVEVLEALLK--------------
--------------------------------------------AGA--DPNAKEG-----------EFGRT
SLHILAN----------------------------------------------------------RW-K---
-NNEDS----YK-ACLDALLS-----------------------------CKR-----IKV-----------
-----------------------------DA-L-----DSSKA-------SPLFLAAT--------------
---------KGWEYMV--------RKLINM-GAN-INAAVGN--------------KTASDVIKKKFNDLL-
-------------DTIDFSVIKKPKRYFSDELYDALINKDLQLFQEILNEIENSEEKSKV------------
-SALEEDHGEYTLL--------QYACD---------NGLEDFVE----------------------------
------ELL---------KHGANAARVD--------------------------------------------
------------------------------------------------------------------------
------------------------------------------------------------------------
--ETSLMSPV--------------------------LYAARN----G------------------------Y
YKILE--------------------------------MLLRT----------SKE-------QKE-------
---LDKGV---------------------LRHKDLRKETVLHKVIKREY-ATKH--EGVDYYRC-LELLLEK
RRY----------------------------------------LDLDAQDE-F-------------------
--------------------------GNT-------------------------------------------
--------------------------------------------------------------------ALHY
AVL------------------CDDQ---------SFVRILLLNGAHLGI-RNQ-------------------
-FGTLAITRIQ-------------------------------------------------------------
-----------------------------------------ASVLEEVLNDCIKYK---------HNVADRE
FEIILHYSM---------------------------------------------------------------
LAP----------------------------------AQTSQQ--------PETECLRFLSGSR-K----HR
HLLLHPIID-----------TFLFLK--------------------------------------WQ------
------------------------------------------------------------------------
------------------------------------------------------------------------
------------------------------------------------------------------------
----------------------------------------------------R-------------------
----------------IQKY-----------------YYFNIIAYTIFLILLTAYI-------------LIY
HG------------------------------------------------TFVPT-----------------
-T--E------------NGI-------N---DD-------------TQ------------------------
------------------------------------------------------------------------
-KQ-NVSSENSSDTSEMEM-----------------------------------------------------
-------YDLAQKYVFKALILIFALYIAV---------REGV-QF--YV-----------------------
SWKMYV-I----------RLENWLEISI----------------------VVLTCTVLFIPMN---------
-------------------------------VV-------------HLQ---------SLC----AWLVLFS
WIEFVLLLG----------------------------------------------RHPYLSI--YITMFTTV
TF-NFLKFIIMFSFMIVAF--SISFYLVF-------------------------------------------
QVHDS-------------------------------------------FTT-Y-------------------
------------------------------------------------------------------------
----------------------------------------------------------------YQS-----
---------------------LLKTIAMTTGEIE--YTDLPLA-----------------------------
----------------------------------------AF---PVSSH----LLFVVFVFLIVLVLMNLL
NGLAVSDIQQIQQEAEIVSYSSRVELV------------------------SYIESVFLASPL---------
--HQILPGS--------LRCCEGGDEKDDCYLKACIESHNPAIKLL-----------NWLGR----------
--RTLMFQTC-----------------------------------------------LRN-PWISV------
--------------------------FPNRG-------------RDRWH-----------------------
-------VC--DCHSFHLKEAQ-IEAAKD---------------------------------VVLEKEHAVD
N-----------------------------------------------------------------------
-------------------------------------HR---------------------------------
------------------------------------------------------------------------
------------------------------------------------------------------------
------------------------------------------------------------------------
------------------------------------------------------------------------
-----------------LSGLENRLD-----------------EV---------------------------
------------------------------------------MAAISSLTDK--------------------
------------------------------------------------------------------------
------------------------------------------------------------------------
------------------------------------------------------------------------
------------------------------------------------------------------------
------------------------------------------------------------------------
--------------------VNKHVL----------------------------------------------
--------------------------------------------------------------------LPSP
E-----------------------------------------------------------------------
------------------------------------------------------------------------
------------------------------------------------------------------------
------------------------------------------------------------------------
------------------------------------------------------------------------
------------------------------------------------------------------------
------------------------------------------------------------------------
------------------------------------------------------------------------
>Csap1414987_Pkd2/1-793
------------------------------------------------------------------------
------------------------------------------------------------------------
------------------------------------------------------------------------
------------------------------------------------------------------------
------------------------------------------------------------------------
------------------------------------------------------------------------
------------------------------------------------------------------------
------------------------------------------------------------------------
------------------------------------------------------------------------
---------------------------------------------------M--------------------
-------------------------------------------------SN---------------------
----------PASELER-------------------------------------------------------
------------------------------------------------------------------P-----
------------------------------------------------------------------------
------------------------------------------------------------------------
------------------------------------------GTNSSNRQAWGQD------------GRGGG
GGAG-----------------------------------------------------------TAVVDTY--
---EYDDNEEI-------------------------------------------------------------
------------------------------------------------------------------------
-----------------------------------------------------RKK----------------
------------------------------------------------------------------------
---------------------GCWYKFST-------------------------------------------
-----------------------------------------FVS----------------------------
------------------------------------------------------------------------
------------------------------------------------------------------------
------------------------------------------------------------------------
-------------------------------------RI--WATRQMTKREDREVYVR--TT-------LRE
LL-----------------------------------------VYAIFLVDLCIIT-----------F-GMT
SPTMFY------------------------------------------------------------------
--YTKVL------S--ELFL----------------------------------------------------
--------------------------------------------------DAPYPDTK--------------
---------NSFRGST--------QV----------------------------------------------
------------------------------------------------------------------------
------------------------------------LDFWRFSE----------------------------
------NVLL------DGLYWEHWY-----------------------------------------------
------------------------------------------------------------------------
------------------------------------------------------------------------
-------DV---------------------------SATNTS----K------------------------D
DRNI---------------------------------LYENR-L--LGVPRIRQL-----------------
------------------------------------------RV------HNTSCEIP---QDF-QRVIRQC
---------------------------------------------YSEYSP---------------------
------------------------------------------------------------------------
------------------------------------------------------------------------
------------------------------------------------------------------------
------------------------------------------------------------------------
------------------------ANEDKSEFS--PNGENTTAWKYFSEKQLNGSVH---------------
WGKIAHY-----------------------------------------------------------------
---------------------------------------SGAG---------SYVDLGA-NRTT-T-----K
NILA----------------ELRDKL--------------------------------------WI------
----------------Q-----RGTRAVFFDFTVYNA-NINLFCVIKL--VFEFPA----------------
------------------------------------------------------------------------
------------------------------------------------------------------------
------------------------------------------------------------------------
---------------TGGII--------PSWEFRTVKLLRYVTPNDF--FVLACEC----------------
------------------------------------------------------------------------
------------------------------------------------------------------------
------------------------------------------------------------------------
------------------------------------------------------------------------
-------------------IFVFFIL-YY-------IIEEAI-EI--KAL----------------------
KWS-YF-K----------STWNILDLLV-------------------IGISLLCIGFNVFCFFTISNKLQEL
LEDP----------------------------D-------------IFADFEFLGYWQIQFNNAVAVCVFFA
WFKLFKYIS----------------------------------------------FNKTMTQ--LSSTLSRC
AM-DIAGFAIMFFIVFFAF--AQ-LGYLLF--------------------------G---------------
-------------------------------------------TQVRDFRK-F-------------------
--------------------------------------------ID--------------------------
------------------------------------------------------------------A-----
---------------------VFTLLRTILG-------DFN-------------------------------
---------------FHEI--------------------EEAN--RVLGP----IFFICYVFFVYFVLLNMF
LAIINDTYSEVK----IEIANQRNEFE------------------------IADYFK---------------
-------------------------------------------RGYNN---------------------MMG
KLGR----------------RDKI---------VDIQNALKLS---------DANGDGMLTFDEIRTNLKKC
NFS----------------------DMEIEMFFAK-------------------------------------
------------YDTDGSRLLE-QDEVRRMLSDLEGQKVELET----------------A-KSEGDKQIKNE
DRPSSGKASGESETRPASAS---------------SGHGSIT------SV-SFEEFSVLQRRVD--------
-------------------------RL------------EHS--IG---------------SIVSKIDA---
------------------------------------------------------------------------
------------------------------------------------------------------------
---------------------------------------------------------VLVK-----------
---------------------------------------------------------------LDHMEKNKH
--------------------KRKE----------------TMGKLLD-------------------TITEND
DMDDTTKRKHMEKM---------------------------VRDELDKWDGES-------------------
------------------------------------------------------------------------
------------------------------------------------------------------------
------------------------------------------------------------------------
------------------------------------------------------------------------
-----------------------------------SPSM---------------------------------
------------------------------------------------------------------------
----------------------------------------------------------SHK-----------
------------------------------------------------------------------------
------------------------------------------------------------------------
------------------------------------------------------------------------
------------------------------------------------------------------------
------------------------------------------------------------------------
------------------------------------------------------------------------
------------------------------------------------------------------------
------------------------------------------------------------------------
>Csap1529864_TRPML/1-701
------------------------------------------------------------------------
------------------------------------------------------------------------
------------------------------------------------------------------------
------------------------------------------------------------------------
------------------------------------------------------------------------
------------------------------------------------------------MNPGNH------
------------------------------------------------------------------------
-----------------------------------------------------------------------A
QCHIRRNSRDERSE----------------------------------------------------------
------------------------------------------------------------------------
------------------------------------------------------------------------
------------------------------------------------------------------------
---------------------------------------------------------------GLSREQL--
---------------------------------------------GHTD-----------------------
--------------------------------TSQG---------------------GIE-N----------
--------------------------------------L-------EEA-----------------------
------------------------------------------------------------------------
------------------------------------------------------------------------
------------------------------------------------------------------------
------------------------------------------------------------------------
------------------------------------------------------------------------
------------------------------------------------------------------------
------------------------------------------------------------------------
----------PSHQELE-----------DMAQSLQNHSP---------------------------------
PEVKV---------------------VVPQGNC-----------------------------QRSRYG----
-------SVSSILPT-------DC-------GHLDDTSTTN-TTGIH-------------------------
-----------------------------------CPNM---------TPSKMQRRLK--------------
---FF--------------------------------------------FMNPMEKWH---------ARRRF
PWKLLL------------------------------------------------------------------
-------------QIFKIVVV---------------------------------------------------
--------------------------------T-A---------------QLCLFAQQR-------------
---------YSHVNYLWDTKISFSHMFLKGWDTT--------------------------------------
------------RE----------------------------------------------------------
-VQVYPPGSGPLAV-------------------YEKQDFFQYLD----------------------------
------YAITTYSTINEKAIGTYSY-----------------------------------------------
------------------------------------------------------------------------
------------------------------------------------------------------------
KYRDGELLLPTLCMAQYAGG----------------YVSPNN----N---------------TFMLN----D
-TIAKSCIDIP--VELNVT-----------SWSSEE-FLKKK-N--YIL----NF-----------------
--------------------------------------DLLMNIE--------------------FTFHLHT
IKLRV-------------------------------------NLPFDMPEC---------------------
------------------------------------------------------------------------
-------------------------------------------------------------------YGLTG
KVI-----------------FNNHD-----------------------------------------------
HDGQMLVNLD--------------------------------------------------------------
-------------------------------------------VAAQVLE-CQGSIKLVS-----EAYTLKV
WRTFINVTSI--------------------------------------------------------------
-------------------MISII-----------------------------------------SLIMCVR
ALYRAQLLRKTTE-------LFFRQQYGKELSLEERMEFVNL----------------------WY------
------------------------------------------------------------------------
------------------------------------------------------------------------
------------------------------------------------------------------------
------------------------------------------------------------------------
------------------------------------------------------------------------
------------------------------------------------------------------------
------------------------------------------------------------------------
------------------------------------------------------------------------
------------------------------------------------------------------------
-----------------LLICINDIFIIL---G-----SCLKIGL---------------------------
ESK---------NYEGYLDTWNVCSLFL--------------------------------------------
-----------------------------------------------------------------GLGNLLV
WFGCLRYLG----------------------------------------------FFTTYNV--LILTLKKC
IP-NVLRYSICLLMVFSGY--CLCGWLVLGPYH---------------------------------------
--------------------------FK--------------------FRS-F-------------------
------------------------------------------------------------------------
----------------------------------------------------------------SST-----
---------------------MECLYSLINGDDM--FATFSSTSG-K-------------------------
---------------------------------------DPVV--WWFSR----IYLYSFISLFIYVILSLF
IAIIMDAYETIKEHIPKRYLDIYIYIYVERERERDLCCFCCPQPLQECISHNYYENGF--------------
------P---------------------------------------------LNELMKFV------------
------------------------------------------------------------------------
------------------------------------------------------------------------
-------------------EEC-TEEPSS-------------------------------------------
------------------------------------------------------------------------
-------------------------GV-----------------FQDED-----------------------
------------------------------------------------------------------------
------------------------------------------------------------------------
------------------------------------------------------------------------
------------------------------------------------------------------------
------------------------------------------------------------------------
----------------------------------------------DHT-----------------------
------------------------------------------------------------------------
------------IHDVINS-----------------------------------------------------
------------------------------------------------------------------------
------------ICCCGYE-----------------------------------------------------
------------------------------------------------------------------------
------------------------------------------------------------------------
------------------------------------------------------------------MNQQSA
EYE---------------------------------------------------------------------
------------------------------------------------------------------------
---------------P--------------------------------------------------------
------------------------------------------------------------------------
-------------------------------------------------LLT--------------------
------------------------------------------------------------------------
------------------------------------------------------------------------
------------------------------------------------------------------------
>Csap1583775_TRPA5/1-870
MYVCVYVCICVCVCVCVFNF----------------------------------------------------
------------------------------------------------------------------------
------------------------------------------------------------------------
------------------------------------------------------------------------
------------------------------------------------------------------------
--------------------------------------------------------------PFQ-------
------------------------------------------------------------------------
------------------------------------------------------------------------
------------------------------------------------------------------------
---------------------------------------------TRKRPLVRGLT----------------
------------------------------------------------------------------------
------------------------------------------------------------------------
---FKSTISGHE---------------------------------------------------NSTFLN---
------------------------------------------------------------------------
----------------------------------------I----------------GME-DLPDG------
------------------------------------------------------------------------
-------------------------------------------------------------------ADDV-
---CEGHID---------------------------------------------------------------
------------------------------------------------------------------------
------------------------------------------------------------------------
------------------------------------------------------------------------
------------------------------------------------------------------------
------------------------------------------------------------------------
------------QNV---------------------------------------------------------
TALFS---------------------AIKRQ-----DADEVEMLVCDAI-----------------PG-SL-
------------------ETT------------------------------------CRG------------
-----------------------------------LTPL--LMACHQRDLPILKLLLQ--------------
--------------------------------------------HRA--QVEGKGS-----------N-GST
PLHAAIWEGW--------------------------------------------------------------
------N------EGVAELLK-----------------------------HGA------LPDLRDI------
-----------------------------SI-S-----SSTST----GANSPLKAAVM--------------
---------TGNVAAL--------QLIFEH-HPS-LSVMDNEEGSLLHLAAHSHQPLMVKYLLEE-------
-----------------------------------------KIPEEILK-----------------------
----SCDQKGDTVM--------HAVLS-KKSRDKYEKSQIEILR----------------------------
------MFL---------EAHVDVNSKN--------------------------------------------
------------------------------------------------------------------------
------------------------------------------------------------------------
---KAGETPL--------------------------FLATRS----R------------------------L
SQCTE--------------------------------LLLSY-G--ADPF-AMTE-------SGQ-------
--------------------------------------SVIHGAC------------IGGCADT-LSLLLER
CHLA---------------------------------------HLVTLSDK-E-------------------
--------------------------GVL-------------------------------------------
--------------------------------------------------------------------PFHC
AVG------------------SYSI---------DCCQILLMNGDHLTY-RDG-------------------
-DGTSRCSLL--------------------------------------------------------------
-------------------------------LQ--HFPDTSSQLLNRLFSSRITLSDD--------PQYDRN
FRVFFDYSD---------------------------------------------------------------
ILSQNKG-------------------------------------------DIQSCFLQDI-NSF------EN
DLLQHPLVE-----------SFVHLK--------------------------------------WL------
------------------------------------------------------------------------
------------------------------------------------------------------------
------------------------------------------------------------------------
----------------------------------------------------K-------------------
----------------IRFL-----------------FYITLMTFFVFIIIHTVYI-------------IAI
T-----------------------------------------------------------------------
-------------------------------------------ST------CHKIC----------------
------------------------------------------------------------------------
----MDFSK---------------------------------------------------------------
------------LSAFRILHLVMYLLILW---------PEVI-TM--IA-----------------------
NPKAYL-R----------HWETLTKFVS----------------------LIASAYVVIAH-----------
------QHTSMNLG-------HTNIPQSPQ----KSTEHVDPSTNFHLRR--------EIS----AISVFFG
WVELMMMFG----------------------------------------------RLPILGS--NVLMFARI
AK-SAIKFIVAFIGLLVGF--SVSFMVLF----------------------SE-------------------
--IDD-------------------------------------------FKT-F-------------------
------------------------------------------------------------------------
----------------------------------------------------------------GRS-----
---------------------FVKTLMMMIGEVD--YSSLVNE-----------------------------
---------------------------------------NT----AIISY----LILVIFLFLVCILMANLL
IGLAVDDITSLQRIGSIARRAKQASHI------------------------VTFEKAIAVAKRFRLL-----
------P------------------------------------RRLVV---------TLIKT----------
--NA-----------------------------------------------------IDK--KKHI------
--------------------------YVNKNRKR--FSFC--------------------------------
-------------ENNLVPSQI-IKKAV---------------------------------ADAKANHISSE
DSSVF--------------------------------S----------------------------------
------------------------EKTKQEKN----------------------------------------
------------------------------------------------------------------------
------------------------------------------------------------------------
------------------------------------SN----------------------------------
------------------------------------------------------------------LLLQ--
----------------KLEDLEKIITT----------------NM---------------------------
------------------------------------------------------------------------
------------------------------------------------------------------------
------------------------------------------------------------------------
------------------------------------------------------------------------
------------------------------------------------------------------------
------------------------------------------------------------------------
------------------------------------------------------------------------
---------------------------------------------------------------INTLSIQES
S-----------------------------------------------------------------------
--------------------------------------------------------------------KDVE
---------------S-HEK----------------------------------------------------
------------------------------------------------------------------------
------------------------------------------------------------------------
------------------------------------------------------------------------
------------------------------------------------------------------------
------------------------------------------------------------------------
>Csap170861_Pain2/1-968
------------------------------------------------------------------------
------------------------------------------------------------------------
------------------------------------------------------------------------
-----------------------ML-----------------------------------------------
------------------------------------------------------------------------
------------------------------------------------------------KQNS--------
-------------------------------------------SCVSTTTT---------------------
------------------------------------------------------------------------
-TTTSNTSAST-------------------------------------------------------------
------------------------------------------------------------------------
--------------------------------------------------TTTT------------------
------------------------------------------------------------------------
-----------------------------------------------------------------TATTIT-
PCRWAYRRLPLKGVT---------------------------MTVATDS-----------------------
-----QKTPLVKIE----MQRQTLNAELVRRHLEAD-NEA-----------------GMQ-Q--------ML
QSWSVA-------------------------------------------------E----------------
---------------------------------------VL--------------------------RPKH-
---EGQADG---------------------------------------------------------------
------------------------------------------------------------------------
------------------------------------------------------------------------
------------------------------------------------------------------------
------------------------------------------------------------------------
------------------------------------------------------------------------
------------------------------------------------------------------------
NSLHT---------------------AVRCG-----AEKCLKALLS--------------------HR-LS-
---------KEELEAP-DLEG---------------------------------------------------
-----------------------------------HTAL--LTAVTNARHTALAHLLT--------------
--------------------------------------------AGA--NVNARDD-----------K-HRA
ALHLLVLKLS-------------------------------------------------------KDSA---
-PAEDLL------KVADLLLSP---------------------------THAS------KL-----------
-----------------------------D--L-----EPHANFLDLTAATPLALATAK------------L
QKEDKARWVANLLELC--------KKLVKA-GAS-LAEDVNGA--------------TVEQVLTQ-----KG
WLTEKLLNE------------------------RRQPPLLRPTAAHVVDLVCMRRSASEVRDALQGKRQEDV
REAVNSKLGSDSLL--------SYAVN---------IMNTSLVD----------------------------
------ELL---------KYGANPWLLE--------------------------------------------
------------------------------------------------------------------------
------------------------------------------------------------------------
---GTKELPL--------------------------HRAAVK----GHVDIFIMLVTKMKDNKKTIDLRDHT
ASLVQ--------------------------------KLMEN-SHTKTTQ-SKD------------------
------------------------------------------------------------HLAC-LRYLLQ-
ECQ------------------------------------------LDLNQKDP-------------------
--------------------------DLT-------------------------------------------
--------------------------------------------------------------------PLHL
AAK-----------------YNQQE----------AARELLRAGAFLGA---------------RHVEFGK-
-ECGAVLDSV--------------------------------------------------------------
----------------------------------------LPETLEHAMDDCITHY-SDNDNDKTENVVGEH
YTLHLDYRF---------------------------------------------------------------
LLPPKQG-----------------------------------DASKDSKPVNEVKTLMDVCNSKTH-----R
HLIKHPLVQ-----------TLLYAK--------------------------------------WK------
------------------------------------------------------------------------
------------------------------------------------------------------------
------------------------------------------------------------------------
----------------------------------------------------K-------------------
----------------VQWL-----------------YLGNLLLYLFFVSMLTTFA-------------YFL
M-------------------------------------------------NLRVT-----------------
-EARLSV------LQQNVTI-------N---TT---------------------------------------
------------------------------------------------------------------------
------------SLEASRQ--------------------------GKQ----IIVH----------------
--------------VIRVLLLLAWLFMLV---------RMGL-QI--TL-----------------------
SFK-YL-K----------KIENWLQW-S----------------------LLVLVPVLCFVPL---------
-------EMDAI-------------------------------------R--------QLS----AWSMIIA
WFVFVLKLG----------------------------------------------RVPFFAL--YITMLRHV
TS-NFLRLTILYSILILAF--TLSFNILLF---------------------HH-------------------
--SGDS--------------------------------------QSGE--E-F-------------------
------------------------------------------------------------------------
----------------------------------------------------------------LS------
---------------------FPRAVVMSTGELE--FSDMSEK-----------------------------
----------FPDTLR------------------------------TSAI----LMTLVFVFAIFLVLMNVM
NALAVTDAQEVVNDTKLYSLISLLELV------------------------NTIET-FLGYSIVRSGL----
-------------------------------------------GNLQ-------------------------
-----LLS----------------------------GSNNAPS--------------------FLA------
--------------------------KINLPNEHE------RLL--------SG------------------
-------------QDYNTPNKL-NDEAAQ-CLRV-HRL-------------------------HHLE-E---
------------------------------------------------------------------------
------------------------------------------------------------------------
------------------------------------------------------------------------
------------------------------------------------------------------------
---------------------------------KRNQ--------------------QRDQA----------
---------------------------------------------------------------AAELEDA--
------------------------VQ-----------------DL---------------------------
---------------------------------------------AAHHPN---------------------
------------------------------------------------------------------------
-----------LLRSLAAA-----------------------------------------------------
------------------------------------------------------------------------
------------------------------------------------------------------------
------------------------------------------------------------------------
------------------------------------------------------------------------
--------------------------------------------------------------------LRPG
Q-----------------------------------------------------------------------
------------------------------------------------------------------------
------------------------------------------------------------------------
------------------------------------------------------------------------
------------------------------------------------------------------------
------------------------------------------------------------------------
------------------------------------------------------------------------
------------------------------------------------------------------------
>Csap1763764_NompC/1-235
------------------------------------------------------------------------
------------------------------------------------------------------------
------------------------------------------------------------------------
------------------------------------------------------------------------
------------------------------------------------------------------------
------------------------------------------------------------------------
------------------------------------------------------------------------
------------------------------------------------------------------------
------------------------------------------------------------------------
------------------------------------------------------------------------
------------------------------------------------------------------------
------------------------------------------------------------------------
------------------------------------------------------------------------
------------------------------------------------------------------------
------------------------------------------------------------------------
------------------------------------------------------------------------
------------------------------------------------------------------------
------------------------------------------------------------------------
------------------------------------------------------------------------
------------------------------------------------------------------------
------------------------------------------------------------------------
------------------------------------------------------------------------
------------------------------------------------------------------------
------------------------------------------------------------------------
------------------------------------------------------------------------
------------------------------------------------------------------------
------------------------------------------------------------------------
------------------------------------------------------------------------
------------------------------------------------------------------------
------------------------------------------------------------------------
------------------------------------------------------------------------
------------------------------------------------------------------------
------------------------------------------------------------------------
------------------------------------------------------------------------
------------------------------------------------------------------------
------------------------------------------------------------------------
------------------------------------------------------------------------
------------------------------------------------------------------------
------------------------------------------------------------------------
------------------------------------------------------------------------
------------------------------------------------------------------------
------------------------------------------------------------------------
------------------------------------------------------------------------
------------------------------------------------------------------------
------------------------------------------------------------------------
------------------------------------------------------------------------
------------------------------------------------------------------------
------------------------------------------------------------------------
------------------------------------------------------------------------
------------------------------------------------------------------------
------------------------------------------------------------------------
------------------------------------------------------------------------
------------------------------------------------------------------------
------------------------------------------------------------------------
------------------------------------------------------------------------
------------------------------------------------------------------------
------------------------------------------------------------------------
------------------------------------------------------------------------
------------------------------------------------------------------------
------------------------------------------------------------------------
------------------------------------------------------------------------
------------------------------------------------------------------------
------------------------------------------------------------------------
------------------------------------------------------------------------
------------------------------------------------------------------------
------------------------------------------------------------------------
--------------------------------ML--FFSLF------------------GLVE---------
------PDY-MPPFY-------------------------SH---PVWSQTLMKIVFGIYQMVTVVVLINLL
IAMMSDTYQRIQAKS-------------------------------------DTEWKF--------------
------GL-----------------------------------AKLI----------RNMSR----------
--TS-----------------------------------------------------------GTP------
--------------------------SPLNL-----------------------------------------
-----------------LVKFI-VYIIAI------FKFKCN---------------------LCSEK-----
-------------------------------AMDYMRT-----------EGRTEDSHLADLK----------
--------------------------------TEFGGGWIKK--LRS-------------------------
------------------------------------------------------------------------
------------------------------------------------------------------------
--------------------------------RSKAS-----------------------------------
------------------------------------------------------------------ITPQ--
-------------------------------------------ST--------------------ENLVP--
---------------------------------------------LSNMEGP-------------QGVRRIE
NVIK------------------------WSRV----------------------------------------
---------VNRYRIMHRK-----------------------------------------------------
------------------------------------------------------------------------
------------------------------------------------------------------------
------------------------------------------------------------------------
--------------------EVQP------------------------------------------------
--------------------------------------------------------------------GESS
DGE---------------------------------------------------------------------
---------------------------NDMPT--DS----------------------------------IE
---------------D-LHEEALL------------------------------------------------
-------------NGNIESNSSQPTNA---------------------------------------------
------------------------------------------------------------------------
------------------------------------------------------------------------
------------------------------------------------------------------------
------------------------------------------------------------------------
>Csap1796860_Nan2/1-320
------------------------------------------------------------------------
------------------------------------------------------------------------
------------------------------------------------------------------------
------------------------------------------------------------------------
------------------------------------------------------------------------
------------------------------------------------------------------------
------------------------------------------------------------------------
------------------------------------------------------------------------
------------------------------------------------------------------------
------------------------------------------------------------------------
------------------------------------------------------------------------
------------------------------------------------------------------------
------------------------------------------------------------------------
------------------------------------------------------------------------
------------------------------------------------------------------------
------------------------------------------------------------------------
------------------------------------------------------------------------
------------------------------------------------------------------------
------------------------------------------------------------------------
------------------------------------------------------------------------
------------------------------------------------------------------------
------------------------------------------------------------------------
------------------------------------------------------------------------
------------------------------------------------------------------------
------------------------------------------------------------------------
------------------------------------------------------------------------
------------------------------------------------------------------------
------------------------------------------------------------------------
------------------------------------------------------------------------
------------------------------------------------------------------------
---------------------DEVVTQPPED-A-----VTVQYLV--EGE---TTPVT--------------
---------LGSGLND--------LLNSTA-TSD--------------------------------------
------------PL----------------------------------------------------------
----STSQ--RPPL---------VFTC---------HNK---------------------------------
------------------------------------------------------------------------
------------------------------------------------------------------------
------------------------------------------------------------------------
------------------------------------THHLHL----T------------------------A
VNTSF--------------------------------FITKI---------IRRA-------KYSKT-----
--------------------------------------PKAMLAV---------------------------
-------------------------------------------NPYDDSNSTND------------------
------------------------TTSEN-------------------------------------------
------------------------------------------------------------------------
------------------------------------------------------------------------
-PCYCAL-----------------------------------------------------------------
------------------------------------------------------------------------
------------------------------------------------------------------------
------------------------------------------------------------------------
----------------------------------------------------------------WR------
------------------------------------------------------------------------
------------------------------------------------------------------------
------------------------------------------------------------------------
----------------------------------------------------S-------------------
------------------------------------------------------------------------
PN---P---------------------------------------------------------------APG
-ELQL-------------------------------------------------------------------
------------------------------------------------FGYY--------------------
------LSEL--------------------------------------------------------------
---------------QLYVRFGCEAVTLL---------GSLS-YL--VGA--------ANE-------ARFQ
GGKMFI-E----------NLSTVPSRVL----------------------FLLACIMVLIMAALRAL-----
-----------------------------CMNE--------------GED--------VLA----VLVMLCT
GPYFLFFCR----------------------------------------------GFKTVGP-FVTMIYTML
VG-DLLRFVTIYFVFIMGF--SQAYFIIF----------------------NSF------------------
HDT---------------FDRNQC--------------------LTSPMPS-A-------------------
------------------------------------------------------------------------
----------------------------------------------------------------AES-----
---------------------VMKMFIMSLGNFGDTYGALDCT-----------------------------
----------------------------------------DH---PTTGK----------------------
------------------------------------------------------------------------
------------------------------------------------------------------------
------------------------------------------------------------------------
------------------------------------------------------------------------
------------------------------------------------------------------------
------------------------------------------------------------------------
------------------------------------------------------------------------
------------------------------------------------------------------------
------------------------------------------------------------------------
------------------------------------------------------------------------
------------------------------------------------------------------------
------------------------------------------------------------------------
------------------------------------------------------------------------
------------------------------------------------------------------------
------------------------------------------------------------------------
------------------------------------------------------------------------
------------------------------------------------------------------------
------------------------------------------------------------------------
------------------------------------------------------------------------
------------------------------------------------------------------------
------------------------------------------------------------------------
------------------------------------------------------------------------
------------------------------------------------------------------------
------------------------------------------------------------------------
------------------------------------------------------------------------
------------------------------------------------------------------------
------------------------------------------------------------------------
------------------------------------------------------------------------
>Csap180932_TRPA1/1-988
------------------------------------------------------------------------
------------------------------------------------------------------------
------------------------------------------------------------------------
------------------------------------------------------------------------
------------------------------------------------------------------------
------------------------------------------------------------------------
------------------------------------------------------------------------
------------------------------------------------------------------------
------------------------------------------------------------------------
------------------------------------------------------------------------
------------------------------------------------------------------------
------------------------------------------------------------------------
------------------------------------------------------------------------
------------------------------------------------------------------------
-------------------------------------MRG-----------------NDP-A--------AR
DLIACPE--V--------------------------------MLEAKDKQL---------------------
--------------------------------------------MTPLFVAATFGNFTICKALIDA-GASF-
---FCKDE----------------------------------------------------------------
------------------------------------------------------------------------
-----------------------------------------------------SE-----------------
------------------------------------------------------------------------
------------------------------------------------------------------------
------------------------------------------------------------------------
------------Q-----------------------------------------------------------
MALHR---------------------ASMEG-----HLDIVELLLS--------------------SA-TKL
GGAGMVRKLVEDQDD---EGQTCL---------HHAVNNGHYEIAQ--------------------------
-----------RLIQAGADVNTVRDSL--------TTPL--HAAAAIGHTDLIELLLK--------------
------NRAR-----LDCIDSYQ-----------------------------------------------QT
PLHKAAIYDQ--------------------------------------------------------------
------P------AAITTLLA-----------------------------AGA------RI-----------
-----------------------------ER-R-----DKDSF-------TPLLLAAS--------------
---------GGHANAL--------QTLLDN-NAD-IEAVDKDDKTAVFWCAEQGNVEALEVLLN--------
----------------------------------------DPRCADLVD-----------------------
----ESDRYDNSPL--------HEAAR---------RGYYNIID----------------------------
------KLL---------AAGSRIDNKNEDEETA--------------------------------------
------------------------------------------------------------------------
--------------------------------LHVAAEAGQVKVVRELLKH-------------YR--YLAK
DENENSDTPL--------------------------HLACLQ----G------------------------H
TDVVR--------------------------------VLLEA-G--ADVD-ARNS-------SLW-------
--------------------------------------TPLDCAS------------AKGHVLC-VNELLDY
DSP------------------------------------------LDPIDK-T-------------------
--------------------------KTT-------------------------------------------
--------------------------------------------------------------------PLQL
AAK------------------EGHV---------AVTRLLLERGASLQA-CDT-------------------
-SGRNALELA---IAAG---------------------------------------KKDVCMTIVKSSAWET
AL-----KNVRTDYKGRRV------TPFRMLIR--KF----PDVAEAVLNRCTKSNGM--------DSDDER
YAMRFKFDL------------VDDSYM-MSNYGSDT-DSINSISSMETP----------YDEDGRVLEDAKL
YTSDFRD----------------------------------------IKKNHPLML---MVKYK-R-----L
NLLNHPVSI-----------SLVKHK--------------------------------------WM------
------------------------------------------------------------------------
------------------------------------------------------------------------
------------------------------------------------------------------------
----------------------------------------------------S-------------------
---------------YGRFV-----------------YYSTLVFYSVFLTFLTGYV-------------LTA
K-------------------------------------------------DWLW------------------
------------V--EQQLG-------N---VS---------------------------------------
-----------------------------------------------------NGRIL--------------
AQE-AMASGSCEDIKDK-VDLTNHG-----------------------------------------------
-----------FVVAGKWVIIVMAAINIL---------REIF-QI--YQ-----------------------
ARLNYIGL----------E--NLMEWCC----------------------YITAFLLVWDFTN---------
-----------------------------------------CPVREKWQW--------QVG----TASIFLA
WMNLLLFIR----------------------------------------------KLPFLGI--YVVMFTDV
FA-TFLRFCTVFVLFLIAF--GLCFFMVL----------------------RG-------------------
--QLP-------------------------------------------FGS-L-------------------
------------------------------------------------------------------------
----------------------------------------------------------------PRS-----
---------------------LLKTTVMTIGEFE--YDSIF-------------------------------
-------ND-VS-QTL------------------------PY---PEVTY----IVFVTFLALMSILIMNLL
VGLAVDDIKAVQDQAILKRLAMQTQLV------------------------LDVEVFI--------------
------P------------------------------------DALR----------RMYTT----------
--SK-----------------------------------------------------------KEV------
--------------------------HPNTR-----------------------------------------
------------------HGLL-SKKFGD------F------------------------------------
------------------------------------------------------------------------
-------------------------------------QVLKS--FDV-------------------------
------------------------------------------------------------------------
------------------------------------------------------------------------
--------------------------------VSDGE-----------------------------------
------------------------------------------------------------------MSEQ--
---------------------ESMRQ-----------------EL--------------------TQLKAMV
------------------------------------------E-GLRSQNQR--------------------
------------------------------------------------------------------------
------------LHSLLVV-----------------------------------------------------
------------------------------------------------------------------------
------------------------------------------------------------------------
------------------------------------------------------------------------
--------------------LTSM------------------------------------------------
--------------------------------------------------------------------TKGD
DGA---------------------------------------------------------------------
----------------------------KKET--DLAKLMW-------------------------------
------------------------------------------------------------------------
------------------------------------------------------------------------
------------------------------------------------------------------------
------------------------------------------------------------------------
------------------------------------------------------------------------
------------------------------------------------------------------------
>Csap1897696_TRPA1-like2/1-1150
------------------------------------------------------------------------
--MKQSS-----------------------------------------------------------------
------------------------------------------------------------------------
------------------------------------------------------------------------
------------------------------------------------------------------------
-------------------------------------------------------------IPLLV------
----------------------------------------------QGSGGN----------RQQQQQQLQQ
QQCK-VDID-----DDNNNLRRRPP----------------------------------------LML----
ERAISVRERWEEIG-VTANT----------------------------------------------------
--------------------------------HKYKNELLQKAAESEYE-ICEQL-----------------
-------------------------LKSGQEEVN-----------TCDEETHETG-----------------
--------LHIAAK---------NGHAALMQLFISYGA----------------------------------
----DCNAKDSS---------------------------------------------------GKSPLHLAA
------------------------------------------TKDFFPC-----------------------
-----CQALLVRPE----LEVNIANRTGDTP-LHHA-ARD-----------------GRA-R--------VC
LTILNHPK-V--------------------------------IIDIQNKRG---------------------
--------------------------------------------MTPLHLAAQEDHRTVISLLLNK-GANW-
---KQQDK----------------------------------------------------------------
------------------------------------------------------------------------
------------------------------------------------------------------------
------------------------------------------------------------------------
------------------------------------------------------------------------
------------------------------------------------------------------------
------------YSY---------------------------------------------------------
LPIHY---------------------AALKG-----FPESCEAILSF-------------------------
---------CNKNER---ESQLKA---------GL-------------------------------------
------------------------RDQ--------KTPL--MLAAKGGHHKCCVKL----------------
--------------------------------------------TNS--NINAQDR-----------E-GNT
ALFYAAVGGF--------------------------------------------------------------
------E------NTVAELLE-----------------------------CGA------DP-----------
-----------------------------NI-S-----NKKGN-------SPILEAAG--------------
---------KKRVNCL--------QRLLEK-NAS-VAIANKQGKTVLHQASWKNAQECLLILLDI-------
-----------------------------------------PEAKKHLD-----------------------
----SKDTEDCTPL--------HTAIK---------REAVECAN----------------------------
------YLL---------EHGASPTEVCKGRMTP--------------------------------------
------------------------------------------------------------------------
--------------------------------LHLAADKGYTSVCEKLLAS---------PL------VHVS
QENCKKATPL--------------------------HLAAMH----G------------------------S
VDVCQ--------------------------------MLLRK-G--ARVT-AVDE-------NGR-------
--------------------------------------SALHIAS------------IKGHDDV-IRFLAKK
GVP------------------------------------------QRAKDD-T-------------------
--------------------------GNT-------------------------------------------
--------------------------------------------------------------------ALHL
AAS------------------GGWL---------ESCQILVNSAKALVSDADH-------------------
-NGNLPLDTA---FEKKHDNVFKFLLLQLPLKK---DDE-RALRLHQYMHSALKEKRLIAVDAIIDSAWWEA
GFSG----------ENGHH-----CLNFQVLLE--ER----PHLALKAQNNCIQRKDS--------DTKVT-
----YDFRF------------FEFNYY-V-EGT-------GKVAKSPYDES-----------NGTVVKNAKQ
FIVDGLE----------------------------------------WKRVHPVSL---MIKHH-H-----T
FLLHHPLTK-----------AWLVDK--------------------------------------WN------
------------------------------------------------------------------------
------------------------------------------------------------------------
------------------------------------------------------------------------
----------------------------------------------------L-------------------
---------------YISYI-----------------FLALLFIEFLFVVSLTLFM-------------AKV
D-------------------------------------------------DWA-------------------
--------------HIERRC-------N---MT------------------RDQFC----------------
------------------------------------------------------------------------
-NPLFTAA-------EN-ANVTD---------------------AAG-----EVGRLGNC------------
-------AAVPRNIAGWLFLLSMTSIILL---------LEGN-YI--YR-----------------------
LKREYL-------------------------SMDNS-MRIVE--------VILTVILLVPIGG---------
-------------------------------------CEVKYQVIHKEQW--------QCG----IIALLLA
WLLLISKLN----------------------------------------------QLPVFSV--FVPITTNF
IK-SFVKVLSYILLLLGLF--AFIFYLLL----------------------SE-------------------
--QNA-------------------------------------------FST-M-------------------
------------------------------------------------------------------------
----------------------------------------------------------------PQA-----
---------------------MVKTIVWLLGDLG--YDDTFLNPDHE-------------------------
---------------L------------------------VY---PATAN----FLFVVFVTTISGFIVNLF
VTQPSEKLEDFRKRTAFHTAASQSRLV------------------------LQLDLCF--------------
------P--------------------------------------YF----------RKQRT----------
--RI-----------------------------------------------------------TV-------
------------------------------------------------------------------------
------------------------------------------------------------------------
-------------------------------------------------------TSTESEKSHS-KILAK-
-----ILL-----------------KF---YSAEE----EEK--VAD-------------------------
------------------------------------------------------------------------
------------------------------------------------------------------------
--------------------------------PILKK-----------------------------------
------------------------------------------------------------------LEEQ--
---------------------HCQIS-----------------QL--------------------LSL----
---------------------------------------------HMEQKEE--------------------
------------------------------------------------------------------------
------------IRDLKHQ-----------------------------------------------------
------------------------------------------------------------------------
------------------------------------------------------------------------
------------------------------------------------------------------------
--------------------LNYI------------------------------------------------
--------------------------------------------------------------------MRNI
[truncated: 1,019,782 more chars]
