# Supplementary material for: Comparison of transcriptomes from two chemosensory organs in four decapod crustaceans reveals hundreds of candidate chemoreceptor proteins
Source: PLoS One. 2020 Mar 12;15(3):e0230266. doi: 10.1371/journal.pone.0230266 (PMC7067487; doi:10.1371/journal.pone.0230266)
Supplement: S18 File — (FASTA) [file pone.0230266.s031.fasta]

>AmTRPM/244-654
GEVSPVVALTNTIRSVLEPVVVCDGGRAADLIAFHLITVFRIELDTTALFKSKQLSPAEQLSLSLIWNRVDI
ARCEIFVYGGALMQALQHDRIDFVKLLLENVSMFLSINTLGYILRDGGAYRSYPFKALVALKLYIGTNICDF
CYRQDLLTSHRPLLAHPCSQIILADLWMKKLYFWANAIAYMIFLVLFSYSIIHMLIYAIAYICTLGCEKVRE
IATKFSVWAWNMWNPCDAAAFQIGLALRLRHVIYCVDCIYWYLRILNILGVNKYFGPLVTMMGKMVKNMTYF
VVLLIVVLLSFGVTRQAILIRD-IFMEPYFMLYGEVYADNID--WITPAVMSIYLLIANILLINLLIAVFNN
IFNEVNAVAHQVWMFQRFTVVMEYEQKPYLVVYLKADCVQELKLTTERVENMER
>AmTRPML/47-371
PS--LF---EEKMRRKLKFMNPIEKRRFPYKFIVQVIKILLV---TQLCLFAHNYIHVNHLFLAIFYNTIDY
AGSYSY---GPVIIFGFNEK-EIIELLFKQIKV--NFRALMFALKTMTPPDC-QFDGQMLLSLDAEPKRLQ-
CKGDTLLNLSRAIYRAQLLKNFFKKAWY---------------------------VMIIVNDLLIIMSAIKQ
I--ERKQFGSDHWNICSIFL--------------GTGNLLVWFGVLRYLGFFKTYNVVILTLKKAAPKVARF
LICAILIYAGFTFCGWLILFRSLTSECLFALINGDDMFATFSMWWYSRMYLYTFISLYIYVVLSLFISVIMD
AYDTIK---------------IYYRDGP----FI-----------AACTDEAED
>AmWtrw/485-894
TPLHPFHYACKVAQYFLQSQESC---ETVLHSAANVLKLLAPTLDLAAIHHVADRGDPSTVLLALCVENVDL
LGANVHLRNTALHIAARSHSLECVEILLKKCDPIEDSLATEFLITWVNKTDKYPLGGTSALSIIVFKQRLDA
SITLHRLDFYKEILEHPLCQAFLHLKWQIRKYYVGRLIFYLFYVLILTGWVTALVYALMVLTILEVFRKLTS
IYPCVRQFFTQAENMVEW-CVILSVFATSFSHVGAFAVLCGWSNLMLMIGQLPIFGAYVAMFTSVQAQVFKL
LLAYACLLVGFTASFCVIFFSSPGLIKVLVMMTGELNFEDLFLQVSAQLSFVLFLLFVTIVLMNLLVGIAVH
DIKGLQKTAGLAKLVRQTKLICDVETAPKRLMFLTALTVRPLNPPRDLLATAER
>AmelGB11954/135-544
NVVRKYLLAVASVRRMLQNINCVDPGRSALLMAIEMVELLI-KVDKDALLHAISEEFVEEVLLSLSWEALPS
-DTATFTPDTPLILAAHRDNYEIIKILLDRSTLPHDVRCLRHSRSRINAYRAAPI--LTAFELSFATALLDH
TRSSYLLNHQKKFVAHPNVQQLLASIWYCVVGFICHSASYFTFLFMLILASQRIIWFILAWVSGLIWSEVKQ
LWDGLEEYVNDMWNVIDFVTYVATAALRVVTGLFSAANIFSSLKLVYIFSVNPHLGPLQVSLSRMVMDIMKF
FFLYVLVLFAFSCGLNQLLFANLTTQTLFWAVFGLVDLESFEFRFWGMLMFGTYSVINIVVLLNLLIAMMNH
SYQLISERADIEWKFARSKLWISYFEEPKSVWWLSRSIMRYVTVTEDDVNEISV
>AmelGB15944/26-427
----KYLLALVNVKRFIQDINCVDSGRGALCLSIEMVKLLV-GIEKDALLRAIDQEFVEEFLLLLSWQKIDP
-ASARYPPETPLILAAQRNNYEILKLLLDRATLPHDIRCLRISSTRVSEYKAAPL--LTAFN--FAVDLLQQ
VRTTTILNYQKTFVAHSHVQQLLAAIWYSKIGFLVHASSYLFFLFILMLVSQRALFIVILYVIGFIWQEMRE
AYIGLKGYLRDMWNFIDFTRYIATAILRLVDGLFAAANINSALKLIHLFSINPHLGPLQISLGRMVIDIVKF
FFIYTLVLFAFACGLNQLLFSNLSCQSLFWASFGGIGIESFEYRFWGLLMFGSYSVINVIVLLNLLIAMMSN
SYAVIEERADKEWKFARTKLWMSYFEDPKLFL--RKAVMRYIVNTEDDVHELSI
>AmelGB16264/21-390
QSLNHFLLSCATVKRLLLNINCVDPDRSALIAAIELIKLLL-GIQK-------------------SWEAVDK
-SSSNFTPDTPLILAAHKNNYEILKILLDRATLPHDARCLRHSQARINAYRATPL--LTAFELSFATSLLDH
ARTSLMLNYQKQFVAHPNVQQLLAAIWYSPMGFICHSSSYAFFL-------------------SLILGEIRS
LWSGLMEYISDLWNIVDFVQYVIWIMLRITAGAFAAGMIFSFLKLVHIFSVNPHLGPLQISLGRMIIDIIKF
FFIYTLVLFAFGCGMNQLMFANLTSQSLFWASFGMVDLMSFDFRFWALLMFGSYSVINVIVLLNMLIAMMSN
SYQIISERSDTEWKFARSHLWMSYFEDPKTFN--GKTVMRYVTATEDDVMEIEK
>AmelHsTRPA/290-668
NAILPLHFAPDTARILLDKPSTY--AEPVLHCAI--------------------------------VEIVKL
LGASVVEKNTPLHVACFVQSIKCVELLLDSTNVAVDRFAVELLLKHVNAADKTPLAGLSALNIIVFRQRLDA
SITLRRLHFRKDLLSHPLVMAFLHLKWEIRKFYLLRILVYAMTVICMTTYVTALIYLLLIFTCISIPRKIFG
FYTSAKQYFSNIDNVLDG-VVIISVFVTSFNYVGAFAILCAWTNLMLMVGQLPAFGTYVAMFTHIQFEFAKL
LLAYSGLLIGFTISFCVIFFGNPGLIKVLAMMAGELDFEGLILSVCSQILFTLFIVFVTVILMNLLVGIAVH
DIQGLRNHAGLTKLVRQTKLILFTEMVPYAFRWMDHLVVKPLNPPKDILKAALD
>AmelIav/131-510
TLLHRIHTR--VARILLKDVVEGEEGASALHLAIELVQDLVEIINTYPLAWAACCANESNLLLILKLDMFGY
APARNGIVNTPLTLACQLGRAEVFREMLEL---SARECS-------LNALDTL--NWNSALFII--------
---------HLDMLDGGIIQRLLEEKWKAR--FLKRLIILAFHLTSLSLAVLRPV-ARTIAECITVLGVLSY
IVQGLLSFMKQLSHEPAKLIFLISNLLILADAILIVAVPGSWFLLMFFAGAVRLTGPVTMVYSMITGDMLTF
GIIYMVVLFGFCQSFYFLYYSSYTWMALFQITLGDYNYTDLSYPNLSKMVFAIFMVLVPILLLNMLIAMMGN
TYAHVIEQSEKEWVKQWAKIVVSLERAKGVLISKKAVTITPVRVGDALTTALNV
>AmelNan/140-503
TILHAIHID--LAKRLLRDVYISDEGESALHIAISMVKFLLDDVETYPLNFAACLGQEERLILVLKLATFDM
AGASLAIRNTPLTLSAKLAKIEMFFHILNI---EREICA-------LSQVDTD--SHNSALNLV--------
---------HLELMDG-ILVDLLNAKWNVKFRFYRQFFLFCFYFVLSLISFLRP--IRLTAEVLMEIAATLY
IFAGLNMFIENLMTAPSRVMFLFSCCILLTDMLAVVVMLTTAPYFLFFCRGFKTVGPVVMIYRMIMGDLLRF
VSIYLVFVMGFSQAYYIIFMPSPSIMAMFLMSMTNFGYGAFEHEMEAKFLFVVYMAIVAILLVNMLIAMMGN
TYQK-IAETRNEWQRQWARIVLVVERGPLVLRQSDKKLY---------------
>AmelNompC/387-773
RSIHPVHVALATLLLLLEYVNSLTNGASGLHYAAAVIRALLEDVNQTPLLIAAHRGHMETTLLALYSHLVKL
LGASIDATDTPLHLAAYSGNENVVRLLLNSVQVATTELAVGLLLSRLHSSDRYGLNGWTPLHCATYALMEDK
-----RFVYQKEVIAHTVVQRYLQELWQLNWNAFRTILLFVAFLVCPPVWVFALTIYLMVFLLLVGIIPIYP
VVR------LLP-YWYEWCLWIKLAVLLFGNQLFALSFLLACVQILDFLSFHHLFGPWAIIIGNLMKDLARF
LAVLAIFVFGFSMHFVAL-FET-EDIKMNPVLAFEYLFFAVFQPQWTSLAFGVYMLVSVVVLINLLIAMMSD
TYQRIQAQS-------------DIEWKGSKLINMTTTAPSPLNLTTWIVYFIGS
>AmelPain/70-466
TFLDPIHFAADVLSILLDNPNL-EVQQTALHIAVKCASLLLESPNPTALHIAAMKDYRNNLILLIFKEAIIL
LTKEIK---KAANLAIQRGSPHILRQI-----LDIEVIPFNLILERVRCID--PLFGIPPVADITLSQYFDD
CIVAREFDYSKHLLKHPLLSSFLYLKWHIRYILYLNFAFYILFYLLLNIYIQITIGIMTALF---AFREILQ
LLSSPCHYMLCLENWIEMTLIILGFSILNG-QVAAVTILLSAWELVILIGKHPRMSTGIEMFKTVSFNFMRF
LFLYAFLILAFALAFFILFFPDPSLFKTIIMLTGEFDANDIPHPILSHFVFILFVFLIAIVLFNLLNGLAVS
DTVNILEKAELVGLISRIRILAYIENV-NPL-FLKILNVDSLETDPDIIKQAEN
>AmelPyr/1-389
-----------------------MCGKSPLYYAVDCVKALLESPNPTPLHVAAGLGSIAKLLLPLSVECTKL
LGATCEAKNAPMHLAVLSQSMETLEVLINIANVIEDNAAVKILLQAINKADKFPLGGISALSFIRFISRLDQ
AISLHKLDFQRHVLKHPLCESFLYLKWLIRKFFLLNLIFHSIFVVFLTAYIITY-WLVLIFIVTLASKEFFQ
MVHGMYSYIKRWENWLQWSVVLLSSIVLI-YHIAALDILLIWIELMTVIGRFPIFGLYIQMFTQVSINFFKF
LGAYICLIVGFSLGFSVLHFNNPALLKTIVMMSGELEFEDIFYSGTAHLMFLSFVILVTVILANLMMGLAVS
DIQELRRCAGLDRLVRRAELVAHLEHMPNTIMACGAIHIRPNDPPQELMKAIST
>AmelTRPA5/78-462
CALF-----IEACYKKIPSLNIGRNGRTAMHQAVEVVRMLVNDANRTPLLLAGSISKYNIEILALSLLATRR
LGACPLYQCTPLHLAANAGNPEILSILL-E-------------------RDNIPLTGVTVIDAILLNDILDS
CVKMNIVDFQLTILQHPLVETFLWLKWSLRIFFFTLVFIHALLVLSLSGYSTIQPRILASCSTIILLHYTIQ
VLMVPKYYLRQLETWLSFACSVISFTISMNLHTISLAILVAWMQMMLLIGRLPMCGNYALMFSTVLKNILKV
LLAFVCLIVGFAFSFAVLFFRNSAVVKTVVMMMGEYEYGDLFLTATSRVVFLAFVMLASIVLMNLMIGLAVN
DIQGLEKEGHIRQLLKQAEFVGHLERLPRLAR----LDSRRGIPPSRLREALEN
>BGIBMGA001085-PA/52-458
NVVRKYLLGVAGTRRVLQNVDCVDPGRSALLMAIEMVELLL-GVERDALLHAISEEFVEEALLRTSWEALPP
-ETATFTSDTPLILAAHRDSYEIIKLLLDRAQLPHDVRCLRHSRSRINAYRAAPI--LTAFELSFATALLDH
TRTSNLLNHQKKFVAHPNVQQLLASIWYSAVGFLCHSASYFMFLFLLILASQRIIWLILAWVSGLIWSEVKQ
LWDGLREYVHDMWNVIDFVTYVATVALRIVAGLFSAANIFSSLKLVYIFSVNPHLGPLQVSLSRMVLDILKF
FVLDILVIFAFSCGLNQLL---LTMQTLFWAAFGLVDLDSFEFRFWGMLMFGTYAVINVIVLLNLLIAMMNH
SYQLISERADVEWKFARSKLWISYFEEPKSLLWLARAIMRYVTVTEDDVNEISV
>BGIBMGA009272-PA/4-401
----TF------SRRLIEDINCVDPNRSALIAAIELIKLLL-GIKKDALLHAIKEEYVEELLLEHSWESVDS
-DGATFTPDTPLILAAHRNHYEILKILLDRATLPHDVKCLRHSQARINAYRASPL--LTAFQLSFATSLLDH
TRTSKMLNYQKMFVAHPNVQQLLGAIWYSEYGFICHSSSYMLFLTLLSLASQRAVFAVIIYIASLIWAEIRA
LWTGLTEYISDLWNIVDFITYIAWISLRISSGAFAAGMIFSFLKLVHIFSINPYLGPLQVSLGRMILDILKF
FFVYMLVLFAFGCGLNQLMYANLTSQSLFWASFGLVDLTTFEFRFWALLTFGSYSVINIIVLLNMLIAMMSN
SYQIISERADTEWKFARSNLWMSYFEDPKHFF--YFAVMRYVTATEDDVMEIIR
>BmIav/132-512
SLLHKIHTR--LARTLVKDVVEGEEGASSLHLAIELVQDLVEDVQTYPLAWTACCANEANLLLILKLDMFGY
APASNGRMNTPLTLACQLGRASVFREMLEL---SARECS-------LNALDTL--NWNSALFII--------
---------HLNMLDGGIIQRLLEEKWKARTKFLKRLLILMLHLLLLSVSVLRHAGLRLASELGTILSTLCY
ILQGLVAYFKQLIHEPAKFIFLASNILVLAEAILLFLLPGSWFLLMFFAGAVKLTGPVTMIYSMITGDMFTF
GIIYCIVLFGFSQSFYFLYYSSYTWMALFQITLGDYSYSDLSYPNLSKTVFTVFMIFVPILLLNMLIAMMGN
TYAHVIEQSEKEWVKQWAKIVVSLERSGAVMVSKRAVTITPTKAAPALSSAL--
>BmNan/113-476
TILHSLLAH--LAKRLLRDIYISDEGETVLHITITMAKFLLDDYDTYPLSFAACLGQEERLILVLKMSTFDM
AGASLNIRNTPLTLAAKLARTEMFFHILNI---EREICA-------LGQVDTD--SKDSALNLV--------
---------HLGLLEG-MLIDLLKTKWNVKFRFYRQFILFSCYFLVSLICFLRP--LRISAELLLWMGALAY
FGAGIKMFIENLSTVPSRVMFLFSCLLMLIDHLAVMIMLTTAPYFLFFCRGFKTVGPVVMIYRMVMGDLLRF
VCIYLVFVMGFSQAYYVIFMPSPSIMAMFLMSLTSFSYTAFDHEIEAKLLFVIYMIIVAILLVNMLIAMMGN
TYQK-IAETRNEWQRQWARIVLVVERGPLVLRQKDKRIV---------------
>BmNompC/665-1042
RSIHPVHVALATLVLLLEFIDAVDEGASALHYACQVVKCLIEDVNQTPLLIACHRGHMQNTLLALYAHLVKL
LGANIDATDTPLHLAAYNGNENVVRLLLNSVQAASNELAVGLLLSRLHSTDRHGLNGWTPLHCATQSLMDDK
-----RFVYQKEVIAHTVVQRYLQELWRLKWTGIKIMFLFFAFIVCPPVWMFSLTIYLMVLLALVAITPIYS
IFR------LIP-RWYEWMLWIKIAVLLLGNQCFALSFLLACVQILDFLSFHHLFGPWAIIIGDLMKDLGRF
LAVLAIFVFGFSMHIVAL-FRNIS----------QLLFFAVFQPAWTNIVFGIYMLVSVVVLINLLIAMMSD
TYQRIQAQS-------------DIEWKGSKLINMTNTAPSPLNLTTWLMWLIGS
>BmPain/62-460
TCLEPIHFAIDALAALLEDVNV-KSGNTAILMAVDMIELLLKNANPTPIYSAAKQGLERTLIIMLFEKAVST
LGADPNATCRPIALACQNGYYKIVKMF-------MDNITLRLLLN-IN-VNHMALFDEPPLADITLEAFLDE
CVTTNHMKYERPLLKHPVITSFLYLKWQISCLFFANITFYSFLWLCLILYILGYVGVVLLL-----IRELFQ
LLLSPTRYLQSIENWMEIGLIFVTIWIVFSQQLSAVAILLSSAELVLLIGQFPTLSTNIVMLKTVSWNFFKF
LLWYCILIIAFALSFYTLFFEDPSLFKTIVMLTGEFDASSIKYPLTSHIIFIVFVFMIPIVLFNLLNGLAVS
DTQEIRADAELVGHISRIKLISYIESVPTFFTSFRIILVKPNQNDRKIVKNAES
>BmPyr/119-413
TCLHPLHCALACVKVLIADVNAGLSDRSPLHYAVEVVKELLECPDPTPLHVAASLGSASKLLLALHAECARL
LGAHIDWPNTPLHLATLAQSLEVVEMLVDRADVAKDAGAARLLLSAPNAADNFPLGGVSALSFIRYLCKFDD
AVHVSTIDF---------------------------------------------------------------
---------PYWD-----------------HDVAAITIFFCWLELMMIIGRFPTFGLYVQMFTTVTVNFATF
LLAYSCLLIAFGLAFSVLFFHLPGLVKTVMMMSGELEYEDIFYPLTAHIMFLIFVLLVTVILTNLLVGLAVS
DIQALQEGAGLDRL------------------------------PKEFISAILE
>BmTRPA1/184-589
YPIHPVHLALDIVKLMFT--------MTPIHCAAEIVNYLINDINLSPLLLAASRAGWRHTLIPLHIRSLEN
LGACINLKNTPLHIASREGHTRVVHLLLNRALLHRDHLAIELLHSVLDQIDKDSLMDMSAIDYAVFEAVQDK
CITKAKYSFRVELLAHPLSQKYLQMKWNGKYFHLVNVLFYCIFLIFVTVYSLLMTVVIMVYISVCMMREAYN
LKQQKWHYIVDPSNLVSWTLYISATITVFPFSAASITVFLSWFELLLLLQRFDQVGIYVVMFLEILQTLIKV
LMVFSILIIAFGLAFYILLFSNIALMRTFAMMLGELDFVGTYFPIPTFIILALFMILMPILLMNLLIGLAVG
DIESVRRNAQLKRLAMQVVLHTELERKPAFLLKVLELIEYPNNKLGFLDLILDQ
>BmTRPM/7-382
------------------------------------ITVFRIELDVTALFRAQHLTPSEQLSLALTWNRVDI
ARSEIFVYGGALMQALEHDRIDFVKLLLENVSMFLTINTLRYILRDGGAYRCYPFKSLIACKLYKALELLDY
CYRQDLLTCHRALLAHPCSQIILADLWMKKIYFWADSIAYILFLLMFTYTVVKMWIYSICYILTFLCEKIRE
IVTKFSVWAWNMWNTYDAGFFLVGLTLRLREVIYCVDIIYWYLRILNILGVNKYLGPLVTMMGKMVKNMIYF
VVLLLVVLMSFGVARQAILIREFVFYQPYFMLYGEVFAGDID--WITPIAMTVYLLIANILLINLLIAVFNN
IFNEVNEVSHQVWMFQRFTVVMEYEQKPYAVGWVNVECVQEIKLTTDRVEHIER
>BmTRPML/22-346
PNAN-----EEKMRRKLQFMNPIEKRKFPYKFVVQVIKIVLV---TQLCLFAHNYNHVNHLFLALFYNTLDY
AGPYSY---PDPIIYGFNES-EVFEYIRDALNI--SFRALMFSIKTITPPDC-RFDGQMSLFLEAEPHKLE-
CKGDTTLNISRALYRAQLLKQFFRRQWY---------------------------IMIIINDLLIIMSAIKQ
I--ERNQFTNDQWNVCSLFL--------------GTGNLLVWFGVLRYLGFFKTYNVVILTLKKAAPKIFRF
SICALLLYAGFMFCGWLILFRSLTSECLFSLINGDDMFATFSMWWFSRVYLYSFISLYIYVVLSLFISVIMD
AYDTIK---------------QYYKDGP----FI-----------GETIEEVSS
>BmWtrw/228-639
SPLHPLHCAVQVANLLIASVHAAVK-GGLLHCAVECLKLFISDVNINAIHLAADLGVKQIILLALFVECVDL
LGADASLKNTALHLAARSASLECVESLLRKADPAMDFAAIETLISWVNQKDEYPLKGNSALNVIMVTRKLDC
AITLHELDFQKEVLLHPLCSAFLYIKWEIRKYYVARLFLSFIFVLCLTLYVTALMWVLAGITIFEIFRKVYG
IYSTVKQYLMQSENIIEW-FVIISVFLISYNHVGAFAVLAGWTNLMMMIGQLPVFGTYVAMYQKVQKEFAKL
LMAYSCILIGFTISFCVIFFANPGFITVLTMMIGELNLDLLLLEFSAQITYVLFLMFVTVVLMNLLVGIAVH
DIQGLRKTAGLSKLVRQTKLISYMELAPKCLLILSALSVKPLNPPRDIMMAAIN
>BmWtrw2/176-587
TALHPLHCALEVAEILIASLHGVVQ-DNLVHCAVECMEMFIEDPAANALHLAAELGSRRSYLLALYVECVEL
LGAKANTKNTALHLAARLSSIDCVEVLLRDADPAEDYAAIELLVNWVNKKDEYAIKGHTALSVIILKHNLDC
GISLSEFDFQKDILQHPLCSAFLFMKWRIRKFYLARLIFCFLFVSFLSIYVTAVFWVLMAITVFEIVRKLTG
IYSSFYQYFTTFENLMEW-FVLLSVFSLYNNHVGGYAVLGAWTNLMLMMGQLPMFGDYVAMYQKVLMEFLKL
LLAYICLLLGFTICFCVVFFSNPGFISTLSMMVGELNLNILIFELSAQIIFIFFLMFVTIILMNLLVGIAVH
DIQGLRKTAGLSKLVRQTKLILFVEMGPKCLHYVTALSVKPLNPPTDIMMAAME
>Cele_CED-11/111-466
----NTLLLPNDSYETVA--------RAATAVKLSLIELLFFGIPICAILHS-------HLLL--SW-----
-RSQLYPLGTKLLVSSNSGDVQLIELLLAALNSVLSSLCLHFLSSVGYSYIPESIFSMVLSRIASATTLFDT
VFSTSLLCQAREIIAHECCQKLYGNLWMNRIRYWLSLLFRIVFICCLAYSV--------MWVWSFFWARARK
IPL---------WRVFDVFAFLILLLVMKVGVVSFFVLYVSYSTLFTYIPLSDIFGPMIVRVKLMLLDFTNF
LFMIALVMLSSAVAIQAVVFRK-TLSWIWLSLFT-TDLSNLS------LIVIEYFVILKLLLWPILFAFFSK
TAKNVDDEADKIWRFQLYSLAEDFRLRP----LISNEFVLSMEQSANKSE--DV
>Cele_CUP-5a/27-359
PTIN--LPHGERLRRHLQFMNPMEKHQLPYKLVLQVLKIVFV---TQLILFAEMMSHVDHRFLSVLSEHLSF
LASFSYDVVPPI-VTVNNNIREVKDILATRITFPEDATVFKFRLRTDQKPEC-KITGQVHVTLSTVVSYVNV
CNGRIGTDISRALIKAHLLQDYFENVWY---------------------------VMIVVNDALIIITVAKS
I--EFQDFDNSLFTLTSIFL--------------GMGALLVYVGVLRYFGFFSQYNILMLTLKRSAPNIMRF
MTCAIVLYAGFLIAGWVIIFRTLSSEALFSLLNGDDMFATFYVKVFGTVYIYLFVSLFIYVVLSLFIAIIMD
AYEVVK---------------DRYSDGK----FV----------PSELGSPT--
>Cele_GON-2a/507-916
KTVPPVVCVSCTIRSVLDPVVVCDGGRAADLLAFNLLTIFRLDVDATALLKGQNLSAADQLALALAWNRVDI
ARSDVFAMGAALMEALIHDRVDFVRLLLEQINMFLTINTLFYIVRDGNSYQCYPYKALVACRLYLSLELLDH
CYHVDLLTYNKHFLAHPCCQILLADLWHRRFYFWSWTISFILFITFFTYTLVKTVYILIAYVAAFGLEQVRK
IIMKIRTYVCSFWNCVTILAYIVGFFMRCF-VILACDSVLWTMKLLDYMSVHPKLGPYVTMAGKMIQNMSYI
IVMLVVTLLSFGLARQSITVRN-IFLKPYFMLYGEVYADEID--WIPPLLMTFFLLIANILLMSMLIAIFNH
IFDATDEMSQQIWLFQRYKQVMEYESTPVLILFVKSDCMKLNEKADIRTDQIHD
>Cele_GTL-1/324-734
STVTPLVCVAFTIKMVHDPVIVCDGGRAADILAFSLMTIFRLDLDVSCLLKGQNLSPPEQLQLALAWNRADI
ARTEIFANGQDLIEALSNDRIDFVHLLLENVSMFLTYNTRTNLLVDGNLYKSYPYKALVASRLYLAVEVLEY
CTKHGLLTCHRKFLAHPCCQMLLSDLWQKKIMYWLWFFAFIWFLILLTYNLVKTWWYVFAYIFVWTLEIGRK
VVSQLRVFFFQYRNGLLAFGYLIAYFIRLSPILIICNSVIWSLKLVDYLSVQQGLGPYINIVAEMIPTMIPL
CVLVFITLYAFGLLRQSITVRN-IFLQPYFMLYGEVYAAEID--WIAPVGLTVFMLATNVLLMNVMVAGCTY
IFEKHIQSTREIFLFERYGQVMEYESTPIWLFLIRMESVTEKKNTAERTDAIQA
>Cele_GTL-2/287-693
EHVYPVVCTISSINAIHDPAIVCDGGRAADIISFDLLRIFRYDVDVSTVLQKQNLPPDEQLALTLSWNRVDL
AKSCLFSNGDVLNDALYWDRVDFVECLLENVSMFLSINMVRNWMENGNAFQLYPFKCLLAIRLYDAIELLDQ
CYRADLLRMTKTFLAHPCCQILLAELWHERFRFWSWCIAFLIFLTTQTCILLETKWITFIYTVTLSVEHIRK
LMTKVKVFYAKWYNIWTSAAFLVGYGFRLV-VLLSFSNVLFYMKIFEYLSVHPLLGPYIQMAAKMVWSMCYI
CVLLLVPLMAFGVNRQALTVRN-IFYKPYFMLYGEVYAGEID--FIPPLLMVIFLLVANILLLNLLIAIFNN
IYNDSIEKSKEIWLFQRYQQLMEYHDSPYHFIYLRPDCIRKLKLT-DLTELT--
>Cele_OCR-1a/162-527
NLLAALHNL--IARRLINDICVSEEGLSPLHLAIQFTSLLLRDLNTYPLSFAICMGQHDRMLLALKMDMLDA
VGGNIRLANTALTLAARLAKKTMFNKILQL---ECEKCV-------LTKIDTD--NDTSALSLV--------
---------HLELMDG-LIEQILDEKWKGRALWLRSLLGFIFFYCCFVCAYLRPYWFRLGCEIMTIIVMLFQ
ILLGFQKWFNFLKAFPAKLMFKGAFLFIIINTMAIISILLVTQHFLYYMRAIPFVGPVLMVYTIIATDLVRF
AMIYSIFLVGFSQSFYLIFMENPALLRTFIMTIGEFSYREMSNKWIGKLIFVIFETFVSILQFNLLIAMMTR
TYET-IFLTRKEWKRQWAQVILMLEMGPRSYVSKERRQL---------------
>Cele_OCR-2a/158-523
TIIGDIHNA--LVLKILDDIHISEDGLSPLHQAIKLVYKFLKDVKTYPLSFAACLNQPERLLLVLNMAMFKL
AGASLRTVNSPLTLAAKLAKKEMFDEILEL---EGDSST-------LAKIDTN--NEASALSLV--------
---------HLELLDG-LLDTLLEAKWEAKRNMIVSFTAFTLYYICFVTAFLRPAYIRLVFELFVVIGICVQ
VFLGRKKWWNVLTAFPAKITFKLTYFLVLANVLITVTMIFTTVHYLYYCRVIRFVGPVLMVYTIIATDIFRF
MLIYGIFLMGFSQSFSLIFMQSPAFVRTFILTIGEFTYRNLAAVWIGKVVFILFELFVSIMQFNMLIAMMTR
TYET-IFQTQLEYKRQRAQVILMLELSPRSLVKKSRKAV---------------
>Cele_OCR-3/144-506
NLLHADMNE--LVKQMTYDIFLSEEGLSPLHQAIEMVYFLCRDVSTYPLSFAACTNQVDRLLRVLLPEMFML
AGANLHVRNTPLALAARLAKKHIYDLILEC---DMDICK-------LNDVDTN--NPNSVIANV--------
---------HLEFFDG-LIEEVLESKWEGKKQLFMSLAGYIYFLAVFYLAFTRD-QIRMISEILCLLAVVIR
TFKGVSRWWNSIKAFPEKVLHKFCQILVLCNLLVVCIVIMSTLHFLFYCRSLKFVGPVLMVYKIIVRDMLRF
LLIYSFFLMGFAQAFFVIFMEDGAVMRMFIMSVGEFGYKNLNSAPQSKVFFILFELIVTVMLLNLLIAMMTR
TYEK-IAETEKEWKRQWAQVILMLEQSPRAFVVK--RQQ---------------
>Cele_OCR-4/115-481
TLLHPNHMK-LLAERLIADFYLSDEGETVLHMGIEFVRYLLKDVHTYPLSFAACLSQPERMLVILNYEMFKM
AGADLHIQNTPLTLAAFLAKKEMMQRIVEE---ERTVSA-------LEHVDSE--NQKSVLTIA--------
---------HLSLLPH-LLEQLVHHKWIGRKTLFAQLSMFCIYFICVTSCFLRPVIIYHLLHLICVTGATLY
LVQGYHLYVLGLSGFPAKAIFLFSCILMVIDIVWIVIVLLTSLKFLFFCRGFKSVGPVLMLYKIIIRDLMRF
FLIYLVIVVGFSQAFYVIFMSNVSYVRMFIMSLTEFTFEQLEHTVIGKITFVVYMLLVTLLLINMLIAMMTN
TYTE-VSGNSLEWLRQWSAIILMMEQSRLVLLDKEEREE---------------
>Cele_OSM-9/133-510
NLIHQVCYE--IARILLKDIYLGDEGQSALHLAIETVSLLLNDVITYPLAFAACFGNKDDLLIILSSSMYSY
APADPHVVNTPLTLATKLGRKQIFEEMLEI---MKVECS-------LNTLDTQ--NYDSALMTV--------
---------HLDMIGSEVIQRLLADKWKAQRKLIERLVLLIVQLITLSIVVIRP-YIRTACELLTILNCIFF
VYQGMRGYLRNLKTAPAKAVFCIANLFLLLEALFVFALPGSWIFLLFFARSAKLTGPVQMIYSMIAGDMIRF
AIISAIFLVSFSQVFYFVGYNTFTFITLFRASMGGYDYEEFSYQALTKTLFVLYMFVMPIMMINILIAMMGN
TYTTVIAQAEKAWRQQYAQIVMVLERSRGLMVQTRAKVIQPEKVGAAVTN----
>Cele_PKD-2/53-395
----QALLASDGKIKLTAIVLVYVAAQNSIQSYYS--DLFV---ATGAP------AFGSSM----IWDWLSQ
VWT---------ETSNSTDNENMI-YYENRLGEIRMLKVQREIKECFANYEE------------FIYATAKE
LENLKIASYAQSAIA-----TLKANRWIGGVILLTYQTSGGT--RMMIFEG------IFCGFIL-YFEELFA
IGRRLH-YLTQFWNLVDVVLSVATIILSVNPNSYACVVFVAWVKVFKFISVNKTMSQLSSTLTRSAKDIGGF
AVMFAVFFFAFAQ-FGYLCYSNLSAFALLRLILG-----DFNCRFFGPAFFIAYVFFVSFILLNMFLAIIND
SYVEVK----AELARKKDGEGILDWFM-RG----GKDYKKDINETEHVPEKVEE
>Cele_TRP-1a/33-440
----RFLEAKPTLQECLDNVNCLDSGRTALEIAVEVVELLLQDIRGNALLCAIREGVYREVLVTRGWSQALD
PASAEYSSDSPVILAAQLNQFEILQMLIRKASIPHRHSCLQYSLKRINTFRAAPI--LSAFKLSYSCDLLSQ
CRSSEILNKQKAFVSHPHCQQLLTSIWYSRLGFFYYSVSFATFLGLLTWATYRYWSLVFTWVIGMLWSEIKQ
LWEGFKRYMRQWWNWLDFLMYLCTISIRLSSALFAVGNVFSFARIIYLFQTNPYLGPLQISLGCMLVDVAKF
CFIFVLIISSFSIGLAQLYSSNVSYLTLLWSLFSITKPEDTDIQWVGQGMFIMYHCTSIIVLLNMLIAMMSH
SFQIINDHADLEWKFHRTKLWMAHFDEPKSLIWLKNDIIRFIHQNEDDLHEIPD
>Cele_TRP-2a/29-415
NS--QFLLSIGSVRKLLANINCLDPGRNALLIAIEMIELLL-NIEGDAILYAIGEENVEEIIVKM------T
-EHSAFTPDTPIVLAAHKDNYECIKLFLDKGTVPHDVRCLRLSRSRINAYRATPI--LYAFELSFCVHMLDQ
VRGSKVLNHQKRFVAHPNCQQLLLDIWYSSMGFLSHSGSYIFFLILLIMASQRMICAIFLWVLGLIWVEIKQ
LWEGLYNYCRNLWNILDFITYLCTTALRVVACFFATANIFSSLKLVHIFTVSPHLGPLKISLGRMVIDIVKF
FMVYALVLFAFACGLNQLLCSSITAETLFWALFGLVDLTHFRLEWTGKTIFGSYCCCSIIVLLNMLIAMMSN
SYQYISDQADIEWKFARSRLFLEYFDDPKSIYYLTKKIL---------------
>Cele_TRP-3/53-429
----YFYKAYSEVRSFLG----------------SSLQSLLMSSESEALLLSIAVGSRPEFVL--YLERSGS
ANSPHFPPHTPLMLACILNNFSIVQCLITRHCIPHFITCTTHSSTRVDVMRASVF--AATCAVAFLCRISDQ
AWRVDMVANMRQFTCSTNSQTTIKSVWYK--GFIAHITMYLVFLIAAILRPDSI-IFMYAYVMGLALEKGIL
FYRGRDGFFAFWWRWFDAALFLFSLIFFTGSICLAIACVLSILKCFYYAQMMKSIGGSVISVGKCVGKTYTY
ILIMVAIIVSFSVGLNIIVTTDSSSKNLFWSIFGYLGPSTFTLSSTFEILAAVYHGILIITVLNLMTSILVK
GADEVLDNEEMEFKFTRAAIYSEFLSWPAHFV--YYQLLRFVAS--------DD
>Cele_TRP-4/628-1009
LGLHCLHIAKDIMRLLLDHVNHRTNGFTALHYAAKLVNLLIDMVNQSPLLEACARGHSGNILLPLHVKVVNT
LGANPNARDTPLHLAAQSGHDSLVRMLLNQVQVTSTTLAVGMLLSRQHAKDWRPLNGWTGLHFATHQLMEDR
-----KFIFQKEVVSYASVQRYLTEVWTVDWSFGKFVAFSLFVLICPPAWFFSLVVYFTILLTIVVLNITHK
MYE------VVP-NPVEWLLIVKVLILVLSNQLFAFALLFAFVEYLDFLTVHHLFGPWAIIIRDLMYDLARF
LVILMLFVAGFTLHVTSI-----R--LASPSQTLEMLFFSLFVPDFAKLLFGIYMMVTLIVLINLLIAMMSD
TYQRIQAQS-------------DKEWKGAILIQMKSATPSPINMTKLIIVLRGN
>Cele_TRPA-1a/242-651
TVFHELHFALEVLKALVE--NELNEKAVPLHVAAEVVSYLIEDNDVTPLMMAVTHDSKKEYLIPMYLEMMQL
LGASITQVNSALHLAARSGHDATTKVLLDNADKAKNSVACQRLVAKESSSDT-VLEGKTAFDIALASFVMDN
CIEKSAYNFKLHLLNHPLSKALLKYKWNGRPMYYFALFMYLVFIVSLTQYVHTKVIIIQTLAVCQILVECFQ
LFQRKFAYLVNWENWIDCFIYSTALITVYDWILAALCIFFGWINLLFMIRKMPRFGIFVVMFVDIVKTFFRF
FPVFVLFIIAFSSSFYVILFSTISPLKTTVMMIGEFEFTGIFGPAHTAALFFFFCIIMTILLMNLLVGLAVD
DIKGVQEKAELKRLAMQVDLVLQIEAS-HFFIRTYATCRYATFPAGWWSNFREK
>Cele_TRPA-2/3-273
----PL------------------------------------KIDS--------NKAEDTFIF--SGETLN-
------------LRKLKSGKWGVIRYILNY-------DC--------------SL-----------------
--------------------FFLLLAWHSRNLFLITIFTGIFFMFLVLKGT---VWFIVAFCFNIFTATLAY
VLPGYDDYHLEVKKIVTWFL--------------IIAIISAWANLLYIMRKSP-FGIYIFMMTRILRSFAHI
ATIWIPTLIAFSFAFLLIMVQTLAVTKTSTMMIGEVDANDIL-QWIPSILVLVFEIITVILLMNLMVSLAVG
DVTYLNNTAQDKLLKIKVNFVIEALQIPNVLVYISA---LRIKTSKCDIECIYE
>Csap11035535_Nan/1-72
-----------------------------------MVKFLLDNYQTYPLSFAACLGQEERLILVTKMDMFDM
CGATISVRNIPLSLAAILAHRDIFFHILNI---EREIC----------------------------------
------------------------------------------------------------------------
------------------------------------------------------------------------
------------------------------------------------------------------------
------------------------------------------------------
>Csap11071768_TRPA5-1/99-505
PLIFPLHMALDMLTFLLQKVDAMEGGQTALHLAVNGVETLLKSPPPTPLHMAVRRGDLPVLLLVLIHDLVKE
LGADINHVNSPLFFAAKHRLSRVVETLIGFADVVVTRAALDHILKTVTKCDKDPFDGLTRCAVILLTRLFDN
HVLLSSFDY-EALLKHPLLESFLYLKWNIKPFFYCTVFFYLLFLLLHTTFI---VVLHVTMFLLIMFPDLVI
MFANLKKYLYQWETYTKIIALTSSAFVVF-RYAAAISAFFSWVEFMMLLGRFPSLGSYVLMFTRVARSIIKF
LAAFSSLIIGFSVSFLVLFFSTLSFTKTLMMMIGEIDFGNLI--FLSGVFLVVFLFLVCILMTNLLIGLAVN
DLPDLQRQGKIRRLSKQVSYVVSYERLPRQLRLTCKVDVFPNKSPTETLQEAQK
>Csap11150858_TRPA1-like/177-582
HPIHPVHLAYDIVKLMFT--------MSPLHCAAQLVSFLLDDIDVSPLLLAAAHRGWRDILLPLQISSLAY
LGASVRTKDTALHIASGEGHTRVVRLLLGKALLHRDHLALTAILAVLDQTDKEPLSQCTPIDIAVFEAVLDQ
AIVRAKYSFRVDLLMHPLTQTFLEMKWRGKYIHLSFLIIYLVFLFLVTFFAGYLFVAILVFAMLNIIKEMVQ
LYHHKLKYLAEGINVVEWTMYLTSTCMVLPFNSASLAVFTAWFTLLLYFQRFDRIGIYIVMFLEILNTLIKV
LLVFSVLIIAFGLAFYILMFSSVSVMHAFSMMLGEVDFLNIFFPVTTFALLLIFMILMPILLMNLLIGLAVG
DIESVKKNAQLKRIAMQVEMHTDLENKPEMLIRVTEVLVYPNAVPNWIHRILDQ
>Csap11252094_Iav/130-510
TLLHKAHTR--VAKILLRDVVEGEEGASALHLAIELVTILLANVNTYPLAWAACLGNETNKLLILQLGMFSY
APAQDGIMNTPLTLACRLARSTIFKEMLEL---TCIECS-------LNALDTR--NWNSALMII--------
---------HLDMLEGGIIQRLLEEKWKARNQFLKRLAIMLLQLILMSGSVLRPI-TRYCFEAGTLAGVISY
VFQGIASFMRGLAANAPKAIFLFSNLLIMLDELLSYAVAGSWFMLMFFAGALKLTGPVVMIYKMISGDMFTF
SIIYGIMLVGFSQAFYFLNYASYTWMALFHMTLGDYDYSAMDYSGMSKFVFLVFTIMLPIMLLNMLIAMMAN
TYSTVISMSEKEWVKAWAKIVIALERAPGVMVSKKAVTITPVKGG-ALTGAIKD
>Csap11291943_TRPC/160-566
----VFLEAKHTMMRCL-NVNCTDIGRSAIQIAVEIVELLLLNVKGDALLYAITEGVYKEMLITPDWVKVRA
GESSDFDPNSPIILAAHCNQFEILQLFLSRAYIPHPLSCLRYSLRRIHTYRAAPI--LAAFKLSYTCELLHQ
CRSTQVLNRQKQFVAHPNCQQLLTSVWHTRLGFIYHSASFGLFLVLLVLASTRTFWLIFFWVTGMVWAECKQ
LWEGLTAYIRQWWNWLDFIMYLCTFSLRAVAGVFAVANVFSFARIIYLFQTNPHLGPLQISLGCMIIDIAKF
LFIFFLVLTSFACGLNQLYGSDATFATLFWSLFGISSPKSTDFETVGQGLFMAYHVMSIIVLINMLIAMMSN
SFQQIEDHADQEWKFARSKLWMSYFDPPKSVFFIRGEVMRYIHQNEDDLLEIRD
>Csap1301010_Pain1/70-477
TALHPLHYAVEVLEALLKDPNAKEGGRTSLHILAACLDALLSKVDLSPLFLAATKGWEYRKLILLLEDFVEE
LGANAARVDSPVLYAARNGYYKILEMLLRT----SKEKVLELLLEKLDAQDEFALFGTLAITRIVLEEVLND
CIKYKILHYKRHLLLHPIIDTFLFLKWQIQKYYYFNIIAYTIFLILLTAYIIYHVALILIFALYIAVREGVQ
FYVSWKMYVIRLENWLEISIVVLTCTVLFI-SLCAWLVLFSWIEFVLLLGRHPYLSIYITMFTTVTFNFLKF
IIMFSFMIVAFSISFYLVFFTTYSLLKTIAMTTGEIEYTDLPFPVSSHLLFVVFVFLIVLVLMNLLNGLAVS
DIQQIQQEAEIVSYSSRVELVSYIESVPKLL-WLRTISVFPNRGKEAQIEAASS
>Csap1414987_Pkd2/63-416
----RIWATREDREVYVRVDLCIITGMTSPTMFYS--ELFL-----DAPYPDTKNSFRGQV----FWRFSEN
VWEHWY---DV-SATNTSKDDRNI-LYENRLGVIRQLRVQRVIRQCYSEYSP------------WKYFSEKQ
LNGSVIAHYTKNILA-----ELRDKLWIGGIILLRYVTPNDF--FVLACEC------IFVFFIL-YYEEAIE
IKAKWS-YFKSTWNILDLLVSLLCIGFNVFDIQFAVCVFFAWFKLFKYISFNKTMTQLSSTLSRCAMDIAGF
AIMFFIVFFAFAQ-LGYLLFRKFAVFTLLRTILG-----DFNARVLGPIFFICYVFFVYFVLLNMFLAIIND
TYSEVK----IEIANQRNEFEIADYFK-RGYN--GREIRMEIEMRLLEQDEVDK
>Csap1529864_TRPML/63-400
PEVKNM---PSKMQRRLKFMNPMEKRRFPWKLLLQIFKIVVV---TQLCLFAQQYSHVNHMFLAVFFQYLDY
AGTYSY---LLPYVSPNNND-TIAKFLKKKYIL--NFNIFTFHLHTFDMPEC-GLDGQMLVNLDVAAQVLE-
CQGSIFINVSRALYRAQLLRLFFRQQWY---------------------------LLICINDIFIILSCLKG
L--ESK----DTWNVCSLFL--------------GLGNLLVWFGCLRYLGFFTTYNVLILTLKKCIPNVLRY
SICLLMVFSGYCLCGWLVLFRSFTMECLYSLINGDDMFATFSVWWFSRIYLYSFISLFIYVILSLFIAIIMD
AYETIKEHIPKRYLDIYIYIYNYYENGP----FV-----------EECTEEPDH
>Csap1583775_TRPA5/72-481
TALFPLLMALPILKLLLQQVEGKGSGSTPLHAAIEGVAELLKLPSSSPLKAAVMTGNVAQLIFVMQIEILRM
FHVDVNSKNTPLFLATRSRLSQCTELLLSYADPAMTEGALSLLLERVTLSDKEPFDGTSRCSLLLLNRLFSS
RITLSFFDY-NDLLQHPLVESFVHLKWLIRFLFYITLMTFFVFIIIHTVYIAITAILHLVMYLLILWPEVIT
MIANPKAYLRHWETLTKFVSLIASAYVVIAREISAISVFFGWVELMMMFGRLPILGSNVLMFARIAKSAIKF
IVAFIGLLVGFSVSFMVLFFKTFSFVKTLMMMIGEVDYSSLV-AIISYLILVIFLFLVCILMANLLIGLAVD
DITSLQRIGSIARRAKQASHIVTFEKAPRRLVLINAKHIYVNKNPSQIIKKA--
>Csap170861_Pain2/112-508
NSLHALLTAHTALAHLLTNVNARDDHRAALHLLVKVADLLLSKLDLTPLALATAANLLEKKLVLLNTSLVDE
LGANPWLLELPLHRAAVKGTASLVQKLMENKTTSKD---LRYLLQ-LDLNQKPPLECGAVLDSVTLEHAMDD
CITHYHLDYHRHLIKHPLVQTLLYAKWKVQWLYLGNLLLYLFFVSMLTTFAFLMVVLLLLAWLFMLVRMGLQ
ITLSFK-YLKKIENWLQW-SLLVLVPVLCFRQLSAWSMIIAWFVFVLKLGRVPFFALYITMLRHVTSNFLRL
TILYSILILAFTLSFNILL--EF-FPRAVVMSTGELEFSDMS--TSAILMTLVFVFAIFLVLMNVMNALAVT
DAQEVVNDTKLYSLISLLELVNTIET--GNLQ----FLAKINLPPNKLNDEAAH
>Csap1763764_NompC/1-78
------------------------------------------------------------------------
------------------------------------------------------------------------
------------------------------------------------------------------------
------------------------------------------------------------------------
-----------------------------------MLFFSLFHPVWSQIVFGIYQMVTVVVLINLLIAMMSD
TYQRIQAKS-------------DTEWKGAKLINMTSGTPSPLNLVKFIVYIISN
>Csap1796860_Nan2/9-204
--------------------------------------------EA---TTPVTLGSGLLLNSPLK------
------------THHLHLTAVNTSFFITKI---IRRALA-------YDDSNSN--PCYCAL-----------
--------------------------WR-------------------------P-YVRFGCEAVTLLGSLSY
LVGGGKMFIENLSTVPSRVLFLLACIMVLIDVLAVLVMLCTGPYFLFFCRGFKTVGPVTMIYTMLVGDLLRF
VTIYFVFIMGFSQAYFIIFMPSASVMKMFIMSLGNFGYGALDHPTTGK------------------------
------------------------------------------------------
>Csap180932_TRPA1/61-464
MALHPLHAATDLIELLLK--------QTPLHKAAAAITTLLARIERTPLLLAASGGHANQTLLPLYYNIIDK
LGSRIDNKNTPLHLACLQGHTDVVRVLLEAADVARNSCAVNELLDYLDPIDKTPLSGRNALELAVAEAVLNR
CTKSNRFKFRLNLLNHPVSISLVKHKWMGRFVYYSTLVFYSVFLTFLTGYVTAKAWVIIVMAAINILREIFQ
IYQARLNYILE--NLMEWCCYITAFLLVWDWQVGTASIFLAWMNLLLFIRKLPFLGIYVVMFTDVFATFLRF
CTVFVLFLIAFGLCFFMVLFGSLSLLKTTVMTIGEFEYDSIFYPEVTYIVFVTFLALMSILIMNLLVGLAVD
DIKAVQDQAILKRLAMQTQLVLDVEVFPDALRMYSKKEVHPNTRHGLLSKKFRS
>Csap1897696_TRPA1-like2/241-624
LPIHPLMLAHKCCVKL--NINAQDRGNTALFYAANTVAELLEDPNSSPILEAAGKKRVNQRLLPLAVECANY
LGASPTEVCTPLHLAAMHGSVDVCQMLLRKARVAVDEIAIRFLAKKQRAKDDTALNGNLPLDTALALKAQNN
CIQRK-YDFHTFLLHHPLTKAWLVDKWNISYIFLALLFIEFLFVVSLTLFMKVDALFLLSMTSIILLLEGNY
IYRLKREYL-----------VILTVILLVPWQCGIIALLLAWLLLISKLNQLPVFSVFVPITTNFIKSFVKV
LSYILLLLGLFAFIFYLLLFSTMAMVKTIVWLLGDLGYDDTFYPATANFLFVVFVTTISGFIVNLFVTQPSE
KLEDFRKRTAFHTAASQSRLVLQLDLCP--YFKQRITV--------------ME
>Csap1910769_TRPM/199-609
KDVPPVVCVPQTIRQVLEPVIVCDGGRAADILAFDLISVFRLELDSSALLHAQRLNPPEQLSLALTWNRVDI
ARSHVFCEDGSLMDALVNDRIEFVKLLLEQVIMFLTINSLRYIIRDGGAYRAYPFKALVAAKLYLALQVMDY
CYRQDLLTYHRALLSHTCCQILLADLWLIKFYFWAHSIAYVFFLCLFTYVVVKLWWYVIAYISTLILEKVRE
ILSKITVWSDKLWNVCDLLFFMIGMTLRLQEVIYCVDIIYWYLRILEILSANKYLGPLVMMMGKMIKNMAYF
VVLLLVVLMAFGVCRQSILARH-IFYQPYFMLYGEVFAGDID--WLTPTVMSMYLLVANILLINLLIAVFNN
IFQEVNAISHQVWMFQRFQVVMEFEGKPHRGIYIRWECMKDQKEMAERTEGLRK
>Csap1931409_TRPA5-2/47-417
----------------------SDADSARLLKMVEGLQALLAHVNH-------G---------ALWSAGVRY
LGASVYAKNTPLHYAAASKSTTCIQLLLE-RRPVVDHDALTLLLKAVRAKDGTPLMGETVLAYTFMDTVFDE
CLVTNTMNFHAKLLSHPLCETFLLLKWMVRRLFLIEVTLYLLFAVLTTVLTNKF-GIVVTYLVVIMLQQVLS
LLQNKLQWFRSLSGVLHVVITVLVAGVVLPQHLASWLMLLLWTECMLLIGRFPNCGVYVVMFTRVAKVFLRI
FLMYFCLLLAFTAAFYVALLANPTFVKTLTMMIGELDFGDDFLVFTGHAIFLFFIILVSIILSNLLVALAVS
DVQGLRNSAHLERLIKQTELVYHMEKN-AYIALV--VFYLPNSPPSYLLANVKT
>Csap1948336_TRPApw/55-443
LAVVPLISALDGVVELLNNANAADAGATPLHM--PTVRVLISHVNLTPLHYA----------------LVEA
LGARCGLRDLPLHKAAGAGSASVVRVLAREATVLKDNCAVETLLQLINAKDKQPLSRDHILDAVLVPMALNR
SFSANRLDIKRLLL-HPLCHSFLHLKWYVRKYFLANVIFYLLFVLSLTAFLWSPLWCLVIFSGLLDLREIIQ
ISQNPVLYILNVGNILDA-TLVFCVPLLLLQQVGAVTVVLAWVRFMLFTGQFPSCGVYIVMFSTVARNVFKF
LAMYVFILLACALGFYVLLFENPSFVTSLVMMTGELDYTDTF--GLSIVMLVGFMLFVYIILSNLLVGLAVS
DMYAIQQRSELLRLTRHVELMVQVENLPNALQL---LFLFLSRTPPQLITSVMQ
>Csap1981719_TRPA1_like1/142-531
LPLHPLFLAYKCCKEL--SLEYCDHGNTALHVMALSLEFLLDSINRTPLMEAVKNNKLVRLLTPLDTS-FNM
LNALST--CTPLHLAAEEGSKVACSLLLNHARIALDNMGVRFLVSKVRPKGYTPLNKRYALDLALACEIMTR
CREG-VNNFNLNLLQHPLVEAWLCYKWCARWLFLAMLLLRVFLVAALMRFLYTTEVHLASAFFLQVLEEAIC
LRKTGMHHV-----------MVLSLVALLPWECAILALIFVWLDLIHNINKLPQFVMYSAVNVKFFKSYAKG
LMYLGMVMFVFSFAFHLLLFRSVSMVQVVVWMIGDLNYDDNFYPLLSISLFLLLVCTVGAFFVTLLKTPSCN
K-----KRLRYCKQTGRLCLLLKIDMCP--WFNVAYEYDENEKIPNFFVKVVEE
>DmIav/134-515
SLLHKVHTK--LARVLLRDVMEGEEGASALHLSIELVADLIEDISTYPLAWAACCANESNLLVILKLDMFGY
APAKNGIVNTPLTLACKLGRAEVFREMLEL---SARECS-------LNALDTL--NWNSALFII--------
---------HLDMLDGGIIQRLLEEKWKAQNQFLKRLLILSTHLLCLSVSVLRPV-ARYCAEFATLVGVLSY
VFQGLSAFLKQLSHAPAKAIFLFSNLLILAEAILIFAVPGSWFLLMFFAGAIRLTGPVTMIYSMITGDMFTF
GIIYCIVLCGFSQAFYFLYFNTYTWMALFQTTLGDYNYPDLNYPNLSKTVFVIFMIFVPILLLNMLIAMMGN
TYVTVIEQSEKEWMKQWAKIVVTLERAPGVMVSKRAVTLSPVKVDSDFTNAMVD
>DmNan/141-504
TILHSLHAD--LAKRLLKDIYMSDEGESVLHIAIAMVKYLLDDVMTYPLSFAACLSQEERLVLVLKIEMFDV
GGTNIHIKNTPLTLAAKLGRVEMFFHVMSI---EREICA-------LLMIDTN--NKDSVLNFV--------
---------HLELLDG-VVIDLLKTKWDCKSRFYKQFYMFALYFLISLFSFLRP--LRIMAELLNFVGAILY
LLVGLKMFIENLMTAPSRVMFLFSCALMMTDHVTVVIMLTTAPYFLFFCRGFKTVGPVVMIYRMVMGDLLRF
VSIYLVFVMGFSQAFYIIFMPSPSIVAMFLMSLTNFGYGAMVHEYEAKILFFLFMVIVSVLLVNMLIAMMGN
TYQK-IAEIRNEWQRQWARIVLVVERSSLVLRMTEKRFA---------------
>DmNompC/403-766
RSIHPVHVALATLMQLLEYINSVNEGATALHYTCQIVRMLLEDVNQTPLLIACHRGHMENNLLALFTHLVKL
LGANIDATDTPLHLAAFSGNENVVRLLLNSVQVATIELAVGLLLSRLQSQDRNGLNGWTPLHCATYGLMEDK
-----RFVYQKEVIAHTVVQRYLQELWHLTWASWKILLLLVAFIVCPPVWIFTFTIYLMIHLSIVGITPIYP
VLR------LVP-YWYEVGLSIKVLVLLLGNQCFALAFLLACVQILDFLSFHHLFGPWAIIIGDLLKDLARF
LAVLAIFVFGFSMHIVAL-FANF--VRMHPINSFELLFFAVFQPYWVEIVFGIYMLVSVVVLINLLIAMMSD
TYQRIQV----------------------VLLALNST----------LF---RS
>DmPain/45-453
TSIYAISYAPGNLAALLKKVQVDRKQLTPLNSLASCMQLLLDSPNVTPLHHVLRAGKKEQLFLLLRQRAFDV
IGMDINSRPNLVETAVIYGNWQALERLLKEPNLTPDSAVFELLINSINEADS-PLFGTLPIKDMVLEEHFDS
CITTNIIDYERHLLQHPLISSFLFLKWHLSVIFYLNFLIYSLFTASIITYTLKFFLLSWLGISYLILRECIQ
WIMSPVRYFWSITNIMEVALITLSIFTCMERVLAVFTILLVSMEFCLLVGSLPVLSIHMLMLREVSNSFLKS
FTLYSIFVLTFSLCFYILFFNTFEVIKTIVMLTGEFDAGSIQ-SIYTYLIFLLFVIFMTIVLFNLLNGLAVS
DTQVIKAQAELNGAICRTNVLSRYEQV-NHLFIC--ISVLPNDGEMRTLKKAAE
>DmPkd2/150-499
GRITSIIAARAKTNRILYILTSLVVSVRHTYMFYK--KLFT-EMVA----PSVTVGFEKTV----WWDYLKY
NGDLTFMDDNPYSGNYLKDDSDSIQLYENLLGPLRQIRVIRYFNTCYAAYSS-------------PFRTMHD
LDSTPLAFYNVKIIN-----DLKDIHWLGGVIMYSFFTDRS---MLMTVIY------IFWYIMVIYHYEITE
IRKGIKIYFCSMLNILDCAICYLALVYNIWSIIYAILAFLVWIKIFKFISFNKTLVQFTTTLKRCSKDLAGF
SLMFGIVFLAYAQ-LGLLLFRNFSILTMIRMILG-----DFQARVLGPIYFLTYILLVFFILLNMFLAIIME
TYNTVK----GEITQGRSHLGSYIYRK-SGML--GRET-----------HEI--
>DmPyr/135-546
TPLHSLHCAVECILLLLRSINIGIEKRSALHYAIDCVEILLKDPNPTPLHTASAAGFAKQLLLALYVECARL
LRAEVDCRNTPLHLACLSQSIGTVDLLISYANVAVYRAACNALLKAVNKADNYPLGRVSALSFIKLMQKLDS
SIKANKLDFQKRILMHPLCETFLFLKWRIRKFFLMSLAYHTLFVILFTFYVWVYTYLVIILNLILLGKEVFQ
MAHGLRGYAKYWENWLQW-TIGTGVLLCV-HHVAAIVILLVWLELMMLVGRFPIFGVYVQMFTKVAVNFAKF
LLAYICLLVAFGLSFAVLFFENISFLKSITMMSGELEFEDIFFPVTAHIIFLSFVLLVTVILTNLMVGLAVS
DIQGLQVSATLDRLVRQAELVSRLESLPTNLILCSAFTIRPNDPPEDIKLNVVD
>DmTRP/19-426
YDLMNFILSLPGVKKILENINCTDPNRSALISAIDLMVILL-NIEGDALLHAISEEYVEEELLTNSWEAVDR
-SKSTFTVDTPLILAAHRNNYEILKILLDRATLPHDVKCLRHSQSRINAYRASPV--LTVFQLSFGTSLLDH
ARTSMMLNFQKTFVAHPNVQQLLAAIWYSEGAFITHSCSYMFFLMLLGAASLRVPLAIITYIMALIFEELKS
LYSGLFEYIMDLWNIVDYISYVTWILCRATPGAFAAGMVFSYLKLVHIFSINPHLGPLQVSLGRMIIDIIKF
FFIYTLVLFAFGCGLNQLLFSNLTSQSLFWASFGLVDLVSFDFRFWALLMFGSYSVINIIVLLNMLIAMMSN
SYQIISERADTEWKFARSQLWMSYFEDPKMLR--KRKVMRYITATEDDIIEVQR
>DmTRPA1/227-631
YPIHPVHLAIDIVKLMFE--------MTPLHCASDIVSYLVADINLSPLLLAASRSGWKHLLIPLHIRSLEN
LGACINLKNTPLHISSQQGHTRVVQLLLNRALLHRDHLAIELLHSVLDQVDKDALLDMSAIDYAVFEAVQDK
CITKAKYSFRVELLAHPLSQKYLQMKWNGKYFHLANLLIYSIFLVFVTIYSLMM-VVIVVYILLNSMRELIQ
IYQQKLHYILETVNLISWVLYISALVMVTPYSAASIAVFLSWFRLLLFLQRFDQVGIYVVMFLEILQTLIKV
LMVFSILIIAFGLAFYILLFSNISLLRTFSMMLGELDFVGTYVPMTSFLILSVFMILMPILLMNLLIGLAVG
DIESVRRNAQLKRLAMQVVLHTELERKPHVWLRVMELIEYPNETLGFCDFILEQ
>DmTRPL/36-439
----KFLLAMPNVRRILQNINCMDPGRRALTLAIEMVELLV-GVEKDALLHAINAEFVEELLLLISWQKVDI
-NTAMFAPDTPLMLAAHKNNFEILRILLDRAAVPHDIRCLRHSLSRVNIYRACPI--ITAFQLSFAVDLLDQ
TRTSNILNYQKKFVAHSNIQQLLSSIWYCRTGFLIHASSYLFFLFILILVSQRAKLIVVMYVIGFVWEEVQE
IFAGMKSYLRNMWNFIDFLRYVSVMCLRAFDGLFAAANVFSALKLVHLFSINPHLGPLQISLGRMVIDIVKF
FFIYTLVLFAFACGLNQLLFGNLSSQSLFWASFGMVGLDDFEYRFWGLLMFGSYSVINVIVLLNLLIAMMSN
SYAMIDEHSDTEWKFARTKLWMSYFEDPKWVI--RKNIMRYVAASEDDINEVER
>DmTRPM/205-597
REVPPVVCLTNTIRAVLEPVVVCDGGRAADLLAFNLITVFRIELDTTALFKSQHLSPPEQLSLALTWNRVDI
ARSEIFVYGGALMQALEHDRIDFVKLLLENVSMFLTINTLGYILRDGGAYRSYPFKSLVSCKLYKGNKLLDF
SYRQDLLTCHRALLAHPCSQVILADLWMKKFYFWADSIAYMFFLIMFSFTVVKMWWYSIAYITTLGFEKVRE
IISKFSVWAWNMWNPCDGAAFVIGLAFRFREVIYCVDSIYWYLRILNILGVNKYLGPLVTMMGKMVKNMIYF
VVLLAVVLMSFGVSRQAILIKE-VTFQPYFMLYGEVFAGDID--WVTPITMSMYLLIANILLINLLIAVFNN
IFNEVNSVSHQVWMFQRFTVVMEYQQKPYSLLYCKA------------------
>DmTRPML/71-395
PSVD-----EERMRRKLQFMNPIEKRKFPYKFVVQIVKIFLV---TQLCLFAHSYNHINHLFLALFFDTVQY
AGPYDY---PPLTIFGFNEP-HIDEYLRQRVEV--NFSALTFKIKTLSAPDC-RFDGQMLLSLDAEATRLK-
CHGATVLNISRALWRAYLLRNFFRSQWY---------------------------IMIIFNDVLLIISALKQ
I--EGRYLVVDQWDTCSLFL--------------GIGNLLVWFGVLRYLGFFKTYNVVILTLKKAAPKILRF
LIAALLIYAGFVFCGWLILFRSLTSECLFALINGDDMFATFAWWWFCQIYLYSFISLYIYVVLSLFIAVIMD
AYDTIK---------------AYYKDGP----FV-----------GTRAEDIDD
>DmTRPgamma/6-415
NTIRKFLLAMAGTRRMLQNVNCVDPGRTALLMAIEMVELLI-NVDKDALLHSISEEFVEEVLLTFSWESASE
-DTSTFTPDTPLILAAHRDNYEIIKILLDRAVLPHDVRCLRHSRSRINAYRAAPI--LTAFELSFATALLDH
TRTSHLLNHQKKFVAHSNVQQLLASIWYSSIGFICHSASYFTFLFLLMLASQRIFWLILAWVSGLIWSEVKQ
LWDGLQEYLNDMWNVIDFVTYVATVALRVVAGLFSAANIFSSLKLVYIFSVNPHLGPLQVSLSRMVMDIMKF
FFLYVLVLFAFGSGLNQLLFSNLTTQTLFWAVFGLIDLDSFEFRFWGMLMFGTYSVINIVVLLNLLIAMMNH
SYQLISERADVEWKFARSKLWISYFEEPKSIWWMSSQIMRYVTVTEDDVNEISV
>DmWtrw/185-596
SALHPLHCAAEAAKLLINDISKDTS-ESLLHCAVECLQIFIADVNLNAIHLAADLGNIQEALLALNVECVDL
LGADAKLKNTPLHLAARTSSLDCVESLLRNADAAEDFAAMETLIQWVNHKDIYALKGTSALNVIMIRQKLDA
AITLHELDFQKEILEHPLCSSFLYIKWGIRKYYIGRLIFCFSFVLFLTLYVTALMWVLVAITIVEIFRKLYG
IYSSFRHYVTQVENIMEW-FVITSVFVISYNHIGAFAVLLGWTNLMLMIGQLPVFDVYVAMYTRVQGEFAKL
FMAYSCMLIGFTISFCVIFFANPGFITVLVMMIGEQDLSLLILEVSAQITFVLFLLFVTIILMNLLVGIAVH
DIQGLKKTAGLSKLVRQTKLISYIESAPTWLRLLTALCVKPLNPPREILMKAIS
>Dpul_Iav/125-491
SLLHSIHCK--LAKLLIVDVVEGNEGASALHLAIEVIKLLVEVVTTYPISWAACCNNEANLLIVLKLEMYGY
AQAKMGIVNTPLTLSCHLGRATIFREMLEL---TAKECS-------LNALDTL--NMTSALMII--------
---------HLDMLDGGIIQRLLEEKWKAQRQFLKRLGILFFHLLVLSIAVTRPI-TRFCFEIITCLSCVGY
VIQGLRGFLYQLSNNPAKAIFLASNFLTLAEAILIFALPSAWFFLMFFAGAIRLTGPVTMIYSMITGDMLTF
AIIYSIMLLAFSQAFFFLHFSNFTWMGLFHWTLGDYNYNSLQYPAVTTTVFVIFMIMVPILLLNMLIAMMGN
TYALVIQQSEKEWVKQWAKIVIALERAKGVMVSKRARTI---------------
>Dpul_Nan/116-479
TVMHSIHAD--LAKRLLKDIYLDEEGENVLHIAIAMVKYLLDNYVTYPLAFAACLGQEERLVLVLKTAMFDM
AGSLLNIRNTPLTLAAKLARRDMFFHILKI---QKEVCS-------LPQLDTD--DKDSVLNLV--------
---------HLELMDD-VVIDLLHAKWNIKFRFYRCFLLFALYFVISLICFVRP--FSMGGEIGVLIGVALY
LGAGRKMFFENLATAPSRVLFLISCMFVIADIVAVLVMLSTAPYFLFFCRGFKKVGPVVMIYRMIMGDLLRF
VTIYVVFVMGFSQAYYIVFMPTPSVMMMFLMSLYNFGYEAFAHETVAKILFVVYMAIVGILLINMLIAMMGN
TYTK-IAETRNEWQRQWARIVLVVERGPFMLRQSSRLYL---------------
>Dpul_NompC/362-746
RSIHPLHVAFGVVRLLLAYVNTRNSGETSLHAASDIAQSLLQDVNQSPLQVAAKNGHLQLLLLPIYTELVRL
LGAETSAADTPLHLAAYSGDENVVRLLLNSVTVPSAQLAAGLLLSRLTTPDGHPLAGWTALHLAAYGLMEDR
-----KFVYQKEVISHPAVQRYLQEVWLLQWAPWKLLLLFLCCVVLPPVWLLCLTIYLMTLLILTSTLPICP
VLR------LLP-CWYEWLLWLRIAILFISNQLLAVVVLLCCMLLLDFLSFHYLFGPWAIIIGNLMVDACRF
LIILAIFMFGFTMHVAAL-F---SGVVVTPLDTFQLLFFALFQPEWTLIVFGFYMLVTTVVLINMLIAMMSD
TYQRIQAQS-------------DVEWKGAKLVAMTAATPSPLNLTSWISYLWSS
>Dpul_Pyx1/8-311
------------------------------------------------------------------------
-------------------------------------GAVKLLISKVNAKDQFPLAKISALASVAISRKLDS
AVDVVKLDLQRHILQHPVIGAFLHLKWMIRTTFVVSLIFQLLYVLALTSNISIYTYLTVLLGAATGVKEFFQ
LYCNVHEYARDIENYFQL-ISILGMILILSHHVAAIVIIVAWINLMLHVGRFPVFGLYVQMFTTVAWNIGKL
LVAYMSLILGFSLGFAVLFYNDMALLTTIVMMTGEMEYAAMYYPGTTHFVFLVFLLFVVIVLMNLLVGLAVS
DIQGLQKSAGLDRLVRLTKQIARMESFSVPRRFINVYNFRPNDPPPEIKESLVT
>Dpul_Pyx2/114-494
----PLFCAIELVEALL-----------------SCATRLVENVNLSPIHVSAFQGDVDKLLL---------
-KASTTEIDTPLHLAALSQSVESVKVLLDYARHICDGSAVRLLISRVNVKNQFPLAKNTALALVTISRKLDS
AIEIARLDLQHHLLLHPVIGAFLHLKWTIRTTFLASLMFQFCYVLFLTLNITTYYLPTIFFGSMTGCKELFQ
LYCNPHEYVTDVENYAHL-FSVVGMVLVI-THVAAVVIIVAWINLMLHIGRFPAFGLYIQMFTTVAWNMSKL
LVTYFCLIVGFSLGFAVLFFGEIALLTAIVMMTGEMDFNALFFPGTTHLVFLFFVLLIVIVLMNLLVGLAVS
DIQGLLNSAGLNRLIRTTKQIARMEIFPIPKRCLKVYNFKPNDPPQNTKEGLVT
>Dpul_Pyx3/189-598
TALHPLICAAEAVKVLLCEVNAGLASSTPLIWAVTCATYLIEAVNPAPIHVAAAQGDTDEMLLALNAGCIRL
LKADCNAVNTPLHLATLSQSVESVAVLLEAARHICDNSAVRLLIASINGRDNFPLGGVSALDFLTIPRRLDS
AVVVAHLDFQRHILQHPIIRAFLHLKWIIRSLFIVSLLFHAAFVLSLSANISIYVYLNLGFGVLSLIKEFFQ
LLQTPSEYVRSSENYIQC-FLIIGVVGIN-QHLAAIIIVVAWMELMMHVGRFPVFGLYVQMFTTVAANIAKF
LAAYMSLIIGFSLGLSVLYLASLSLVTTVVMMTGELEYSKYFYPITTLIVFLAFLLFIVVVLMNLLVGLAVS
DIQGLRKSAGLDRLVRQTRLIARMESIPARTRFLKIYTVRPNDPPPDIKENI--
>Dpul_TRP/1-404
--MGRYLLLFNGVRSLIENLNCTDPGRTSLVIAIELLEVLL-GIKSDGLLHAISEDYVEELLLKNSWETLDS
-ENATFTPDTPLILAAHRNNYEILKLLLDRAALPHDVRCLRHSRSRINAYRAAPV--LTAFELSFSTSLLDH
VRSSYLLNYQKDFVAHANVQQLLGAIWYSEKGFICHSASYLFFLSLLGLASQRVPLFIMLYIFGHIWAEVHS
LWSGLMEYITDLWNLIDFTSFLAWIFLRGVTGMFGAAMIFSYLKTVHVFSISPHLGPLQISLGRIIIDIIKF
FFIYMLVLVAFGCGLNQLMFSNLTSQSLFWASFGLVDLQSFEFRFWGLLMFGSYSMINIIVLLNMLIAMMSN
SYAAIAERSDTEWKFARSKLWLSYFDDPKSML----EVMRYVTATEDDVNEIQR
>Dpul_TRPA5/96-482
----ALHLAPEAVQPLLKDVKAADS--LHLAAGM--VQQLIEDANQ---HVREN---------PLHLEALRQ
LGAQVNIGETPLHYAAQRGATGCIQALLDYADPLTDKQATKLLLAYLIAQDNEPLTGLSAATLIILSKRLDE
SIISNKFDYRADLLQHPVIESFLFLKWRIRFLFFSNIILYLILVAGVSAYVSS-LNIVI---LIIIFQEVIQ
FTSLHYQYFREPESWIKIGALVTSTIVIFSHHVSAVAVLLGWSEVTLLLGRLPTFGVYALMFYAVAQHLVKF
IFVFFFFLAGFSFSFHLIFFGSPSLLRTFAMMIGDTGYDEYLLQGTAHVIYFFFLILVSLILMNLLIGLAVN
DIQGLQNEGRVKRLRKQAEYIVYLEDISQWLNWIE---VLPSSTISDTYNLLMD
>Dpul_TRPL/20-423
----KFLLALTTVKRIIHNLNCVDPGRGALLMAIQMVELLV-GIARDALLHAIDKEFVEELLLLISWENVDR
-TTSSFTPDTPLILAAHRNNYEILKILLDRATIPHDVQCLRHSMSRINAYRASPI--LSAFELSFACDLLSH
TRSSSLLNHQKMFVAHPNIQQLLAAIWYSSYAFLIHASSYLFFLFLLILVSQRFFCFVAVYVIGYVYEELHE
MWKGVGRYIRNLWNVIDVCRYLLAMGLRTVAGVCAMANIFSALKLVHLFSINPYLGPLQISLGRMVIDIVKF
FFIYSLVLFSFACGLNQLLFANLSSQSLFWASFGLVDLGNFEYRFWGMLIFGAYSVINVVVLLNLLIAMMSN
SYSLITEHSDTEWKFARSKLWMSYFDSPKKIM--RKAVMRYVTATEDDVNEVSF
>Dpul_TRPM1/219-611
KDVAPVVCLMDTIRTVLEPVVVVEGGRAANLISFDLITIFKPQLDACALFRARYLTAAEQLSLALAWNRVDI
ARSEIFIYGGALMEALVKNCVDFVKLLLETVQMFLTINSLRYIVRDGGAYRCYPFKALVASKLYEALELLDY
CYRQDLLTCHRELLAHPGSQLILGDLWLRKLLFWTWTIAYFFFLAVYTYTLVRTWYYVIVYIASFGSEKIRE
ILAKLLVWASSMWNCCDAFFFFVGMILRNHEVLYCLNIVYWYIRILTILRVSRFLGPFVTMIGWMLQRMVYY
VTLMLVVLMSYGVFRQSVLVRD-VFFKPYFMIYGELFADDIN--WLNPLLMTAYLLMINILMLNLLIAVFNS
IFLKTNVHSHKIWKFNRFAVVMEYDQKPRLFTWCRY------------------
>Dpul_TRPM2/205-597
KDVAPVVCLMHTIRTVLEPVVVVEGGRAADLIAFNLITIFRPELDSSALFRARHLSAAEQLCLALAWNRVDI
ARSEIFVYGGALMEALVKNRVDFVKLLLETVQMFLTINSLRYIVRDGGAYRSYPFKALIASKLYEALELLDY
CYRQDLLTCHRELLAHPCSQLILGDLWLRKFYFWSWSMAYFFFLIVYTYTMIRTWYYVILHMASFGGEKVRE
IMSKISVWASGVWNCCDAFFFFIAMVFRLQEVLYCLNIVFWYIRILRILQVSKFLGPFVTMIGRMLEKMIYY
ITLMLVVLMSYGVFRQSVLVRD-IFFKPYFMIYGELFAGDID--WLNPLLMTCYLLVANILLLNLLIAVFNS
IFLRTNVFSHQIWKFNRFNVVMEYEQKPYLLVWCCS------------------
>Dpul_TRPML/66-395
PVLGPLQRHEERLKRRLRFLNPVQKRRFPFKLFTQIIKIIFV---TQLCLFASFDSHVFHLFLAVFHEYLDF
AGAY-F---SWIQFEPNSNS-NTKQFLREKITV--SGEALMFSIKALNGPDC-SFDGQLLVSLTTLAKHLD-
CHGKVTVNISRAVIKAQLLKDFFQRHWY---------------------------VLIIIDDVLLVGSIIKL
M--ENQHIDSDMWDVCSVLL--------------GTGNLFVWFGVLRYLGFFRTYNMLIVTLKKAFPSVLRF
LLCAMLIYAGFTFCGWLIFFQTITSECLFSLVNGDDMFATFALWWFSRLYLYSFISLFIYVVLSLFIALIMD
TYETIK---------------MYYTDGP----FI----------NDDCVDTIDD
>Dpul_TRPgamma/50-459
EDMLKFLLAVATVRRMLQDVNCVDPGRSGLLMAIEMVELLI-RVEKDALLHAISEEYVEEVLLSFSWEALQP
-DTATFTPDTPLILAAHRDNYEIIKILLDRAKLPHDVRCLRHSRSRINAYRAAPI--LTAFELSFATALLDH
TRSSYMLNHQKKFVAHPNVQQLLASIWYSRAGFICNSASYFTFLFLLILASQRIMWLILAWVCGLVWSEIKQ
LWDGLQEYVGDMWNVIDFVTYVATVALRIVTGLFSAANIFSSLKLVYIFSVNPYLGPLQVSLSRMVLDIMKF
FFLYVLVLFAFSCGLNQLLFSNLTSQTLFWAAFGLIDLDNFEFRFWGLLMFGCYSVINIVVLLNLLIAMMNH
SYQLISERADTEWKFARSKLWISYFEEPKSVWWMTFNIMRYVTVTEDDVNEISV
>Dpul_painless/54-460
TCLQSIHLAPESLELLLRNVNQREGGRTPLHILISYFDLLLSDINQTPLELAVHKNLNQKKLFLLMPWAVSS
LRVDPNQTSPALMEAVLRGNVEIVRMLVYHPHILLDAKILHILVSSVNAQDAFALLGETAVKRITLETFLDS
CIRSKTFDYKQYLLKHPLVTSFLMLKWHISKFYYMNLLVYALTMLVLSTYILLHVFFITI----LLVREFFQ
LGIAPLRYLFSPENYVELVMMGCTVAVLAH-HVSAIAILLAWTEGLLLLGRHPQLSIFVTMFTTVSLTFLRL
LLWYSVLLIGFGLSFFIVFFTNISLLKVVAMMSGELEYGDLPSPFVSRFIFLAFLFLITIVLLNLLNGMAVS
DTQSIQSKAETIGYVSRVELISYLESM-SPL-SLSAFTVYPRRNDEDIIQNAQN
>Hame1115635_TRPA1-like2/243-624
LPLHPLMLAHKCCVKL--YINAKDKGNTALHLAANTIAELLNKANQAPVLDAASKKNAGKILVPLAVECAHI
LNASPVEQCTPLHLAALHGSAEVCQMLLRKARLATDGIAVKLLTKKQRTKDDTALNGNRPLDRALALKVQDK
CVQHI-YDFRHQLLHHPLVNAWLLHKWRIYIVFLACLLLELIFVTCLIIFMYIDGCVLVIIMFMTLLLECNY
IYRLKKEYL-----------VVFTIVVLIPWECGILALLVEWLYFINMLNQLPMISVFMPITRSFLKSFFKV
LFYIIMLVFIFAFIFHLLLFHTVAMVKTIVWMLGDLAYDDTFYPVMVNILFVLFVTTIGGFIVNLVVAQPSE
KLNSFRDKAAFHRAASRCRLFLKLEVCP--FFKFRRFF----------------
>Hame11167056_NompC/39-102
------------------------------------------------------------------------
------------------------------------------------------------------------
---------QKEVIAHPAVQRYLYDVWTLEWPAWKMVVLFFAFLFLPPVWIFSMVIYLLLLMILTVVTPLRP
I-----------------------------------------------------------------------
------------------------------------------------------------------------
------------------------------------------------------
>Hame11277693_TRPA5-2/46-425
----AINTA--------TTLG-GDADAAKLLKMVEGVQALLEHVNH-------G---------ALWATGVRF
LGASVYAKNTPLHYAAASKSTACIKLLLE-GRPVLDHDAITTLLKAVRAKDGNPLNGESVISYTTMDAVFDH
CLVTNAMNFHAKLLSHPLCESFLLLKWMVRRLFLIEVVLYLLFALLTTTLTNKF-GIVITYLVIILLQQSLA
LLQNKLDWFKSLSAVLHVIITILVAAVILPHHLASWLMLVMWTECMLLIGRFPNCGIYVVMFTRVAKVFLRI
FLIYFCLLLAFSAAFYVALFSSPTFVKTITMMIGELDFDDDFLVISGHVIFLLFVILVSIILSNLLVALAVN
DVQGLRNSAHLERLIKQTELVFHMEKN-AYLAYI--VYILPNNPPSHLLANVDR
>Hame1131817_TRPMc/294-695
QDTHKYRLSKNVLTLLTDAVKSTNALTGGMHVGITSVKYKVEDF-PVPVVLLLLAGTGRDLLAMRQ-KCADL
LCTKVNMITDQLSLALLWDRPDIAECEIFPAQK----TAVKLF-----TMNGVHLFEDPYMELLLCAAIAAS
CLYQSLEEYNLIFISTPAAQASVELNWRMSRAPFFAVMIANVFPLLIFWPRFRFIKFLFVWICIYVIDEISE
IISKISDWAGSVWNRFDIVAFFLAFLALGLRIAYAVNTNVFYCRLFRMYHVNYHLGPKLVIFYRMISEVLVF
LALLVIFILGYGIASQALLLNSTSLLTPYWQMYGELLLDEAEYSWVVNLMLFFYLIIGNIMLLNLLIAIFTY
VFDEVQENSMEIWKFEMLRLIREYDM-PPFVVYIKGSTLDSLRIVKRMSEKIHL
>Hame11391935_Pain2/133-542
TSLHPLLVAAEVVEKLLNHINARNDGQTALHILTKITDLLLSDIDLTPLAVAASGGLIKKKMVLLNESLIKT
LGANAWAFELPIHRAAARGTVSIVQKLMENQKVSPDI--LRRLMQDLNVNQEMVLTQGIILESITLERAMDG
CITHQKLDFHRQTIKHPLVQCLLYAKWRALPLYLLNLGLYFFFVIMLTGFVSMKWGFLIPLTIYMIIREMFQ
FFYTKEVYLKNIENYLEI-FLVVVVVVLWCRHLAAWAMIVAWYEFVLILGRAPPLAIYITMLRHVSWNFLKL
IFLYGALILAFTISFNIILFSNFTLPKAIVMATGEFEYSDLSFFTSAILIFLLFLFLIFLVLMNVMNGLAVT
DTQQVVDDAKLYSLTSRLELVYLTESL-DKIHLGYWLHAYINNPCCTLDNDIRN
>Hame11400866_TRPgamma/84-491
RHNRKFLLSVAGVRRMLLNLNCVDPGRSALLMAIEMVELLI-KVEKDALLHAISEEYVEEVLLTVSWEAIPP
-ETATFTPDTPLILAAHRDNYEIIKILLDRATLPHDLRCLRHSRSRINAYRAAPI--LTAFELSFATALLDH
TRSSYLLNHQKKFVAHPNVQQLLASIWYTSLGFICHSASYLTFLCLLILASQRILWLILAWVFGLIWSEIKQ
LWDGLREYVGDMWNVIDFITYVATIALRIVTGLFAAANIFSSLKLVYIFSVNPYLGPLQVSLSRMVVDILKF
IFLYLLTLFAFSCGMNQLLFSNLTTQTLFWAAFGLIDLTNFEFRFWGMLMFGTYSVINVIVLLNLLIAMMNH
SYQLVSERADTEWKFARSKLWISFFEEPKSLYWFTKSIMRYVTVTEDDVNEI--
>Hame11498999_Pain1/70-477
TALHPIHYAIEILQALLKDPNAKEGGRTSLHILAACLDALLSKVDVSPLFMAATKSWEYRQMILLLPDFVEE
LGANPSRKDTPILYATRNGYHEIVKMLIKS----LREKVLELLLKEIDAQDSFPLFGTLAITRIVLEEVLNE
CIEHNILRYKRRLLLHPIIDTFLFLKWQIKQYYFFNIFAYTAFLILLTAYIIFHIGLISLFALYIAVREGVQ
FFVSWKLYVSRLENWLEISIVLLTTILLFI-SLSAWLILFSWIEFILLLGRHPYLAVYITMFTTVTYNFLKF
IIMFSFMIIAFSISFYLVFFMTYSLLKTIAMTTGELEYSELPFPVSSHLLFVLFVFLIVLVLMNLLNGLAVS
DIQQIQQEAEIVSFSSRVELISYIESVPRLL-WLRTITMYPNRDKEAHIEAASS
>Hame11524135_TRPML/117-443
PEIKEV---SDRMRRRLKFMNPMEKQRFPWKLLLQIFKIIVV---TQLCLFAQQYNHVNHLFLAVFFEYLDY
AGTYAY---VSPEAFLKNNN-NTTKYLEQQFTL--NFNAFEFILRTFDTPEC-CMDGQMLVDLQVGAQVLE-
CDGSVIINVSRAIYRAQILRSFFHRHWY---------------------------VLICVNDILIIISFFKG
L--ESKLFLEDTWNICSLFL--------------GLGNMFVWFGCLRYLGFFATYNIMILTMKKCIPNVLRF
STCLMMVFAGYCLCGWLVLFRTFTMECLYSLINGDDMFATFSVWWFSRAYLYSFISLFIYVILSLFIAIIMD
AYETVK---------------HCYDDGP----FV-----------NECTEEPDR
>Hame11672838_Nan2/59-359
SIMKKVHPG-IIQDSGITDVLTTPRRSSVFEVDLLLAVVTQDTSDT---QVSVTLSSEVLLTAPLK------
------------THDLELTAMNKTFFITKI---IKRYAA-------YILNITN--PCYCVL-----------
--------------------------WR-------------------------P-YVRVVCEGLTFLGSLAY
LIGGGKMFVENLSTVPSRVLFLLACTMVMVDVVAIMVMLCTGPYFLFFCRGFKTVGPVTMIYTMLVGDLLRF
VTIYFVFIMGFSQAYYIIFMPTASIMLMFIMSLGNFGYNALEHEISGKVLFMIFMAIVSLLLINLLIAMMGN
TYER-IAEMKNEWMRQWARIVLVVERGPLVLRQNERKYV---------------
>Hame11722724_Pkd2/55-408
----RMWATQEDREIYVRIILCILTGMTSPTMYYS--DLFL-----DAPFPDTKNTFRGQV----FWRFMEN
IWEYWY---DP-TPTPTEEDDRNI-LYENRLGVIRQVRVQRAINQCFDVYSD------------WTFYSEKE
MNGSQIATYTKAILA-----DLRENLWIGGVILLRYVTALDY--FILACEF------IFIFFIV-YYEEALE
IKTKCD-YFKSVWNLLDLLVSLVCVGFNVYDMQFAVCVFFAWFKLFKYISFNKTMTQLFSTLSRCAKDVAGF
TIMFFIVFFAFSQ-LGYLLFSSFAMFTLLRTILG-----DFNARILGPLFFLSYVFFVFFVLLNMFLAIIND
TYSEVK----AEIANQRNEFEIADYFK-RGYN--GKEIRMEIEMRMLEEDEVEK
>Hame11798817_TRPA/9-371
EDLEDL-------------------SLPWLHLAVKLLRLLLKSADTTALHLSAKKGQKRVNLLPLVVACIQV
LGAFLDASNAPLHVAAEVDNVTAARIFLHAASQMVDGIATEILVLAMTTEDAEPL-----------------
-----YFNFHFDRLKHPLCETFLHLKWLIRTLFCIKWAMFAFVVFALTINVLRVVWLSLLMMSAIVMRTLLQ
I--KKSLFLRRKDKWLEMVFIVCSIPLLVTRQLGSFTLLLGWYGVTMMVGHIPSVGIYVQMFHAVALKMMKF
SAVFLSLFVGFAVSFHLSFFRTASFIKTLVMMVGELDTAELF------LIFIIFVLLITVIITNLLVGLAVQ
DIQELQKVAGVSRLAHTVEQEASFDYFPANFLWMRYVVIDPTNPPSWIIRNT--
>Hame11852279_TRPM/199-609
KDVPPVVCVPQTIRQVLEPVIVCDGGRAADILAFDLITIFRLELDSSALLHAQRLNPPEQLSLALTWNRVDI
ARTHVFNEEGALMDALVNDRIEFVKLLLEQVTMFLTINSLRYIIRDGGAYRSYPFKALVAAKLYLALEVLDY
CYQQDLLTYHRALLSHTCCQILLADLWLIKLYFWAHSMAYVFFLCLYTYIVVKLWWYVVAYISTLILEKIRE
ILSKIAVWSDKLWNVCDMFFFVVGLALRLQEIIYCVDIIYWYLRILEILSANKYLGPLVMMMGKMIKNMAYF
VVLLLVVLMAFGVCRQSILARH-IFYQPYFMLYGEVFAGDID--WITPTVMSMYLLVANILLINLLIAVFNN
IFTSVNAISRQVWMFQRFQVVMEFEGKPHRVIYCRWECMKDQKEMAERTEGLRK
>Hame11961347_TRPC/168-578
DEISVFLEAKHTMMRCL-NVNCTDIGRSAIQIAVEIVELLLLNVKGDALLYAITEGVYKEMLITPDWAKVRA
GESSDFDPNSPIILAAHCNQFEILQLFLSRAYIPHPLSCLRYSMRRIHTYRAAPV--LAAFRLSYTCDLLHQ
CRSTQVLNRQKQFVAHPNCQQLLTSVWHTSLGFIYHSASFGLFLVLLVLASTRTFWLIFFWVTGMVWAECKQ
LWEGLTAYIRQWWNWLDFIMYLCTFSLRAVAGVFAVANVFSFARIIYLFQTNPHLGPLQISLGCMIIDIAKF
LFIFFLVLTSFACGLNQLYGSDATFATLFWSLFGISSPKSTDFETVGQGLFMAYHVMSIIVLINMLIAMMSN
SFQQIEDHADQEWKFARSKLWMSYFDPPKAIFYIRSEVMRYIHQNEDDLLEIRE
>Hame1437943_TRPA1/318-721
IPLHPLHAATDLINLLLE--------QTPLHRAAAAIITLLEKIERTPLLVAASAGHAAQTLLPLYMIIINK
LGSLVDNKNTPLHLACLQGHTDVVRTLLEAAAVATNSCAVHLLLDYLDPLDKTPLSGRNALELAVAEAVLDK
CTTTNSFNFRLNLLAHPVSISLVKHKWMGRFVYYSVLIFYMVFLTFLTGYITARAWVIIVMAVINIMREMFQ
FYQARLNYILE--NLMEWCCYITAVVLVWDWQVGAASIFLGWMNLLLFIRKFPFLGIFVVMFTDIFATFLKF
FTVFLLFIVAFALAFYTVLFSTPALLKTTVMMIGEFEYDTIFYPEVTYTLFVVFLILMSILIMNLLVGLAVD
DIKAVQDQAILKRLAMQTQMVLDVEVLPETLRIQAKKEVHPNARHGLFSRLFQS
>Hame1447760_TRPApw/33-422
NALLPLICALEAVVELLGNVSIADAGATPLHM--STARLLLAHVDLTPLHYA---------------GVVEI
LGARCGLRDLPLHNAATAGSAKLIKVLAAGATILKDNCAVAAVLKLIDARDSQALARDHILDAVLVPVALNR
SICANRLDFKRLLL-HPLYKSFLHLKWSVRNYFLANVIFYFFFVLSLTAFLSSRLWCLVIFSAFLDLREVVQ
LMQNPLIYLCNIGNLLDA-TLVFSVPQLLVQRVGAIAIILAWVRLMLFTGQFPSCGVYIVMFSTVAKNVLKF
LAMYMFVLVAFALGFYVLLFRTPALITSLVMMTGELDYESTF--MLCIFLLVVFIVLVYIILSNLLVGLAVS
DMYAIQHRSEILRLTQHVELMIQVETLPQKMQC---LFLFLSKVPSQLMREALS
>Hame1602876_TRPA5/85-444
LPLL------------------------------------------------LQRGELENLVCVLIREILEI
FGADVNSTNSPLYLAAHFQLPNIVNFLLSEANPKVTKAALKYLLNTVTQPNHKPFNNISSCSYLLLTRVFDA
NIRESIFNY-ECLLKHPLMETFIYLKWGVKHIFHGELFIFALFLLCHTVYV---LGFHAFLYCLTLIPELII
VISHFKSYFKYMETLLTATSVICSGYIVFRRTVAAISIFTSWVRMMMLCGRLGFFGSNVLMFSRVAKSAVKF
IAGFSGLLIGFSTSFFILFFNTFSLAKTLTMMIGEIDYSSLV-PYIVYIFLVLFIFLVCVLMANLLIGLAVD
DIANLRRNGEVEKLSRQATFIVTFENFPRRLAFIPKKSFKINEIPRETVEKAE-
>Hame163099_TRPA5-1/86-495
PPLFPLHAALHILRELLTKVGALGGGHTALHLAVEGVAELLQSPPSTSLHSAVRRGDLTVLMLVLVCSIVEE
LGAKVNSINSPLFLAAQQRLPKLVELLLSLADPIVTRAALGYLLATVTEPDNEPFDGVSRCSLILLRRLFDA
HVLLSTFDY-EALLKHPLLESFLFIKWRIKPLFYCSVLIYLMFLLVHTTFI---ILIHVVMFLLILIPDLII
MFANFKKYLRQWETLTKSIALGSSAIVVFSQSAAAISGFFCWVEFMMLLGRFPSLGTYVLMFSRVARSIIKF
IAAFSSLIIGFAISFMVLFFKSFSLVKTLMMMIGEIDYNSLMERVLSCIFLVSFLFLVCVLMANLLIGLAVN
DIPDLQRQGKIKRLSKQASYLVSYEKLPRQLRMSCRVNVLPNKHPSETLQEAQQ
>Hame1715279_Iav/62-442
TLLHKAHTR--VAKILLRDVVEGEEGAGALHLAIELVTILMASFYTYPLAWSACLGNETNKLLILQLGMFSY
APAQDGIMNTPLTLACKLARSTIFKEMLEL---TCIECS-------LNALDTR--NWNSALMII--------
---------HLDMLEGGIIQRLLEEKWKARNQFLKRLAIMLLQLVLLSGAVLRPI-ARYCFETGTLAGVISY
VFQGLSSFMRGLSGNAPKAIFLLSNLLIMLDELMAYAVAGSWFMLMFFAGALKLTGPVVMIYKMITGDMFTF
SIIYFIMLLGFSEAFFFLYYATYTWMALFHMTLGDYDYAGMNYSSMSKFVFLVFTIMLPIMLLNMLIAMMGN
TYSTVISMSEKEWVKAWAKIVIALERAPGVMVSKKAVTITPVKGG-ALTGAIKA
>Hame188972_TRPA1-like1/178-571
LPLHPVMLAYRCFKEMVHNLNFRNAGNTPLHMVAKFAALLIEALDQTPLMEAVLRNKISSVLMALSEKCAVL
LGASTSIVCTPLHVVARGGSREGCQLLLRKAHIAADKLSVRLLIKYKRAKDDNALKKRYALDIALAQVVMDH
CTSV-LYDFCLGLLQHPLTEAWISFKWKARWIFAGLLVLRLFAVGVLIGFMTIHTVLLLVSLILQVTLEVMS
TKKLQWDYV-----------LVLTTIVCIPWQCGILALLMAWVQLIQIINKLPQLSIFTISTWDFIKCYLKG
LMYIGMVIILFAFIFFMLLFKTVSIIKTVVWMLGDLNYDETFYPVLVNVLFLIFMCTVWVFIVTLIKTPSSD
E-----REVALYRKAGRANLILNLDVLP--SLRKIGKYNNMYKRP-WLVKKIQK
>MOUSE_TRPA1/201-606
YPVHALHFATDIVKLMIS--------ETLLHRASDLAEYLISDINTSPLILATASASWNNLLLPLVPVSVNN
LNVSIHSKSTPLHLAAKNGHDKVVQLLLKKALFLSDHHAMKVILDTTDRLDEEALKQASFLHIACMKVLLDF
CMIPSEYNFRIELLNHPVCREYLLMKWCGFRAHMMNLGSYCLGLIPMTLLVKIQIILVFLSSIFGYCKEVIQ
IFQQKRNYFLDYNNALEWVIYTTSIIFVLPWQCGAIAIFFYWMNFLLYLQRFENCGIFIVMLEVIFKTLLRS
TGVFIFLLLAFGLSFYVLLFSTPSLIQTFSMMLGDINYRDAFYPVLTFGQLIAFTMFVPIVLMNLLIGLAVG
DIAEVQKHASLKRIAMQVELHTNLEKKPLWYLKVRSTIVYPNRPLRFFHYFLEK
>MmusTRPM1/231-641
VTRVPVVGLPNVVSIVLEPVVVCDGGRASDILSFELVTVFRMDVEATALLKGTNASAPDQLSLALAWNRVDI
ARSQIFVFGNALLDALVLDRVDFVKLLIENVNMFLTINTLHLLVRDGGAYRCYPFKALVACKLYLAVELLDQ
SYKHDLLTYHRDFIAHTCSQMLLTDMWMTKICFWFYTISYLGYLLLFNYVIVRMPWIVISYIVSLALEKIRE
ILMKIKVWLQEYWNITDLVAFMVGAILRLQSVIYCVDIILWYIRVLDIFGVNKYLGPYVMMIGKMMIDMLYF
VVIMLVVLMSFGVARQAILARN-IFYMPYWMIYGEVFADQID--WLTPALMACYLLVANILLVNLLIAVFNN
TFFEVKSISNQVWKFQRYQLIMTFHDRPYIIIRLKRQCVKEDEQTSERVENMRP
>MmusTRPM2/259-665
FPAEPIVCVPGTLHTIYNPCVIVEGGRVADVIAQQLLTIFREDVDAQALLKA--SRSQDQLKLAVAWNRVDI
ARSEIFTDEADLTAALISNKPEFVRLFLENVRLFVTWENFHSKLQKGDSTQLYPVAALACSKILRAIGVFTE
CYRKDLLVRDMKFVSHGGIQAFLTKVWWVR--FHMNILSYFAFLCLFAYVLVDFWYLIYLWLFSLVCEETRQ
LFYMASLYFSDFWNKLDVGAFIVGLTCRLI-IILSLDFIMFCLRLMHIFTISKTLGPKIIIVKRMMKDVFFF
LFLLAVWVVSFGVAKQAILFRG-VVYHSYLTIFGQIPTY-IDFEWLTVTLLCLYLLFANILLLNLLIAMFNY
TFQEVQEHTDQIWKFQRHDLIEEYHGRPQLLIRIRHYLKQQYQQISEKVDTMGD
>MmusTRPM3/270-680
VVRPPVVALPNVISIVLEPVVVCDGGRASDILAFELITVFRMDIDATALLKGANASAPDQLSLALAWNRVDI
ARSQIFIYGGSLLDALVLDRVDFVKLLIENVSMFLTINTLYHLVRDGGAYRCYPFKALVACKLCLAVELLDQ
SYKQDLLTYHRDFIAHTCSQMLLTDMWMRKIYFWFYTLAYIGYLMLFNYIVVKMTWIVISYIFTLGIEKMRE
ILMKVKVWLQEYWNVTDLIAFSVGMILRLQDVIYCVNIIYWYIRLLDIFGVNKYLGPYVMMIGKMMIDMMYF
VIIMLVVLMSFGVARQAILAKN-IFYMPYWMIYGEVFADQID--WIVPAIMACYLLVANILLVNLLIAVFNN
TFFEVKSISNQVWKFQRYQLIMTFHERPTMIFHVKHQCIKDDRFTSERVENMAP
>MmusTRPM4/208-611
FPARPVLLLEKMLKRIEDPCLLVAGGGAADCLVEELLTVYS-EFEIRALVKACG--SSEELRLAVAWNRVDI
AQSELFRGDFHLMDALLNDRPEFVRLLISHLSLFLTPSAIRNLLDQGETC---PWSALGACLLLMSVDLFGE
CYHNSLLLRARAFFAQDGVQSLLTQKWWKRWSFLGNVVSYLLFLLLFAHVLVDFVLLLYFWAFTLLCEELRQ
GLGRLHLYLSDTWNQCDLLAFLLGVGCRLT-TVLCLDFMIFTLRLLHIFTVNKQLGPKIVIVSKMMKDVFFF
LFFLCVWLVAYGVATEGILLRR-VFYRPYLQIFGQIPQEEMDYNWLVVLLLIVFLLVANILLLNLLIAMFSY
TFSKVHGNSDLYWKAQRYSLIREFHSRARLLIWLRAVHKQARDKTSQKVDTA--
>MmusTRPM5/160-569
TPIHPVLCLPNTLERISRPWLILAGGGIADVLAAHLLTVYDFDLDVKALVKACKSHSQEELKLAVAWDRVDI
AKSEIFNGDCDLTDALVSNKPDFVRLFVDSADMFLTYHSLFELLQRHDACRGYPWAALAACKIILALDLFSE
CYGNSLLVRAKAFFAHDGVQAFLTKIWWTRWRFLGNVVMYFAFLFLFTYVLVDFGVTLYFWVFTLVLEEIRQ
GFFKFTLYVEDNWNKCDMVAFIVGVTCRMV-TVLAIDFMVFTLRLIHIFAIHKQLGPKIIIVERMMKDVFFF
LFFLSVWLVAYGVTTQALLFRR-VLYRPYLQIFGQIPLDEIDYNWLVILLLVTFLLVTNVLLMNLLIAMFSY
TFQVVQGNADMFWKFQRYHLIVEYHGRASLVLQVKRVQKMEKRRTAHRVDLI--
>MmusTRPM6/215-625
VVCMPVVGLPNVILWVWEPVVVCEGGRAADLLAFDSITIFDADLDATALLKGTSLSISEQLNLAMAWDRMDI
AKKHILTYGGALLDALVMDRVDFVKLLIENVNLFLTINTLRHLVQDGGAYRSYPYKAVIASILYLALDVLEK
AFKQNLLTYLRPFVSHSCTQMLLTDMWMRRVYFWFYTMAYLAFLMLFTYTVVEMVWLVIIYIFTNAIEKVRE
ICIKVKMWLSEYWNLMETVAFAVGFGLRWGHLIYCIDIIFWFSRLMDFFAVNQHAGPYVTMIAKMAANMFYI
VIIMAIVLLSFGVARKAILARD-IVFEPYWMMYGEVYASDID--FLTPFLQAVYLFVQYIIMVNLLIACFNN
IYLDIKSISNKLWKYNRYRYIMTYHQKPCLLLLCPAQCVKTEGLTSERVSEMSK
>MmusTRPM7/221-630
VVAPPVVALPNVILTVLEPVVVCEGGRAADLLAYELITVFHIDIDATALLKGTNASAFDQLILTLAWDRVDI
AKNHVFVYGGSLLDALVMDRVSFVKLLIENVSMFLTINTLFHLIRDGGTYRCYPLKALVACKIYLAVELLEQ
SFRQDLLTYLRPFVAHTCTQMLLSDMWMRKFYFWFNTLAYLGFLMLYTFVVVKMVWIVIAYIFTYAIEKVRE
VFMKIKVWFSDYFNVSDTIAFFVGFGLRFGHLIYCLNIIFWYVRLLDFLAVNQQAGPYVMMIGKMVANMFYI
VVIMALVLLSFGVPRKAILAKD-IVFHPYWMIFGEVYAYEID--WLTPFLQAVYLFVQYIIMVNLLIAFFNN
VYLQVKAISNIVWKYQRYHFIMAYHEKPVSL-FCCKQCVKDDKFTFERVEQMEN
>MmusTRPM8/236-630
FSAQPIVCFRETLKAINTPCVVVEGGQIADVIASHLLTVIKMIVSAYALYKAFSTNEQDQLKLLLEWNQLDL
ASDEIFTNDADLFTALIKDRPKFVRLFLENLNLFLTNSTVYRNLQ-KED----PLAALGASKLLRAVELFTE
CYSNDLLVYDQHFIAQPGVQNFLSKQWYLLWYFSWNVVFYIAFLLLFAYVLMDFTLILYALVFVLFCDEVRQ
WYM-GVNYFTDLWNVMDTLGFIAGIVFRLHNVIFCLDYIIFTLRLIHIFTVSRNLGPKIIMLQRMLIDVFFF
LFLFAVWMVAFGVARQGILFRS-VIYEPYLAMFGQVPSD-VDFEWITIPLVCIYMLSTNILLVNLLVAMFGY
TVGIVQENNDQVWKFQRYFLVQEYCNRPYMVVKCKNVMK--------KINT---
>NvHsTRPA/203-580
NPILPLHFASEAAELLIKKLNSS---EPVLHCAV--------------------------------EKVVKL
LAASVAQKNTPLHVACFVQSIGCTELLLCSTDPAVDQYAVELLLKHVNVKDKQPLTGLTALNIIVFRQRLDA
SIRLKRLHFQKDLLSHPLVMAFLHLKWEIRKFYLMRIFLYALTVIVMTTYVTALIYVSLILTCVTIPRKIFG
FYKSARQYFMNIDNVLDA-IVIVSVFVTSFNYVGAFAILCAWTNLMLMVGQLPAFGTYVAMFTHIQFEFAKL
LLAYSGLLIGFTISFCVIFFGNPGLIKVLAMMAGELDFEGLILSVCSQILFTLFIVFVTVILMNLLVGIAVH
DIQGLRNHAGLTKLVRQTKLILFTEMVPYTFKWMDHLVVKPLNPPKDIMKAALD
>NvIav/131-512
TLLHRTHTR--IARTLLKDVVEGEEGASALHLAIELVQDLVEIVSTYPLAWAACCANESNLLLILKLVRFGY
APASNGIANTPLTLACQLGRAEVFREMLEL---SARECS-------LNALDTL--SXNSALFII--------
---------HLDMLDGGIIQRLLEEKWKARLQFLKRLVILVFHLVSLSLAVFRPV-VRVIAECVTVLGVLGY
ILQGFFSFFKQLSHEPAKFIFLISNLLILADAILVVAVPGSWFLLMFFAGAVRLTGPVTMVYSMILGDMRTF
GIIYMIVICGFTQAFYFLYFHSYTWMALFQITLGDYSYSDLSYPNLSKAVFTIFMVLVPILLLNMLIAMMGN
TYAHVIEQSEKEWMKQWAKIVVSLERAKGVMVSKRAVTITPVRSGDALTSALEP
>NvNan/150-513
TILHQLHAD--LAKRLLRDIYIDDEGENVLHIAISMVKFLLDNVETYPLSFAACLDQEERLILVLKLETFDM
AGSSLSIRNTPLTLAAKLARVEMFFHILNI---EREICA-------LSQIDTD--SNNSALNLV--------
---------HLKLLEG-VLIDLLNAKWNVKSRFYQQFYLFFCYFILSLISCLRP--IRLTAEIFMEFGAILY
ICAGLNMFIENLMTAPSRVMFLFSCCILLSDILAVVVMLTTAPYFLFFCRGFKTVGPVVMIYRMIMGDLLRF
VSIYLVFVMGFSQAYYIIFLPSASIMAMFLMSMTNFGYDAFEHEMLAKCLFVVYMAIVSVLLVNMLIAMMGN
TYQK-IAETRNEWQRQWARIVLVVERGPLVLRQTDKKSI---------------
>NvNompC/410-758
RSIHPVHVALATLKLLLEYVNSLTFGASALHYAAAVVRALLEDVNQTPLLIAAHRGHMDKNLLALNTHLVRL
LGASIDATDTPLHLAAYSGNENVVRLLLNSVQVATTELGGAAF--RVRAIER-GLHMYTRAHCVTVFL---S
-----QFVYQKEVIAHTVVQRYLQELWRLNWNGFRTILLFIVFVICPPVWMFALTIYLMVFLALVGILPIYP
VNR------LTP-YWYEWCLWIKLAVLLFGNQFFALSFLLACVQILDFLSFHHLFGPWAIIIGNLMKDLARF
LAVLAIFVFGFSMHFVAL-FK--DNMKMNPVLAFEYLFFAVFQPEWTSLAFGVYMLVSVVVLINLLIAMMSD
TYQRIQKR--------------------------------------------GS
>NvPain/64-389
TFLDPIHFASEALEALLKNLNL-EAGLTALHYAVICTRLLLDSPNP--------------------------
-----------------------------------------------------PLFGSPPLAHMILEPHLDE
CLTSSIMNYSRHLLKHPLLASFLYLKYLIRHVLYVNFFLYLVYFFMLISYIVITLALIYMI-----VRELLQ
FISSPLHYIGSPENWIEITLIGLTGGLLLG-KLGSLAALLSTWELVILMSQHPRMSTDIEMFKTVTLNFARF
LFLYVFLILAFAFAFFVLFFVQPALFKTIIMLTGEFDSSDLPFPVLSRLVFCGFIFLIVIILLNLLNGLAVN
DTAEILSQAELVCLISRARLVAYAERIP-PV-FMRILSVKPLKNDPVVAQRARN
>NvPyr/199-610
TALHALHCAVDTVQCLIRDVNAGLSGKSPLHYAVSCVEALLQSPNPTPLHVAAGLGSEEKLLLPLSPECTRL
LGALPDANNTALHLAALAQSSETLDILIAGADVAEDDAAVRALIQAVNRPDKFALGGVSALSFIRFVGRLDQ
AISLHRLDFQRHVLKHPLCESFLHLKWLIRKFFLFSLIFHSIFVAIFTGYICTF-WFVLLFTVLLASKEIFQ
VAHGIWVYAKGWENALQWSVILTSGMVLI-HHVAAVGILLVWVELMMIVGRFPTFGLYVQMFTQVAINFFKF
LGAYLCLIVGFSLGFSVMHFQNPGLLKTIIMLSGELEFEDVFYAGTSHLMWLAFVILVTVILANLMMGLAVS
DIQELRQCAGLDRLIRRAELVAHLESLPRRIVACSAIHIRPNDPPRELIKSIGA
>NvTRPM/225-635
REVPPVVALTNTIRSVLEPVVVCDGGRAADLIAFHLITVFRIELDTTALFKSQQLSPAEQLSLALIWNRVDI
ARSEIFVYGGALMQALQHDRIDFVKLLLENVSMFLSINTLGYILRDGGAYRSYPYKALVALKLYIALELLDY
CYRQDLLTSHRALLAHPCSQIILADLWMKKLYFWANAIAYVIFLLLFSYSIVRMWIYAIAYICTMGCEKVRE
IATKFSVWAWNMWNPCDAAAFIIGLVLRLRPTIYCVDCMYWYLRMLNILGVNKYLGPLVTMMGKMVKNMIYF
VVLLLVVLMSFGVARQAILIRD-VFMEPYFMLYGEVYADQID--WITPAAMSVYLLVANILLINLLIAVFNN
IFIEVNAVAHQVWMFQRFTVVMEYEQKPYLIIYIRLDCVQELKLTTERVENMEK
>NvTRPML/30-353
PSTG-----EERMRRRLRFMNPIEKSRFPYKFVVQVIKIVLV---TQLCLFAHNYTHVNHLFLALFYETIDY
AGSYSY---GVVIIFAYNES-KIVELMQQNIPV--NFKALKFDVKTITPPDC-RFDGQMLLSLDAEPVRLV-
CK-DTLLNLSRAIYRAQLLKNFFKKVWY---------------------------VMIIINDLLIIMSAIKQ
I--ERKQYGNDHWNLCSIFL--------------GTGNLLVWFGVLRYLGFFKTYNVVILTLKKAAPKVARF
LICAILIYAGFTFCGWLVLFRSLTSECLFALINGDDMFATFSMWWYSRIYLYTFISLYIYVVLSLFISVIMD
AYDTIK---------------VYYRDGP----FV-----------SVCTDEADD
>NvWtrw/223-632
TALHPYHFAIDVAKFFAQSQESP---ETVLHAAADVLRLLAPTLNLAAIHYAAERGDSGKVLLALCAESLEL
LGANPAVRNTALHLAARTHSLECVEALLQHSEPAEDHVATEMLISWVNKPDKYPLGGTSALSIICFKQRLDA
SISMHRLDFYKEILEHPLCQSFLHLKWQIRKYYVGRLLFYLLYVLVLTAWVTALVYALVVLTVLEGLRKLMG
IYSTVRQFFTQAENMVEW-CVIVSVFATSFSHVGAFAVLCGWSNLMLMIGQLPMFGAYVAMFTSVQAQVFKL
LLAYACLLVGFTASFCVIFFSSPGLIKVLVMMTGELDFEELFLQVSAQLSFVLFLLFVTIVLMNLLVGIAVH
DIKGLQKTAGLAKLVRQTKLICDLETAPQCLMVLTALTVRPLNPPRDVLAGAES
>NvXP_001604491.1/29-432
----KYLLSLPNVRRILQDVNCVDSGRGALTLAIEMLELLI-GVEKDALLHAINQEFVEELLLPASWQKVDP
-SLARYAPDTPLILAAQKNNYEILKLLLDRATLPHDIKCLRLSSTRIAEYRAAPL--MTAFQLSFAVDLLQQ
TRSSSILNYQKKFVAHPHVQQLLAAIWYTSTGFLVHASSYLFFLLVLILVSQRFFCIVVIYVLGFILEETRE
VYVGLRAYLRDLWNFIDFTRYVATVILRVADGLFAAANIFSALKLVHLFSINPHLGPLQISLGRMVIDIVKF
FFIYTLVLFAFACGLNQLLFSSLTCQSLFWASFGGVGIDSFEYRFWGLLMFGSYSVINVIVLLNLLIAMMSN
SYAIIEEHADTEWKFARTKLWMSYFEEPKLLM--QRSVMRYVVNTEDDIHELSL
>NvXP_001604587.1/152-561
NVIRKFLLAVAGVRKILTNINCVDPGRSALLMAIEMVELLI-KVDKDALLHAISEEFVEERLLEFSWEALPP
-DTATFTPDTPLILSAHRDNFEITKILLDRSTLPHDVRCLRHSRSRINAYRAAPI--LTAFELSFATALLDH
TRSSYLLNHQKKFVAHPNVQQLLASIWYSVIGFICHSASYFTFLFMLILASQRILWFILAWVSGLIWSEVKQ
LWDGLEEYVNDMWNVIDFVTYVATVALRVVTGLFSAANIFSSLKLVYIFSVNPHLGPLQVSLSRMVMDIMKF
FFLYVLVLFAFSCGLNQLLFANLTTQTLFWAVFGLVDLESFEFRFWGMLMFGTYSVINIVVLLNLLIAMMNH
SYQLISERADIEWKFARSKLWISYFEEPKSIWWISRAIMRYVTVTEDDVNEISV
>NvXP_001605329.1/23-430
QWLSHFLLSCATVRRLLENIDCVDPNRSALIAAIDLILLLL-GISKDALLHAIKEEYVEEILLKISWEAVDR
-SASNFTPDTPLILAAHKNNYEILKILLDRATLPHDVRCLRHSQSRINAYRATPL--LTAFELSFATSLLDH
ARTSHMLNYQKQFVAHPNVQQLLAAIWYSPKAFICHSSSYAVFLMLLGAASQRIFSGVIIYVFSLVVGEIRS
LWAGLLEYVSDLWNIVDFVQYVIWITMRATDGAFAAGMIFSFLKLVHIFSVNPHLGPLQISLGRMIIDIIKF
FFIYTLVLFAFGCGMNQLLFANLTSQSLFWASFGMVDLMSFDFRFWALLMFGSYSVINIIVLLNMLIAMMSN
SYQIISERADTEWKFARSHLWMSYFEDPKTFD--GKTVMRYVTATEDDVMEIDK
>Parg11047818_Pain1/70-477
TALHPLHYAVEILKALLKDPNAKEGGRTSLHILAACLDALLSKIDMSPLYMAATKSWEYHQMILLMSDFVEE
LGANPTLRDSPILYASRNGYYKVVELLVGT----MREKALQLLLDKIDAQDEFPLFGTLAITRIVLEEVLND
CIKHKILHYTRRLLLHPIIDTFLFLKWQIRQYYFFNIFAYTTFLILLTAYIIYQIGLISLFALYIVVRETIQ
FLVSWKLYICRLENWLEISIVLLTAALLFI-SLSAWLIIFSWIEFILLLGRHPYLAVYITMFTTVTYNFLKF
IIMFSFMIVAFSISFYLVFFMTYSLLKTIAMTTGEIEYTELPFPVSSHLLFVLFVFLIVLVLMNLLNGLAVS
DIQQIQQEAEIVSYSSRVELISYIESVPKLL-WMRTITVYPNRGKEAQIEAASS
>Parg11264025_Iav/1-262
------------------------------------------------------------------------
-------------------------------------------------------------MII--------
---------HLDMLEGGIIQRLLEEKWKARNQFLKRLAIMMLQLILLSVAVLRPI-ARYCFEVGTLAGVISY
VFQGLSSFMRGLSGNSPKAIFLVSNLLITLDELLAYAVAGSWFMLMFFAGALKLTGPVVMIYKMISGDMFTF
SIIYCIMLLGFSEAFFFLYYATYTWMALFHMTLGDYDYAGMNYSAMSKFVFLVFTIMLPIMLLNMLIAMMGN
TYSTVISMSEKEWVKAWAKIVIALERAPGVMVSKKAVTITPAKGG-AISGAIKT
>Parg11322106_Nan/138-503
TVLHSVHND--LAKRLIRDIYLSDEGENVLHIAIAMVKFLLDNYQTYPLSFAACLGQEERLILVTKMDMFDM
CGATISLRNIPMTLAAILAHRDIFFHILNI---EREICA-------LDYLDTS--QTKSALNLI--------
---------HLDLMEG-PIVDLLKTKWEVKNRFNNLFFVFLAYFLISMGAYNRPIYMRVVCEGLTFLGSLAY
LVGGLQMFVENLSTVPSRVLFLLACLLVMVDLVAVMVMLSTGPYFLFFCRGFKTVGPVTMIYTMLVGDLLRF
VTIYFVFIMGFSQAYYVIFMPTASVMLMFIMSLGNFGYSALEHEKTGKVLFMIFMAIVALLLINLLIAMMGN
TYTR-IAEMKNEWMRQWARIVLVVERGPLVLRLNERKYI---------------
>Parg11606466_TRPML/115-441
PEIKEM---ADRMRRRLKFMNPMEKRRFPWKLLLQIFKIVVV---TQLCLFAQQYNHVNHLFIAVFYEYLEY
AGTYDY---VPPHAFTTNND-NVTRYLEQHFTF--DFKVFTFVLRTFDTPEC-HLDGQILVDLDVGARVLE-
CVGSVIINVSRAIYRAQILKLFFQRQWY---------------------------VLICVNDILIIFSLIKG
L--ESKLFYEDTWNVCSLFL--------------GLGNLLVWFGCLRYLGFFATYNVLILTIKKCIPNVLRF
STCILMVFAGYCLCGWLVLFRSFSMECLYSLINGDDMFATFSLWWFSRIYLYSFISLFIYVILSLFIAIIMD
AYETIK---------------NCYVDGP----FV-----------DECTEEPDR
>Parg1234957_TRPApw/34-423
ASLLPLICALEAVVDLLSNVSTADDGATPLHM--PIVRILLAHVDLTPLHYA---------------DVVEV
LGARCGLRDLPLHNAATAGSAKLIKVLTAGATVLKDNCAVEAVLQMIDTRDAQALARDQILHAVLVPVGLNR
SVRANRLDFKRLLL-HPLCHSFLHLKWFVRKYFLANVIFYFLFVLSLTAFLSSHLWCLVIFSACLNLREVIQ
LLQNPLIYIHNLGNILDA-TLVFCVPQLLVQRVGAIAIILAWVRLMLFTGQFPSCGVYIVMFSTVARNVLKF
LAMYVFVLVAFALGFHVLLFSSPAFTTALVMMTGELDYESTF--VLCIFILVVFIVLVYIILSNLLVGLAVS
DMYAIQHRSEVLRLTRHVELMVQVEALPQKMQC---LFLFLSRMPSQLIGEALN
>Parg1284262_TRPA5-1/4-369
--------------------------------------------PSTPLHAAVRRGDLANLLLVLVQGIVEE
LGADVNSVNSPLFLASRQRLPKLVEFLLSKADPVVTRAALGHLLNTVTKSDRDPFDRASRCSLILLRRLFDA
HVRLSTFDY-EALLKHPLLESFLFMKWRIKAFFYCSVLIYLLFLIMHTTFI---IVLHVVMFLLILIPDLII
MFANFKKYLRQWETLTKSIALGSSAIVVFFRSAAAVSAFFCWVEFMMLLGRFPSLGTYVLMFTRVARSIIKF
IAAFFSLIIGFAVSFLVLFFSNLSLVKTLMMMIGEIEYEDLMRPVMSCLFLVLFLFLVCVLMANLLIGLAVN
DIPDLQRQGKIKRLSKQASYLVSYERLPRHLRLTCKVSFLPNKNPSETLQEAQQ
>Parg1328458_Pain2/112-517
TSLHPLLVAPTVVKMLCEHVNARNDGQSALHLLTEIAEVLLSDIDLTPLAVAASGGLIKRDLVLLNELLVKL
LGASPWTNELPIHRAASRGSFSLIQKLIESVKGSPDV--LHRLMEGMNFNQKMTLDQANILDSVTLERAMDG
CITHHKLDYHRHAIKHPLIQTLLYAKWRALPLYLLNLGIYLFFVVILTAFVCLKCGFLLPVTIYMIVRELFQ
IFFSREMYLKSIENYLEW-FLVIVVFVLLARHIAAWAMIVAWYEFVLILGRAPHFALYITMLRHVSWNFLKL
IFLFSALILAFTISFNIILFRDFTLPKAIVMATGEFEYSDLNFLTSAVLVFLLFLFLIFLVLMNVMNGLAVT
DTQEVVEDAVLYSLTSRLELVYQIESM-DRLQ----LFALINNPSSKLDDDTKH
>Parg1394090_TRPA5-2/43-422
----VINTG---------LNNVCDADTARLLKVVEGLRALLEHVNH-------G---------ALWAAGVRF
LGASVYAKNTPLHYAAASKCTTIIKLLLE-GRPVLDHDAITILLKAVRAKDSNPLNGESVLSYATMDAVFDH
CLVTNTMNFHAKLLSHPLCEAFLLLKWMVRRLFLIEVVLYLLFAVLTTVLTNKF-GIVITFLVAILVQQFLT
LLQNRLAWFRSLSGVLHVMITVMVIAVVLTHHLASLLMLFMWTECMILIGRFPSCGIYVVMFTRVAKVFLRI
FLIYFCLLLAFSSAFYVALFSNPTFVKTLTMMIGELDFGQDFLVVTGHAIFLFFVILVSIILSNLLVALAVN
DVQGLRNSAHLERLIKQTELVFHMEKN-AYIAHV--VFLLPNNPPSHLLANVER
>Parg1450070_TRPA1-like1/175-567
FPLHPVMLAYLCYKEM--NLSYKDVGNTALHIVAKFVGLLLDPPNQTPLMEAIMKCRTNNMLMALDEKCAVL
LGASPSVVCTPLHVAACKGSREACQMLLRKARIVQDELSVRLLIKSKHAKDDKALKKRYALDVALAMRVMDK
CTTLLVYDFCLGLLQHPLTEAWLSYKWKSRQIFLILLFLQLFSVGVLLAFMSVQSILLLISVIVQVIVELNS
AIRMQWHYF-----------LILSTVLLIPWQCGIVALLIHWFHVIHTINKVPQFSIFTTITKDFLRDFFKG
LMFIGMVISLFALIFHLLLFKTLSVVKTVVWLLGDLGYDDTFYPVLVNILFLVFVCTVAIFIVTLIRAPSLD
Q-----KEILLYRKAGQAELILNFDVCP--WCRAVGKYCNKDKNP-WILTKIHK
>Parg1515985_NompC/1-258
------------------------------------------------------------------------
-------------------------------------------------MDKRGLDGLTPLHYCSYKLLEDK
-----KYVHQKEVIAHPAVQRYLNDVWMLAWPAWKMVVMFFAFLFLPPVWIFSMVLYLLVLMILTVVTPPSP
IWE------LMP-NWYEWVLWIKVFVLVFSNNFLAIALLLASVQLLDFLSFHHLFGPWAVIIGKLMVDLGRF
LVILAIFVFGFSMYVAAI----------SPVQTGEMLFFSLFHPSWSQIVFGIYQMVTVVVLINLLIAMMSD
TYQRIQAKS-------------DTEWKGAKLINMTSGTPSPLNLVKFIVYIISN
>Parg1539874_TRPgamma/6-415
RHNRKFLLSVAGVRRMLVNINCVDPGRSALLMAIEMVELLI-KVEKDALLHAISEEYVEEVLLTVSWEAIPP
-ETATFTPDTPLVLAAHRDNYEIIKILLDRATLPHDLRCLRHSRSRINAYRAAPI--LTAFELSFATALLDH
TRSSYLLNHQKKFVAHPNVQQLLASIWYTSFGFICHSASYLTFLCLLILASQRILWLILAWVFGLIWSEIKQ
LWDGLREYVADMWNVIDFITYVATIALRIVTGLFAAANIFSSLKLVYIFSVNPYLGPLQVSLSRMVVDILKF
IFLYLLTLFAFSCGMNQLLFSNLTTQTLFWAAFGLIDLTNFEFRFWGMLMFGTYSVINVIVLLNLLIAMMNH
SYQLVSERADTEWKFARSKLWISFFEEPKSLYWFTKSIMRYVTVTEDDVNEISL
>Parg1578842_Pkd2/61-414
----RMWATKEDREIYVRIILCILTGMTSPTMYYS--DLFL-----DAPYPDTKNTFRGQV----FWRFTEN
VWEYWY---DV-AITSTEEDDRNI-LYENRLGVMRQVRVQRAIRQCYDVYSP------------WRYHSEQE
MKGSSIATYSKDILA-----DLRQNLWIGGVILLRYVTPMDY--FVLACEF------IFVFFII-YYEEALE
IKTKCA-YFKSIWNILDLLVSLMCIGFSIFDTQFAVCVFFAWFKLFKYISFNKTMTQLSSTLSRCAKDVAGF
AIMFFIVFFAFAQ-LGYLLFSSFAVFTLLRTILG-----DFNARILGPIFFLSYVFFVFFVLLNMFLAIIND
TYSEVK----AEIANQRNEFEIADYFK-RGYN--GKEIRMEIEMRLLEADEVER
>Parg165214_TRPMc/290-692
RSTHKYRLSKSVLTLLSDAVKSTRALTGGMNVGIASVRYKVESF-AVPVVLLLLAGTGRDLLAMQQKKCADL
LCTKVNMITDQLGLALLWDRPDIAETHIFPAQK----TAIKLF-----VVNGVHLFEDPYLELLLCATLVAS
CLCRSRDQYNMNFISTPAAQACIVLNWQMSRAPFYAVIVANICPLLIFWTRFCFVMVLILWIMVFIMEEIWE
IASKIVEWFGSVWNRFDVVSLLLAFVALGLRITYAVNTTVFYCRLLRIYHVNYHLGPKLVIFYRMISEVLVF
MALLVIFILGYGIASQSLLLNTTSFLTPYWQMYGELQLEEIKYSWVVYLMLFFYLIIGNIMLLNLLIAIFTY
VFDEVQENSMEIWKFEMYSLLHEYDS-PPLVIYIDKDTLEPLKIVQKMSDKIHA
>Parg167221_TRPA1/301-704
TPLHPLHAAKDLILLLLE--------QTPLHRAAEAIETLLEKIERTPLLVAASGGHESQTLLPLYINVINK
LGSLIDNKNTPLHLACLQGHAEIVQVLLEAADVARNSCAVHHLLDYLDPLDKTPLSGRNALELAVAEAVLDR
CTSTNLFNFRLNLLAHPVSISLVKHKWMGRFVYYSTLAFYAVFLVFLTGYVSARAWVIIVMAVINIMREMFQ
FYQARLNYILE--NLMEWCCYITAVLLVWDWQVGAASIFLAWMNLLLFIRKLPFLGIYVVMFTDIFATFIKF
FTVFLLFIVAFALSFYMVLFGTPSLLKTTVMMIGEMEFDSIFYPQITYVVFVAFLILMSILIMNLLVGLAVD
DIKAVQDQAILKRLAMQTQMVLDVEVLPETLRMYSKKEVHPNARHGLFSRLFRS
>Parg173062_TRPA1-like2/242-625
LPLHPLMLAHYCCEKL--NINAKDKGNTALHYAANTVAELLDQPNQAPILEVSGKKRVGRILVPLAVECAHI
LGASPVDSCTPLHLAALRGSTDVCQMLLRKARLAVDKIAVRFLCKKQRARDDTALNGHLPLDRALAMKVQDK
CISCS-YDFRHQLIHHCLTNAWLLHKWNIYLTFLILLMLEVLFVTCLIIFMNVDGLALLITTFIELLLECNF
IYTLRREYL-----------AIFTIFILVPWQFGIIAMLVGWMHLINMLNQLPMLSVFMPITDSFLKSFFKV
LFYIIMLVFVFAFIFHLLLFLTVAMVKTIVWMLGDLAYDDTFYPVMVNCLFVVFVTTIGGFIVNLVIAQPSE
KLDDFREKAAIYRAVSRCKLFLRLDICP--FFKYKGTS--------------ME
>Parg1731761_TRPC/168-578
DEISVFLEAKHTMMRCL-NVNCTDIGRSAIQIAVEIVELLLLNVKGDALLYAITEGVYKEMLITPDWVKVRA
GESSDFDPNSPIILAAHCNQFEILQLFLSRAYIPHPLSCLRYSLRRIHTYRAAPI--LAAFRLSYTCELLHQ
CRSTRVLNRQKQFVAHPNCQQLLTSVWHTRLGFIYHSASFGLFLVLLVLASTRTFWLIFFWVTGMVWAECKQ
LWEGLTAYIRQWWNWLDFIMYLCTFSLRAVPGVFAVANVFSFARIIYLFQTNPHLGPLQISLGCMIIDIAKF
LFIFFLVLTSFACGLNQLYGSDATFATLFWSLFGISSPKSTDFETVGQGLFMAYHVMSIIVLINMLIAMMSN
SFQQIEDHADQEWKFARSKLWMSYFDPPKAIFYIRGEVMRYIHQNEDDLLEIRD
>Parg175616_TRPM/199-609
KDVPPVVCVPQTIRQVLEPVIVCDGGRAADILAFDLITVFRLELDSSALLHAQRLNPPEQLSLALTWNRVDI
ARSHVFNEDGSLMDALVNDRIEFVKLLLEQVTMFLSINSLRYIIRDGGAYRAYPFKALVAAKLYLALEVLDY
CYQQDLLTYHRALLSHTCCQILLADLWLIKLYFWAHSIAYVFFLCLYTYVVVRLWWYVVAYISTLILEKIRE
ILSKIAVWSDKLWNVCDMVFFMSALPLRFQEVIYCVDIIYWYLRVLEILSANKYLGPLVMMMGKMIKNMAYF
VVLLLVVLMAFGVCRQSILARH-IFYQPYFMLYGEVFAGDID--WITPTVMSMYLLVANILLINLLIAVFNN
IFTSVNSISHQVWMFQRFQVVMEFEGKPHRIIYCRWECMKEQREMAERTEGLRK
>Pcla11004962_Pain1/70-477
TALHPIHYALEIIQALLRDPDAKEGGRTALHILAACLDALLSKVDVSPLFMAATKSWEYRQLILLLSDFVEE
LGADPTKKDSPILYATRNGFHKIVEMLIKT----MKEKVLQILLDKIDYQDEFPLFGTLAITRIVLEEVLND
CIKHKIVHYNRRLLRHPVIDTFLFLKWQIRQYYFFNIAAYTAFLILLTAYVIYHIGIISLFALYIAVREGIQ
FFVSWKLYVSRLENWLEISIVLLTAALLFI-SLSAWLVLFSWIEFILLLGRHPYFAVYITMFTTVTYNFLKF
IMMFSFMVIAFSISFYLVFFMTYSLLKTIAMTTGEIEYTELPFPVSSHLLFVLFVFLIVLVLMNLLNGLAVS
DIQQIQQEAEIVSYSSRVELISYIESVPKLL-WMRTIIVYPNRGKETQIEAASS
>Pcla11118363_TRPApw/1-104
------------------------------------------------------------------------
------------------------------------------------------------------------
--------------------SFLHFKWSVRKYFLANVIFYFLFVLSLTAFLSSSLWCLVIFSALLDFREVIQ
LMQNPLIYIYNLGNLLDA-ALVFCVPQLLVQRVAAIAIILAWVRLMLFTGQFP-------------------
------------------------------------------------------------------------
------------------------------------------------------
>Pcla11158034_Pkd2/71-424
----LMWATQEDREVYVRIILCILTGMTSSTMYYS--GLFL-----DTPYPDNQGSYRQLV----FWTFLEN
VWESWY---DP-ATTPTETDDRNI-LYENRLGLMRQIRVQRAIRQCFDVYSS------------WIYYTEKQ
MNSTSIATYTEAIIA-----DLKENLWIGGVILLRYVTPMDF--FVMACEF------IFIFFIL-YYEEIIE
IKTGCT-YFKSVWNILDILVSILCVVFSVYDTQFAICIFFSWFKLFKYISFNKTMTQLFTTLSKCAKDVAGF
TIMFFIVFFAFSQ-LGYLLFSDFSVFTLLRLILG-----DFDARILGPIFFISYVFFVFFVLLNMFLAIIND
TYTEVK----KEIASQRNEFEIADYFK-RGYN--GKEIRMEIEMRLLEADEVEK
>Pcla11227996_TRPC/164-570
----VFLEAKHTMMRCL-NVNCTDIGRSAIQIAVEIVELLLLNVKGDALLYAITEGVYKEMLITPDWVKVRA
GESSDFDPNSPIILAAHCNQFEILQLFLSRAYIPHPLSCLRYSMRRIHTYRAAPI--LAAFRLSYTCELLHQ
CRSTQVLNRQKQFVAHPNCQQLLTSVWHTSLGFIYHSASFGLFLVLLVLASTRTFWLIFFWVTGMVWAECKQ
LWEGLTAYIRQWWNWLDFIMYLCTFSLRAVAGVFAVANVFSFARIIYLFQTNPHLGPLQISLGCMIIDIAKF
LFIFFLVLTSFACGLNQLYGSDATFATLFWSLFGISSPKSTDFETVGQGLFMAYHVMSIIVLINMLIAMMSN
SFQQIEDHADQEWKFARSKLWMSYFDPPKAIFYIRNEVMRYIHQNEDDLLEIRE
>Pcla11237310_TRPML2/114-436
PEIKDI---AERMRRRLKFMNPMQKRRFPWKLLLQIIKIIIV---TQLCLFAHQYNHVNHLFLAVFFGYLDY
AGAYAY---VLPKAFFNNND-NTTRFLIDNFTL--DFGALNFVLKTFDTPEC-EMDGQMVVDLQVGARVLE-
CDGSVVINISRAIYRAQLLREYFREHWY---------------------------VLICINDILIIISFLKG
L--ESK----DTWNVCSLFL--------------GLGNLLVWFGCLRYLGFFATYNVLILTVKKAIPNVMRF
SICLMMVFAGYCLCGWLVLFQSFTMECLFSLINGDDMFATFSVWWFSRIYFYSFISLFIYVILSLFIAIIMD
AYETIK---------------NYYDDGP----FI-----------NECTEEPER
>Pcla11240995_TRPA1_like1/172-566
LPLHPVMLAYRCYKEMVDNLDYKDGGNTALHITAKFVDLLLEPPDQTPVMEAVIKNKVNKELIALSENCAVL
LGASPSVKSTPLHIAARAGSREACQMLFRKAQVAVDKIGIRLLIKNKRAKDDCALRKRYALDIALALKVMDN
CTSASYYDFCLDLLQHSLTEAWIQYKWGARLLFTVLFALKAISVVILVSFMNVKISFLLFSLVLQVFLEINS
AMKLKWHYL-----------IVLTAMLLIPWQCGILALLMAWIQLIQIINKLPQCSVFTISTWDFIKCYLKG
LMYIGMVILLFALIFHLLLFKSISFMKTVVWMLGDLGYDDTFYPILVNVLFFVFICTIGAFIVTLVKAPSSN
E-----KEVELFKKAALANYLLNLDVCP--WFRKVGMYNVSNRKP-WIIQKIRK
>Pcla11251760_TRPA1/337-740
TPLHPLHAATDLVKLLLQ--------QTPLHRAAPVVTLLLNSVERTPLLVAASGGHAAQILLPLYMAIVNK
LGSKVDNKNTPLHLACLQGHTDVARTLLEAAAVARNSCAVHLLLDYLDPLDKTPLSGRNALELAVAEVVLDR
CTSTNSFNFRLNLLAHPVSISLVKHKWMGRFVYYLTLGFYMIFLIFLTGYITARAWVIIVLAALNIMREMFQ
FYRARLNYILE--NLIEWCCYITAVLLVWDWQVGAASIFLAWMNLLLFIRKFPFLGIYVVMFTDIFATFLKF
FTVFLLFIVAFALGFYTVLFRTPSLLKTTVMMIGEMEFDAIFYPEITYILFVAFLVLMSILIMNLLVGLAVD
DIKAVQDQAILKRLAMQTQMVLDVEALPETLKVCCKKKVYPNTYHGSFSKLLRA
>Pcla11260540_Pain2/121-526
TSLHPLMVAPRVAEMLLKHINARNDGQTVLHILTELQDLLLSDIDLTPLALAASGGLISRKLVLLNEDLVQV
LGANPWALGLPIHRAASRGTFSIIQKLMESQKNHPDI--LQRLMQDLNINQEMALHHSSILDSLTLERAMNG
CIKHHKLDYHRHAIKHPLVQILLYAKWRALPLYLLNLGIYFFFVILLTAFVSIKVAFLLPITIYIFIREVFQ
IVFSRDVYLKNIENYLEW-FLVVVVIVLCSRHLAAWAMIVAWYEFVLILGRAPPLAIYITMLRHVSWNFLKL
IFLYGALLLAFTISFNIILFRDFTLPKAIVMATGEFEYSDLSFFTSALLVFLLFLFLIFLVLMNVMNGLAVT
DTQKVVEDAMLYSLTSRLELVYLIESF-NRVQ----LYAQMNKPQSKLDDYSSN
>Pcla11299325_Iav/128-508
TLLHKAHTR--VAKILLRDVVEGEEGASALHLAIELVTILVADFNTYPLSWAACLGNETNKLLILQLGMFSY
APAQDGIMNTPLTLACRLARSTIFKEMLEL---TCIECS-------LNALDTR--NWNSALMII--------
---------HLDMLEGGIIQRLLEEKWKARNQFLKRLAIMLLQLILLSVAVLRPI-ARYCFEGGTLAGVISY
VFQGLSSFMRGLAGNAPKAIFMVANLLIMLDELLSYAVAGSWFMLMFFAGALKLTGPVVMIYKMITGDMFTF
SIIYFIMLLGFSEAFYFLYYASYTWMALFHMTLGDYDYAGMNYSAMSKFVFLVFTIMLPIMLLNMLIAMMGN
TYSTVISMSEKEWVKAWAKIVIALERAPGVMVSKKAVTITPVKGG-ALTGAIKA
>Pcla11321145_TRPA5-1/98-507
PLIFPLHAALHILTELLNKVGAVNGGYTALHLAVQGVALLLQSPPLTPLHCAVRRGDLAVLMLALVHEIVEE
LGANVNATNSPLFLAARHRLPKLVALLLSLADPLLTHAVLARLLATVTAADKEPFDGTSRCSLILLRRLFDA
HIRLSTFDY-EALLKHPLLESFLFIKWRIKPFFYCSVLIYFMFLMMHTTFI---IVLHVTMFLLILIPDMII
MFANFKKYIRQWETLTKIIALGSSAVVMFSRRAAAISAFFCWVELMMLLGRFPSLGTYVLMFSRVAKSIIKF
IAAFFSLIIGFSISFMVLFFRSFSLVKTLMMMIGEIEYSALLMPLMSCLFLVLFLFLVCVLMANLLIGLAVN
DIPDLQRQGKIKRLSKQASYLVSYEKLPRQLRMSCRVHVLPNKHPSETLQEAQQ
>Pcla11323207_TRPMc/163-563
--AHPYRMAKSVLTLLSDAVKSTGAMTGGLHAGIACVRYRVKDF-AVPVVVVVARGSGTDLLAIKE--CEEL
LCENFDLIT-DVELAIKVGRLDLAEVILIHGHD----TAVELITK-YETMDA-SLFQDPYLELLVSAAVVAS
CLAQAGLEYKMAFVSTRAGQACIDRRWRMSRAPGLAVVLANIFPLLIFWRRFRFVMVLIIWMFTFFSDEFVE
IGSQLANWASSVWNKFDLVLVLMGSLAFCLRMAYSINTALFYCRFFRIYYASTHLGPKLFILYKTIPEVVVF
MALLVIFLLGFGIASQALMLNSSGLLTPYWQMFGELQLQEIAYTWIVLIMLSCYLIIGNVMLLNLLIAIFMD
VYETVQKESKEISRFQMLVLVREYDQ-PPFVVHLQKETLEERNKVKVISHKLDQ
>Pcla11697014_Nan/138-303
TVLHSVHND--LAKRLIRDIYLCDEGENVLHISIAMVKFLLDNYPTYPLSFAACLGQEERLILVTKMDMFDM
CGASISIRNIPMTLAAILAHRDIFFHILNI---EREICA-------LDYLDTN--QTKSALNLI--------
---------HLDLMEG-PIVDLLKTKWEVKNRFNNLFFVFLTYFLISMGAYNRP------------------
------------------------------------------------------------------------
------------------------------------------------------------------------
------------------------------------------------------
>Pcla11781006_TRPA1_like/12-298
------------------------------------------------------------------------
-------------------------------------------------------HKYKPIDYAVFQAVMDQ
AISRARYCFRVDLLMHPLTQTFLEMKWQGKYIHLSNLFVYLVFLFLVTVFAGILCVAILVLSGLSMIKEMIQ
FYHHRLKYLLEPINVVEWTLYLTSVCMVLPFNSASLAVFTAWFTLLLYFQRFDRIGIYIVMFLEILNTLLKV
LLVFSVLIVAFGLAFYILMFSNVSMLHTFSMMLGEVDFLTIFFPRTTFILLVLFMILMPILLMNLLIGLAVG
DIESVKKNAQLKRIAMQVELHTELENKPEVLIRVSELLVYPNYCTRILHRILDQ
>Pcla1554562_NompC/121-191
RCIHPLHLALKTLKLLLEMVNTKNNGETALHYAGEMANLLLTHLNQSPLLNAAENGHEGATLLALYNELVR-
------------------------------------------------------------------------
------------------------------------------------------------------------
------------------------------------------------------------------------
------------------------------------------------------------------------
------------------------------------------------------
>Pcla1592729_NompC/1-213
------------------------------------------------------------------------
------------------------------------------------------------------------
---------------------------MLDWPAWKMVMMFFAFLFLPPVWIFSMVLYLLMLMIISVVTPLSP
IWE------LIP-NWYEWLLWIKVFVLVFSNNFLAIATLLASVQLLDFLSFHHLFGPWAVIIGKLMVDLGRF
LVILAIFVFGFSMYVAAI----------TPLQTGEMLFFSLFHPSWSQIVFGIYQMVTVVVLINLLIAMMSD
TYQRIQAKS-------------DTEWKGAKLINMTSGTPSPLNLVKLIVYIVSN
>Pcla1637789_Nan2/16-305
----HLHPD-IIEDPTITDILTAPTLTQGFDLNLLLL-------DA---PVSVTLGSELLLTAPLK------
------------THHLNLMAQNLTFFITKI---IKRALA-------YEVNTTN--PCYCTL-----------
--------------------------WK-------------------------P-YVRVVCEGLTFLGSLAY
LVGGAQMFVENLSTVPSRVLFLLACIMVMVDLVAVMVMLCTGPYFLFFCRGFKTVGPVTMIYTMLVGDLLRF
VTIYFVFIMGFSQAYYIIFMPTASVMQMFIMSLGNFGYSALEHEITGKVLFMIFMAIVSLLLINLLIAMMGN
TYER-IAEMKNEWMRQWARIVLVVERGPLVLRQEERKYV---------------
>Pcla171849_TRPML1/166-488
PEIKDI---TDRMRCRLKFMNPVQKRRFPWKFLLQIIKIVVV---TQLCLFAHQCTHINHLFLAVFFGYLDY
AGAYVY---VLPKAFLYNND-NTTRFLIDNFAL--DFGALNFVLKTFDTPEC-EMDGQMVVDLQVGALVLE-
CDGSVVINISRAIYRAQLLREYFQEHWY---------------------------VLICINDILIIISFLKG
L--ESK----DTWNVCSLFL--------------GLGNLLVWFGCLRYLGFFTTYNVLILTVKKAIPNVMRF
SICLMMVFAGYCLCGWLVLFQSFTMECLYSLINGDDMFATFSVWWFSRLYLYSFISLFIYVILSLFIAIIMD
AYETIK---------------NYYNDGP----FI-----------NECIEEPER
>Pcla1749782_TRPA5-2/119-503
RRLAMINPG--------TNNGVGDANAARLLKMVEGLQALLEHVNH-------G---------ALWATGVRY
LGASVYAKNTPLHYAAASKSTACIKLLLE-GRPVLDHDAITTLLKAIRAKDGNPLNGESVLSYTTMDAVFDY
CLVTNTMNFHAKLLSHPLCETFLLLKWMVRRLFLIEVILYVLFAVVTTLLTNKF-GIVITYLVAILIQQFLS
LLQNKMAWFRSLSGVLHVIITILVMSVVLPHHLASCLMLLMWTECMLLIGRFPNCGIYVVMFTRVAKVFLRI
FLIYFCLLLAFSAAFYVTLFSNPTFIKTLTMMIGELDFDDNFLYVTGQAIFVLFVILVSIILSNLLVALAVN
DVQGLRNSAHLERLIKQTELVFHMEKN-AYIAYV--VYILPNNPPSHLVTHVDK
>Pcla185101_TRPM/199-609
KDVPPVVCVPQTIRQVLEPVIVCDGGRAADILAFDLITVFRLELDSSALLHAQRLNPPEQLSLALTWNRVDI
ARSHVFIEDGALMDALVNDRIEFVKLLLEQVTMFLSINSLRYIIRDGGAYRSYPFKALVAAKLFLALEVLDF
CYQQDLLTYHRALLSHTCCQILLADLWLTKFYFWAHSMAYVFFLCLYTYVVVKLWWYVIAYISTLILEKIRE
ILSKIAVWSDKLWNVCDMTFFMIGMTLRLQEIIYCVDIIYWYLRILEILSANKYLGPLVMMMGKMIKNMAYF
VVLLLVVLMAFGVCRQSILARH-IFYQPYFMLYGEVFADDID--WITPTVMSMYLLVANILLINLLIAVFNN
IFISVNSISRQVWMFQRFQVVMEFEGKPHRIIYCRWECMKEQKEMAERTEGLRN
>Pcla1876279_TRPgamma/6-415
RHNRKFLLSVAGVRRMLLNINCVDPGRSALLMAIEMVELLI-KVEKDALLHAISEEYVEEVLLTVSWEAIPP
-ETATFTPDTPLVLAAHRDNYEIIKILLDRATLPHDLRCLRHSRSRINAYRAAPI--LTAFELSFATALLDH
TRSSYLLNHQKKFVAHPNVQQLLASIWYTTPGFICHSASYLTFLCLLILASQRILWLILAWVFGLIWSEIKQ
LWDGLREYVGDMWNVIDFITYVATIALRIVTGLFAAANIFSSLKLVYIFSVNPYLGPLQVSLSRMVVDILKF
IFLYLLTLFAFSCGMNQLLFSNLTTQTLFWAAFGLIDLTNFEFRFWGMLMFGTYSVINVIVLLNLLIAMMNH
SYQLVSERADTEWKFARSKLWISFFEEPKSLYWFTKNIMRYVTVTEDDVNEISL
>Pcla1923526_TRPA1-like2/243-626
LPLHPLMLAHKCCAKL--SINAVDKGNTALHYAANTIELLLTEPNQAPVHEAAGKKKSSKLLKALSVECAHI
LGASPIEQCTPLHLAALHGSVDVCQMLLRKARLAVDTIAVKFLTKKQRTKDDTALNGKLPFDRALALKVQDK
CVDRS-YDFRHQLLKHSLTNAWLLHKWRIYLIFLALLLLELLFVGCLMAFMSTDGVCLLIITSITLLLECNY
MYRLRNEYL-----------LIFSIIIIVPWQCGILALLVAWLHLINMLNQLPMLSVFMPITQSFLKSFFKV
VFYIAMLIFIFAFIFHLLLFFTVAMVKTIVWMLGDLAYDDTFYPVMVNLLFVVFVTTIGGFIVNLVITQPSE
KLDSFRDKAVFYRAASRCTLFLKLEICP--FFKYRGTY--------------ME
>PhIav/130-511
TLLHKIHTK--LARTLLKDIVEGEEGASALHLAIELVEDLVDNITTYPLSWAACCSNESNLLLILKLDMFGY
APASNGIINTPLTLACKLGRADVFKEMLEL---SAKECS-------LNALDTL--NWNSAIFII--------
---------HLDMLDGGIIQRLLEEKWKARNQFLKRLVIFFLHIFCLSGSVLRPV-VRYCFEIGTILGVLCY
LFQGLISFLKQLPHDPAKFIFLISNLLILAEAILVFAVPSSWFLLMFFAGAIRLTGPVTMIYSMITGDMLTF
GIIYSVFLFGFSQSFFFLYFTSYTWMALFQVTMGDYNYNDLSYPAISKMVFTIFMVLVPILLLNMLIAMMGN
TYAHVIEQSEKEWMKQWAKIVVALERAKGVLVSKRAVTITPVKPGGGLLAALED
>PhNan/149-504
TCLHSIHAD--LAKRLLKDIYMSDEGESVLHVAIAMVKYLLDNFETYPLSFAACLGQEERLMLVLKLPMFDV
AGANLSLKNTPLTLAAKLARVELFFHILNI---EREICA-------LSQIDTD--SKNSALNLV--------
---------HLELMDG-VLVDLLVAKWNVKFRFYRQFISFFFYFLISVICFLRP--IRIISELAMEIGSVLY
LLGGIHMFIENLMTAPSRVLFLGSCCIMQFDIVAVIIMLTTAPYFLFFCR--KMNDPFLFLFFLIKK-----
-IFFLIFFFFFKPTYYIIFMQSPSIMAMFLMSLTNFGYGAFEHEFVAKLMFVVYMAIVAILLVNMLIAMMGN
TYQK-IAETRNEWQRQWARIVLVVERGPLVLRQTDKRTV---------------
>PhNompC/390-775
RSIHSVHVAATTLSLLLEYINAVNDGASALHYAAEVVRLLLENSNQTPLLIACHKGHMENNLLALYADLVSL
LGASIDATDTPLHLASYSGNENVVRLLLNSVQVATTELAVGLLLSRLQSADHHGLNGWTPLHCATYSLMEDK
-----RFVYQKEVIAHTVVQRYLQELWKLMWSAWRLMFLFLLFIICPPIWVFTLTIYLMLFLMLVGITPIYP
VVR------LLP-YWYEWTLWIKLAVLLFGNQLFALSFLLACVQILDFLSFHYLFGPWAIIIGNLMKDLARF
LAVLAIFVFGFSMHIVAL-FR--QEVRMNPLMAFELLFFAVFQPWWTLITGGIYMLVSVVVLINLLIAMMSD
TYQRIQAQS-------------DIEWKGAKLINMTTTTPSPINLTTWLIILLGS
>PhPHUM001594-PA/24-431
YNLSKFLLCIPTLRSLLININCTDSRRSALVTAIDLIKFLL-NIKKDALLHAIKEEFVEEVLLKISWEAVDS
-ASATFTPDTPLILAAHTNNYEILKILLDRATLPHNVRCLRHSQARINAYKASPL--LTAFELSFATALLDH
ARTSGMLNYQKKFVAHPNVQQLLASIWYSKMGFIFHSSSYAFFLLLLGLASQRAVSALYLYIISLIYSEVRA
LWTGLKEYMADLWNIVDFITYLVWIGLRFTPGAFAGGMILSFLKLVHVFSVNPHLGPLQISLGRMIIDILKF
FFIYMLVLVAFGCGINQLLFANLTSQSLFWASFGLVDLTSFDFRFWSLLLFGCYSVINIIVLLNMLIAMMSN
SYQIISERSDIEWKFARSHLWMSYFDDPKTLL--EKLVMRYVTATEDDVIEIER
>PhPHUM003044-PA/47-452
NVVRKFLLAVASTRRTLQNINCVDPGRSALLMAIEMVELLI-KVEKDALLHAISEEFVEEVLLTISWEALPP
-DTATFTPDTPLILAAHRDNYEIIKILLDRATLPHHVRCLRHSRSRINAYRAAPI--LTAFELSFATALLDH
TRSSYLLNH---FVAHPNVQQLLASIWYSKIGFICNSASYLTFLFLLILASQRIIWLILFWVAGLIWSEIKQ
LWDGLEEYVHDMWNVIDFVTYVATVALRIVTGLFSAANIFSSLKLVYIFSVNPYLGPLQVSLSRMVLDIMKF
FFLYVLVLFAFSCGLNQLLFSNLTTQTLFWAVFGLIDLDSFEFRFWGMLMFGTYSVINIVVLLNLLIAMMNH
SYQLISERADVEWKFARSKLWISYFEEPKSMWWLSRSIMRYVTVTEDDVNEIS-
>PhPHUM009153-PA/390-792
DDIEVFHDLVAATKNFLNNINCVNYKISALHVAVEMVEFLLEGIDSDCALYAIKEGSIKELIFEIGLEFAGT
-HSVDFSDDTPIILAAQLGNYEMIDFLIKRHGIVHPPFCLKYSTMKLNLYKACPF--QRAFELTFTVELIGC
CRNAQILK-QKEFVSHPYTQAVLSDAWTHSLVMISNVASYLIFLIILFLES---GIVIIIYVIGYIWLNIRT
CFKGLKRFFSTMWHWYDTIMFALTIIFWIASGLFAAAVIMAFFRLNLFLSLNYHLGPLQVSIGKMTLDIFRF
IIIFFIIILAWCAGLCRFYVSSFTLKTFFWAIFGMSPIESADFEAVGYIAFALFQFLSVVVVLNMLVACMAN
TFTKVIDNVTVEWVFGRSQIYLIFMAYPSGIKWF--SLIRYIRLTNQEIEEL--
>PhPain/63-459
RLLDPVHFALELLK-LLVDINIRDSGSTILHYVVKCLAYLLEKVNTTAIHLAAMQGSGEKMLLFLFSKAVKT
LDVDVNYA-RPVLIACRKGDSETLRLL-----L--SAIVLQILLRRINAQD--PLFKKPPLADMTLGNYLDS
CITATKFNYHRKLLVHPVLTSFILLKWQVRIFYYVNLIFYVLFCFLLTVYIFGCLFLIALT-----LRELFQ
IVIHPKKYVLDPENWLEILLLIVLAFVLVKSQFSALAILLSWFELVLLAGKHPLQSLHIEMFKTVSINFMKF
LAWYVILIVAFALTFYTLFFVNPSIFKSIVMLTGEFDASDIPFIGTSHLIFIAFIFLIAIVLLNLLNGLAVT
DTQTIRNDAYLCRCIALVKLISYIENMPNCF-YLRIIYVLPNQRDPSTAKTASL
>PhPkd2/52-367
RSIDPKPRKNSPNQKINKDVDSDDEGAIFFYNKFRLTKTRLKKLE-YDFEVAVHSQTANQLFFTLKTTMINL
F--------PPI-------YTQYMDMFYENLGVMRQVPSFRHCFSY------YPITKESAIRII--------
-----FIDF-KIVIEFPPMGKLIKYLWF----FVVLGLEFVRFVFLIYFIY--------------------R
ILTQKLQFFFSFWNIFEFFLYILALYLYVLELLYAFIVLFSWLKLIKYLN-------FQDTIARSVGSILAF
FPMFLSMFTGFSLLGFLLFYRT-SSLSLLQTIIGEFEYQEIQ-PVFGPIFYIVYIFFMVFLALNVFIAIITD
AYTHVKTKV------------------P----YLKKINM-----KDKIINDL--
>PhPyr/119-485
TPLHPLHCAIQCLKLLLDILDAGLTGKTPLYYAVNCVEELLKSINSTPLHVAAAMGFASKLLLPLNAECAKL
LGADLMSRTTPLHLAALAQSVQTLELLLMHADPAEDICAVQLLLQYVNAPDVFPVGNVSALSFIYLERKLDQ
GIRLHKLDF-------------------------------------------IFYYVLLVCNFSILGKELFQ
IAHIRRGYIYQWENWLQW-LIILAVFVTL-HHIAVFGIFFNWIELMVLIGRFPMFGLYVQMFTKGAVNFGKF
LLAYFCLLAAFSFSFRMLFFNSTSIVKIVAMMTGELEFEDIFYPGTSHIFFLFFTLIVTVVLTNLLVGLSVS
DIQGLQTSAGLDRLTRQVELVAYMESMPKKILVCSALIIKPNDPPKELVKEA--
>PhTRPA1/221-626
YPIHPVHLAIEIVRLMFK--------MTPLHCAAEIVEYLISEINLSPLLLAASRAGWRLTLIPLHIKSLES
LGACINLKNTPLHIASKNGHSRVVQLLLNRALLHRDHLAMELLHSVLDQVDKDTLLEMSAIDYAVFEAVQNG
CITKAKYHFRVELLAHPLSQKYLQMKWNGKYFHLINLLFYTIFLTVVTTFTHLMTVAIAVYVSVQLFRETIQ
MYQQKWNYCMDPSNFISLGLYISSITMIVPFSSAAITVFLSWFNLLLYLQRFDQVGIYIVMFLEILQTLIKV
LLVFSILIIAFGLAFYILLFSTVSLMRTFAMMLGEIDFLGTYYPFPAFFILGIFMVLMPILLMNLLIGLAVG
DIESVRRNAQLKRLAMQVVLHTELERKPKCLLRVMELIEYPNEKLGFLDTLLET
>PhTRPM/173-575
RDVPPVVCLTNTIRAVLEPVVVCDGGRAADLLAF--------ELDTTALFKSQHLSPSEQLSLALTWNRVDI
ARSEIFVYGGALMQALEHDRIDFVKLLLENVSMFLTINTLGYILRDGGAYRSYPFKSLISCKLYIALELLDF
CYRQDLLTCHRALLAHPCSQIILADLWMKKFYFWAHSLAYMVFLMFFSYVVVKMWYYIITYICTLGFEKIRE
IVSKFAVWTWNMWNPCDSAAFLIGLALRLKPVIFCVNIVYWYLRILNILGVNKYLGPLVTMMGKMVKNMIYF
VVLLLVVLMSFGVCRQSILVKE-VFYQPYFMLYGEVFAGDID--WVTPVVMSIYLLVANILLINLLIAVFNN
IFIEVNAVSHQVWMFQRFTVVMEYEQKPFLLFFVKLECVKDLKLTTEKVENMEE
>PhTRPML/27-321
----RL---EESLKRKLKYMNPIEK---------------------------------NHLFLAIFYTVIDY
AGSYKY---GHILNESDNNDFQIRVYFDENIKL--EFDALSFEIKTLISLNC-SFSGQMKYDLTLNIKGLN-
CDKKYFLNFSRSLLRTQYLKYHFKKYWY---------------------------VIMIFGDVLILILVFRK
I--EEDEFSGDELNMCSLIL--------------GCGNFLVWFSLLRYLCFFKTYNAIILTLKMAAPNIFRF
MVCVLLIYSSFTFSGWLILFRTLTSECLFALINGDDVFATFNTWYFCRIYLYVFISLFIYVVLSLFLSIVEG
AYEIIK---------------QSGKDGP----FI----------SNNSLQSLDN
>PhWtrw/176-583
TPLHPLHCAASTAKLLLKKI---VS-ETPIHSAVDCLQLFITDLSMSPLHLAADLGHLQQILLALYYECLKT
LGADSNAVNTPLHAAAKVCS-ESVELLLKYADPSPDAAALDYLTMWVNRRDKYPLGGTSALSIIAVNQKLDE
SITTNMFNFQKEFLSHPLCEAFLHLKWQIRKYYITRLIFCLLFVILLSLYVTALMFFLVFITVLEIFRKIYG
FYKSFRHYISQKGNIVEW-FVVLSVFLISFNHVGALAVLCGWANLMIMIGNLPIFGSYVAMYTKVQKEFTKL
FLAYICLLIGFTVCFCVIFFSNPAVIKILVMMTGELEFDSLLLEISALTTFVFFLLFVTIILMNLLIGIAVH
DIQGLQKTAVLSKLVGQTKLITHIESAPNCFLLLTAVSVKPLNPPQDVMRSGMA
>RAT_TRPA1/201-606
YPVHALHFATDIVKLMIS--------ETLLHRASDLADYLISDINTSPLILATASASWNNLLLPLAPVSVNN
LNVSVHSKSTPLHLAAKNGHDKVVQLLLKKALFLSDHHAMKVILDTTDRLDEEALKQASFLHIACMKVLLDF
CMIPSEYNFRIELLNHPVCREYLLMKWCGFRAHMMNLGSYCLGLIPMTLLVKIQIILVFLSSIFGYCKEVVQ
IFQQKRNYFLDYNNALEWVIYTTSMIFVLPWQCGAIAIFFYWMNFLLYLQRFENCGIFIVMLEVIFKTLLRS
TGVFIFLLLAFGLSFYVLLFSTPSLIQTFSMMLGDINYRDAFYPVLTFGQLIAFTMFVPIVLMNLLIGLAVG
DIAEVQKHASLKRIAMQVELHTNLEKKPFWYLKVRSTIVYPNRPLRFFHYFLEK
>RNorTRPM8/236-630
FSAQPIVCFRETLKAINTPCVVVEGGQIADVIASHLLTVIKMVVSAYALYKAFSTNEQDQLKLLLEWNQLDL
ASDEIFTNDADLFTALIKDRPKFVRLFLENLNLFLTNSTVYRNLQ-KED----PLAALGASKLLRAVELFTE
CYSSDLLVYDQHFIAQPGVQNFLSKQWYLLWYFSWNVVFYIAFLLLFAYVLMDFTLILYALVFVLFCDEVRQ
WYM-GVNYFTDLWNVMDTLGFIAGIVFRLHNVIFCLDYIIFTLRLIHIFTVSRNLGPKIIMLQRMLIDVFFF
LFLFAVWMVAFGVARQGILFRS-VIYEPYLAMFGQVPSD-VDFEWITIPLVCIYMLSTNILLVNLLVAMFGY
TVGIVQENNDQVWKFQRYFLVQEYCNRPYMVVKCKNVMK--------KINT---
>RnorTRPM1/231-641
VTRVPVVGLPNVVSIVLEPVVVCDGGRASDILSFELVTVFRMDVEATALLKGTNVSAPDQLSLALAWNRVDI
ARSQIFVFGNALLDALVLDRVDFVKLLIENVNMFLTINTLHLLVRDGGAYRCYPFKALVACKLYLAVELLDQ
SYKHDLLTYHRDFIAHTCSQMLLTDMWMTKICFWFYTISYLGYLLLFNYVIVRMPWIVISYIVSLALEKIRE
ILMKIKVWLQEYWNITDLVAFMVGAILRLQNVIYCVDIILWYIRVLDIFGVNKYLGPYVMMIGKMMIDMLYF
VVIMLVVLMSFGVARQAILARN-IFYMPYWMIYGEVFADQID--WLTPALMACYLLVANILLVNLLIAVFNN
TFFEVKSISNQVWKFQRYQLIMTFHDRPYIIVRLKRQCVKEDEQTSERVENMRP
>RnorTRPM2/259-665
FPAEPIVCVPGTLHTIYNPCVIVEGGRVADVIAQQLLTVFREDVDAQALLKA--SRSQDQLKLAVAWNRVDI
ARSEIFTDESDLTAALISNKPEFVRLFLENVRLFVTWENFHSKLQKGDSTQLYPVAALACSKILRAIGVFTE
CYRKDLLVRDMKFVSHGGIQAFLTKVWWVR--FYLNILSYFAFLCLFAYVLVDFWYLIYLWLFSLVCEETRQ
LFYMASLYFSDFWNKLDVGAFIAGLTCRLI-IILSLDFIMFCLRLMHIFTISKTLGPKIIIVKRMMKDVFFF
LFLLAVWVVSFGVAKQAILFRG-VIYHSYLTIFGQIPTY-IDFEWLTVTLLCLYLLFANILLLNLLIAMFNY
TFQEVQEHTDQIWKFQRHDLIEEYHGRPQLLIRIRHYLKQQYQHISEKVDTMGD
>RnorTRPM3a/270-680
VVRPPVVALPNVISIVLEPVVVCDGGRASDILAFELITVFRMDIDATALLKGANASAPDQLSLALAWNRVDI
ARSQIFIYGGSLLDALVLDRVDFVKLLIENVSMFLTINTLYHLVRDGGAYRCYPFKALVACKLCLAVELLDQ
SYKQDLLTYHRDFIAHTCSQMLLTDMWMRKIYFWFYTLAYIGYLMLFNYIVVKMTWIVISYIFTLGIEKMRE
ILMKVKVWLQEYWNVTDLIAFSVGMILRLQDVIYCVNIIYWYIRLLDIFGVNKYLGPYVMMIGKMMIDMMYF
VIIMLVVLMSFGVARQAILAKN-IFYMPYWMIYGEVFADQID--WIVPAIMACYLLVANILLVNLLIAVFNN
TFFEVKSISNQVWKFQRYQLIMTFHERPTMIFHVKHQCIKDDRFTSERVENMAP
>RnorTRPM4/208-611
FPARPVLLLEKMLKRIEDPCLLVAGGGAADCLVEELLTVYS-EFEIRALVKACG--SSEELRLAVAWNRVDI
AQSELFRGDFHLMDALLNDRPEFVRLLISHLSLFLTPSAIRNLLDQGETC---PWSALGACLLLMSVDLFGE
CYHNSLLLRARAFFAQDGVQSLLTQKWWKRWSFLGNVVSYLLFLLLFAHVLVDFVLLLYFWAFTLLCEELRQ
GLGRLHLYLLDTWNQCDLLAFLLGVGCRLT-TVLCLDFMIFTLRLLHIFTVNKQLGPKIVIVSKMMKDVFFF
LFFLCVWLVAYGVATEGILLRR-VFYRPYLQIFGQIPQEEMDYNWLVVLLLIVFLLVANILLLNLLIAMFSY
TFNKVHGNSDLYWKAQRYSLIREFHSRARLLFWLRTVHKQARDKTSQKVDTA--
>RnorTRPM5/158-567
TPIHPVLCLPSTLERMSRPWLILAGGGIADVLAAHLLTVYDFDLDVKALVKACKSHSRDELKLAVAWDRVDI
AKSEIFNGDCDLTDALVSNKPDFVRLFVDSADMFLTYHSLFELLERHDACRGYPWAALAACKIILALDLFSE
CYSNSLLVRAKAFFAHDGVQAFLTKIWWTRWRFLGNVVMYFAFLFLFSYVLVDFGVTLYFWVFTLVLEEIRQ
GFFKFTLYVEDNWNKCDMVAFIVGVTCRMV-TVLAIDFMVFTLRLIHIFAIHKQLGPKIIIVERMMKDVFFF
LFFLSVWLVAYGVTTQALLFRR-VLYRPYLQIFGQIPLDEIDYNWLVILLLVTFLLVTNVLLMNLLIAMFSY
TFQVVQGNADMFWKFQRYHLIVEYHGRASLVLQVKQVQKMEKRRTAHRVDLI--
>RnorTRPM6/215-625
VVCMPVVGLPNVILWVWEPVVVCEGGRAADLLAFDSITIFDADLDAKALLKGTSLSISEQLNLAMAWDRMDI
AKKHILIYGGALRDALVMDRVDFVKLLIENVNLFLTINTLRHLVQDGGAYRSYPYKAVIASILYLALDVLEK
AFKQNLLTYLRPFVSHSCTQMLLTDMWMRRVYFWFYTMAYLAFLMLFTYTVVEMVWLVIIYIFTNAIEKVRE
ICIKVKMWLSEYWNLMETVAFAVGFGLRWGHLIYCIDIIFWFSRLLDFFAVNQHAGPYVTMIAKMAANMFYI
VIIMAIVLLSFGVARKAILARD-IVFEPYWMMYGEVYASEID--FLTPFLQAVYLFVQYIIMVNLLIACFNN
IYLDIKSISNKLWKYNRYRYIMTYHQKPCLLLLCPAQCVKTEGLTSERVSEMSK
>RnorTRPM7/221-630
VVAPPVVALPNVILTVLEPVVVCEGGRAADLLAYELITVFHIDIDATALLKGTNASAFDQLILTLAWDRVDI
AKNHVFVYGGSLLDALVMDRVSFVKLLIENVSMFLTINTLFHLIRDGGTYRCYPLKALVACKIYLAVELLEQ
SFRQDLLTYLRPFVAHTCTQMLLSDMWMRKFYFWFNTLAYLGFLMLYTFVVVQMVWIVIAYIFTYAIEKIRE
VFMKIKVWFSDYFNVSDTIAFFVGFGLRFGHLIYCLNIIFWYVRLLDFLAVNQQAGPYVMMIGKMVANMFYI
VVIMALVLLSFGVPRKAILAKD-IVFHPYWMIFGEVYAYEID--WLTPFLQAVYLFVQYIIMVNLLIAFFNN
VYLQVKAISNIVWKYQRYHFIMAYHEKPVSL-FCCKQCVKDDKFTFERVEQMEN
>TcIav/134-501
SLLHKIHTR--LARTLIKDVVEGEEGASALHLAIELVQDLVENVHTYPLAWAACCANESNLLLILKLDMFGY
APASNGIVNSPV--------------MLEL---SAKECS-------LNALDTL--NWNSALFII--------
---------HLAMLDGGIIQRLLEEKWKARNQFLKRLLILVVHLLFLSLAVLRPI-ARYVCEVGTILGVLSY
LLQGLTAFLKQQLNSPPKLIFLISNFLILAEAILCFAVPGSWFLLMFFAGAVRLTGPVTMIYSMITGDMLTF
GIIYTVFLFGFSQSFYFLYYNTYTWMALFQITLGNYEYSELSYPAVSKTVFAIFMVFVPILLLNMLIAMMGN
TYAHVIEQSEKEWVKQWAKIVIALERASGVLVSKRAVTITPVKTGDALTTALEE
>TcNan/140-503
SIMHSLHAD--IAKRLLRDIYMSDEGENVLHIAISMVKFLLDNIVTYPLTFAACLGQEERLMLVLKLEAFDM
AGAKLSIRNTPLTLAAKLARIDMFFHILNL---EREICA-------LSQIDTD--SKTSALNLV--------
---------HLELMDG-VLIDLLNAKWNVKFKFYKQFFTFAFYFLISLVAFLRP--IRLTAEVLMVVGAFAY
LAAGGRMFFENLMTAPSRVMFLFSCILMLTDIVAVVIMLTTAPYFLFFCRGFKTVGPVVMIYRMVMGDLIRF
ASIYLVFVMGFSQAFYIIFISTPSIMAMFLMSMTNFGYAAFEHEYEAKMLFVVFMVIVSILLINMLIAMMGN
TYQK-IAETRNEWQRQWARIVLVVERGPLVLRQSDKRHI---------------
>TcNompC/389-776
RSIHPVHVALQTLLLLLEYINEISEDESALHYVSEVVKLLLQDVNQTPLLIASHKGHQENNLLALYIHLVKL
LGADIDATDTPLHLASFSGNENVVRLLLNSVQVATHELAVGLLLSRLQSHDKHGLNGWTPLHCATYALMEDR
-----RFVYQKEVIAHTVVQRYLQELWRLNWAAWRTLLLFVLFIICPPVWIFTLTIYLMLFLLIVGITPPYP
VVR------LLP-YSYEWILWIKLSVLLFSNQLFALSFVLACVQILDFLSFHHLFGPWAIIIGNLMKDLARF
LAVLAIFVFGFSMQFVAL-FKNGSRFQKNPIRAFELLFFAVFQPTWTEIVFGVYMLVSVVVLINLLIAMMTD
TYQRIQAQS-------------DIEWKGSKLISMTTTAPSPINLTTWLFYLVGS
>TcPain/57-456
TILSPLHLSILILEVVIKQINE-KWGNTALHTLIRHVELLLQDVNGTAIFWAAKYGYKKKVILLLLAKVVEY
LGANVNLV-KPIDIVADIGYFEIFELLFKCPDLSIDTI-CKLLLDKINEVDHLPLFGSMPIQDIVLENHLDN
CVTFDVFDYERALLKHPLIVSFLFMKWHIRLLFYTNLVFYICFVLSLVVYITHY-----LV-----LREVFQ
VAVAPRKYFCNFENLVEIILIVVTGMILYIRQLASVAILLAAFELVLMVGQHPKLSTNVVMLKTVSVNFFKL
LLWYSLLIIAFALSFYILFFKGPSLFKTIVMLTGEFDAGSINYPVTSKIIFSLFVFMITIILLNLLNGLAVS
DTQTIKNDAELVGHISRAQHIYYVESMPTFF-PLKVLTVLPNEYDKNTIRRIST
>TcPkd2/59-407
------WLTDFTRHDVLFIAVTICTGRRSASMFYK--GQFL-DFQADIKYYD----IRS------FWHYTQS
LWEHYY---NPYPVAKAKDDDKKI-LFENKLGVIRQVKVRRLFTSCYDLYGP------------WTYNTAEK
TESIPISKYTAKLIR-----DLKENLWIGGIILVHYVNSWDYVTFVFECT---------VYAIAGFFEEIRE
IIYKLR-YFLQFWTYIDVVIAFANLITSIVNIFYASLLFFSYIKLFKYLNFNKTMGQLNNTLKRCAFDILGF
SIMFFIIFFAFAL-LGYLLFSSFAMFTLLRTILG-----DFDARVLAPIYFLAYIFFVFFVLLNMFLAIIND
TYADVK----TEIAIAPDEMQMTEFLK-KGFY--GCQIRLEIEMAEVGDYDI--
>TcPyr/131-542
SALHPLHCALSAVKLLIRDVNAGLDNKSPLHYAVDCVKELLEIPNSTPLHVAAALGAPEKLLLPLDAESARL
LGAQLTSENTPLHLAALSQCSETLELLLARCNPARDAGAVRLLLKAVNRQDSFPLGGVSVLSFIRYISKFDS
SIKINKLDFHREVLKHPLCETFLFLKWRIRKFFLFSLFYHSLFVLLFSIYTGVYIYILLVFNFMFLAKELFQ
ICHSWRSYIQQWENWLQW-LIIISVFCCV-HHVAAVGIFLAWVELMMIVGRFPIFGLYIQMFTTVAVNFIKF
VIAYFCLLLAFAFSFGVLFFKLLIIIKVLVMMSGELEYEDIFYDYTSQFVFLAYVILVTIILANLLVGLAVS
DIQGLQQSAGLDRLVRQAELVAHLESMPHKLMFFKALYIKPNDPPKDLIKNIAE
>TcTRPA1/368-773
YPIHPVHLATDIVKLMFK--------MTPLHCAAEIVEFLINDINMSPLLLAALRGGWRHVLIPLHIRSLEN
LGATINLKNTPLHIASKQGHTRVVQLLLNRALLHRDHLAIELLLSVLDQTDKDALMEMSAIDYAVFEAVQDK
CITKAKYNFRVELLAHPLSQKYLQMKWNGKYFHLTNVLFYSIFLTFVTCFAEIMMLAIITYIILNTIREMVQ
VYQQKFMYFLDPNNLVTWVLYTCAVVMVFPFSCASVTVFLSWFNLLLLLQRFDQVGIYVVMFLEILQTLIKV
LLVFSILIIAFGLAFYILLFKTISLVRTFSMMLGEIDFLGTYFPLPAFFILGLFMVLMPILLMNLLIGLAVG
DIESVRRNAQLKRLAMQVVLHTELERKPKMLLRVCELIEYPNDTLGFFDSILET
>TcTRPA5/39-377
TPIV-----------------------------IQIVELLIADVNC-----------------PLKKHLVER
LGA------NLLHIVAEKGDDTILALLLGD-------------------EDANSAQGESVMEAIFLTEVLDA
SVTLEFV--KTSVLQHPVIELYLSIKWSMCYFFYLWIFAYVLFVLSFSVYVLCRAWISIWSGACLLGHGVLE
CCLTHGNHFRKYEMWLNLACTSLSLIVAIALHVTSIAILLSWTELMLLIGRLPTYGYYALMFSAVLQNVIRV
LLAFLCLVVGFSLSFSIEFFNDPALVKTTVMMMGEFDYSDLFERPASRVIFLLFVILTSIVLMNLMVGLAVS
DIQCLQMVSHARKLEKMADFLAQLEKVPQIVQIL--IDVRYELEEHRLRRRTIN
>TcTRPM/172-582
TEVPPIVCLTNTIRAVLEPIVVCDGGRAADLIAFNLITVFRIELDTTALFKSQHLSPTEQLSLALTWNRADI
ARSEIFIYGGALMKALEHDRCDFVKLLLENVSMFLTINSLRYILRDGGAYRAYPFKALVGCKLYIALEVLDF
CYRQDLLTCHRALLAHPCSQIILADLWMKKLYFWANSIAYITFLIIFSYTIVKMWWLAISFMCTYGCEKLRE
LFSKLAVWCWNLWNPCDMAAFLIGVVLRFKEVFYCVNSIYWYLHILNILSVNKYLGPLVTMMGKMVKNMIYF
VVLLLIVLMSFGVSRQAILARD-VFLEPYFMLYGEVYADKID--WVSPVIMSVYLLVANILLINLLIAVFNN
IFNEVNAVAHQVWMFQRFTVVMEYEQKPYLLIYLKMDCVQELKLTTERIEHLNK
>TcTRPML/21-341
----LL---EEKMRRKLQFMNPIEKKRFPYKFTVQLIKIILV---TQLCLFAYNYNHVNHLFLAIFYATIDY
AGSYSY---TDMIIFGFNEA-EIVDYL--DLNI--NFKALKFSVKTISPPNC-RFDGQMLLWLDAQPVRLM-
CKGDVLLNYSRALLRAQKLKSFFINQWY---------------------------VMIIINDILIIISSIKQ
I--ERKDFTSDQWNVCSLFL--------------GLGNMLVWFGVLRYLTFFKTYNVVILTLEKAAPQVARF
LLCALLIYAGFTFSGWLILFRSLTSECLFSLINGDDMFATFSMWWFSKIYLYSFISLYIYIILSLFISVIMD
AYDTIK---------------IYYIEGP----FI-----------GDTFEDVND
>TcWtrw/179-590
SALHPLHCSPETAMILLNKVQALTN-ESVLHCAVACVRLFTADVGFSPVHLAADLGHPQKIMLPLYVECVEI
LGADANIRNTPLHLAARAQAYDCVEMLLRKADPIGDFAAIEILVSWVNTKDQYPLFGMTALGIIMVTHKLDS
AITLHRLDFQKEILLHPLCSAFLYLKWEIRKYYIARMLFCFIFVLSLSLYVTALMFVLVGITCCEILRKVYG
IYPTVKQYLSHPENIIEW-TVVVSVFVISFNHIGAFAVLFGWTNLMLMIGQLPVFGSYVAMYTRVQGEFAKL
LLAYSCLLIGFTISFCVIFFANPGLITVLVMMTGELNLDLLVLEISAQVTYILFLLFVTVILMNLLVGIAVH
DIQGLQKTAGLSKLVRQTKLISYMELAPRYLLLLTALNVKPLNPPRDILKAAQN
>TcXP_968598/23-426
----KYLLAMANVRRMLQDINCVDSGRGALSIAIEMVELLV-GVERDALLHAIHVEFVEELLLLISWQKVDI
-NTAMFTPDTPLTLAAHRNNYEILKILLDRATIPHDIKCLRHSLARLNEYKAAPI--LTAFQLSFAVDLLHQ
TRSSQILNHQKKFVAHPNIQQLLAAIWYTKTGFLIHASSYLFFLFLLILVSQRAIYVVLIYVIGFIFEETHE
IYVGMKSYLRNLWNFIDFTRYTAVFLLRVAAGLFAAANIFSALKLVHLFSINPHLGPLQISLGRMVIDIVKF
FFIYTLVLFAFACGLNQLLFANVSSQSLFWASFGMVDLASFEYRFWGLLMFGSYSVINVIVLLNLLIAMMSN
SYAMIDEHSDTEWKFARTKLWMSYFEEPKHLF--RKAVMRYVSATEDDVNELSF
>TcXP_968670/15-415
----SFLLHCATVRRIIEDINCIDANRSAFVIAIELVKLLL-QIDKDGLLHAINEEFVEEMLLRTSWEKVER
-CSATFTPDTPLVLAGHKNNYEIIKLLLDRATLPHDVKCLRHSQARINSYKATPL--FTAFELSFAALLLDH
VKTSELLNYQKKFVAHPNVQQILGTIWYSKMGFICHSSSYILFLVLLGVTSQRFFCAVVLYLLKLVFKEIKH
LWANLLEYVSDLWNIVDFVTYVAWLSLRLCSGAFAAAMIFSFLKLVHIFSVNPHLGPLQISLSRMIIDIVKF
FFIYTLVLFAFGCGLNQLLYANLTSQSLFWASFGLVDLLSFEFRFWALLMFGSYSVINIIVLLNMLIAMMSN
SFQIISERADVEWKFARSKLWMTYFEDPELFC----SVVRYNTSTEDDVIEIE-
>TcXP_970049/40-441
ELLMRFFELVAAVNDFLNNINCVNFGVSGLLIAVAMVEFLLSDIDGDCVLHAIRDNQPKELLLNTSLEYVGV
-HSSDFPDYTPLILAAQCGHYEIIEMLIDRHTIPHSPCCLHAEHLRLNLYKSCPI--LTSFQLSFAVELIAG
CRNSGILKQQKFFVAHAHVQHIVESLWRHQMVMINHVAAFLVFLVIIFLES---GPVIIIFVVANCWSVVRM
CLIGPRRYFTYLWNWHAVISFVLTFVFWLAHGTFAVAVIMTYFKLMFFCRLNYYLGPLQISLGKMCSDMAKY
ITIFIIIIISFTAGLCRFYVSSFTLKTFFWAVFCMAPLETGDFEAVGYIAFALFEVLTVVMILNMLIATMSS
TFQRVLDNIDVEWTFGKTDFYLEYMLQPSGISWF--ALMRYFRD--NDLEFL--
