# Supplementary material for: Comparison of transcriptomes from two chemosensory organs in four decapod crustaceans reveals hundreds of candidate chemoreceptor proteins
Source: PLoS One. 2020 Mar 12;15(3):e0230266. doi: 10.1371/journal.pone.0230266 (PMC7067487; doi:10.1371/journal.pone.0230266)
Supplement: S19 File — (FASTA) [file pone.0230266.s032.fasta]

>HameGR1_11464383/1-153
MLDYCGLLLLFYLFFVILESISDLYFIIIFPEHMQIDMFLLLANTTTLALILYGAWLLQEERAACVTWLKEE
LLYTEDYTVLARGWWLVREMQQTSGPSILGFFTLGNHCIVSVCSFVATYLVILLQFQISPSTSQPSPTSSTN
VSTVASTTF
>HameGR2_1968273/1-419
MRMTPAEKTREIRESLCLGGGRWYPRKVAPVIWLGMTLGLLPWCHDGHWSFGVGFFSAAGSLMASTLYLAIY
WGYEMEYLSTTASVIAMICDLSCFKMMVVGAVFTLIWFRLKAQDVHRLLAACKELEVRQKVGRKMFFWPPLL
LVLILTEAVLISTWYMEDLTFVSAPRWVVVVVMPIHAINRTTAVFPTLLYIGVTDVLKDYAAYLGGRLETAY
RSRDLARTGSRTTMRHTGLIKMTRENDCGTSDGHLDVVVDEAAQELHQLLNLHHQLDKVVSIPLLVSLMGLA
ISIVGAAFFFSEAASFCEILTLMMTMMLTITLLYVQGYIGDAFHQQLLNVHHVVRQLLNTGLSSHTDAAQDF
LVSRVKQPSDEAGDPLEMTIGGLYTLSGSNFLPIVGAVVSNLVILLQFYLPCSNSHGSP
>HameGR3_11170776/1-50
MATLIDHVSRTDAQIEGCGFFILNKGMASTVVNTVVTYLVVLIQFYGSGR
>HameGR4_11609328/1-161
MVRDTQQLFSPVLQCYFATTVVIVCTELYLLAKGVAGVYRVEELVILVLLTLQTSWLLVHVSLAAGTVQEQA
EASGDVLGRGLPYEASDRDKFNVGELARSLTTSQVYITGGNFFIINRSFILTVVSVVASYFIVILQFMQSCS
APEVEVLPTNHTLEVST
>PargGR1/1-133
VSCFLAAIQEDQKFPELVITFGQLLMTFFPLFFLTNIPRTLNLKREELRITLTRLRHQKENRSVKEKIGDLL
ELLKDDPGFDMGGFFILGRTRMVAILSFVATYLVILLQFRVTETTVEKVVCNETSDALPGK
>PclaGR1_11778231/1-236
MVVGHLYMVYKGSLFLFVTICHMLHNVLECWRHQLAHTLHVAWEGAGDVVEEPVWGCSQMVQLEQLVQSHWQ
VVVMVRKTEHLFSSTLQCFYATQVVTLCLELYLVAYRIGAGARYAGQEAAWQTIIIFQTCIVFFLVSLKASR
VYEEAERCVDVLRRGLPYTASEKDKHHYGELTLALTASPICISGGRFFYINRPFIITVVGAVVSYFIIVLQL
KHPSVSGQDVLATTALNHSV
>PclaGR2_evg11444398/1-123
SAPSYGLKIKYIGTEQHQRPESHQCHLKKLREVWSLYDEVDEVLAHLNKVFSPLVLMNFAAYTVMICTLLIP
VLKTRKILASIGFLGNALFYLVRTPVLFLGQACVHDQASSTKVVVSRGHER
>CsapGR1/1-146
RIIRAFKTIIGPFMLVMVPHHIISLICFLYWTLVSTLDYTDWYFPLSFGLLSVQAIAPIFCGAIYSEQIQTE
KDSLIEPLLMLKGTMKDQEAKDQMATLIDHITRMDAQIEGRGFFILNKGMATTVVNTVVTYLVVLIQFYGSN
SG
>EaffGR1/1-317
MGEISGMHQAVAILVKIGVIHEKANCISRTKTCFWMILSLFLGLGTIYEDMETIIYLGKDVSYLFAVLSTDI
LLPLQTCLVFPCLGYLVLADNDIIKNFELKAPRRKIHFILFVLASVASYGTLLRLYLFTNSVLFTSCLLVLC
CLTEIISVLLIGTITTNLQLNIEELSASRYYTGIIEEYQKIGSRFKNLKKGLGPILLLIFSSRMLSLICVTE
FVVKHIFNALLLIFIPSIGLQMFYITSTLDQIFDTFKSNKKSLRELGLRSTKTDGDLLSSLIVDVEDETPFS
ALDFFIVDKSLLTSVLSTLVTYSIILYQF
>EaffGR2/1-318
MKGKSGMCWFIFILVKFGFIHKKFHYLSKLKIALWMTISFIFGGYLIYADMKAIIWGATNDISYMYSVLSTD
ILLPLQTCLSFPLLGYLTFADNEFMIDSELKPPRRLIHLFFFIVSSVIAHSFMANVLSQIVNTICICFMMAL
CSITEIISVVLIGTSLTHLQLNIIKMNEVEINPHKGEECQKLIYRFKNQKRGLGPNLLLIFSTRMIVLLSFT
YFSLQHISSIPLLSFVVSIGLQMSYITFTLDDCYNTFKDIKKTLREILNKSENQNQELLNSLIIDVEDETPF
SALDFFIVDTSLLTSVLSTLVTYSIILQQL
>EaffGR3/1-184
MIFVDFNLLIVETTTTLLIGISTARFCKKVSELASDSDPLLILEQNVEVLIKAFTQLKQGAESVLFVTFGIE
TVYFIFLCYMVRMNQEMAPYVLFVVLKLTYVAFALENCYKNYKSLIRMLRKKLSVSDVSYQEEKRLLDLIYQ
VQEESPFTALGFFDVDRSTLTSILATSATYIIILLQFDQ*
>EaffGR4/1-221
MKNSKDFVFEQKLPKQQRPLLFLAVVTSQIVFTVYNIVSMEPFYREGYKLLFFIGFGIVFSFVRLVSTFLIG
AIASYLRDKLDRAYSAGNLDQVMADFTRFKNGVEPLIFLVFSSQTILLNITIYQTITGYLPYAILACNEMLE
LAYIAYVLDDVYVSLKSLLIDLQSGDIENPENWKRLISCIQAEGPFTAFGMFNVERSTLTSIFGTILTYIII
LLQFK
>EaffGR5/1-368
MKQALMKTHKTKLHSYKMFTRLKHVASVKSQKRPHIGFVTSLQFLTMGWRERTVSSNIIFILAFFRIIPSFK
YKWFDRICLALYFLGTCFLGYLALKLDGVSVIITADRPTAEKFAVIANSVNYPLQMIPIIPLIACFLNLNKH
LVSEQKLPLPYRFMTFLAYGAVQVISSLVLLYEYSLEDVYSKCLNFLVLILLMLWFMVLKLISAFLIGSSVA
SCCRKLQDEFPQESLNLQRSLNGLIKDFVGLKKGIQPFLLMTFVTQTAILSSSLYLVFAYKFWVMILFALCL
VLDMVYISFVLDDCYGSFKSLVLRLRQCGADKEEGIDVIIYIIDAEQPFTAYGFFNVDRSLLSSIFGNILTY
LIILLQYK
>DpulGr55/1-400
MAKKPDVIQLWNPVISFLRCYGVVPLKQCDKDPYFERSSGSFCWCLSVASIYLFTFAISVCLVIDTFNSSSK
MIADATFYLIYYAHCEMTLVFFLYYSGELVSLFQHWVETERQLQLRKIFLGKTTKAQCWLIFIATVILSNLE
NGFYITGAVMDAKNMTEIIYRLVNLAGKGTDLSPYFGGYKDVYAFALIFVESLSEVAWIAGDLIIALISILL
RRYYEALNRQLRSQHYAGVISLRQLEEIRRVQLAISTLVQKIAEVFSPLILITIGCNVVYILTFLYSGLEAD
ITSPSFFVRFVFTYSFIYIALRLTFSVYLASLLNEMPRNTIHYLCGLPSIVGNNTEQQRRRLIKMDLIIEEI
QSESTALGGGGFFILSKSSAASLFSLIVTYEVVMLQLPHK
>DpulGr46/1-447
MVHSKPNIPVYQDVMFLFRFISFTGASTFVPYGEGMQNPRISTVLVRILQQITCLAIFLLLLAMSVFEFIQF
VTVIVKMKNIGEVIPNIIWITSFPLAMGAQAFYIFQRPKLLKFFENWQDIHTMYSESNGHVTERQTRPRMVC
TSVAMVIVLILDFPILPFLPSTYEPLAAIPLHTNNLYLTCALFGVSLFYAWNLSAASDLVPSMIYFHLALSL
KKTSEFLKEPQNVLDSQTIENNCKNLEVDETNFNSHPSAVKGSQDSNQVIWQKGWLYYEAIRKLINESNSRF
GSMLLLNHGAMFFVASSNVFSILAWYRGMSWLLLLVNGMNAVATILRFITTILLCSRLYAAGEHLQSNICRF
LAVTWFRLKPDERQFFTAFLVRVQDDGIVASPLGLYPIRPSILLALLSLMVTYLIVLLQSSEVSTFSEYGNF
TGLITGTRFYNPLNV
>DpulGr36/1-392
MSVFEHLRPLVSLCQACGMIPFTMEENVISNKFVRFTFSFRHRTTWWFMVMFVLQFVLQFVMVKLSVSILDG
LINDENVPMTVTILSGITMFSFTAQILLSRWIALNYRKLRNAVEALQEVERLFGEKFIEQHQCFLGYRFVIA
VTLIVTTVVFSFVVMASLFQPFYPADMGLMPTVALYFMLSLVNVMIECTFLLIHMSYYVISHYIQLLFLNSG
KSDANGLPVASRKGAENIKELRQNALIFDYLCQASSELNDLFSVPVLFILTVKFVTVVSAAFTYIYSFTYSN
LIIENVLFVSPFLFVCDWIRLLVIFTAADMPVNQVRLLRERLCARSYSRFSQTLAENVAEMTILMQMNEDRI
QMSAAGVFKVGVHLIPALVGAVVTYMVILLQN
>DpuGr47/1-398
MVAETLRDRFLRLALSPLSALLKIVGVFYNQNLDSQQTQRLCRSGTFFLLILAIQSNIYIFVRRSQIIEILF
GSQEINVDKLIEVLVHELTRFSQLVSDAIVHLSLVFKIWPSVTLFLETLESVDSQFGQPSLSPIKRYSLFGL
IYMLFMVVLNWILFTHFDLNHPVRLAYWLDMLQNSIKIFSNLCLTVLPVWLFIICGQLYIFYTRKLIANLKL
LYLMVRNATVPSGTAVQRTFSNLRSLKHLYLAAELLHRHFSTVLAVNCFLTFVTMFTSSYYIIEFYKRGNVI
VVCWSCIDVLEAFLRFWLICHTSDQIREITIECITVLRSLRDTRNEGNMSECNKITSYIIEISQMSKNLDRH
SLNGVLSLSKSLIIPTLEIIFTYLLIIYQFKSAGEGTS
>DpulGr25/1-452
MYCITVAYSPYILALYTIRGGEQLRLFNCPVDMSPTRKINVSIRKDVDSFNFTWSFHPIFVWMRTVLGIELN
DNRLVLLATADSAVEPLRRRCCRWIRRLFWGFLVLVISLSVNILDAIFTHDDTIDSNYLLHEEKVNVTVSDL
MIIRIAAVNEVFYNGTIHLIFYTLACCLDQWKHLWTILQKIQFQLPKLDREFYFTCRKIAVVGTICIFVNCG
LNVRLAINNLRTTLPIDVVILVTSLSKLSETLSLSILVLFFVLVWSTIHLFRFVNSKTAGLLTPTDSSSNVP
ISFTVSQQLENWRRLHALTCQLVDGINSCFGFILLVAMTHGFISFISDSFEITMAFSNGSNFQTRFLIRFIQ
HFALLFVVCYSSYRLQAEASNTSKCLRQFNFSSVLPNLHIQLNGVMMEVGQTQSKISAADFFDINLSLIPTL
IGTTVTYLIILYQQANAEAK
>DmelGR5a/1-444
MRQLKGRNRCNRAVRHLKIQGKMWLKNLKSGLEQIRESQVRGTRKNFLHDGSFHEAVAPVLAVAQCFCLMPV
CGISAPTYRGLSFNRRSWRFWYSSLYLCSTSVDLAFSIRRVAHSVLDVRSVEPIVFHVSILIASWQFLNLAQ
LWPGLMRHWAAVERRLPGYTCCLQRARPARRLKLVAFVLLVVSLMEHLLSIISVVYYDFCPRRSDPVESYLL
GASAQLFEVFPYSNWLAWLGKIQNVLLTFGWSYMDIFLMMLGMGLSEMLARLNRSLEQQVRQPMPEAYWTWS
RTLYRSIVELIREVDDAVSGIMLISFGSNLYFICLQLLKSINTMPSSAHAVYFYFSLLFLLSRSTAVLLFVS
AINDQAREPLRLLRLVPLKGYHPEVFRFAAELASDQVALTGLKFFNVTRKLFLAMAGTVATYELVLIQFHED
KKTWDCSPFNLD
>DmelGr64a/1-456
MKGPNLNFRKTPSKDNGVKQVESLARPETPPPKFVEDSNLEFNVLASEKLPNYTNLDLFHRAVFPFMFLAQC
VAIMPLVGIRESNPRRVRFAYKSIPMFVTLIFMIATSILFLSMFTHLLKIGITAKNFVGLVFFGCVLSAYVV
FIRLAKKWPAVVRIWTRTEIPFTKPPYEIPKRNLSRRVQLAALAIIGLSLGEHALYQVSAILSYTRRIQMCA
NITTVPSFNNYMQTNYDYVFQLLPYSPIIAVLILLINGACTFVWNYMDLFIMMISKGLSYRFEQITTRIRKL
EHEEVCESVFIQIREHYVKMCELLEFVDSAMSSLILLSCVNNLYFVCYQLLNVFNKLRWPINYIYFWYSLLY
LIGRTAFVFLTAADINEESKRGLGVLRRVSSRSWCVEVERLIFQMTTQTVALSGKKFYFLTRRLLFGMAGTI
VTYELVLLQFDEPNRRKGLQPLCA
>DmelGr66a/1-527
MAQAEDAVQPLLQQFQQLFFISKIAGILPQDLEKFRSRNLLEKSRNGMIYMLSTLILYVVLYNILIYSFGEE
DRSLKASQSTLTFVIGLFLTYIGLIMMVSDQLTALRNQGRIGELYERIRLVDERLYKEGCVMDNSTIGRRIR
IMLIMTVIFELSILVSTYVKLVDYSQWMSLLWIVSAIPTFINTLDKIWFAVSLYALKERFEAINATLEELVD
THEKHKLWLRGNQEVPPPLDSSQPPQYDSNLEYLYKELGGMDIGSIGKSSVSGSGKNKVAPVAHSMNSFGEA
IDAASRKPPPPPLATNMVHESELGNAAKVEEKLNNLCQVHDEICEIGKALNELWSYPILSLMAYGFLIFTAQ
LYFLYCATQYQSIPSLFRSAKNPFITVIVLSYTSGKCVYLIYLSWKTSQASKRTGISLHKCGVVADDNLLYE
IVNHLSLKLLNHSVDFSACGFFTLDMETLYGVSGGITSYLIILIQFNLAAQQAKEAIQTFNSLNDTAGLVGA
ATDMDNISSTLRDFVTTTMTPAV
>DmelGr43a/1-453
MEISQPSIGIFYISKVLALAPYATVRNSKGRVEIGRSWLFTVYSATLTVVMVFLTYRGLLFDANSEIPVRAS
FRMKSATSKVVTALDVSVVVMAIVSGVYCGLFSLNDTLELNDRLNKIDNTLNAYNNFRRDRWRALGMAAVSL
LAISILVGLDVGTWMRIAQDMNIAQSDTELNVHWYIPFYSLYFILTGLQVNIANTAYGLGRRFGRLNRMLSS
SFLAENNATSAIKPQKVSTVKNVSVNRPAMPSALHASLTKLNGETLPSEAAGDKAAARSLILNVELLKLGYF
PAKNKGLLLKSLADSHESLGKCVHLLSNSFGIAVLFILVSCLLHLVATAYFLFLELLSKRDNGYLWVQMLWI
CFHFLRLLMVVEPCHLAARESRKTIQIVCEIERKVHEPILAEAVKKFWQQLLVVDADFSACGLCRVNRTILT
SFASAIATYLVILIQFQRTNG
