# Supplementary material for: Comparison of transcriptomes from two chemosensory organs in four decapod crustaceans reveals hundreds of candidate chemoreceptor proteins
Source: PLoS One. 2020 Mar 12;15(3):e0230266. doi: 10.1371/journal.pone.0230266 (PMC7067487; doi:10.1371/journal.pone.0230266)
Supplement: S20 File — (FASTA) [file pone.0230266.s033.fasta]

>HameGR1_11464383/1-153
------------------------------------------------------------------------
------------------------------------------------------------------------
------------------------------------------------------------------------
------------------------------------------------------------------------
------------------------------------------------------------------------
------------------------------------------------------------------------
------MLDYCGLLLLFY---------------------------LFFVI----------------------
-----------------------------LESIS--------------------------------------
----------------------------DLYFIII------------------FPEHMQIDMFLLLANT-TT
----------------------------------LALIL---------YGAWLLQEERAACV---TWL----
--KEELLYTEDYTVLARGWWLVR--------------------EMQQTSGPSIL-----G-FFTLGNHCIVS
VCSFVATYLVILLQ---------------------FQISPSTSQPSPTSST--NVSTV--------------
----ASTTF----
>HameGR2_1968273/1-419
-------------------------------------------------------------MRMTPAEKTRE
IRESLCLGGGRWYPRKVAPVIWLGMTLGLLPWCHDG-----------------------------HWSFGVG
FFSAAGSLMASTLYLAIYWGYEMEYLSTTASVIAMICDLSCF----------------------KMMVVGAV
F-TLIW-----------------------FRLKAQD---------------VHRLLAACK-ELEVRQK----
------VGRKMF--------------FWPPLLLVLILTEAV---LISTWY-----------MEDLT------
-------------FVSAPRW---------VVVVVMPIHAIN--RTTAVF-----------------------
--------------PTLL---------------------------YIGVTDVLKDYAA-YLGGR--------
-----LETAYRS----------RDLARTGSRTTM-RHTGLIKMTRENDC------------------GTSDG
H-------------LDVVVDEAAQELH-QLLNLHHQLDKVVSIPLLVSLMGL-AISIVGAAFFFSEAAS-F-
-------------------------------CEILTLMMTMMLTITLLYVQGYIGDAFHQQL---LNVHHVV
RQLLNTGLSSHTDAAQD------------------FLVSRVK-QPSDE-AGDPLEMTIGG-LYTLSGSNFLP
IVGAVVSNLVILLQ---------------------FYLPCSNS--HGSP-----------------------
-------------
>HameGR3_11170776/1-50
------------------------------------------------------------------------
------------------------------------------------------------------------
------------------------------------------------------------------------
------------------------------------------------------------------------
------------------------------------------------------------------------
------------------------------------------------------------------------
------------------------------------------------------------------------
------------------------------------------------------------------------
------------------------------------------------------------------------
-------------------------------------------------MATLIDHVSR-------------
------------------------------------TDAQIE----------GC-----G-FFILNKGMAST
VVNTVVTYLVVLIQ---------------------FYGSGR-------------------------------
-------------
>HameGR4_11609328/1-161
------------------------------------------------------------------------
------------------------------------------------------------------------
------------------------------------------------------------------------
------------------------------------------------------------------------
------------------------------------------------------------------------
-----------------------------------MVRDTQQL-----------------------------
---------FSPVLQCYF---------------------------ATTVV----------------------
-----------------------------IVCT---------------------------------------
----------------------------ELYLLAK------------GVAGVYRVEELVILVLLTLQTS-WL
----------------------------------LVHVS---------LAAGTVQEQAEASG---DVL----
--GRGLPYEASDRDKFNVGELAR--------------------SLTTSQVYITG-----GNFFIINRSFILT
VVSVVASYFIVILQ---------------------FMQSCSAPEVEVLPT---NHTLE--------------
----VST------
>PargGR1/1-133
------------------------------------------------------------------------
------------------------------------------------------------------------
------------------------------------------------------------------------
---------------------------VSCF---LA------------------------------------
------------------------------------------------------------------------
-----------------------------------AIQEDQKFPE---------------------------
-----LVITFGQLLMTFF------------------------------------------------------
------------------------------------------------------------------------
----------------------------PLFFLTN------------------IPRTLN-------------
----------------------------------------------------LKREELRITL---TRL----
--RHQ---KENRSVKEKIGDLLE--------------------LLKDDPGFDMG-----G-FFILGRTRMVA
ILSFVATYLVILLQ---------------------FRVTETTVEKVVCNET--SDALP--------------
----GK-------
>PclaGR1_11778231/1-236
------------------------------------------------------------------------
------------------------MVVGHLY---------------------------MVYKGS-LFLFV--
-------------------------------------------------------------------TICHM
L-----------------------HNVLECWRHQLAH--------TLHVA-----WEGAGDVVE--------
------EPVWGC---------------SQ--------MVQLEQLVQSHWQ----------------------
---------------V-----------------VVMVRKTEHL-----------------------------
---------FSSTLQCFY---------------------------ATQVV----------------------
-----------------------------TLCL---------------------------------------
----------------------------ELYLVAYR----------IGAGARYAGQEAAWQTIIIFQTC-IV
----------------------------------FFLVS---------LKASRVYEEAERCV---DVL----
--RRGLPYTASEKDKHHYGELTL--------------------ALTASPICISG-----GRFFYINRPFIIT
VVGAVVSYFIIVLQ----------------------LKHPSVSGQDVLATTALNHSV---------------
-------------
>PclaGR2_evg11444398/1-123
------------------------------------------------------------------------
--------------------------------------------------------------SAPSYGLKIK
YIG---------------------------------------------------------------------
--------------------------------------------------------------TEQHQR----
------PESHQC------------------------------------------------------------
------------------------------------------------------------------------
---------------------------------------------------HLKKLRE--------------
--------------------VWS-------------------------------------------------
----------LYDEVDEVLAHLNKVFS-PLVLMNFAA---------------------------------YT
VM----------------------------------------------------------------------
-----------------------------------ICTLLIP-VLKTRKILASI-----G-FLG------NA
LFYLVRTPVLFLGQAC-------------------VHDQASSTKVVVSRGHER-------------------
-------------
>CsapGR1/1-146
-----------------------------------------------------------------------R
IIRAF------------KTII---------------------------------------------------
--------------------------------GPFMLVMVPHH---------------------IISLICFL
Y---------------------WT------------------------------------------------
--------------------------------------------LVSTLD----------------------
----------------------YTDWYFPLSFGLLSVQAIAPI-----------------------------
------------------------------------------------------------------------
--------------------------FCGAIYSE-----Q------IQT-----------------------
----------EKDSLIE-----------PLLML--------------------------------------K
GTMKDQEAKD--------------------------------------QMATLIDHITR-------------
------------------------------------MDAQIE----------GR-----G-FFILNKGMATT
VVNTVVTYLVVLIQ---------------------FYGSNSG------------------------------
-------------
>EaffGR1/1-317
------------------------------------------------------------------MGEISG
MHQAV------------AILVKI----GVIH----------------------EKANCISRTKT-CFWMILS
L---------------------------------FLGLGTIYE---------------------DMETI--I
Y----------------------LGKDVSYLFAVLS--------------------------TDILL-----
-------PLQTCLVFPCL--------------GYLVLADND---IIKNFE----------------------
---------------LKAP---RRKIHF-ILFVLASVASYGTLLRLYLF-------------TNSVLFTSC-
---LLVLCCLTEIISVLL------------------------------------------------------
---------------------------IGTITTN-----LQLNIEELSASRYYTGIIE--------------
----------EYQKIGSRFKNLKKGLG-PILLL-----------------------IFSSRMLSLICVT-EF
VVKHIFNAL-------LLIFIP---------SIGLQMF----------YITSTLDQIFD-------TFKSNK
KSLRELGLRSTKTDGDL---L---------------SSLIVD-VEDE-TPFSAL-----D-FFIVDKSLLTS
VLSTLVTYSIILYQ---------------------F------------------------------------
-------------
>EaffGR2/1-318
------------------------------------------------------------------MKGKSG
MCWFI------------FILVKF----GFIH----------------------KKFHYLSKLKI-ALWMTIS
F---------------------------------IFGGYLIYA---------------------DMKAI--I
W---------------------GATNDISYMYSVLS--------------------------TDILL-----
-------PLQTCLSFPLL--------------GYLTFADNE---FMIDSE----------------------
---------------LKPP---RRLIHL-FFFIVSSVIAHSFMANV----------------LSQIVNTICI
C-FMMALCSITEIISVVL------------------------------------------------------
---------------------------IGTSLTH-----LQLNIIKMNEVEINPHKGE--------------
----------ECQKLIYRFKNQKRGLG-PNLLL-----------------------IFSTRMIVLLSFT-YF
SLQHISSIP-------LLSFVV---------SIGLQMS----------YITFTLDDCYN-------TFKDIK
KTLREILNKSENQNQEL---L---------------NSLIID-VEDE-TPFSAL-----D-FFIVDTSLLTS
VLSTLVTYSIILQQ---------------------L------------------------------------
-------------
>EaffGR3/1-184
------------------------------------------------------------------------
------------------------------------------------------------------------
------------------------------------------------------------------------
------------------------------------------------------------------------
----------------------------------MIFVDFN---LL--------------------------
------------------------------------------------------------------------
---------IVETTTTLL------------------------------------------------------
---------------------------IGISTAR-----FCKKVSELASDSDPLLILE--------------
---------QNVEVLIKAFTQLKQGAE-SVLFV-----------------------TFGIETVYFIFLC-YM
VRMNQEMAP-------YVLFVV------------LKLT----------YVAFALENCYK-------NYKSLI
RMLRKKLSVSDVSYQEE-KRL---------------LDLIYQ-VQEE-SPFTAL-----G-FFDVDRSTLTS
ILATSATYIIILLQ---------------------FDQ----------------------------------
-------------
>EaffGR4/1-221
------------------------------------------------------------------------
------------------------------------------------------------------------
-----------------------------------------------------------------MK-----
-----------------------NSKDFVF---------------------------------EQKL-----
-------PKQQ---RPLLFL--------AVVTSQIVFTVYN---IVS-------------------------
---------------MEPF---YREGYK-LLFFIG-------------------------------------
---FGIVFSFVRLVSTFL------------------------------------------------------
---------------------------IGAIASY-----LRDKLDRAYSAG---------------------
----------NLDQVMADFTRFKNGVE-PLIFL-----------------------VFSSQTILLNITI-Y-
----QTITG-------YLPYAIL--A----CNEMLELA----------YIAYVLDDVYV-------SLKSLL
----IDLQSGDIENPENWKRL---------------ISCI----QAE-GPFTAF-----G-MFNVERSTLTS
IFGTILTYIIILLQ---------------------FK-----------------------------------
-------------
>EaffGR5/1-368
-------------------------------MKQALMKTH--------------KTKLHSYKMFTRLKHVAS
VKSQK------------RPHIGFVTSLQFLTMGWRERTVS---SNIIFILAFFRIIPSFKYKWFDRICLALY
FLGTCFLGYLALKLDGVSVIITADRPTAEKFA--VIANSVNY----------------------PLQMIPII
P---------------------LIACFLNLNKHLVS---------------------------EQKL-----
-------------PLPYRFM------------TFLAYGAVQ---VISSLV----------------------
-----------------------------LLYEYSLEDVYSKCLNFLVLIL---------------------
---LMLWFMVLKLISAFL------------------------------------------IGSS--------
---------------------------VASCCRK-----LQDEFPQESL-----------------------
------NLQRSLNGLIKDFVGLKKGIQ-PFLLMTF-----------VTQT-----AILSSSLYLVFAYK---
-------------FWVMILFAL---------CLVLDMV----------YISFVLDDCYG-------SFKSLV
------------------LRLRQCGADKEEG-----IDVIIY-IIDAEQPFTAY-----G-FFNVDRSLLSS
IFGNILTYLIILLQ---------------------YK-----------------------------------
-------------
>DpulGr55/1-400
------------------------------------------------------------------MAKKPD
VIQLW------------NPVISFLRCYGVVPL------------------KQCDKDPYFERSSG-SFCWCLS
VASIYLFTFA---ISVCLVIDTFNSSSKMIADATFYLIYYAHC---------------------EMTLVFFL
Y---------------------YSGELVSLFQHWVE--------------------------TERQL-----
-------QLRK------IFLG-----KTTKAQCWLIFIATV---ILSNLENGFYITGAVMDAKNMTEIIYRL
VNLAGKGT------DLSPYFGGYKDVY---AFALIFVESLSEVAWI----------------AGDL------
---------IIALISILLR---------------------RY---YEALNRQLRSQH---------------
--------------------------YAGVISLR-----QLEEIRRVQL-----------------------
----------AISTLVQKIAEV---FS-PLILI-----------------------TIGCNVVYILTFL-YS
GLEADITSPS-----FFVRFVFTYSF----IYIALRLTF------S-VYLASLLNEMPRNTIHYLCGLPSIV
---------GNNTEQQR-RRLI-------------KMDLIIEEIQSESTALGGG-----G-FFILSKSSAAS
LFSLIVTYEVVMLQ---------------------LPHK---------------------------------
-------------
>DpulGr46/1-447
---------------------------------------------------------------MVHSKPNIP
VYQDV--------------------------------------------------------------MFLFR
FISFTG---ASTF---VPYGEGMQNPRISTVLVRILQQITCLAIFLLLLAMSVFEFIQFVTVIVKMKNIGEV
IPNIIWITSFPLAMGAQAFYIFQRPKLLKFFENWQD---------------IHTMYSESNGHVTERQT----
------RPRMVC--------------TSVAMVIVLILDFPILPFLPSTY-----------------------
----------------EP-------------LAAIPLHTNNLYLTCALFGVSLF------------------
--YAWNLSAASDLVPSMI---------------------------YFHLALSLKKTSE-FL-----------
--------------------------------KE-PQNVLDSQTIENNCKNLEVDETNFNSHPSAVKGSQDS
NQVIWQKGWLYYEAIRKLINESNSRFG-SMLLLNH-----------------------GAMFFVASSNV-FS
ILAWYRGMS------WLLLLVNGMNA----VATILRFITTILLC-SRLYAAGE-----HLQ-------SNIC
RFLAVTWFRLKPDERQF------------------FTAFLVR-VQDDGIVASPL-----G-LYPIRPSILLA
LLSLMVTYLIVLLQSSEVSTFSEYGNFTGLITGTRFYNPLNV------------------------------
-------------
>DpulGr36/1-392
----------------------------------------------------------------------MS
VFEHL------------RPLVSLCQACGMIPFTMEEN----------VISNKFVRFTFSFRHRT-TWWFMVM
FVLQFVLQFVMVKLSVS-ILDGLINDENVPMTVTILSGITMFS---------------------FTAQIL--
-----------------------LSRWIALNYRKLRN-------------AVEALQEVERLFGEKFI-----
-------EQHQC------FLGYRFVIAVTLIVTTVVFSFVV---MASLFQ-PFY-------PADMG------
---------------LMPTVA--------LYFMLSLVNVMIECTFLLI------------------------
---HMSYYVISHYIQLLF------------------------------LNSGKSDAN---------------
--------------------------GLPVASRK-----GAENIKELRQNAL--------------------
----------IFDYLCQASSELNDLFSVPVLFILT-----------VKFV-----TVVSAAFTYIYSFT-YS
NLIIE-----------NVLFVSPFLF----VCDWIRLL----------VIFTAADMPVNQ-----------V
RLLRERLCARSYSRFSQ--TLAE---------NVAEMTILMQ-MNEDRIQMSAA-----G-VFKVGVHLIPA
LVGAVVTYMVILLQ---------------------N------------------------------------
-------------
>DpuGr47/1-398
-----------------------------------------------------------------------M
VAETL---RDRFLRLALSPLSALLKIVGVFYNQNLDS----------------QQTQRLCRSGT-FFLLILA
----------------------------------IQSNIYIFV---------------------RRSQIIEI
L------------FGSQEI---NVDKLIEVLVHELTRFSQLVSDAIVHLSLVFKIWPSVTLFLETLESVDSQ
FGQPSLSPIKRY---------------SLFGLIYMLFMVVLNWILFTHFD----------------------
---------------LNHPVR--------LAYWLDMLQNSIKIFSNLCLTV---------------------
--LPVWLFIICGQLYIFY---------------------------TRKLIANLKLLYL-MVRNATV------
---PSGTAVQRT--------------FSNLRSLK--------------------------------------
----------------------------HLYLAAE-------------LLHRHFSTVLAVNCFLTFVTM-FT
SSYYIIEFYKRG----NVIVVCWSCIDVLEAFLRFWLIC---------HTSDQIREITIECI---TVLRSLR
DTRNEGNMSECNKITSYIIEISQ--------------------MSKNLDRHSLN-----G-VLSLSKSLIIP
TLEIIFTYLLIIYQ---------------------FKSAGEGTS----------------------------
-------------
>DpulGr25/1-452
------------------------------------------------------------------------
-----------------MYCITVAYSPYILALYTIRGGEQLRLFNCPVDMSPTRKINVSIRKDVDSFNFTWS
F-------------------------------------HPIFV---------------------WMRTVLGI
E---------------------LNDNRLVLLATADS--------------------------AVEPL-----
-------RRRCC----------RWI--RRLFWGFLVLVISL---SVNILDAIFTHDDTIDSNYLL---HEEK
VNVTVSDLMIIRIAAVNEVF--YNGTIHLIFYTLACCLDQWKHLWTILQKIQF-----QLPKLDREFYFTCR
K--IAVVGTICIFVNCGLNVRLAI-NNLRTTLPID----------VVILVTSLSKLS---------------
------ETLSLSILVLFFVLVWSTIHLFRFVNSK--TAGLLTPTDSSSNVPISFTVSQ--------------
---QLENWRRLHALTCQLVDGINSCFG-FILLV-----------------------AMTHGFISFISDS-FE
ITMAFSNGSNFQTR-FLIRFIQH-----------FALLF------VVCYSSYRLQAEASNT----------S
KCLRQFNFSSVLPNLHI--QL---------------NGVMME-VGQTQSKISAA-----D-FFDINLSLIPT
LIGTTVTYLIILYQ---------------------QANAEAK------------------------------
-------------
>DmelGR5a/1-444
MRQLKGRNRCNRAVRHLKIQGKMWLKNLKSGLEQIR------------------ESQVRGTRK--NFLHDGS
FHEAV------------APVLAVAQCFCLMPVCG--------------ISAPTYRGLSFNRRSW-RFWYSSL
YLCSTSVDLAFSIRRVAHSVLDVRSVEPIVFHVSILIASWQF-----------------------------L
N---------------------LAQLWPGLMRHWAA--------------------------VERRL-----
-------PGYTC-CLQRARPARR---------LKLVAFVLL---VVSLMEHLLSIISVVY------------
YDFCPRRS---------DPVESYLLGASAQLFEVFPYSNWLAWLGKIQ------------------------
---NVLLTFGWSYMDIFL----------------------------MMLGMGLSEM----------------
---------------------------LARLNRS-----LEQQVRQPMPEAYWTWSRT--------------
----------LYRSIVELIREVDDAVS-GIMLISF-----------GS------------------------
----------------NLYFIC------------LQLLK------SINTMPSSAHAVYF----YFSLLFLLS
RSTAVLLFVSAINDQAR-EPLRLLRLVPLKGYHPEVFRFAAE-LASDQVALTGL-----K-FFNVTRKLFLA
MAGTVATYELVLIQ---------------------FHEDKKTW--DCSPFNLD-------------------
-------------
>DmelGr64a/1-456
---MKGPNLNFR-----KTPSK------DNGVKQVESLARPETPPPKFVEDSNLEFNVLASEKLPNYTNLDL
FHRAV------------FPFMFLAQCVAIMPLVG--------------IRESNPRRVRFAYKSI-PMFVTLI
FMIATSILFLSMFTHLLKIGITAKNFVGLVFFGCVLSAYVVF-----------------------------I
R---------------------LAKKWPAVVRIWTR--------------------------TEIPFT----
------KPPYE---IPKRNLSRR---------VQLAALAII---GLSLGEHALYQVSAILS-------YTRR
IQMCANIT-------TVPSFNNYMQTNYDYVFQLLPYSPIIAVLILLI------------------------
---NGACTFVWNYMDLFI----------------------------MMISKGLSYR----------------
---------------------------FEQITTR-----IRKLEHEEVCESVFIQIRE--------------
----------HYVKMCELLEFVDSAMS-SLILLSC-----------VN------------------------
----------------NLYFVC------------YQLLN------VFNKLRWPINYIYF----WYSLLYLIG
RTAFVFLTAADINEESK-RGLGVLRRVSSRSWCVEVERLIFQ-MTTQTVALSGK-----K-FYFLTRRLLFG
MAGTIVTYELVLLQ---------------------FDEPNRRK--GLQPLCA--------------------
-------------
>DmelGr66a/1-527
-------------------------------MAQAEDAV-------------------------------QP
LLQQF------------QQLFFISKIAGILP----------------QDLEKFRSRNLLEKSRN-GMIYMLS
TLILYVVLYNILIYSFGEEDRSLKASQSTLTF--VIGLFLTY--------------------------IGLI
M---------------------MVSDQLTALRNQGR---------------IGELYERIRL-VDERL-----
-------YKEGC-VMDNSTIGRRIR---IMLIMTVIFELSI---LVST--------------------YVKL
VD--------------------YSQWMS-LLWIVSAIPTFINTLDKIWFAVSLYALKERF------------
---EAINATLEELVDTHEKHKLWLRGNQEVPPPLDSSQPPQYDSNLEYLYKELGGMDIGSIGKSSVSGSGKN
KVAPVAHSMN------------SFGEAIDAASRKPPPPPLATNMVHESELGNAAKVEE--------------
---KLNNLCQVHDEICEIGKALNELWSYPILSLMA-----------YGFL------IFTAQLYFLYCATQYQ
SIPSLFRSAKNP----FITVIVLSYT----SGKCVYLI----------YLSWKTSQASK-------------
RTGISLHKCGVVADDNL---LYEI-----------VNHLSLK-LLNHSVDFSAC-----G-FFTLDMETLYG
VSGGITSYLIILIQ---------------------FNLAAQQAKEAIQTFNSLNDTAGLVGAATDMDNISST
LRDFVTTTMTPAV
>DmelGr43a/1-453
----------------------------------------------------------------------ME
ISQPS------------IGIFYISKVLALAPYATVRN---------SKGRVEIGRSWLFTVYSA-TLTVVMV
FLTYRGLLFDANSEIPVRASFRMKSATSKVVTALDVSVVVMAI---------------------VSGVYCGL
F---------------------SLNDTLELNDRLNK--------------------------IDNTL-----
-------NAYNN------FRRDRWR---ALGMAAVSLLAIS---ILVGLD-----VGTWMR-------IAQD
MNIAQSDT------ELNVHW--YIPFYS-LYFILTGLQVNIANTAYGLGR--------RFGRLNRMLSSSFL
AENNATSAIKPQKVSTVKNV---------------SVNRPAM---PSALHASLTKLNG--------------
------ETLP------------SEAAGDKAAARS-----LILNVELLKLGYFPAKNKGL-------------
---LLKSLADSHESLGKCVHLLSNSFGIAVLFI-----------------------LVSC-LLHLVATA-YF
LFLELLSKRDNGYLWVQMLWIC-FHF--------LRLL----------MVVEPCHLAARESRKTIQIVCEIE
RKVHEPILAEAVKKFWQ-------------------QLLVVD------ADFSAC-----G-LCRVNRTILTS
FASAIATYLVILIQ---------------------FQRTNG-------------------------------
-------------
