# Supplementary material for: Comparison of transcriptomes from two chemosensory organs in four decapod crustaceans reveals hundreds of candidate chemoreceptor proteins
Source: PLoS One. 2020 Mar 12;15(3):e0230266. doi: 10.1371/journal.pone.0230266 (PMC7067487; doi:10.1371/journal.pone.0230266)
Supplement: S21 File — (FASTA) [file pone.0230266.s034.fasta]

>EaffGR1/281-316
VEDE-TPFSAL-----D-FFIVDKSLLTSVLSTLVTYSIILYQ
>EaffGR2/282-317
VEDE-TPFSAL-----D-FFIVDTSLLTSVLSTLVTYSIILQQ
>EaffGR3/145-180
VQEE-SPFTAL-----G-FFDVDRSTLTSILATSATYIIILLQ
>EaffGR4/185-219
-QAE-GPFTAF-----G-MFNVERSTLTSIFGTILTYIIILLQ
>EaffGR5/330-366
IIDAEQPFTAY-----G-FFNVDRSLLSSIFGNILTYLIILLQ
>PargGR1/74-110
LLKDDPGFDMG-----G-FFILGRTRMVAILSFVATYLVILLQ
>HameGR1/91-127
EMQQTSGPSIL-----G-FFTLGNHCIVSVCSFVATYLVILLQ
>HameGR2/367-407
QPSDE-AGDPLEMTIGG-LYTLSGSNFLPIVGAVVSNLVILLQ
>HameGR3/17-44
---------GC-----G-FFILNKGMASTVVNTVVTYLVVLIQ
>HameGR4/101-138
SLTTSQVYITG-----GNFFIINRSFILTVVSVVASYFIVILQ
>PclaGR1/178-215
ALTASPICISG-----GRFFYINRPFIITVVGAVVSYFIIVLQ
>PclaGR2/73-103
VLKTRKILASI-----G-FLG------NALFYLVRTPVLFLGQ
>CsapGR1/112-139
---------GR-----G-FFILNKGMATTVVNTVVTYLVVLIQ
>DpulGR55/360-396
IQSESTALGGG-----G-FFILSKSSAASLFSLIVTYEVVMLQ
>DpulGR46/383-419
VQDDGIVASPL-----G-LYPIRPSILLALLSLMVTYLIVLLQ
>DpulGR36/355-391
MNEDRIQMSAA-----G-VFKVGVHLIPALVGAVVTYMVILLQ
>DpulGR47/353-389
MSKNLDRHSLN-----G-VLSLSKSLIIPTLEIIFTYLLIIYQ
>DpulGR25/409-445
VGQTQSKISAA-----D-FFDINLSLIPTLIGTTVTYLIILYQ
>DmelGR5a/392-428
LASDQVALTGL-----K-FFNVTRKLFLAMAGTVATYELVLIQ
>DmelGR64a/405-441
MTTQTVALSGK-----K-FYFLTRRLLFGMAGTIVTYELVLLQ
>DmelGR66a/441-477
LLNHSVDFSAC-----G-FFTLDMETLYGVSGGITSYLIILIQ
>DmelGR43a/416-447
-----ADFSAC-----G-LCRVNRTILTSFASAIATYLVILIQ
